# Supplementary material for: Global mapping of GalNAc-T isoform-specificities and O-glycosylation site-occupancy in a tissue-forming human cell line
Source: Nat Commun. 2022 Oct 21;13:6257. doi: 10.1038/s41467-022-33806-8 (PMC9587226; doi:10.1038/s41467-022-33806-8)
Supplement: Supplementary file 4 — Supplementary Dataset 1 [file 41467_2022_33806_MOESM4_ESM.xlsx]

## Sheet: Sheet1
Supplementary Data 1. Sequence information of GALNT KO clones. All nine GalNAc-Ts expressed in N/TERT-1 WT cells were individually targeted for genetic knockout. Three distinct clones from each knockout were expanded. The desired genetic change was confirmed using indel-detection by amplicon analysis (IDAA) and DNA sequencing.
GalNAcT #	Clone Name	WT Sequence	Indel Shift	Clone Sequence	gRNA sequence
GalNAcT1	#2E1	TGTACACTCACAATGGGCATCCAGGAAGGTG	-2	TGTACACT--TCCTGGGCATCCAG	TCCCACTGTACACTCACAAT
GalNAcT1	#2A2 AL1	TGTACACTCACAATGGGCATCCAGGAAGGTG	-7	TGTACA-------TAGGAGTCCAGGAAGGTG	TCCCACTGTACACTCACAAT
GalNAcT1	#2A2 AL2	TGTACACTCACAATGGGCATCCAGGAAGGTG	-17	TGTACA-----------------GGAAGGTG	TCCCACTGTACACTCACAAT
GalNAcT1	#2D1	TGTACACTCACAATGGGCATCCAGGAAGGTG	+2	TGTACACTCACAAAATGGGCATCCAGGAAGGTG	TCCCACTGTACACTCACAAT
GalNAcT2	#A2 AL1	CGTGATCACCACGCTGGTGGCCGGCAGATCCACCC	-11	ACGTGATC-----------TGCCGGCAGATCCACCCGCC	GTGAAACGTGATCACCACGC
GalNAcT2	#A2 AL2	CGTGATCACCACGCTGGTGGCCGGCAGATCCACCC	-23	ACGTGATC-----------------------CACCCGCC	GTGAAACGTGATCACCACGC
GalNAcT2	#C2	CGTGATCACCACGCTGGTGGCCGGCAGATCCACCC	-5	ACGTGATC-----GCTGGTGGCCGGCAGA	GTGAAACGTGATCACCACGC
GalNAcT2	#1E10 AL1	CGTGATCACCACGCTGGTGGCCGGCAGATCCACCC	-16	CGTGATCACC----------------GATCCACCC	GTGAAACGTGATCACCACGC
GalNAcT2	#1E10 AL2	CGTGATCACCACGCTGGTGGCCGGCAGATCCACCC	-23	CGTGATC-----------------------CAACC	GTGAAACGTGATCACCACGC
GalNAcT3	#A1 AL1	GGTCCACGTTGCTTAGAACTGTCC	+1	GGTCCACGTTGGCTTAGAACTGTCC	TATGGAAGTAACCATAACCG
GalNAcT3	#A1 AL2	GGTCCACGTTGCTTAGAACTGTCC	+2	GGTCCACGTTTTGCTTAGAACTGTCC	TATGGAAGTAACCATAACCG
GalNAcT3	#C1	GGTCCACGTTGCTTAGAACTGTCC	+1	GGTCCACGTTTGCTTAGAACTGTCC	TATGGAAGTAACCATAACCG
GalNAcT3	#D1	GGTCCACGTTGCTTAGAACTGTCC	+1	GGTCCACGTTTGCTTAGAACTGTCC	TATGGAAGTAACCATAACCG
GalNAcT6	#C4	TGCCTCCCTGGGTTCTATACCCCAGCTGAACTG	+1	TGCCTCCCTGGGTTTCTATACCCCAGCTGAACTG	GAAGAGCAAGTGGACCCCCC
GalNAcT6	#D1	TGCCTCCCTGGGTTCTATACCCCAGCTGAACTG	-2	TGCCTCCCTG--TTCTATACCCCAGCTGAACTG	GAAGAGCAAGTGGACCCCCC
GalNAcT6	#D2	TGCCTCCCTGGGTTCTATACCCCAGCTGAACTG	+2	TGCCTCCCTGGGGAATATACCCCAGCTGAACTG	GAAGAGCAAGTGGACCCCCC
GalNAcT7	#A6	CAAACCTGTGGTACCATGGCC	-1	CAAACCTGTG-TACCATGGCC	ATGCCCAACCGAGGCGGCAA
GalNAcT7	#A7	CAAACCTGTGGTACCATGGCC	-1	CAAACCTGTG-TACCATGGCC	ATGCCCAACCGAGGCGGCAA
GalNAcT7	#A8	CAAACCTGTGGTACCATGGCC	-1	CAAACCTGTG-TACCATGGCC	ATGCCCAACCGAGGCGGCAA
GalNAcT10	#C2	TCTCAGCATCGGTCATGGGGTAAGGT	+8	TCTCAGCATCGGTCTTCTCAGCATGGGGTAAGGT	CTCTCTCAGCATCGGTCATG
GalNAcT10	#F2 AL1	ATCGGTCATGGGGTAAGGTCTTCCTTGTTC	-1	ATCGGT-ATGGGGTAAGGTCTTCCTTGTTC	CTCTCTCAGCATCGGTCATG
GalNAcT10	#F2 AL2	ATCGGTCATGGGGTAAGGTCTTCCTTGTTC	-13	ATCGGTCAT-------------CCTTGTTC	CTCTCTCAGCATCGGTCATG
GalNAcT10	#G1 AL1	TCTCAGCATCGGTCATGGGGTAAGGTCTTCCTTGTTCTCCAT	-7	TCTCAGCATCGGTCATGGGGTAAG-------TTGTTCTCCAT	CTCTCTCAGCATCGGTCATG
GalNAcT10	#G1 AL2	TCTCAGCATCGGTCATGGGGTAAGGTCTTCCTTGTTCTCCAT	+11	TCTCAGCATCGGGTTACGTCTTCTCATGGGGTAAGGTCTTCCTTGTTCTCCAT	CTCTCTCAGCATCGGTCATG
GalNAcT11	#C4	GCATTCCTTGTGTCTGGCACATC	-2	GCATTCCTTGT--CTGGCACATC	ACAGAGATGTGCCAGACACA
GalNAcT11	#E3	GCATTCCTTGTGTCTGGCACATC	+1	GCATTCCTTGTGGTCTGGCACATC	ACAGAGATGTGCCAGACACA
GalNAcT11	#2G2 AL1	CTGATAGCCCAAGTCTCTCAACTCTTGATCGCGTTCATTAAAAATCA	-5	CTGATAGCCCAAGT-----AACTCTTGATCGCGTTCATTAAAAATCA	ACAGAGATGTGCCAGACACA
GalNAcT11	#2G2 AL2	CTGATAGCCCAAGTCTCTCAACTCTTGATCGCGTTCATTAAAAATCA	-17	CTGATAGCCCAA-----------------CCATCAGATTAAAAATCA	ACAGAGATGTGCCAGACACA
GalNAcT14	#C8:B1 AL1	CTTCTGGGTAACCAAGAGGAAGTTGGAGGTGCCGACGGG	-1	CTTCTGGGTAAC-AAGAGGAAGTTGGAGGTGCCGACGGG	TGTTCTTCTGGGTAACCAAG
GalNAcT14	#C8:B1 AL2	CTTCTGGGTAACCAAGAGGAAGTTGGAGGTGCCGACGGG	-4	CTTCTGGGTAA----GAGGAAGTTGGAGGTGCCGACGGG	TGTTCTTCTGGGTAACCAAG
GalNAcT14	#C8:B3 AL1	CTTCTGGGTAACCAAGAGGAAGTTGGAGGTGCCGACGGG	-1	CTTCTGGGTAAC-AAGAGGAAGTTGGAGGTGCCGACGGG	TGTTCTTCTGGGTAACCAAG
GalNAcT14	#C8:B3 AL2	CTTCTGGGTAACCAAGAGGAAGTTGGAGGTGCCGACGGG	-4	CTTCTGGGTAA----GAGGAAGTTGGAGGTGCCGACGGG	TGTTCTTCTGGGTAACCAAG
GalNAcT14	#E8:B3	CTTCTGGGTAACCAAGAGGAAGTTGGAGGTGCCGACGGG	-1	CTTCTGGGTAAC-AAGAGGAAGTTGGAGGTGCCGACGGG	TGTTCTTCTGGGTAACCAAG
GalNAcT18	C5	ACTTTGAGATAGAAGAGTACCCGCTGGCTGC	-20	ACTTTG--------------------GCTGC	TGAGATAGAAGAGTACCCGC
GalNAcT18	C9 AL1	ACTTTGAGATAGAAGAGTACCCGCTGGC	-10	ACTTTGAGAT----------CCGCTGGC	TGAGATAGAAGAGTACCCGC
GalNAcT18	C9 AL2	ACTTTGAGATAGAAGAGTACCCGCTGGC	-1	ACTTTGAGATAGAAGAGTACC-GCTGGC	TGAGATAGAAGAGTACCCGC
GalNAcT18	D5	TAGAAGAGTACCCGCTGGCTGCCCAGG	-1	TAGAAGAGTACC-GCTGGCTGCCCAGG	TGAGATAGAAGAGTACCCGC
