# Supplementary material for: Global mapping of GalNAc-T isoform-specificities and O-glycosylation site-occupancy in a tissue-forming human cell line
Source: Nat Commun. 2022 Oct 21;13:6257. doi: 10.1038/s41467-022-33806-8 (PMC9587226; doi:10.1038/s41467-022-33806-8)
Supplement: Supplementary file 5 — Supplementary Dataset 2 [file 41467_2022_33806_MOESM5_ESM.xlsx]

## Sheet: Supplementary Data 2 Legend
Supplementary Data 2. Quantitative O-GalNAc glycoproteomics comparing the N/TERT-1 GALNT KOs vs. WT cells. TMT-based quantitative O-GalNAc glycoproteomics was performed for each of the GALNT KOs on three technical replicates of the N/TERT-1 WT cells (TMT126, 127 and 128), as well as three different clones of the respective GALNT KO (TMT129, 130 and 131), after sialidase treatment and jacalin LWAC…

## Sheet: ∆GALNT1_Glycoproteome
Gene	Accessions	Theo MHplus in Da	Prob	XCorr	Abundance 126	Abundance 127	Abundance 128	Abundance 129	Abundance 130	Abundance 131	GlycoSite	GlyNum	GlycanType	Sequence	Modi	Identifier	log2(KO/WT)	pvalue	pvalue (FDR adj.)	Proteome: log2(KO/WT)
A2ML1	A8K2U0	2430.06	100	3.47	63682.5	79496.9	80383.5	99389.1	65799.2	58415.2	A2ML1:702:S	1	Tn	SPEYSTAMGAGGGHPEAFES	Tn	A2ML1:S:702:1:Tn	-0.272828	0.999259	0.999259	-0.481969
A2ML1	A8K2U0	4081.84	99.35	4.74	50158.4	50213.9	54930.4	66068	42853.2	54518.5	A2ML1:702:S	2	Tn	SPEYSTAMGAGGGHPEAFESSTPLHQAEDSQVR	"Tn", "Tn"	A2ML1:S:702:2:Tn	0.118658	0.713746	0.766587	-0.481969
A2ML1	A8K2U0	3862.77	99.47	5.93	74635	59270.2	63135.6	88796.7	64103.2	66367.1	A2ML1:703:T	1	Tn	SPEYSTAMGAGGGHPEAFESSTPLHQAEDSQVR	Tn	A2ML1:T:703:1:Tn	0.072014	0.462733	0.543156	-0.481969
A2ML1	A8K2U0	4081.84	99.35	4.74	50158.4	50213.9	54930.4	66068	42853.2	54518.5	A2ML1:703:T	2	Tn	SPEYSTAMGAGGGHPEAFESSTPLHQAEDSQVR	"Tn", "Tn"	A2ML1:T:703:2:Tn	0.118658	0.713746	0.766587	-0.481969
A2ML1	A8K2U0	1892.09	100	2.48	148461	131261	140759	124619	96763.7	117931	A2ML1:869:T	1	Tn	LGHINFTISTK	Tn	A2ML1:T:869:1:Tn	-0.255287	0.0501997	0.0942471	-0.481969
ABCA12	Q86UK0	3934.89	99.99	4.48	195957	168105	183705	105090	63739.8	129634	ABCA12:122:S	3	T	SSNLDKDSSLSFQSTQVPERR	"T", "T", "T"	ABCA12:S:122:3:T	-0.805763	0.0163189	0.0430008	ND
ABCA12	Q86UK0	3934.89	99.99	4.48	195957	168105	183705	105090	63739.8	129634	ABCA12:125:S	3	T	SSNLDKDSSLSFQSTQVPERR	"T", "T", "T"	ABCA12:S:125:3:T	-0.805763	0.0163189	0.0430008	ND
ABCA12	Q86UK0	3934.89	99.99	4.48	195957	168105	183705	105090	63739.8	129634	ABCA12:126:T	3	T	SSNLDKDSSLSFQSTQVPERR	"T", "T", "T"	ABCA12:T:126:3:T	-0.805763	0.0163189	0.0430008	ND
ABI3BP	Q7Z7G0	2147.2	100	3.81	207812	197845	207177	111303	70466.2	94689.5	ABI3BP:432:T	1	Tn	ATLAPSETPFVPQK	Tn	ABI3BP:T:432:1:Tn	-1.12959	0.000799975	0.00691871	ND
ABI3BP	Q7Z7G0	2233.16	100	3.13	225108	178606	194817	101041	94061.3	86835.4	ABI3BP:505:T	2	Tn	SPEPTWTTPAPGK	"Tn", "Tn"	ABI3BP:T:505:2:Tn	-1.05044	0.00176477	0.0117096	ND
ABI3BP	Q7Z7G0	2233.16	100	3.13	225108	178606	194817	101041	94061.3	86835.4	ABI3BP:506:T	2	Tn	SPEPTWTTPAPGK	"Tn", "Tn"	ABI3BP:T:506:2:Tn	-1.05044	0.00176477	0.0117096	ND
ABI3BP	Q7Z7G0	1952.2	100	2.41	185321	173028	188760	49409.7	38941.7	47525.2	ABI3BP:512:T	1	Tn	TQFISLKPK	Tn	ABI3BP:T:512:1:Tn	-1.96327	1.84902e-05	0.00190136	ND
ABI3BP	Q7Z7G0	2155.28	100	3.68	359490	360795	362406	99523.5	48141.2	70151.3	ABI3BP:512:T	2	Tn	TQFISLKPK	"Tn", "Tn"	ABI3BP:T:512:2:Tn	-2.36264	4.21422e-05	0.00233751	ND
ABI3BP	Q7Z7G0	1952.2	100	3.04	865607	729244	757570	198572	72602.4	105983	ABI3BP:516:S	1	Tn	TQFISLKPK	Tn	ABI3BP:S:516:1:Tn	-2.83754	0.000301212	0.00476725	ND
ABI3BP	Q7Z7G0	2155.28	100	3.68	359490	360795	362406	99523.5	48141.2	70151.3	ABI3BP:516:S	2	Tn	TQFISLKPK	"Tn", "Tn"	ABI3BP:S:516:2:Tn	-2.36264	4.21422e-05	0.00233751	ND
ABI3BP	Q7Z7G0	2911.65	100	2.09	33304.7	42894.3	40620.9	25479.7	21048	27794	ABI3BP:524:S	3	Tn	IPLSPEVTHTKPAPK	"Tn", "Tn", "Tn"	ABI3BP:S:524:3:Tn	-0.672875	0.015586	0.0417352	ND
ABI3BP	Q7Z7G0	2911.65	100	2.09	33304.7	42894.3	40620.9	25479.7	21048	27794	ABI3BP:528:T	3	Tn	IPLSPEVTHTKPAPK	"Tn", "Tn", "Tn"	ABI3BP:T:528:3:Tn	-0.672875	0.015586	0.0417352	ND
ABI3BP	Q7Z7G0	2911.65	100	2.09	33304.7	42894.3	40620.9	25479.7	21048	27794	ABI3BP:530:T	3	Tn	IPLSPEVTHTKPAPK	"Tn", "Tn", "Tn"	ABI3BP:T:530:3:Tn	-0.672875	0.015586	0.0417352	ND
ABI3BP	Q7Z7G0	1668.99	100	2.13	205612	206380	218147	115882	85159.4	85377.9	ABI3BP:555:T	1	Tn	IPQTQPVPK	Tn	ABI3BP:T:555:1:Tn	-1.27337	0.000476733	0.00563671	ND
ADAM10	O14672	3744.92	99.5	4.79	263712	194247	322799	63761.6	59077.2	53055.2	ADAM10:194:T	1	Tn	KYQMTGVEEVTQIPQEEHAANGPELLR	Tn	ADAM10:T:194:1:Tn	-2.15829	0.00566031	0.0217067	-0.0454314
ADAM10	O14672	2038.01	100	4.08	207386	157607	183302	159580	131502	139897	ADAM10:625:T	1	Tn	TITLQPGSPCNDFR	Tn	ADAM10:T:625:1:Tn	-0.389856	0.0781113	0.132252	-0.0454314
ADAM15	Q13444	2204.28	100	3.5	89922.1	77596.2	86092.3	37745.1	46206.3	36574.2	ADAM15:63:T	1	T	KVLQTSLPEPLR	T	ADAM15:T:63:1:T	-1.18959	0.000726252	0.00664409	-0.341903
ADAM15	Q13444	1984.94	100	3.08	13577.6	14096.1	14844.4	11999.2	11572.1	12361.8	ADAM15:416:S	1	T	LPSLPPMAAFCGN	T	ADAM15:S:416:1:T	-0.232355	0.00712064	0.024678	-0.341903
ADAM15	Q13444	1822.89	100	3.66	15601.1	13666.2	13585.3	13473.6	14099.6	12260.4	ADAM15:416:S	1	Tn	LPSLPPMAAFCGN	Tn	ADAM15:S:416:1:Tn	-0.0204714	0.302896	0.383784	-0.341903
ADAMTS1	Q9UHI8	2950.67	100	5.05	77218	72537	74022	125525	257776	81498.2	ADAMTS1:170:T	1	T	LATAAPGEKPPAPLQFHLLR	T	ADAMTS1:T:170:1:T	0.761945	0.204048	0.276836	0.0482362
ADAMTS1	Q9UHI8	2788.61	100	4.53	133997	111624	132223	160181	273417	83236.8	ADAMTS1:170:T	1	Tn	LATAAPGEKPPAPLQFHLLR	Tn	ADAMTS1:T:170:1:Tn	0.276734	0.452284	0.532752	0.0482362
ADAMTS1	Q9UHI8	2705.35	100	3.3	99654.8	114906	118014	122415	199554	105921	ADAMTS1:208:T	1	Tn	QGDVGGTCGVVDDEPRPTGK	Tn	ADAMTS1:T:208:1:Tn	0.091325	0.340793	0.421057	0.0482362
ADAMTS7	Q9UKP4	2084.06	100	3.09	36218.9	33138.3	37768.4	36264.6	30305.5	43111.5	ADAMTS7:1376:T	1	Tn	LLSTPAWDSPANSHR	Tn	ADAMTS7:T:1376:1:Tn	0.00182097	0.839455	0.870613	ND
ADAMTSL1	Q8N6G6	1890.05	100	3.29	266821	264378	259069	253087	51799.3	184322	ADAMTSL1:1131:T	1	T	TSPVTLSPHK	T	ADAMTSL1:T:1131:1:T	-0.520377	0.164818	0.232799	ND
ADCY8	P40145	2269.04	100	3.6	25427.5	20839.8	17597.3	16077.9	21192	19703.7	ADCY8:237:T	2	T	DTTSHTYLQYSGV	"T", "Tn"	ADCY8:T:237:2:T	-0.0808767	0.447859	0.528837	ND
ADM	P35318	2917.53	100	5.98	67171.4	68528.2	66495.3	55046.3	71934	61982.8	ADM:165:S	1	T	TLVSSKPQAHGAPAPPSGSAPH	T	ADM:S:165:1:T	-0.115979	0.422165	0.503098	ND
ADM	P35318	3542.82	100	5.32	29931.4	20566.8	24793.4	11725.3	20829.5	20196.4	ADM:178:S	2	T	TLVSSKPQAHGAPAPPSGSAPHFL	"T", "T"	ADM:S:178:2:T	-0.295861	0.133031	0.198	ND
AEBP1	Q8IUX7	2991.89	100	2.83	95542.7	96959.6	112448	106508	118759	130794	AEBP1:128:T	1	T	EKPPKATKKPK	T	AEBP1:T:128:1:T	0.292583	0.126799	0.190696	ND
AGR2	O95994	2125.23	100	5.24	118112	117895	118323	150028	295432	178275	AGR2:24:T	1	T	RDTTVKPGAK	T	AGR2:T:24:1:T	0.593952	0.113833	0.175409	ND
AGR2	O95994	1963.18	100	5.81	2.95723e+06	2.71856e+06	2.53873e+06	2.17873e+06	2.90245e+06	2.33598e+06	AGR2:24:T	1	Tn	RDTTVKPGAK	Tn	AGR2:T:24:1:Tn	-0.218815	0.349309	0.430536	ND
AGRN	O00468	4365.08	99.2	2.14	30486.3	30449.8	32659.4	27817.3	30710.1	30859.1	AGRN:159:T	2	T	NLEEVEFCVEDKPGTHFTPVPPTPPDACR	"T", "Tn"	AGRN:T:159:2:T	0.0105533	0.31781	0.397607	-0.0513992
AGRN	O00468	4892.27	100	1.68	74710.6	91444.1	90569.8	86826.3	127063	93512.6	AGRN:159:T	3	T	NLEEVEFCVEDKPGTHFTPVPPTPPDACR	"T", "T", "T"	AGRN:T:159:3:T	0.0461306	0.281577	0.362513	-0.0513992
AGRN	O00468	3278.6	100	2.18	50362.2	43105.1	48523.2	63671.1	96484.3	139316	AGRN:162:T	2	T	DKPGTHFTPVPPTPPDACR	"T", "T"	AGRN:T:162:2:T	0.991619	0.0755654	0.128698	-0.0513992
AGRN	O00468	4365.08	98.42	2.14	30486.3	30449.8	32659.4	27817.3	30710.1	30859.1	AGRN:162:T	2	Tn	NLEEVEFCVEDKPGTHFTPVPPTPPDACR	"T", "Tn"	AGRN:T:162:2:Tn	0.0105533	0.31781	0.397607	-0.0513992
AGRN	O00468	4892.27	100	1.68	74710.6	91444.1	90569.8	86826.3	127063	93512.6	AGRN:162:T	3	T	NLEEVEFCVEDKPGTHFTPVPPTPPDACR	"T", "T", "T"	AGRN:T:162:3:T	0.0461306	0.281577	0.362513	-0.0513992
AGRN	O00468	3278.6	99.68	2.18	50362.2	43105.1	48523.2	63671.1	96484.3	139316	AGRN:167:T	2	T	DKPGTHFTPVPPTPPDACR	"T", "T"	AGRN:T:167:2:T	0.991619	0.0755654	0.128698	-0.0513992
AGRN	O00468	4892.27	100	1.68	74710.6	91444.1	90569.8	86826.3	127063	93512.6	AGRN:167:T	3	T	NLEEVEFCVEDKPGTHFTPVPPTPPDACR	"T", "T", "T"	AGRN:T:167:3:T	0.0461306	0.281577	0.362513	-0.0513992
AGRN	O00468	2239.15	100	3.74	82192.7	76569.3	79835.7	63661.3	68756.2	82908.5	AGRN:754:T	1	T	GPTFAPLPPVAPLHCA	T	AGRN:T:754:1:T	-0.215544	0.264595	0.343879	-0.0513992
AGRN	O00468	2077.1	100	3.73	38183.1	47714.7	43795.6	39512	36914.1	48997.1	AGRN:754:T	1	Tn	GPTFAPLPPVAPLHCA	Tn	AGRN:T:754:1:Tn	-0.148497	0.772303	0.815335	-0.0513992
AGRN	O00468	4015.92	100	2.47	16855.1	17121.2	18314.6	18353.3	16226.6	19914.2	AGRN:754:T	2	Tn	GPTFAPLPPVAPLHCAQTPYGCCQDNITAAR	"Tn", "Tn"	AGRN:T:754:2:Tn	0.10026	0.560755	0.634816	-0.0513992
AGRN	O00468	4015.92	100	2.47	16855.1	17121.2	18314.6	18353.3	16226.6	19914.2	AGRN:779:T	2	Tn	GPTFAPLPPVAPLHCAQTPYGCCQDNITAAR	"Tn", "Tn"	AGRN:T:779:2:Tn	0.10026	0.560755	0.634816	-0.0513992
AGRN	O00468	1742.92	99.86	3.19	108852	113194	94924	87105.5	85233.5	112627	AGRN:1017:T	1	Tn	SQTTPPPSSRPR	Tn	AGRN:T:1017:1:Tn	-0.32153	0.363529	0.446086	-0.0513992
AGRN	O00468	2171.14	99.88	4.32	73953.3	80781.8	68332.2	42559.5	34620.5	44618.4	AGRN:1261:T	2	Tn	FITGATSGAIAAGATAR	"Tn", "Tn"	AGRN:T:1261:2:Tn	-0.797134	0.00201723	0.0126847	-0.0513992
AGRN	O00468	2171.14	100	4.32	73953.3	80781.8	68332.2	42559.5	34620.5	44618.4	AGRN:1270:T	2	Tn	FITGATSGAIAAGATAR	"Tn", "Tn"	AGRN:T:1270:2:Tn	-0.797134	0.00201723	0.0126847	-0.0513992
AGRN	O00468	2168.05	100	1.87	5097.08	10672.4	6908.27	8433.87	13724.2	18610.1	AGRN:1270:T	3	Tn	ATARATTASR	"Tn", "T", "T"	AGRN:T:1270:3:Tn	0.990321	0.147701	0.213116	-0.0513992
AGRN	O00468	2168.05	100	1.87	5097.08	10672.4	6908.27	8433.87	13724.2	18610.1	AGRN:1274:T	3	T	ATARATTASR	"Tn", "T", "T"	AGRN:T:1274:3:T	0.990321	0.147701	0.213116	-0.0513992
AGRN	O00468	2168.05	99.92	1.87	5097.08	10672.4	6908.27	8433.87	13724.2	18610.1	AGRN:1275:T	3	T	ATARATTASR	"Tn", "T", "T"	AGRN:T:1275:3:T	0.990321	0.147701	0.213116	-0.0513992
AGRN	O00468	2252.09	100	1.85	81161	76131.7	92727.8	75491	85495.1	97066.2	AGRN:1281:S	3	T	LPSSAVTPR	"T", "T", "T"	AGRN:S:1281:3:T	0.0750546	0.752844	0.798748	-0.0513992
AGRN	O00468	1765.93	100	1.97	118829	110968	111550	112929	140909	139894	AGRN:1281:S	3	Tn	LPSSAVTPR	"Tn", "Tn", "Tn"	AGRN:S:1281:3:Tn	0.326654	0.140064	0.204764	-0.0513992
AGRN	O00468	1562.85	100	2.07	388462	347849	378807	343561	307127	316020	AGRN:1282:S	2	Tn	LPSSAVTPR	"Tn", "Tn"	AGRN:S:1282:2:Tn	-0.261446	0.0395988	0.0791863	-0.0513992
AGRN	O00468	2252.09	100	1.85	81161	76131.7	92727.8	75491	85495.1	97066.2	AGRN:1282:S	3	T	LPSSAVTPR	"T", "T", "T"	AGRN:S:1282:3:T	0.0750546	0.752844	0.798748	-0.0513992
AGRN	O00468	1765.93	100	1.97	118829	110968	111550	112929	140909	139894	AGRN:1282:S	3	Tn	LPSSAVTPR	"Tn", "Tn", "Tn"	AGRN:S:1282:3:Tn	0.326654	0.140064	0.204764	-0.0513992
AGRN	O00468	1359.77	100	2.22	461049	401085	460666	446190	300133	437559	AGRN:1285:T	1	Tn	LPSSAVTPR	Tn	AGRN:T:1285:1:Tn	-0.0742429	0.418063	0.499386	-0.0513992
AGRN	O00468	1562.85	100	2.07	388462	347849	378807	343561	307127	316020	AGRN:1285:T	2	Tn	LPSSAVTPR	"Tn", "Tn"	AGRN:T:1285:2:Tn	-0.261446	0.0395988	0.0791863	-0.0513992
AGRN	O00468	2252.09	100	1.85	81161	76131.7	92727.8	75491	85495.1	97066.2	AGRN:1285:T	3	T	LPSSAVTPR	"T", "T", "T"	AGRN:T:1285:3:T	0.0750546	0.752844	0.798748	-0.0513992
AGRN	O00468	1765.93	100	1.97	118829	110968	111550	112929	140909	139894	AGRN:1285:T	3	Tn	LPSSAVTPR	"Tn", "Tn", "Tn"	AGRN:T:1285:3:Tn	0.326654	0.140064	0.204764	-0.0513992
AGRN	O00468	2018.11	100	2.87	69797.6	67909.4	63229.2	71363.7	63474.3	74363.6	AGRN:1292:S	1	Tn	APHPSHTSQPVAK	Tn	AGRN:S:1292:1:Tn	0.0715793	0.507427	0.582691	-0.0513992
AGRN	O00468	2221.19	100	3.77	41072.8	40769.8	41995.4	47369.9	47639.4	60088.3	AGRN:1292:S	2	Tn	APHPSHTSQPVAK	"Tn", "Tn"	AGRN:S:1292:2:Tn	0.213974	0.0686368	0.120787	-0.0513992
AGRN	O00468	2910.42	100	3.85	78933	88098.9	63446.1	59144.6	83742.7	64419.8	AGRN:1292:S	3	T	APHPSHTSQPVAK	"T", "T", "T"	AGRN:S:1292:3:T	-0.293123	0.498003	0.575731	-0.0513992
AGRN	O00468	2586.32	100	3.98	13066.9	12640.6	12132	18888.3	18243.5	16183.2	AGRN:1292:S	3	Tn	APHPSHTSQPVAK	"Tn", "T", "Tn"	AGRN:S:1292:3:Tn	0.52932	0.00387593	0.0173443	-0.0513992
AGRN	O00468	2180.16	100	4.7	55498.7	46157.3	53299.2	65325.9	64442.3	59920.7	AGRN:1294:T	1	T	APHPSHTSQPVAK	T	AGRN:T:1294:1:T	0.273894	0.0242131	0.0559772	-0.0513992
AGRN	O00468	1850.02	100	4.35	229894	205278	159785	120056	76967.6	114542	AGRN:1294:T	1	Tn	HPSHTSQPVAK	Tn	AGRN:T:1294:1:Tn	-0.841702	0.0184506	0.0469813	-0.0513992
AGRN	O00468	2545.29	100	4.91	76314	84636.3	88788.6	82269.6	80965.8	81200.5	AGRN:1294:T	2	T	APHPSHTSQPVAK	"T", "T"	AGRN:T:1294:2:T	-0.059789	0.656861	0.719848	-0.0513992
AGRN	O00468	2221.19	100	4.99	96494.1	95804.9	100865	108458	94511.2	111952	AGRN:1294:T	2	Tn	APHPSHTSQPVAK	"Tn", "Tn"	AGRN:T:1294:2:Tn	0.168618	0.261968	0.341389	-0.0513992
AGRN	O00468	2586.32	99.86	3.98	13066.9	12640.6	12132	18888.3	18243.5	16183.2	AGRN:1294:T	3	T	APHPSHTSQPVAK	"Tn", "T", "Tn"	AGRN:T:1294:3:T	0.52932	0.00387593	0.0173443	-0.0513992
AGRN	O00468	2256.18	100	3.72	25064.7	20692.2	20831.7	20918.7	20198.5	23988.8	AGRN:1294:T	3	Tn	HPSHTSQPVAK	"Tn", "Tn", "Tn"	AGRN:T:1294:3:Tn	0.00601621	0.802202	0.843096	-0.0513992
AGRN	O00468	2545.29	100	4.91	76314	84636.3	88788.6	82269.6	80965.8	81200.5	AGRN:1295:S	2	T	APHPSHTSQPVAK	"T", "T"	AGRN:S:1295:2:T	-0.059789	0.656861	0.719848	-0.0513992
AGRN	O00468	2221.19	100	4.99	96494.1	95804.9	100865	108458	94511.2	111952	AGRN:1295:S	2	Tn	APHPSHTSQPVAK	"Tn", "Tn"	AGRN:S:1295:2:Tn	0.168618	0.261968	0.341389	-0.0513992
AGRN	O00468	2910.42	100	3.85	78933	88098.9	63446.1	59144.6	83742.7	64419.8	AGRN:1295:S	3	T	APHPSHTSQPVAK	"T", "T", "T"	AGRN:S:1295:3:T	-0.293123	0.498003	0.575731	-0.0513992
AGRN	O00468	2586.32	99.86	3.98	13066.9	12640.6	12132	18888.3	18243.5	16183.2	AGRN:1295:S	3	Tn	APHPSHTSQPVAK	"Tn", "T", "Tn"	AGRN:S:1295:3:Tn	0.52932	0.00387593	0.0173443	-0.0513992
AGRN	O00468	1656.84	100	2.21	233299	175684	195621	210878	153286	247733	AGRN:1301:T	3	Tn	TTAAPTTR	"Tn", "Tn", "Tn"	AGRN:T:1301:3:Tn	0.10835	0.943542	0.958518	-0.0513992
AGRN	O00468	2379.23	100	2.64	23397.8	18994.2	22264.8	36680.9	46065.9	65451.4	AGRN:1301:T	4	T	KTTAAPTTR	"T", "Tn", "Tn", "Tn"	AGRN:T:1301:4:T	1.04894	0.0314303	0.0676811	-0.0513992
AGRN	O00468	1859.92	100	1.84	5424.46	4771.37	5479.33	6216.1	10420.4	10674.4	AGRN:1301:T	4	Tn	TTAAPTTR	"Tn", "Tn", "Tn", "Tn"	AGRN:T:1301:4:Tn	0.941864	0.0569586	0.104352	-0.0513992
AGRN	O00468	1250.68	100	2.47	216656	209742	228434	278630	237559	308468	AGRN:1302:T	1	Tn	TTAAPTTR	Tn	AGRN:T:1302:1:Tn	0.362944	0.0562867	0.103318	-0.0513992
AGRN	O00468	1453.76	100	1.99	109456	99517.5	97032.2	105671	97995.7	102365	AGRN:1302:T	2	Tn	TTAAPTTR	"Tn", "Tn"	AGRN:T:1302:2:Tn	0.0407	0.998537	0.999231	-0.0513992
AGRN	O00468	2014.1	100	2.65	122592	110663	108398	130610	347120	268418	AGRN:1302:T	3	Tn	KTTAAPTTR	"Tn", "Tn", "Tn"	AGRN:T:1302:3:Tn	1.27831	0.100679	0.158706	-0.0513992
AGRN	O00468	2379.23	100	2.64	23397.8	18994.2	22264.8	36680.9	46065.9	65451.4	AGRN:1302:T	4	Tn	KTTAAPTTR	"T", "Tn", "Tn", "Tn"	AGRN:T:1302:4:Tn	1.04894	0.0314303	0.0676811	-0.0513992
AGRN	O00468	2014.1	100	2.65	122592	110663	108398	130610	347120	268418	AGRN:1306:T	3	Tn	KTTAAPTTR	"Tn", "Tn", "Tn"	AGRN:T:1306:3:Tn	1.27831	0.100679	0.158706	-0.0513992
AGRN	O00468	2379.23	100	2.64	23397.8	18994.2	22264.8	36680.9	46065.9	65451.4	AGRN:1306:T	4	Tn	KTTAAPTTR	"T", "Tn", "Tn", "Tn"	AGRN:T:1306:4:Tn	1.04894	0.0314303	0.0676811	-0.0513992
AGRN	O00468	1607.94	99.92	2.75	94344.4	72969.7	99745.3	174136	85065.2	121577	AGRN:1307:T	1	Tn	KTTAAPTTR	Tn	AGRN:T:1307:1:Tn	0.365865	0.234631	0.312264	-0.0513992
AGRN	O00468	1453.76	99.91	1.99	109456	99517.5	97032.2	105671	97995.7	102365	AGRN:1307:T	2	Tn	TTAAPTTR	"Tn", "Tn"	AGRN:T:1307:2:Tn	0.0407	0.998537	0.999231	-0.0513992
AGRN	O00468	2014.1	100	2.65	122592	110663	108398	130610	347120	268418	AGRN:1307:T	3	Tn	KTTAAPTTR	"Tn", "Tn", "Tn"	AGRN:T:1307:3:Tn	1.27831	0.100679	0.158706	-0.0513992
AGRN	O00468	2379.23	100	2.64	23397.8	18994.2	22264.8	36680.9	46065.9	65451.4	AGRN:1307:T	4	Tn	KTTAAPTTR	"T", "Tn", "Tn", "Tn"	AGRN:T:1307:4:Tn	1.04894	0.0314303	0.0676811	-0.0513992
ALG9	Q9H6U8	2243.28	100	3.6	122567	105240	125538	122229	82598.4	117305	ALG9:509:T	1	Tn	GQLPKPFAEGPLATR	Tn	ALG9:T:509:1:Tn	-0.0633013	0.498238	0.575731	0.0565835
AMMECR1L	Q6DCA0	2364.2	100	1.43	1.85603e+06	1.22023e+06	1.71802e+06	988537	1.09978e+06	743388	AMMECR1L:65:S	1	T	ENVSDLTLGPGNSPITR	T	AMMECR1L:S:65:1:T	-0.79738	0.0409537	0.0811745	ND
ANKRD16	Q6P6B7	2349.27	100	1.73	39470.2	42439.7	41009.6	67628	136855	124263	ANKRD16:280:Y	2	Tn	ATSTHLTALHYAAK	"Tn", "Tn"	ANKRD16:Y:280:2:Tn	1.59936	0.0322794	0.068707	ND
APLP2	Q06481	2137.18	100	4.5	173040	173659	162307	218159	329666	229112	APLP2:303:T	1	T	DKEITHDVK	T	APLP2:T:303:1:T	0.404943	0.0665234	0.117827	0.195348
APOE	P02649	2092.1	100	5.34	701934	819055	816972	312240	370230	662912	APOE:212:T	1	T	AATVGSLAGQPLQER	T	APOE:T:212:1:T	-1.14187	0.0453953	0.087921	ND
APOE	P02649	1930.04	100	4.27	610184	648599	627963	259453	318441	603897	APOE:212:T	1	Tn	AATVGSLAGQPLQER	Tn	APOE:T:212:1:Tn	-0.979656	0.0929114	0.150176	ND
APOE	P02649	2215.09	100	3.57	151414	159528	173863	138122	153887	202830	APOE:307:T	1	T	VQAAVGTSAAPVPSDNH	T	APOE:T:307:1:T	-0.0519387	0.878629	0.905349	ND
APOE	P02649	2215.09	100	4.16	140249	160686	148531	107259	102255	175022	APOE:308:S	1	T	VQAAVGTSAAPVPSDNH	T	APOE:S:308:1:T	-0.469663	0.421763	0.502972	ND
APP	P05067	3069.5	100	4.35	8693.37	12943.5	8290.02	12802.3	12495.5	12215	APP:22:T	1	T	LEVPTDGNAGLLAEPQIAMFCGR	T	APP:T:22:1:T	0.523418	0.166715	0.234672	0.0908534
APP	P05067	2762.39	100	3.34	431046	350464	445571	457438	418016	409110	APP:275:T	2	Tn	TTSIATTTTTTTESVEEVVR	"Tn", "Tn"	APP:T:275:2:Tn	-0.0442814	0.593682	0.663486	0.0908534
APP	P05067	2965.47	99.79	2.01	172158	146347	173616	194691	170734	168609	APP:275:T	3	Tn	TTSIATTTTTTTESVEEVVR	"Tn", "Tn", "Tn"	APP:T:275:3:Tn	-0.0119829	0.31532	0.395178	0.0908534
APP	P05067	3168.55	99.5	1.3	123064	120368	138721	93247	87845.9	84340.9	APP:275:T	4	Tn	TTSIATTTTTTTESVEEVVR	"Tn", "Tn", "Tn", "Tn"	APP:T:275:4:Tn	-0.486363	0.00345255	0.0169258	0.0908534
APP	P05067	2559.31	100	6.2	458036	373880	482685	486227	353335	457438	APP:276:T	1	Tn	TTSIATTTTTTTESVEEVVR	Tn	APP:T:276:1:Tn	-0.00188407	0.91576	0.933919	0.0908534
APP	P05067	2559.31	99.82	4.12	230125	219470	240895	223335	181140	228817	APP:277:T	1	Tn	TTSIATTTTTTTESVEEVVR	Tn	APP:T:277:1:Tn	-0.0432081	0.30662	0.387351	0.0908534
APP	P05067	2965.47	99.9	2.01	172158	146347	173616	194691	170734	168609	APP:278:T	3	Tn	TTSIATTTTTTTESVEEVVR	"Tn", "Tn", "Tn"	APP:T:278:3:Tn	-0.0119829	0.31532	0.395178	0.0908534
APP	P05067	2762.39	99.83	3.2	275116	230622	309021	293193	295694	263501	APP:280:T	2	Tn	TTSIATTTTTTTESVEEVVR	"Tn", "Tn"	APP:T:280:2:Tn	0.0918108	0.641494	0.705962	0.0908534
APP	P05067	2965.47	99.73	1.66	89480	83556.6	95300.7	136667	111207	112407	APP:280:T	3	Tn	TTSIATTTTTTTESVEEVVR	"Tn", "Tn", "Tn"	APP:T:280:3:Tn	0.329098	0.0267663	0.0599642	0.0908534
APP	P05067	1550.81	100	1.84	125577	107494	117601	158164	176701	160894	APP:352:T	2	Tn	TTQEPLAR	"Tn", "Tn"	APP:T:352:2:Tn	0.452206	0.00343293	0.0169258	0.0908534
APP	P05067	1704.99	100	2.86	134964	107181	142099	271146	152581	200544	APP:353:T	1	Tn	KTTQEPLAR	Tn	APP:T:353:1:Tn	0.571344	0.0906345	0.147576	0.0908534
APP	P05067	1550.81	100	1.84	125577	107494	117601	158164	176701	160894	APP:353:T	2	Tn	TTQEPLAR	"Tn", "Tn"	APP:T:353:2:Tn	0.452206	0.00343293	0.0169258	0.0908534
APP	P05067	3973.97	100	3.98	118966	128548	101903	99527.7	111813	151688	APP:366:T	4	T	DPVKLPTTAASTPDAVDK	"T", "T", "T", "T"	APP:T:366:4:T	-0.089469	0.808926	0.846243	0.0908534
APP	P05067	2878.58	100	5.99	216161	204149	194323	177637	249826	207139	APP:367:T	1	T	DPVKLPTTAASTPDAVDK	T	APP:T:367:1:T	0.0209755	0.776193	0.818241	0.0908534
APP	P05067	2716.52	100	4.6	1.67882e+06	1.54424e+06	1.50755e+06	1.06465e+06	857956	1.14372e+06	APP:367:T	1	Tn	DPVKLPTTAASTPDAVDK	Tn	APP:T:367:1:Tn	-0.536519	0.00513521	0.0202594	0.0908534
APP	P05067	2919.6	100	4.81	258846	216840	214354	217131	179143	159641	APP:367:T	2	Tn	DPVKLPTTAASTPDAVDK	"Tn", "Tn"	APP:T:367:2:Tn	-0.275513	0.114408	0.175921	0.0908534
APP	P05067	3973.97	100	3.98	118966	128548	101903	99527.7	111813	151688	APP:367:T	4	T	DPVKLPTTAASTPDAVDK	"T", "T", "T", "T"	APP:T:367:4:T	-0.089469	0.808926	0.846243	0.0908534
APP	P05067	2339.07	100	2.11	58099.2	57318.6	59223.2	67978.5	86361.5	82907.6	APP:367:T	4	Tn	LPTTAASTPD	"T", "Tn", "T", "Tn"	APP:T:367:4:Tn	0.512986	0.0211672	0.0514877	0.0908534
APP	P05067	3973.97	100	3.98	118966	128548	101903	99527.7	111813	151688	APP:370:S	4	T	DPVKLPTTAASTPDAVDK	"T", "T", "T", "T"	APP:S:370:4:T	-0.089469	0.808926	0.846243	0.0908534
APP	P05067	2339.07	99.88	2.11	58099.2	57318.6	59223.2	67978.5	86361.5	82907.6	APP:370:S	4	Tn	LPTTAASTPD	"T", "Tn", "T", "Tn"	APP:S:370:4:Tn	0.512986	0.0211672	0.0514877	0.0908534
APP	P05067	2919.6	100	3.92	294173	238439	261608	213579	188569	162724	APP:371:T	2	Tn	DPVKLPTTAASTPDAVDK	"Tn", "Tn"	APP:T:371:2:Tn	-0.472315	0.0248759	0.0570403	0.0908534
APP	P05067	3973.97	100	3.98	118966	128548	101903	99527.7	111813	151688	APP:371:T	4	T	DPVKLPTTAASTPDAVDK	"T", "T", "T", "T"	APP:T:371:4:T	-0.089469	0.808926	0.846243	0.0908534
APP	P05067	2738.32	100	5.72	275834	303217	243939	258901	255458	277663	APP:381:T	1	T	YLETPGDENEHAHFQK	T	APP:T:381:1:T	-0.0914014	0.605965	0.674075	0.0908534
APP	P05067	2576.27	100	5.43	273409	274889	246998	266167	265429	211651	APP:381:T	1	Tn	YLETPGDENEHAHFQK	Tn	APP:T:381:1:Tn	-0.042731	0.438753	0.519576	0.0908534
APP	P05067	2579.3	100	1.36	51625.3	51534.5	52337.8	90979.8	110872	120629	APP:596:S	1	T	ISYGNDALMPSLTETK	T	APP:S:596:1:T	1.10274	0.00310115	0.0162628	0.0908534
APP	P05067	2238.26	100	6.9	112296	104179	124276	235139	505445	330541	APP:651:T	1	T	GLTTRPGSGLTNIK	T	APP:T:651:1:T	1.55753	0.0373776	0.0765629	0.0908534
APP	P05067	2076.21	100	4.62	234192	195863	225032	153029	135775	156110	APP:651:T	1	Tn	GLTTRPGSGLTNIK	Tn	APP:T:651:1:Tn	-0.556325	0.00601655	0.022215	0.0908534
APP	P05067	2279.29	100	4.84	158375	141037	144874	163682	157984	125281	APP:651:T	2	Tn	GLTTRPGSGLTNIK	"Tn", "Tn"	APP:T:651:2:Tn	0.124978	0.94914	0.961493	0.0908534
APP	P05067	4113.14	100	6.52	1672615	1.64577e+06	1.55353e+06	3.20278e+06	3.78821e+06	2.94701e+06	APP:651:T	3	T	GLTTRPGSGLTNIKTEEISEVK	"T", "T", "T"	APP:T:651:3:T	0.960566	0.0025639	0.0145355	0.0908534
APP	P05067	4478.27	100	3.68	268313	249772	231199	370292	390106	464986	APP:651:T	4	T	GLTTRPGSGLTNIKTEEISEVK	"T", "T", "T", "T"	APP:T:651:4:T	0.64325	0.0067024	0.0238014	0.0908534
APP	P05067	2238.26	99.94	6.65	136853	128810	125675	314667	539501	366694	APP:652:T	1	T	GLTTRPGSGLTNIK	T	APP:T:652:1:T	1.50933	0.0152961	0.0412092	0.0908534
APP	P05067	2076.21	99.92	6.35	374071	377335	373906	356985	292107	361818	APP:652:T	1	Tn	GLTTRPGSGLTNIK	Tn	APP:T:652:1:Tn	-0.067449	0.165388	0.233489	0.0908534
APP	P05067	3748.01	99.48	5.21	59645.4	43796.9	51813.2	151657	199365	134177	APP:652:T	2	T	GLTTRPGSGLTNIKTEEISEVK	"T", "T"	APP:T:652:2:T	1.54942	0.00534168	0.0207264	0.0908534
APP	P05067	2279.29	100	5.05	171821	150497	161279	229643	197246	146113	APP:652:T	2	Tn	GLTTRPGSGLTNIK	"Tn", "Tn"	APP:T:652:2:Tn	0.290439	0.300491	0.382418	0.0908534
APP	P05067	4113.14	99.85	6.52	1672615	1.64577e+06	1.55353e+06	3.20278e+06	3.78821e+06	2.94701e+06	APP:652:T	3	T	GLTTRPGSGLTNIKTEEISEVK	"T", "T", "T"	APP:T:652:3:T	0.960566	0.0025639	0.0145355	0.0908534
APP	P05067	3626.98	99.62	4.57	167592	132366	141902	309082	296440	134001	APP:652:T	3	Tn	GLTTRPGSGLTNIKTEEISEVK	"Tn", "Tn", "Tn"	APP:T:652:3:Tn	1.06284	0.158635	0.226001	0.0908534
APP	P05067	4478.27	100	3.68	268313	249772	231199	370292	390106	464986	APP:652:T	4	T	GLTTRPGSGLTNIKTEEISEVK	"T", "T", "T", "T"	APP:T:652:4:T	0.64325	0.0067024	0.0238014	0.0908534
APP	P05067	4478.27	100	3.68	268313	249772	231199	370292	390106	464986	APP:656:S	4	T	GLTTRPGSGLTNIKTEEISEVK	"T", "T", "T", "T"	APP:S:656:4:T	0.64325	0.0067024	0.0238014	0.0908534
APP	P05067	2603.39	100	3.21	80324.2	95594.1	74048.2	128053	226052	185038	APP:659:T	2	T	GLTTRPGSGLTNIK	"T", "T"	APP:T:659:2:T	1.20392	0.0296694	0.0649609	0.0908534
APP	P05067	2279.29	100	5.05	171821	150497	161279	229643	197246	146113	APP:659:T	2	Tn	GLTTRPGSGLTNIK	"Tn", "Tn"	APP:T:659:2:Tn	0.290439	0.300491	0.382418	0.0908534
APP	P05067	2968.52	100	3.76	51762.8	54434.3	54453.6	96589.2	145446	147034	APP:659:T	3	T	GLTTRPGSGLTNIK	"T", "T", "T"	APP:T:659:3:T	1.4179	0.0100912	0.0309763	0.0908534
APP	P05067	3626.98	99.63	4.57	167592	132366	141902	309082	296440	134001	APP:659:T	3	Tn	GLTTRPGSGLTNIKTEEISEVK	"Tn", "Tn", "Tn"	APP:T:659:3:Tn	1.06284	0.158635	0.226001	0.0908534
APP	P05067	4478.27	100	3.68	268313	249772	231199	370292	390106	464986	APP:659:T	4	T	GLTTRPGSGLTNIKTEEISEVK	"T", "T", "T", "T"	APP:T:659:4:T	0.64325	0.0067024	0.0238014	0.0908534
APP	P05067	2066.22	100	2.69	479519	445273	434400	346017	360480	312539	APP:663:T	1	Tn	IKTEEISEVK	Tn	APP:T:663:1:Tn	-0.363845	0.00448349	0.0187137	0.0908534
APP	P05067	3626.98	100	4.57	167592	132366	141902	309082	296440	134001	APP:663:T	3	Tn	GLTTRPGSGLTNIKTEEISEVK	"Tn", "Tn", "Tn"	APP:T:663:3:Tn	1.06284	0.158635	0.226001	0.0908534
APP	P05067	2160.06	100	6.07	127816	113972	127695	66510.9	78186.3	65189	APP:681:Y	1	T	HDSGYEVHHQK	T	APP:Y:681:1:T	-0.94104	0.00099951	0.00796193	0.0908534
APP	P05067	1998.01	100	4.74	87456.1	70441.3	86369.3	52438.2	49564.7	45264.3	APP:681:Y	1	Tn	HDSGYEVHHQK	Tn	APP:Y:681:1:Tn	-0.801205	0.00533629	0.0207264	0.0908534
AREG	P15514	2288.2	100	5.8	566975	541134	510656	134046	134037	126712	AREG:121:S	1	T	TESENTSDKPK	T	AREG:S:121:1:T	-2.01335	1.57189e-05	0.00190136	0.293959
AREG	P15514	2126.14	100	4.82	1.22645e+06	1.12287e+06	1.28427e+06	172931	182310	139921	AREG:121:S	1	Tn	TESENTSDKPK	Tn	AREG:S:121:1:Tn	-2.82623	2.82978e-05	0.00232851	0.293959
AREG	P15514	2024.08	100	2.94	334254	296251	312024	155781	175535	155886	AREG:169:T	1	Tn	YIEHLEAVTCK	Tn	AREG:T:169:1:Tn	-1.00117	0.000292405	0.00475777	0.293959
ARSA	P15289	2063.1	100	4.13	263587	221469	245010	157382	135778	167478	ARSA:471:T	1	Tn	AQLDAAVTFGPSQVAR	Tn	ARSA:T:471:1:Tn	-0.638571	0.00426737	0.0183973	-0.027675
ASPH	Q12797	4600.2	96.22	5.33	280806	248376	298161	88202.7	82811.4	77146.7	ASPH:128:T	1	Tn	STSEPAVPPEEAEPHTEPEEQVPVEAEPQNIEDEAK	Tn	ASPH:T:128:1:Tn	-1.76167	0.000206544	0.0040743	-0.027675
ATF6B	Q99941	3134.64	99.59	3.3	60287.6	51506.8	51142.5	41206.6	49813.5	48711.3	ATF6B:678:T	2	Tn	KQPSPTPGNATGGPLPVSAASQAH	"Tn", "Tn"	ATF6B:T:678:2:Tn	-0.0805073	0.127431	0.191355	ND
ATRN	O75882	2261.17	100	5.32	267726	220109	264183	190308	155423	164663	ATRN:146:T	1	Tn	LTGSSGFVTDGPGNYK	Tn	ATRN:T:146:1:Tn	-0.682022	0.0121962	0.035125	0.0635029
B2M	P61769	1946.08	100	4.12	83016	91552.6	75651.6	129088	99564.3	139247	B2M:106:T	1	T	VNHVTLSQPK	T	B2M:T:106:1:T	0.636898	0.0371188	0.0760869	0.618239
B2M	P61769	1784.03	100	4.19	253972	237391	197333	279834	200022	261090	B2M:106:T	1	Tn	VNHVTLSQPK	Tn	B2M:T:106:1:Tn	0.137283	0.585209	0.655543	0.618239
B3GALNT1	O75752	3567.73	99.81	2.01	15089.8	9904.22	16201.4	29550	35149	27948.7	B3GALNT1:219:Y	2	T	FFTGYPLIDNYSYRGFYQK	"T", "T"	B3GALNT1:Y:219:2:T	0.969587	0.00420032	0.0181363	ND
B3GALNT1	O75752	2236.14	100	4.18	257411	262822	240763	366365	435755	370178	B3GALNT1:226:Y	1	T	THISYQEYPFK	T	B3GALNT1:Y:226:1:T	0.524146	0.00428803	0.0184321	ND
B3GALT6	Q96L58	2002.01	100	3.39	39778.5	28373.4	50481.1	65542.6	61120.1	74709.7	B3GALT6:46:S	1	T	AMSGRSPPPPAPAR	T	B3GALT6:S:46:1:T	0.720444	0.0215646	0.0519716	-0.0409718
B3GALT6	Q96L58	1262.68	100	1.77	39501.3	34263.1	39675.3	44033.7	40707.1	46326.9	B3GALT6:292:T	1	T	HATLAR	T	B3GALT6:T:292:1:T	0.15671	0.0714584	0.123976	-0.0409718
B3GALT6	Q96L58	2711.22	100	2.98	63911.1	52664.4	67984.4	84549.5	79793.4	86602.8	B3GALT6:315:S	1	T	LSYVYDWSAPPSQCCQR	T	B3GALT6:S:315:1:T	0.403729	0.0115032	0.0338743	-0.0409718
B3GALT6	Q96L58	2549.16	99.75	2.24	75017.9	56756.4	79432.6	67474.7	62502.4	68895.4	B3GALT6:315:S	1	Tn	LSYVYDWSAPPSQCCQR	Tn	B3GALT6:S:315:1:Tn	-0.152888	0.598843	0.667958	-0.0409718
B3GAT3	O94766	2546.48	99.74	5.26	59438	52094.6	55281.8	57365.5	58349.6	54870.4	B3GAT3:311:T	1	T	VLVWHTRTEKPK	T	B3GAT3:T:311:1:T	0.053377	0.623176	0.691085	-0.0892673
B3GNT7	Q8NFL0	3027.62	100	4.94	23577.9	26840.2	22140.3	46270.5	18699.1	65147.3	B3GNT7:42:T	1	T	SLTPGQFLQEPPPPTLEPQK	T	B3GNT7:T:42:1:T	0.972656	0.229954	0.307175	ND
B3GNT9	Q6UX72	1763.9	100	2.34	20433.6	20198.7	27306.3	35376.3	37794.4	32110.2	B3GNT9:35:T	1	T	RDGAAPTASAPR	T	B3GNT9:T:35:1:T	0.791843	0.0120511	0.0347768	ND
B3GNT9	Q6UX72	1445.74	100	2.92	149075	119306	167973	276603	211779	290008	B3GNT9:35:T	1	Tn	DGAAPTASAPR	Tn	B3GNT9:T:35:1:Tn	0.891779	0.0152026	0.0410727	ND
B3GNT9	Q6UX72	1613.87	100	2.25	79048.6	74024.2	83475.9	129878	100379	166567	B3GNT9:50:T	1	T	AAPRPTPGPR	T	B3GNT9:T:50:1:T	0.716346	0.050708	0.0950157	ND
B3GNT9	Q6UX72	4080.94	99.21	2.2	25403.4	23507.3	26993.6	24772.2	16822.1	27139.6	B3GNT9:72:T	3	Tn	AFQLPDAGAAPPAYEGDTPAPPTPTGPFDFAR	"Tn", "Tn", "Tn"	B3GNT9:T:72:3:Tn	-0.0363034	0.506435	0.582249	ND
B3GNT9	Q6UX72	4080.94	99.21	2.2	25403.4	23507.3	26993.6	24772.2	16822.1	27139.6	B3GNT9:77:T	3	Tn	AFQLPDAGAAPPAYEGDTPAPPTPTGPFDFAR	"Tn", "Tn", "Tn"	B3GNT9:T:77:3:Tn	-0.0363034	0.506435	0.582249	ND
B3GNT9	Q6UX72	4080.94	99.21	2.2	25403.4	23507.3	26993.6	24772.2	16822.1	27139.6	B3GNT9:79:T	3	Tn	AFQLPDAGAAPPAYEGDTPAPPTPTGPFDFAR	"Tn", "Tn", "Tn"	B3GNT9:T:79:3:Tn	-0.0363034	0.506435	0.582249	ND
B3GNT9	Q6UX72	2028.1	100	4.09	50865.7	51472.3	50802.8	52486.3	60127.3	63325.8	B3GNT9:329:T	1	T	LRLTPEPHPAFR	T	B3GNT9:T:329:1:T	0.241327	0.0778139	0.131904	ND
B3GNT9	Q6UX72	3103.49	99.99	4.46	10131.1	11184	10357.4	17458.9	13707.2	16801.7	B3GNT9:345:S	1	T	TFGIPQPSAAPHLSTFDPCFYR	T	B3GNT9:S:345:1:T	0.697952	0.0106101	0.03193	ND
B3GNT9	Q6UX72	2941.44	100	5.22	19394.7	13869.2	18426.1	28464.5	20732.3	26631.1	B3GNT9:345:S	1	Tn	TFGIPQPSAAPHLSTFDPCFYR	Tn	B3GNT9:S:345:1:Tn	0.531363	0.0495371	0.0933073	ND
B4GALNT3	Q6L9W6	2526.28	100	3.25	175857	160194	137263	135107	111659	135677	B4GALNT3:83:Y	1	T	NIPAVDPHLQFYHPQR	T	B4GALNT3:Y:83:1:T	-0.245716	0.0918352	0.149006	ND
B4GALT1	P15291	3388.76	98.5	6.1	8415.12	6470.72	8546.72	11586.3	12094.7	9156.75	B4GALT1:58:T	1	T	LPQLVGVSTPLQGGSNSAAAIGQSSGELR	T	B4GALT1:T:58:1:T	0.461366	0.0498459	0.0937942	-0.168123
B4GALT1	P15291	3226.71	98.77	5.82	13205.6	15791	15675.5	21461	20765.7	24223.5	B4GALT1:58:T	1	Tn	LPQLVGVSTPLQGGSNSAAAIGQSSGELR	Tn	B4GALT1:T:58:1:Tn	0.453206	0.0057996	0.0220064	-0.168123
B4GALT1	P15291	2412.23	100	3.48	35039.6	28640.9	39239.2	46249	46323.5	49508.5	B4GALT1:58:T	2	T	LPQLVGVSTPLQGGS	"T", "T"	B4GALT1:T:58:2:T	0.402757	0.0161272	0.0426896	-0.168123
B4GALT1	P15291	3388.76	100	2.25	4972.49	2515.94	1960.53	3609.68	3192.86	2920.45	B4GALT1:64:S	1	T	LPQLVGVSTPLQGGSNSAAAIGQSSGELR	T	B4GALT1:S:64:1:T	0.34375	0.927788	0.94418	-0.168123
B4GALT1	P15291	2412.23	100	3.48	35039.6	28640.9	39239.2	46249	46323.5	49508.5	B4GALT1:64:S	2	T	LPQLVGVSTPLQGGS	"T", "T"	B4GALT1:S:64:2:T	0.402757	0.0161272	0.0426896	-0.168123
B4GALT1	P15291	2240.17	100	5.25	101770	99349	97905.9	100119	110543	95143.4	B4GALT1:91:S	1	T	TGGARPPPPLGASSQPR	T	B4GALT1:S:91:1:T	0.0111322	0.654073	0.718432	-0.168123
B4GALT3	O60512	2013.92	100	3.47	303637	245762	268705	315455	314486	337101	B4GALT3:45:T	1	T	DQGPTFDYSHPR	T	B4GALT3:T:45:1:T	0.231411	0.0539868	0.0999883	ND
B4GALT3	O60512	2013.92	100	3.33	137313	112936	122907	109547	111049	109041	B4GALT3:48:Y	1	T	DQGPTFDYSHPR	T	B4GALT3:Y:48:1:T	-0.16602	0.11059	0.170776	ND
B4GALT3	O60512	1703.83	99.86	1.72	237050	283576	199425	235528	272218	374623	B4GALT3:362:S	1	T	YPPGSSQAFR	T	B4GALT3:S:362:1:T	0.199572	0.32458	0.405022	ND
B4GALT4	O60513	2717.5	100	5.28	144113	152422	148600	120168	132685	98005.6	B4GALT4:54:T	1	T	EFMANFHKTLILGK	T	B4GALT4:T:54:1:T	-0.306383	0.0393202	0.0789143	ND
B4GALT4	O60513	4140.12	99.35	2.51	104359	84853.3	120231	157180	122043	136006	B4GALT4:68:S	2	T	TLTNEASTKKVELDNCPSVSPYLR	"T", "T"	B4GALT4:S:68:2:T	0.382107	0.0712742	0.123731	ND
B4GALT4	O60513	3774.99	99.63	5.67	595245	346103	559293	758816	567930	534297	B4GALT4:69:T	1	T	TLTNEASTKKVELDNCPSVSPYLR	T	B4GALT4:T:69:1:T	0.0221079	0.31461	0.394804	ND
B4GALT4	O60513	1625.9	99.94	3.32	2680258	2.86157e+06	2.48818e+06	1.82895e+06	1.7008e+06	1.49254e+06	B4GALT4:69:T	1	Tn	TLTNEASTK	Tn	B4GALT4:T:69:1:Tn	-0.656162	0.00233773	0.0136215	ND
B4GALT4	O60513	4140.12	99.35	2.51	104359	84853.3	120231	157180	122043	136006	B4GALT4:69:T	2	T	TLTNEASTKKVELDNCPSVSPYLR	"T", "T"	B4GALT4:T:69:2:T	0.382107	0.0712742	0.123731	ND
B4GALT4	O60513	2600.35	100	3.15	207707	164971	172117	190067	149071	155351	B4GALT4:79:S	1	T	KVELDNCPSVSPYLR	T	B4GALT4:S:79:1:T	-0.147863	0.412792	0.494115	ND
B4GALT7	Q9UBV7	1707.82	100	2.99	29843.6	26313	29923.6	39373	44592.6	37655.5	B4GALT7:68:T	1	T	GQGQETSGPPR	T	B4GALT7:T:68:1:T	0.399783	0.00785712	0.026502	0.107018
B4GALT7	Q9UBV7	1545.77	100	2.66	35754	32496.7	35039.4	52431.7	50188.8	52697.7	B4GALT7:68:T	1	Tn	GQGQETSGPPR	Tn	B4GALT7:T:68:1:Tn	0.581462	0.000165975	0.00356722	0.107018
B4GALT7	Q9UBV7	1707.82	100	3.09	369587	360254	381082	305976	334325	278663	B4GALT7:69:S	1	T	GQGQETSGPPR	T	B4GALT7:S:69:1:T	-0.272499	0.0203211	0.0499783	0.107018
B4GALT7	Q9UBV7	1545.77	99.92	3.02	352552	332975	359013	295445	349845	278211	B4GALT7:69:S	1	Tn	GQGQETSGPPR	Tn	B4GALT7:S:69:1:Tn	-0.254949	0.153741	0.221166	0.107018
BACE2	Q9Y5Z0	1943.02	100	2.45	583573	549218	614398	770562	846220	831593	BACE2:46:T	1	T	VVAPTPGPGTPAER	T	BACE2:T:46:1:T	0.510963	0.00143696	0.0100781	ND
BACE2	Q9Y5Z0	1780.96	100	2.25	404485	315821	384897	405592	292378	380015	BACE2:46:T	1	Tn	VVAPTPGPGTPAER	Tn	BACE2:T:46:1:Tn	-0.0184191	0.845212	0.875615	ND
BACE2	Q9Y5Z0	2308.15	100	1.91	229559	214768	212666	261956	243549	259833	BACE2:46:T	2	T	VVAPTPGPGTPAER	"T", "T"	BACE2:T:46:2:T	0.274805	0.0101495	0.0310069	ND
BACE2	Q9Y5Z0	2146.1	100	1.77	332335	282543	323667	267618	214157	261219	BACE2:46:T	2	Tn	VVAPTPGPGTPAER	"Tn", "T"	BACE2:T:46:2:Tn	-0.309248	0.0459939	0.0886037	ND
BACE2	Q9Y5Z0	2308.15	100	1.91	229559	214768	212666	261956	243549	259833	BACE2:51:T	2	T	VVAPTPGPGTPAER	"T", "T"	BACE2:T:51:2:T	0.274805	0.0101495	0.0310069	ND
BCAP29	Q9UHQ4	2415.19	100	7.51	189173	162952	189757	127903	95870.8	117224	BCAP29:84:T	1	Tn	SSTSRPDAYEHTQMK	Tn	BCAP29:T:84:1:Tn	-0.690431	0.00658506	0.0235883	0.172488
BET1	O15155	1637.05	100	2.65	187168	150412	179271	225800	214015	205612	BET1:44:T	1	Tn	SKVTAIK	Tn	BET1:T:44:1:Tn	0.255568	0.0273243	0.0608145	ND
BMP1	P13497	1926.11	100	1.84	79324.9	69729.9	64202.4	80854.4	72681.5	90637.1	BMP1:285:T	1	T	GIFLDTIVPK	T	BMP1:T:285:1:T	0.213549	0.205083	0.278079	0.0703893
BMPR1A	P36894	3011.66	100	5.13	255265	222730	242634	204170	192709	190462	BMPR1A:49:T	1	T	KSENGVTLAPEDTLPFLK	T	BMPR1A:T:49:1:T	-0.332353	0.0128349	0.0363465	-0.109359
BMPR1A	P36894	2849.61	100	3.8	66661.6	66953.6	74255.6	50484.1	43326.6	54424.3	BMPR1A:49:T	1	Tn	KSENGVTLAPEDTLPFLK	Tn	BMPR1A:T:49:1:Tn	-0.407332	0.00827184	0.0273826	-0.109359
BSG	P35613	2488.25	100	2.95	49291	44428.6	42800.9	33396.1	34166.2	39552.4	BSG:251:T	1	T	SESVPPVTDWAWYK	T	BSG:T:251:1:T	-0.378918	0.0234375	0.0551921	-0.00288828
BSG	P35613	2326.2	100	4.56	103290	101823	101034	53105.4	47234.8	49843.8	BSG:251:T	1	Tn	SESVPPVTDWAWYK	Tn	BSG:T:251:1:Tn	-1.03058	8.98354e-06	0.00189194	-0.00288828
C19orf33	Q9GZP8	2793.53	99.68	4.14	358301	336981	345330	81451.4	58225.3	91344.8	C19orf33:13:S	1	Tn	ALEPTSQKPGVGAGHGGDPK	Tn	C19orf33:S:13:1:Tn	-2.08396	2.03105e-05	0.00190136	-0.579922
C1GALT1	Q9NS00	2429.29	100	6.36	4007990	3.42566e+06	4.08115e+06	4.24651e+06	4.88302e+06	3.97759e+06	C1GALT1:348:S	1	T	EISQANKNEDTK	T	C1GALT1:S:348:1:T	0.0833985	0.192714	0.263041	0.0976108
C1GALT1	Q9NS00	2885.61	100	4.38	303114	238323	327141	520446	438526	371920	C1GALT1:356:T	1	T	EISQANKNEDTKVK	T	C1GALT1:T:356:1:T	0.532801	0.037928	0.0772675	0.0976108
KCT2	Q8NC54	2472.38	100	3.79	84379.4	84858.3	79896.2	61056	71859	79708.3	KCT2:91:T	4	Tn	LPPTTSTKK	"Tn", "Tn", "Tn", "Tn"	KCT2:T:91:4:Tn	-0.231722	0.0968367	0.154424	-0.107803
KCT2	Q8NC54	2431.35	99.98	2.71	48609.1	46538.7	49376.2	42072.9	53910.4	61556.6	KCT2:92:T	3	Tn	LPPTTSTKK	"Tn", "T", "Tn"	KCT2:T:92:3:Tn	0.149338	0.491141	0.570127	-0.107803
KCT2	Q8NC54	2472.38	100	3.79	84379.4	84858.3	79896.2	61056	71859	79708.3	KCT2:92:T	4	Tn	LPPTTSTKK	"Tn", "Tn", "Tn", "Tn"	KCT2:T:92:4:Tn	-0.231722	0.0968367	0.154424	-0.107803
KCT2	Q8NC54	2431.35	99.98	2.71	48609.1	46538.7	49376.2	42072.9	53910.4	61556.6	KCT2:93:S	3	T	LPPTTSTKK	"Tn", "T", "Tn"	KCT2:S:93:3:T	0.149338	0.491141	0.570127	-0.107803
KCT2	Q8NC54	2269.3	100	2.74	96110.4	91447.4	88339.7	85466.9	91176.2	109247	KCT2:93:S	3	Tn	LPPTTSTKK	"Tn", "Tn", "Tn"	KCT2:S:93:3:Tn	-0.00428473	0.6805	0.739351	-0.107803
KCT2	Q8NC54	2634.43	99.91	2.28	32381	31782.7	27523.4	26314	23413.2	29918.4	KCT2:93:S	4	T	LPPTTSTKK	"Tn", "Tn", "T", "Tn"	KCT2:S:93:4:T	-0.272411	0.173174	0.241989	-0.107803
KCT2	Q8NC54	2472.38	100	3.79	84379.4	84858.3	79896.2	61056	71859	79708.3	KCT2:93:S	4	Tn	LPPTTSTKK	"Tn", "Tn", "Tn", "Tn"	KCT2:S:93:4:Tn	-0.231722	0.0968367	0.154424	-0.107803
KCT2	Q8NC54	2269.3	100	2.74	96110.4	91447.4	88339.7	85466.9	91176.2	109247	KCT2:94:T	3	Tn	LPPTTSTKK	"Tn", "Tn", "Tn"	KCT2:T:94:3:Tn	-0.00428473	0.6805	0.739351	-0.107803
KCT2	Q8NC54	2472.38	100	3.79	84379.4	84858.3	79896.2	61056	71859	79708.3	KCT2:94:T	4	Tn	LPPTTSTKK	"Tn", "Tn", "Tn", "Tn"	KCT2:T:94:4:Tn	-0.231722	0.0968367	0.154424	-0.107803
KCT2	Q8NC54	2598.39	100	4.08	24835.6	23380.5	22074.5	27531.7	25961	26980	KCT2:101:S	3	Tn	KSGGASVVPHPSPTPL	"Tn", "Tn", "Tn"	KCT2:S:101:3:Tn	0.206582	0.0210828	0.0513692	-0.107803
KCT2	Q8NC54	2395.31	100	3.28	32783.8	22303.1	25463.2	26694.2	28536.4	28674.4	KCT2:107:S	2	Tn	KSGGASVVPHPSPTPL	"Tn", "Tn"	KCT2:S:107:2:Tn	0.16439	0.741977	0.790856	-0.107803
KCT2	Q8NC54	2598.39	100	4.08	24835.6	23380.5	22074.5	27531.7	25961	26980	KCT2:107:S	3	Tn	KSGGASVVPHPSPTPL	"Tn", "Tn", "Tn"	KCT2:S:107:3:Tn	0.206582	0.0210828	0.0513692	-0.107803
KCT2	Q8NC54	2395.31	100	3.28	32783.8	22303.1	25463.2	26694.2	28536.4	28674.4	KCT2:109:T	2	Tn	KSGGASVVPHPSPTPL	"Tn", "Tn"	KCT2:T:109:2:Tn	0.16439	0.741977	0.790856	-0.107803
KCT2	Q8NC54	2598.39	100	4.08	24835.6	23380.5	22074.5	27531.7	25961	26980	KCT2:109:T	3	Tn	KSGGASVVPHPSPTPL	"Tn", "Tn", "Tn"	KCT2:T:109:3:Tn	0.206582	0.0210828	0.0513692	-0.107803
KCT2	Q8NC54	2023.02	100	3.8	183053	181582	193809	235783	216209	243272	KCT2:181:S	1	T	GYMEIEQSVK	T	KCT2:S:181:1:T	0.365195	0.00697872	0.0242738	-0.107803
CA9	Q16790	4110	98.72	2.95	108538	95374.9	98447.2	14423.8	23608.7	24382.1	CA9:115:T	1	T	SEEEGSLKLEDLPTVEAPGDPQEPQNNAHR	T	CA9:T:115:1:T	-2.06003	9.67562e-05	0.00302994	ND
CALCRL	Q16602	2234.12	100	5.26	303179	239487	289365	182049	139011	142046	CALCRL:37:T	1	Tn	ELEESPEDSIQLGVTR	Tn	CALCRL:T:37:1:Tn	-1.02653	0.00666673	0.0238014	ND
CALU	O43852	2283.36	100	4.04	185325	114764	201198	255157	231205	254205	CALU:22:T	1	T	KPTEKKDR	T	CALU:T:22:1:T	0.455936	0.0450116	0.0874511	0.177599
CALU	O43852	2050.29	100	3.34	123056	95456.7	124610	456395	228168	366765	CALU:22:T	1	Tn	LSKPTEKK	Tn	CALU:T:22:1:Tn	1.57554	0.0244432	0.0561376	0.177599
CALU	O43852	1956.02	100	4.6	196568	210960	178543	145800	130977	150913	CALU:60:T	1	Tn	TFDQLTPEESK	Tn	CALU:T:60:1:Tn	-0.431039	0.00898917	0.0285995	0.177599
CALU	O43852	2320.09	99.81	1.57	81479.8	68884	65358.8	68696.4	64735.5	65605	CALU:261:S	1	Tn	DWILPSDYDHAEAEAR	Tn	CALU:S:261:1:Tn	-0.0703629	0.331589	0.412733	0.177599
CAMP	P49913	3823.02	100	4.14	59424.9	61013.2	73863.1	20302.5	21725.7	11000.4	CAMP:66:T	1	T	LLDLDPRPTMDGDPDTPKPVSFTVK	T	CAMP:T:66:1:T	-1.58747	0.00115168	0.00874566	ND
CANT1	Q8WVQ1	2928.44	99.88	3.92	1.03056e+06	905079	934133	697120	619767	757203	CANT1:236:T	1	T	EWTTTTGDVVNENPEWVK	T	CANT1:T:236:1:T	-0.422222	0.0084868	0.0275248	0.248535
CANX	P27824	2203.24	100	4.18	789758	1.05326e+06	1.0409e+06	607341	530982	544008	CANX:50:T	1	Tn	SKPDTTAPPSSPK	Tn	CANX:T:50:1:Tn	-0.93613	0.0108319	0.0323608	0.0243197
CANX	P27824	2923.51	99.88	4.67	21036.3	12048.8	32064.8	87533	38025.7	59540.1	CANX:59:T	1	Tn	VTYKAPVPTGEVYFADSFDR	Tn	CANX:T:59:1:Tn	1.50098	0.0608932	0.11002	0.0243197
CANX	P27824	2945.47	97.23	2	39003.5	30554.3	41290.8	42403.5	39657.1	57666.4	CANX:59:T	2	T	VTYKAPVPTGEVYFAD	"T", "T"	CANX:T:59:2:T	0.120579	0.211814	0.286261	0.0243197
CANX	P27824	2783.42	99.37	2.17	69460.2	44998.1	57810.5	66164	47872.6	52122.2	CANX:59:T	2	Tn	VTYKAPVPTGEVYFAD	"Tn", "T"	CANX:T:59:2:Tn	-0.149433	0.831507	0.863592	0.0243197
CANX	P27824	2722.39	100	3.95	108315	100036	93355.1	89182.6	92934.8	102880	CANX:66:T	1	T	KAPVPTGEVYFADSFDR	T	CANX:T:66:1:T	-0.106235	0.402333	0.483001	0.0243197
CANX	P27824	2203.08	100	4.51	375836	335420	389826	237874	169793	219477	CANX:66:T	1	Tn	APVPTGEVYFADSFDR	Tn	CANX:T:66:1:Tn	-0.776031	0.00374246	0.0172177	0.0243197
CASC4	Q6P4E1	2368.24	100	5.83	66821.1	63109.4	79083	86739.7	88044.2	71593.7	CASC4:275:S	1	T	KPPISVSQHESHQA	T	CASC4:S:275:1:T	0.376388	0.156626	0.224453	ND
CASC4	Q6P4E1	1620.83	100	1.94	128918	125255	113876	139690	172618	148126	CASC4:319:S	1	T	QNPSSPLQR	T	CASC4:S:319:1:T	0.241951	0.0471259	0.0902904	ND
CASC4	Q6P4E1	1891.97	100	2.33	104320	87042.6	89617.3	102237	102678	109194	CASC4:328:S	1	T	LIPGSNLDSEPR	T	CASC4:S:328:1:T	0.19628	0.131252	0.195959	ND
CASC4	Q6P4E1	2849.49	100	4.91	1.81935e+06	1.63852e+06	1.68874e+06	1.64039e+06	1.36502e+06	1.66137e+06	CASC4:345:T	2	T	QATKDRVSDFHK	"T", "T"	CASC4:T:345:2:T	-0.0419087	0.218368	0.293632	ND
CASC4	Q6P4E1	2849.49	100	4.91	1.81935e+06	1.63852e+06	1.68874e+06	1.64039e+06	1.36502e+06	1.66137e+06	CASC4:350:S	2	T	QATKDRVSDFHK	"T", "T"	CASC4:S:350:2:T	-0.0419087	0.218368	0.293632	ND
CASC4	Q6P4E1	3497.8	100	6.9	339250	336235	355211	362621	329729	265765	CASC4:358:S	1	T	LKQSRFFDENESPVDPQHGSK	T	CASC4:S:358:1:T	-0.0410676	0.451611	0.532176	ND
CCBE1	Q6UXH8	2247.28	100	2.07	64810.2	65584.7	58410.5	93905.3	79655.9	91233.5	CCBE1:55:T	1	T	IATTKYPCLK	T	CCBE1:T:55:1:T	0.493342	0.0067947	0.0238934	ND
CCBE1	Q6UXH8	2085.22	100	2.39	279546	166941	281789	505172	240829	374397	CCBE1:55:T	1	Tn	IATTKYPCLK	Tn	CCBE1:T:55:1:Tn	0.421486	0.199826	0.271771	ND
CCDC134	Q9H6E4	2455.31	100	4.02	244900	225699	226001	213658	233005	198136	CCDC134:187:T	1	Tn	IDRTEFIPSTDPFQK	Tn	CCDC134:T:187:1:Tn	-0.0810287	0.220993	0.296856	-0.258425
CCDC134	Q9H6E4	2658.39	100	1.58	108844	105777	106882	99174.3	91818	100319	CCDC134:187:T	2	Tn	IDRTEFIPSTDPFQK	"Tn", "Tn"	CCDC134:T:187:2:Tn	-0.10798	0.0231526	0.0547143	-0.258425
CCDC134	Q9H6E4	2071.1	100	3.12	170730	158903	144047	72699.8	63900.7	81930.7	CCDC134:192:S	1	Tn	TEFIPSTDPFQK	Tn	CCDC134:S:192:1:Tn	-1.12812	0.000796879	0.00691871	-0.258425
CCDC134	Q9H6E4	2071.1	100	2.69	196868	199403	179849	96353.4	68367.3	87031.3	CCDC134:193:T	1	Tn	TEFIPSTDPFQK	Tn	CCDC134:T:193:1:Tn	-1.17762	0.000459605	0.00550946	-0.258425
CCDC47	Q96A33	1480.71	100	1.96	220417	191893	230699	203132	164235	170346	CCDC47:60:T	1	Tn	VIITEDDED	Tn	CCDC47:T:60:1:Tn	-0.371766	0.104197	0.162825	-0.0892673
CCDC47	Q96A33	2647.22	100	2.8	33271.4	20997.6	30864.6	26320.4	15619.5	29598.5	CCDC47:60:T	2	Tn	VIITEDDEDETTVELE	"Tn", "T"	CCDC47:T:60:2:Tn	-0.229773	0.467404	0.54765	-0.0892673
CCDC47	Q96A33	2647.22	99.82	2.8	33271.4	20997.6	30864.6	26320.4	15619.5	29598.5	CCDC47:68:T	2	T	VIITEDDEDETTVELE	"Tn", "T"	CCDC47:T:68:2:T	-0.229773	0.467404	0.54765	-0.0892673
CCDC7	Q96M83	2316.3	100	2.75	368285	310352	376218	325214	239983	263110	CCDC7:657:S	2	Tn	IQSETKNLK	"Tn", "T"	CCDC7:S:657:2:Tn	-0.485153	0.0829891	0.136968	ND
CCDC7	Q96M83	2316.3	100	2.75	368285	310352	376218	325214	239983	263110	CCDC7:659:T	2	T	IQSETKNLK	"Tn", "T"	CCDC7:T:659:2:T	-0.485153	0.0829891	0.136968	ND
CCDC80	Q76M96	1734.91	100	2.17	82838.1	81987.9	80850.5	54733.3	53285.8	64402.4	CCDC80:323:T	1	T	AQVPPTRESR	T	CCDC80:T:323:1:T	-0.582992	0.00230777	0.0135114	ND
CCN1	O00622	1997.12	100	2	63540	70060.5	65696.9	75749.2	75210.9	88552.4	CCN1:221:Y	1	T	ILYNPLQGQK	T	CCN1:Y:221:1:T	0.205405	0.0481119	0.0914305	0.168642
CCN2	P29279	2102	100	3.88	125140	123774	118216	187926	150686	292738	CCN2:193:T	1	T	LEDTFGPDPTMIR	T	CCN2:T:193:1:T	0.60245	0.107411	0.166762	ND
CCN2	P29279	1939.95	100	2.91	202886	183164	189096	335635	288258	532796	CCN2:193:T	1	Tn	LEDTFGPDPTMIR	Tn	CCN2:T:193:1:Tn	0.827776	0.0612587	0.110542	ND
CD164	Q04900	3252.54	99.66	1.42	45004.4	45875.1	42702.4	49944.4	62969.6	60203.6	CD164:48:T	3	T	VTSLPLVTTPAPETCEGR	"T", "T", "T"	CD164:T:48:3:T	0.419785	0.0318182	0.0680832	ND
CD164	Q04900	2114.98	100	3.5	254035	284435	252185	263803	247648	226348	CD164:54:T	2	T	VTTPAPETCEGR	"T", "Tn"	CD164:T:54:2:T	-0.0367354	0.307134	0.387449	ND
CD164	Q04900	2114.98	100	2.43	104010	98969	99815.9	105749	126473	109560	CD164:54:T	2	Tn	VTTPAPETCEGR	"Tn", "T"	CD164:T:54:2:Tn	0.134381	0.118524	0.180607	ND
CD164	Q04900	3252.54	100	1.42	45004.4	45875.1	42702.4	49944.4	62969.6	60203.6	CD164:54:T	3	T	VTSLPLVTTPAPETCEGR	"T", "T", "T"	CD164:T:54:3:T	0.419785	0.0318182	0.0680832	ND
CD164	Q04900	1911.91	100	2.32	184115	187324	160152	145907	160569	167105	CD164:55:T	1	T	VTTPAPETCEGR	T	CD164:T:55:1:T	-0.197414	0.142726	0.207496	ND
CD164	Q04900	1650.78	100	2.53	157674	166636	160915	124531	216063	154909	CD164:55:T	1	Tn	TTPAPETCEGR	Tn	CD164:T:55:1:Tn	-0.054871	0.90529	0.925865	ND
CD164	Q04900	2600.26	100	2.83	133742	126222	125750	177098	217959	174891	CD164:55:T	2	T	LPLVTTPAPETCEGR	"T", "T"	CD164:T:55:2:T	0.488585	0.0125202	0.0356785	ND
CD164	Q04900	2114.98	100	3.5	254035	284435	252185	263803	247648	226348	CD164:55:T	2	Tn	VTTPAPETCEGR	"T", "Tn"	CD164:T:55:2:Tn	-0.0367354	0.307134	0.387449	ND
CD164	Q04900	3252.54	100	1.42	45004.4	45875.1	42702.4	49944.4	62969.6	60203.6	CD164:55:T	3	T	VTSLPLVTTPAPETCEGR	"T", "T", "T"	CD164:T:55:3:T	0.419785	0.0318182	0.0680832	ND
CD276	Q5ZPR3	2585.33	99.17	2.64	30582	31392.6	29954.3	51317.4	47011.6	63457.6	CD276:236:T	1	T	NPVLQQDAHSSVTITPQR	T	CD276:T:236:1:T	0.746768	0.00922311	0.0289984	-0.077041
CD320	Q9NPF0	2847.44	99.75	6.71	178308	158445	196461	149199	122847	122641	CD320:40:T	1	Tn	SPLSTPTSAQAAGPSSGSCPPTK	Tn	CD320:T:40:1:Tn	-0.537506	0.0305237	0.0663961	-0.32916
CD320	Q9NPF0	2847.44	99.84	4.37	178354	152817	173775	170671	122735	131920	CD320:42:T	1	Tn	SPLSTPTSAQAAGPSSGSCPPTK	Tn	CD320:T:42:1:Tn	-0.397564	0.186379	0.256337	-0.32916
CD320	Q9NPF0	3050.52	99.82	3.66	63808.8	55957.4	66265.2	47887.4	36522.8	35033.9	CD320:57:T	2	Tn	SPLSTPTSAQAAGPSSGSCPPTK	"Tn", "Tn"	CD320:T:57:2:Tn	-0.804958	0.0122401	0.0352163	-0.32916
CD44	P16070	3528.51	99.6	1.29	45450.6	47052.7	54442.2	78165.2	84515.6	55801.7	CD44:169:Y	2	T	TNPEDIYPSNPTDDDVSSGSSSER	"T", "T"	CD44:Y:169:2:T	0.732247	0.0594463	0.107812	0.0894982
CD44	P16070	3528.51	99.6	1.29	45450.6	47052.7	54442.2	78165.2	84515.6	55801.7	CD44:171:S	2	T	TNPEDIYPSNPTDDDVSSGSSSER	"T", "T"	CD44:S:171:2:T	0.732247	0.0594463	0.107812	0.0894982
CD44	P16070	3163.38	99.03	3.59	67311.8	60121	68749.3	74413	101074	91656.3	CD44:174:T	1	T	TNPEDIYPSNPTDDDVSSGSSSER	T	CD44:T:174:1:T	0.445374	0.0455977	0.0880035	0.0894982
CD44	P16070	3163.38	99.75	3.24	197774	230712	234355	57864.9	97223.5	45905.9	CD44:184:S	1	T	TNPEDIYPSNPTDDDVSSGSSSER	T	CD44:S:184:1:T	-1.99533	0.00136051	0.00982021	0.0894982
CD44	P16070	2948.4	99.77	3.55	169213	179622	143708	117403	116893	131318	CD44:200:T	1	Tn	TFSTVHPIPDEDSPWITDSTDR	Tn	CD44:T:200:1:Tn	-0.527369	0.0222359	0.0531447	0.0894982
CD44	P16070	3106.35	100	2.34	70390.1	58668.1	63070.7	50166.3	31640.9	73803.9	CD44:271:T	2	T	TISAGWEPNEENEDERDR	"T", "T"	CD44:T:271:2:T	-0.33025	0.391125	0.471906	0.0894982
CD44	P16070	3106.35	100	2.34	70390.1	58668.1	63070.7	50166.3	31640.9	73803.9	CD44:273:S	2	T	TISAGWEPNEENEDERDR	"T", "T"	CD44:S:273:2:T	-0.33025	0.391125	0.471906	0.0894982
CD44	P16070	3312.61	99.28	2.79	58298	52134	58786.7	66219.3	58958.3	72699.7	CD44:342:T	1	Tn	QNQDWTQWNPSHSNPEVLLQTTTR	Tn	CD44:T:342:1:Tn	0.183806	0.101526	0.159778	0.0894982
CD44	P16070	3013.44	99.85	3.5	262968	201566	228151	134405	116237	246107	CD44:393:T	2	T	TEETATQKEQWFGNR	"T", "T"	CD44:T:393:2:T	-0.763407	0.214611	0.289471	0.0894982
CD44	P16070	2117.09	100	4.36	298042	156054	273549	184510	123168	325037	CD44:398:T	1	T	TQKEQWFGNR	T	CD44:T:398:1:T	-0.568096	0.691328	0.747946	0.0894982
CD44	P16070	3013.44	100	3.5	262968	201566	228151	134405	116237	246107	CD44:398:T	2	T	TEETATQKEQWFGNR	"T", "T"	CD44:T:398:2:T	-0.763407	0.214611	0.289471	0.0894982
CD44	P16070	1441.68	100	2.59	145556	148718	125157	90985.9	69103.4	88354.7	CD44:412:Y	1	T	WHEGYR	T	CD44:Y:412:1:T	-0.720194	0.00486202	0.019619	0.0894982
CD44	P16070	1279.63	100	2.08	748246	697946	606109	372406	327149	358428	CD44:412:Y	1	Tn	WHEGYR	Tn	CD44:Y:412:1:Tn	-0.961431	0.00162209	0.0110702	0.0894982
CD44	P16070	3581.59	99	4.23	4079.18	4964.52	10070.7	11710.5	17631.4	16290.8	CD44:422:S	5	Tn	EDSHSTTGTAAASAHTSHPMQGR	"Tn", "Tn", "Tn", "Tn", "Tn"	CD44:S:422:5:Tn	1.71433	0.0269006	0.0599642	0.0894982
CD44	P16070	3800.66	99.55	5.87	4012.68	3137.61	6049.13	12846.4	18534.6	14572.5	CD44:422:S	6	Tn	EDSHSTTGTAAASAHTSHPMQGR	"Tn", "Tn", "Tn", "Tn", "Tn", "Tn"	CD44:S:422:6:Tn	1.86061	0.00447518	0.0187061	0.0894982
CD44	P16070	3394.5	99.16	4.44	10821.5	8687.17	8524.76	9381.38	9986.28	7963.04	CD44:423:T	4	Tn	EDSHSTTGTAAASAHTSHPMQGR	"Tn", "Tn", "Tn", "Tn"	CD44:T:423:4:Tn	0.110915	0.817838	0.852778	0.0894982
CD44	P16070	3581.59	99.49	4.23	4079.18	4964.52	10070.7	11710.5	17631.4	16290.8	CD44:423:T	5	Tn	EDSHSTTGTAAASAHTSHPMQGR	"Tn", "Tn", "Tn", "Tn", "Tn"	CD44:T:423:5:Tn	1.71433	0.0269006	0.0599642	0.0894982
CD44	P16070	3800.66	99.55	5.75	7249.67	7067.99	8314.5	8427	8148.9	8263.64	CD44:423:T	6	Tn	EDSHSTTGTAAASAHTSHPMQGR	"Tn", "Tn", "Tn", "Tn", "Tn", "Tn"	CD44:T:423:6:Tn	0.188862	0.137495	0.202447	0.0894982
CD44	P16070	3394.5	99.16	4.44	10821.5	8687.17	8524.76	9381.38	9986.28	7963.04	CD44:424:T	4	Tn	EDSHSTTGTAAASAHTSHPMQGR	"Tn", "Tn", "Tn", "Tn"	CD44:T:424:4:Tn	0.110915	0.817838	0.852778	0.0894982
CD44	P16070	3800.66	99.55	5.75	7249.67	7067.99	8314.5	8427	8148.9	8263.64	CD44:424:T	6	Tn	EDSHSTTGTAAASAHTSHPMQGR	"Tn", "Tn", "Tn", "Tn", "Tn", "Tn"	CD44:T:424:6:Tn	0.188862	0.137495	0.202447	0.0894982
CD44	P16070	3581.59	99.26	4.23	4079.18	4964.52	10070.7	11710.5	17631.4	16290.8	CD44:426:T	5	Tn	EDSHSTTGTAAASAHTSHPMQGR	"Tn", "Tn", "Tn", "Tn", "Tn"	CD44:T:426:5:Tn	1.71433	0.0269006	0.0599642	0.0894982
CD44	P16070	3800.66	99.56	5.87	4012.68	3137.61	6049.13	12846.4	18534.6	14572.5	CD44:426:T	6	Tn	EDSHSTTGTAAASAHTSHPMQGR	"Tn", "Tn", "Tn", "Tn", "Tn", "Tn"	CD44:T:426:6:Tn	1.86061	0.00447518	0.0187061	0.0894982
CD44	P16070	3800.66	100	5.87	4012.68	3137.61	6049.13	12846.4	18534.6	14572.5	CD44:430:S	6	Tn	EDSHSTTGTAAASAHTSHPMQGR	"Tn", "Tn", "Tn", "Tn", "Tn", "Tn"	CD44:S:430:6:Tn	1.86061	0.00447518	0.0187061	0.0894982
CD44	P16070	3394.5	97.66	4.44	10821.5	8687.17	8524.76	9381.38	9986.28	7963.04	CD44:433:T	4	Tn	EDSHSTTGTAAASAHTSHPMQGR	"Tn", "Tn", "Tn", "Tn"	CD44:T:433:4:Tn	0.110915	0.817838	0.852778	0.0894982
CD44	P16070	3800.66	100	5.87	4012.68	3137.61	6049.13	12846.4	18534.6	14572.5	CD44:433:T	6	Tn	EDSHSTTGTAAASAHTSHPMQGR	"Tn", "Tn", "Tn", "Tn", "Tn", "Tn"	CD44:T:433:6:Tn	1.86061	0.00447518	0.0187061	0.0894982
CD44	P16070	3394.5	97.66	4.44	10821.5	8687.17	8524.76	9381.38	9986.28	7963.04	CD44:434:S	4	Tn	EDSHSTTGTAAASAHTSHPMQGR	"Tn", "Tn", "Tn", "Tn"	CD44:S:434:4:Tn	0.110915	0.817838	0.852778	0.0894982
CD44	P16070	3800.66	100	5.87	4012.68	3137.61	6049.13	12846.4	18534.6	14572.5	CD44:434:S	6	Tn	EDSHSTTGTAAASAHTSHPMQGR	"Tn", "Tn", "Tn", "Tn", "Tn", "Tn"	CD44:S:434:6:Tn	1.86061	0.00447518	0.0187061	0.0894982
CD44	P16070	3257.48	100	4.04	33502.7	28641	40650.8	70651.9	58582.6	74835.5	CD44:441:T	2	Tn	TTPSPEDSSWTDFFNPISHPMGR	"Tn", "Tn"	CD44:T:441:2:Tn	1.07645	0.00488432	0.019619	0.0894982
CD44	P16070	3460.56	99.99	2.2	21435.8	23074.2	26324.7	18831.7	14836.8	21085.1	CD44:441:T	3	Tn	TTPSPEDSSWTDFFNPISHPMGR	"Tn", "Tn", "Tn"	CD44:T:441:3:Tn	-0.293114	0.0823593	0.136697	0.0894982
CD44	P16070	3663.64	100	4.32	5226.43	6889.83	6680.13	15503.6	19970	15999.8	CD44:441:T	4	Tn	TTPSPEDSSWTDFFNPISHPMGR	"Tn", "Tn", "Tn", "Tn"	CD44:T:441:4:Tn	1.2601	0.00194387	0.0124408	0.0894982
CD44	P16070	3866.72	99.62	2.48	16014.7	16141.6	16049.9	620.171	3272.08	4958.3	CD44:441:T	5	Tn	TTPSPEDSSWTDFFNPISHPMGR	"Tn", "Tn", "Tn", "Tn", "Tn"	CD44:T:441:5:Tn	-2.29428	0.000485383	0.00563671	0.0894982
CD44	P16070	3257.48	99.83	4.04	33502.7	28641	40650.8	70651.9	58582.6	74835.5	CD44:442:T	2	Tn	TTPSPEDSSWTDFFNPISHPMGR	"Tn", "Tn"	CD44:T:442:2:Tn	1.07645	0.00488432	0.019619	0.0894982
CD44	P16070	3460.56	99.21	2.2	21435.8	23074.2	26324.7	18831.7	14836.8	21085.1	CD44:442:T	3	Tn	TTPSPEDSSWTDFFNPISHPMGR	"Tn", "Tn", "Tn"	CD44:T:442:3:Tn	-0.293114	0.0823593	0.136697	0.0894982
CD44	P16070	3663.64	99.52	4.32	5226.43	6889.83	6680.13	15503.6	19970	15999.8	CD44:442:T	4	Tn	TTPSPEDSSWTDFFNPISHPMGR	"Tn", "Tn", "Tn", "Tn"	CD44:T:442:4:Tn	1.2601	0.00194387	0.0124408	0.0894982
CD44	P16070	3866.72	99.43	1.62	12022.3	14556.6	14581	620.171	601.397	2468.49	CD44:442:T	5	Tn	TTPSPEDSSWTDFFNPISHPMGR	"Tn", "Tn", "Tn", "Tn", "Tn"	CD44:T:442:5:Tn	-4.55287	0.000286846	0.00472067	0.0894982
CD44	P16070	2767.25	100	2.92	28491	25003.6	23165.7	8507.97	6702.35	8465.71	CD44:449:S	2	T	SWTDFFNPISHPMGR	"T", "T"	CD44:S:449:2:T	-1.56243	0.000453559	0.00548844	0.0894982
CD44	P16070	3444.56	99.46	1.59	24344.1	21133.5	22506.6	8356.8	5723.52	8637.98	CD44:449:S	3	Tn	TTPSPEDSSWTDFFNPISHPMGR	"Tn", "Tn", "Tn"	CD44:S:449:3:Tn	-1.42932	0.000328272	0.00497592	0.0894982
CD44	P16070	3663.64	99.02	2.85	18970.6	11962.6	14934.8	9891.38	9572.92	11151.8	CD44:449:S	4	Tn	TTPSPEDSSWTDFFNPISHPMGR	"Tn", "Tn", "Tn", "Tn"	CD44:S:449:4:Tn	-0.594432	0.0715354	0.124035	0.0894982
CD44	P16070	3866.72	99.26	2.48	16014.7	16141.6	16049.9	620.171	3272.08	4958.3	CD44:449:S	5	Tn	TTPSPEDSSWTDFFNPISHPMGR	"Tn", "Tn", "Tn", "Tn", "Tn"	CD44:S:449:5:Tn	-2.29428	0.000485383	0.00563671	0.0894982
CD44	P16070	2478.14	100	3.07	22679	16165.8	16541.2	67009.2	46514	109891	CD44:451:T	2	T	TDFFNPISHPMGR	"T", "T"	CD44:T:451:2:T	2.01829	0.0407121	0.0809743	0.0894982
CD44	P16070	3257.48	99.46	2.66	19940.1	25416	28214.1	27356.2	25705	30428.8	CD44:451:T	2	Tn	TTPSPEDSSWTDFFNPISHPMGR	"Tn", "Tn"	CD44:T:451:2:Tn	0.106126	0.30252	0.383645	0.0894982
CD44	P16070	3460.56	99.57	3.33	11112.3	11172.8	10489.4	21336.7	15076	20465.9	CD44:451:T	3	Tn	TTPSPEDSSWTDFFNPISHPMGR	"Tn", "Tn", "Tn"	CD44:T:451:3:Tn	0.881061	0.0151196	0.0408869	0.0894982
CD44	P16070	3663.64	99.51	4.32	5226.43	6889.83	6680.13	15503.6	19970	15999.8	CD44:451:T	4	Tn	TTPSPEDSSWTDFFNPISHPMGR	"Tn", "Tn", "Tn", "Tn"	CD44:T:451:4:Tn	1.2601	0.00194387	0.0124408	0.0894982
CD44	P16070	3866.72	99.26	2.48	16014.7	16141.6	16049.9	620.171	3272.08	4958.3	CD44:451:T	5	Tn	TTPSPEDSSWTDFFNPISHPMGR	"Tn", "Tn", "Tn", "Tn", "Tn"	CD44:T:451:5:Tn	-2.29428	0.000485383	0.00563671	0.0894982
CD44	P16070	2129.01	100	3.28	73946.4	50159.5	56048.1	81022.6	75153.3	81896.6	CD44:458:S	1	T	TDFFNPISHPMGR	T	CD44:S:458:1:T	0.531658	0.0607983	0.109918	0.0894982
CD44	P16070	2478.14	100	3.07	22679	16165.8	16541.2	67009.2	46514	109891	CD44:458:S	2	T	TDFFNPISHPMGR	"T", "T"	CD44:S:458:2:T	2.01829	0.0407121	0.0809743	0.0894982
CD44	P16070	3257.48	100	1.82	4516.92	5362.84	5659.42	8789.89	12193.7	11202.7	CD44:458:S	2	Tn	TTPSPEDSSWTDFFNPISHPMGR	"Tn", "Tn"	CD44:S:458:2:Tn	1.06277	0.00651681	0.0234335	0.0894982
CD44	P16070	3460.56	100	3.33	11112.3	11172.8	10489.4	21336.7	15076	20465.9	CD44:458:S	3	Tn	TTPSPEDSSWTDFFNPISHPMGR	"Tn", "Tn", "Tn"	CD44:S:458:3:Tn	0.881061	0.0151196	0.0408869	0.0894982
CD44	P16070	3663.64	100	4.32	5226.43	6889.83	6680.13	15503.6	19970	15999.8	CD44:458:S	4	Tn	TTPSPEDSSWTDFFNPISHPMGR	"Tn", "Tn", "Tn", "Tn"	CD44:S:458:4:Tn	1.2601	0.00194387	0.0124408	0.0894982
CD44	P16070	3866.72	99.26	2.48	16014.7	16141.6	16049.9	620.171	3272.08	4958.3	CD44:458:S	5	Tn	TTPSPEDSSWTDFFNPISHPMGR	"Tn", "Tn", "Tn", "Tn", "Tn"	CD44:S:458:5:Tn	-2.29428	0.000485383	0.00563671	0.0894982
CD44	P16070	2100.98	99.87	2.73	59130.8	68117.9	68328.4	79153.7	102766	112848	CD44:528:T	4	Tn	DHPTTSTLTS	"Tn", "Tn", "Tn", "Tn"	CD44:T:528:4:Tn	0.593262	0.0339033	0.0712711	0.0894982
CD44	P16070	3666.7	99.33	3.28	7264.97	13247	11788.9	22993.1	55891.3	49760.5	CD44:528:T	5	T	KDHPTTSTLTSSNR	"T", "T", "T", "T", "Tn"	CD44:T:528:5:T	2.07757	0.0351804	0.0728656	0.0894982
CD44	P16070	3018.49	100	3.09	24249.7	24414.3	27496.8	59013.2	111578	142059	CD44:528:T	5	Tn	KDHPTTSTLTSSNR	"Tn", "Tn", "Tn", "Tn", "Tn"	CD44:T:528:5:Tn	2.19225	0.0314627	0.0676811	0.0894982
CD44	P16070	3221.57	100	4.25	27248.7	28524.9	30422.6	27034.2	56881.9	59509.3	CD44:528:T	6	Tn	KDHPTTSTLTSSNR	"Tn", "Tn", "Tn", "Tn", "Tn", "Tn"	CD44:T:528:6:Tn	0.995746	0.142128	0.206731	0.0894982
CD44	P16070	2100.98	99.87	2.73	59130.8	68117.9	68328.4	79153.7	102766	112848	CD44:529:T	4	Tn	DHPTTSTLTS	"Tn", "Tn", "Tn", "Tn"	CD44:T:529:4:Tn	0.593262	0.0339033	0.0712711	0.0894982
CD44	P16070	3666.7	99.33	3.28	7264.97	13247	11788.9	22993.1	55891.3	49760.5	CD44:529:T	5	T	KDHPTTSTLTSSNR	"T", "T", "T", "T", "Tn"	CD44:T:529:5:T	2.07757	0.0351804	0.0728656	0.0894982
CD44	P16070	3018.49	99.8	3.09	24249.7	24414.3	27496.8	59013.2	111578	142059	CD44:529:T	5	Tn	KDHPTTSTLTSSNR	"Tn", "Tn", "Tn", "Tn", "Tn"	CD44:T:529:5:Tn	2.19225	0.0314627	0.0676811	0.0894982
CD44	P16070	3221.57	100	4.25	27248.7	28524.9	30422.6	27034.2	56881.9	59509.3	CD44:529:T	6	Tn	KDHPTTSTLTSSNR	"Tn", "Tn", "Tn", "Tn", "Tn", "Tn"	CD44:T:529:6:Tn	0.995746	0.142128	0.206731	0.0894982
CD44	P16070	2304.06	99.88	1.85	48983.6	45480.3	42270.6	46654.7	69509	61342.9	CD44:530:S	5	Tn	DHPTTSTLTS	"Tn", "Tn", "Tn", "Tn", "Tn"	CD44:S:530:5:Tn	0.431654	0.122648	0.185324	0.0894982
CD44	P16070	3221.57	100	4	13966.6	12353.7	10449.8	22942	47317	50955.9	CD44:530:S	6	Tn	KDHPTTSTLTSSNR	"Tn", "Tn", "Tn", "Tn", "Tn", "Tn"	CD44:S:530:6:Tn	1.93741	0.0335503	0.0710178	0.0894982
CD44	P16070	2100.98	99.87	2.73	59130.8	68117.9	68328.4	79153.7	102766	112848	CD44:531:T	4	Tn	DHPTTSTLTS	"Tn", "Tn", "Tn", "Tn"	CD44:T:531:4:Tn	0.593262	0.0339033	0.0712711	0.0894982
CD44	P16070	3720.64	99.31	1.96	3647.29	4418.02	3378.85	1930.13	2913.32	3494.1	CD44:531:T	5	T	TSTLTSSNRNDVTGGR	"T", "T", "T", "T", "T"	CD44:T:531:5:T	-0.324161	0.1342	0.199236	0.0894982
CD44	P16070	2304.06	99.91	2.9	60814.9	53767.7	52509	69686	147971	140880	CD44:531:T	5	Tn	DHPTTSTLTS	"Tn", "Tn", "Tn", "Tn", "Tn"	CD44:T:531:5:Tn	1.38966	0.0640244	0.114386	0.0894982
CD44	P16070	2749.28	100	3.64	23173.3	24600.5	25093	26475.9	18081.9	32129.7	CD44:531:T	6	Tn	HPTTSTLTSSNR	"Tn", "Tn", "Tn", "Tn", "Tn", "Tn"	CD44:T:531:6:Tn	0.105989	0.772741	0.815498	0.0894982
CD44	P16070	3666.7	100	3.14	3644.47	4191.2	5362.6	14592.6	23241	30319.6	CD44:533:T	5	T	KDHPTTSTLTSSNR	"T", "T", "Tn", "T", "T"	CD44:T:533:5:T	2.47124	0.0160848	0.0426896	0.0894982
CD44	P16070	3018.49	100	3.09	24249.7	24414.3	27496.8	59013.2	111578	142059	CD44:533:T	5	Tn	KDHPTTSTLTSSNR	"Tn", "Tn", "Tn", "Tn", "Tn"	CD44:T:533:5:Tn	2.19225	0.0314627	0.0676811	0.0894982
CD44	P16070	3221.57	99.87	4.25	27248.7	28524.9	30422.6	27034.2	56881.9	59509.3	CD44:533:T	6	Tn	KDHPTTSTLTSSNR	"Tn", "Tn", "Tn", "Tn", "Tn", "Tn"	CD44:T:533:6:Tn	0.995746	0.142128	0.206731	0.0894982
CD44	P16070	3748.75	100	3.08	4084.31	5670.84	6571.44	26081.4	56884.8	51478.5	CD44:533:T	7	Tn	KDHPTTSTLTSSNR	"Tn", "Tn", "Tn", "T", "T", "Tn", "Tn"	CD44:T:533:7:Tn	3.18234	0.0144445	0.0397168	0.0894982
CD44	P16070	3666.7	99.49	3.28	7264.97	13247	11788.9	22993.1	55891.3	49760.5	CD44:534:S	5	T	KDHPTTSTLTSSNR	"T", "T", "T", "T", "Tn"	CD44:S:534:5:T	2.07757	0.0351804	0.0728656	0.0894982
CD44	P16070	3018.49	100	3.09	24249.7	24414.3	27496.8	59013.2	111578	142059	CD44:534:S	5	Tn	KDHPTTSTLTSSNR	"Tn", "Tn", "Tn", "Tn", "Tn"	CD44:S:534:5:Tn	2.19225	0.0314627	0.0676811	0.0894982
CD44	P16070	3221.57	100	4.25	27248.7	28524.9	30422.6	27034.2	56881.9	59509.3	CD44:534:S	6	Tn	KDHPTTSTLTSSNR	"Tn", "Tn", "Tn", "Tn", "Tn", "Tn"	CD44:S:534:6:Tn	0.995746	0.142128	0.206731	0.0894982
CD44	P16070	3748.75	100	3.08	4084.31	5670.84	6571.44	26081.4	56884.8	51478.5	CD44:534:S	7	Tn	KDHPTTSTLTSSNR	"Tn", "Tn", "Tn", "T", "T", "Tn", "Tn"	CD44:S:534:7:Tn	3.18234	0.0144445	0.0397168	0.0894982
CD44	P16070	3301.57	100	2.52	9550.85	8394.42	8820.31	19045.7	39886.3	36470.7	CD44:535:S	4	Tn	KDHPTTSTLTSSNR	"T", "T", "T", "Tn"	CD44:S:535:4:Tn	2.04784	0.024004	0.0558327	0.0894982
CD44	P16070	3666.7	99.33	2.99	3103.47	4798.07	3499.88	9422.5	16843.7	14081.6	CD44:535:S	5	T	KDHPTTSTLTSSNR	"T", "T", "Tn", "T", "T"	CD44:S:535:5:T	2.00843	0.0122895	0.0353003	0.0894982
CD44	P16070	3666.7	100	3.28	7264.97	13247	11788.9	22993.1	55891.3	49760.5	CD44:535:S	5	Tn	KDHPTTSTLTSSNR	"T", "T", "T", "T", "Tn"	CD44:S:535:5:Tn	2.07757	0.0351804	0.0728656	0.0894982
CD44	P16070	4031.83	100	2.36	2582.97	2427.72	1618.7	11208.3	16304.1	18617.8	CD44:535:S	6	T	KDHPTTSTLTSSNR	"T", "T", "Tn", "T", "T", "T"	CD44:S:535:6:T	2.74756	0.003977	0.0173918	0.0894982
CD44	P16070	3221.57	100	4.25	27248.7	28524.9	30422.6	27034.2	56881.9	59509.3	CD44:535:S	6	Tn	KDHPTTSTLTSSNR	"Tn", "Tn", "Tn", "Tn", "Tn", "Tn"	CD44:S:535:6:Tn	0.995746	0.142128	0.206731	0.0894982
CD44	P16070	3748.75	100	3.08	4084.31	5670.84	6571.44	26081.4	56884.8	51478.5	CD44:535:S	7	Tn	KDHPTTSTLTSSNR	"Tn", "Tn", "Tn", "T", "T", "Tn", "Tn"	CD44:S:535:7:Tn	3.18234	0.0144445	0.0397168	0.0894982
CD44	P16070	1468.74	100	2.69	200734	186981	198594	215612	169127	276637	CD44:541:T	1	T	NDVTGGRR	T	CD44:T:541:1:T	0.118618	0.470419	0.550959	0.0894982
CD44	P16070	3720.64	100	2.1	12880	11232.9	7785.33	8917.83	8494.86	13374.3	CD44:541:T	5	T	TSTLTSSNRNDVTGGR	"T", "T", "T", "T", "T"	CD44:T:541:5:T	-0.332972	0.872473	0.89965	0.0894982
CD44	P16070	2038.93	100	2.35	600	584.234	543.361	3598.1	7543.42	5037.07	CD44:550:S	3	Tn	RDPNHSEGSTT	"Tn", "Tn", "Tn"	CD44:S:550:3:Tn	3.10797	0.013937	0.0389695	0.0894982
CD44	P16070	2038.93	99.92	2.35	600	584.234	543.361	3598.1	7543.42	5037.07	CD44:553:S	3	Tn	RDPNHSEGSTT	"Tn", "Tn", "Tn"	CD44:S:553:3:Tn	3.10797	0.013937	0.0389695	0.0894982
CD44	P16070	2461.2	100	3.02	29510.5	24153.5	28003.1	28403.7	35532.9	47978.4	CD44:560:Y	4	Tn	GYTSHYPHTK	"Tn", "Tn", "Tn", "Tn"	CD44:Y:560:4:Tn	0.343566	0.164744	0.232799	0.0894982
CD44	P16070	1631.88	99.95	2.34	46282	46422.1	46823.6	114059	188271	216702	CD44:561:T	1	Tn	TSHYPHTK	Tn	CD44:T:561:1:Tn	2.01993	0.0144425	0.0397168	0.0894982
CD44	P16070	1997.01	100	2.57	18762	16872.7	18628.4	27163.5	36311.4	42303	CD44:561:T	2	T	TSHYPHTK	"T", "Tn"	CD44:T:561:2:T	0.962923	0.0180832	0.0464167	0.0894982
CD44	P16070	1834.96	100	3.22	35226.5	41061.7	44780.3	65594.7	92085.1	90307.8	CD44:561:T	2	Tn	TSHYPHTK	"Tn", "Tn"	CD44:T:561:2:Tn	1.13706	0.00926786	0.0291073	0.0894982
CD44	P16070	2200.09	100	3.75	27182.9	30935.5	27237.2	64748.4	95884.3	104975	CD44:561:T	3	T	TSHYPHTK	"Tn", "T", "Tn"	CD44:T:561:3:T	1.81571	0.00800015	0.026765	0.0894982
CD44	P16070	2387.17	100	4.1	25734.8	24779.9	23182.8	51408.3	82707.3	74863.5	CD44:561:T	3	Tn	EGYTSHYPHTK	"Tn", "Tn", "Tn"	CD44:T:561:3:Tn	1.59509	0.00876897	0.0282134	0.0894982
CD44	P16070	2623.26	98.89	2.34	22990.4	24567	22222.1	42842.9	56325.8	57943.3	CD44:561:T	4	T	GYTSHYPHTK	"T", "Tn", "Tn", "Tn"	CD44:T:561:4:T	1.29276	0.00383696	0.0173443	0.0894982
CD44	P16070	2241.12	100	3.22	7628.12	8739.53	7736.54	20193.9	21480.5	19803	CD44:561:T	4	Tn	TSHYPHTK	"Tn", "Tn", "Tn", "Tn"	CD44:T:561:4:Tn	1.38416	3.57524e-05	0.00233751	0.0894982
CD44	P16070	2430.19	100	2.85	20178.9	18951	19156.2	10217.9	9939.7	13157	CD44:562:S	2	T	SHYPHTKESR	"T", "T"	CD44:S:562:2:T	-0.906709	0.00161815	0.0110702	0.0894982
CD44	P16070	1834.96	99.95	3.32	19607.9	14709	20036.8	24327	34334.5	38674	CD44:562:S	2	Tn	TSHYPHTK	"Tn", "Tn"	CD44:S:562:2:Tn	0.808225	0.035219	0.0728656	0.0894982
CD44	P16070	2525.21	100	3.47	21206.2	21601.1	26828.9	43546.3	58607.9	55762.6	CD44:562:S	3	T	YTSHYPHTK	"T", "T", "Tn"	CD44:S:562:3:T	1.36819	0.00405362	0.017582	0.0894982
CD44	P16070	2387.17	100	4.1	25734.8	24779.9	23182.8	51408.3	82707.3	74863.5	CD44:562:S	3	Tn	EGYTSHYPHTK	"Tn", "Tn", "Tn"	CD44:S:562:3:Tn	1.59509	0.00876897	0.0282134	0.0894982
CD44	P16070	2785.31	100	2.88	22800.4	22848.6	18292.3	35497.1	40666.8	43619.5	CD44:562:S	4	T	GYTSHYPHTK	"Tn", "T", "T", "Tn"	CD44:S:562:4:T	0.83479	0.00270685	0.0150497	0.0894982
CD44	P16070	2241.12	100	3.22	7628.12	8739.53	7736.54	20193.9	21480.5	19803	CD44:562:S	4	Tn	TSHYPHTK	"Tn", "Tn", "Tn", "Tn"	CD44:S:562:4:Tn	1.38416	3.57524e-05	0.00233751	0.0894982
CD44	P16070	2241.12	100	3.22	7628.12	8739.53	7736.54	20193.9	21480.5	19803	CD44:564:Y	4	Tn	TSHYPHTK	"Tn", "Tn", "Tn", "Tn"	CD44:Y:564:4:Tn	1.38416	3.57524e-05	0.00233751	0.0894982
CD44	P16070	2430.19	100	2.85	20178.9	18951	19156.2	10217.9	9939.7	13157	CD44:567:T	2	T	SHYPHTKESR	"T", "T"	CD44:T:567:2:T	-0.906709	0.00161815	0.0110702	0.0894982
CD44	P16070	1834.96	99.95	3.32	19607.9	14709	20036.8	24327	34334.5	38674	CD44:567:T	2	Tn	TSHYPHTK	"Tn", "Tn"	CD44:T:567:2:Tn	0.808225	0.035219	0.0728656	0.0894982
CD44	P16070	2200.09	99.95	3.91	13480.6	13147.9	12613.9	29635	46938.3	42605.1	CD44:567:T	3	T	TSHYPHTK	"Tn", "Tn", "T"	CD44:T:567:3:T	1.69619	0.00688738	0.0240937	0.0894982
CD44	P16070	2387.17	99.9	4.1	25734.8	24779.9	23182.8	51408.3	82707.3	74863.5	CD44:567:T	3	Tn	EGYTSHYPHTK	"Tn", "Tn", "Tn"	CD44:T:567:3:Tn	1.59509	0.00876897	0.0282134	0.0894982
CD44	P16070	2241.12	100	3.22	7628.12	8739.53	7736.54	20193.9	21480.5	19803	CD44:567:T	4	Tn	TSHYPHTK	"Tn", "Tn", "Tn", "Tn"	CD44:T:567:4:Tn	1.38416	3.57524e-05	0.00233751	0.0894982
CD44	P16070	1624.96	100	2.89	163758	154649	172366	96351.3	101382	80265.7	CD44:572:T	1	Tn	TFIPVTSAK	Tn	CD44:T:572:1:Tn	-0.765193	0.000968259	0.00781116	0.0894982
CD44	P16070	2152.14	100	2.58	49806.6	41332.7	52064.8	120075	110830	108869	CD44:572:T	2	T	TFIPVTSAK	"T", "T"	CD44:T:572:2:T	1.15394	0.000160718	0.00356484	0.0894982
CD44	P16070	1828.04	100	2.96	767004	607505	698512	766249	1.00206e+06	803787	CD44:572:T	2	Tn	TFIPVTSAK	"Tn", "Tn"	CD44:T:572:2:Tn	0.202529	0.126866	0.190696	0.0894982
CD44	P16070	2517.27	100	4.22	93296.3	90840.8	91044.8	117821	116198	135187	CD44:572:T	3	T	TFIPVTSAK	"T", "T", "T"	CD44:T:572:3:T	0.371945	0.00691257	0.0240937	0.0894982
CD44	P16070	2349.27	100	3.39	45439.8	44509.4	39141.6	48627.1	90938.4	100803	CD44:572:T	3	Tn	RTFIPVTSAK	"Tn", "T", "Tn"	CD44:T:572:3:Tn	1.03078	0.0828868	0.136956	0.0894982
CD44	P16070	3430.67	100	2.53	12346.2	14536.1	11521	17030.6	10917	27063.5	CD44:572:T	4	T	TFIPVTSAKTGSFGV	"T", "T", "T", "T"	CD44:T:572:4:T	0.464059	0.312289	0.392273	0.0894982
CD44	P16070	2392.26	100	3.36	132443	121627	131883	168727	165915	219477	CD44:572:T	4	Tn	TFIPVTSAKTG	"Tn", "Tn", "Tn", "Tn"	CD44:T:572:4:Tn	0.35543	0.0342824	0.0719106	0.0894982
CD44	P16070	3372.62	99.59	2.62	24070.2	27157.8	31133.5	43568.3	51301.4	74440.2	CD44:572:T	5	T	TFIPVTSAKTGSFG	"T", "Tn", "T", "Tn", "T"	CD44:T:572:5:T	0.917633	0.037963	0.0772675	0.0894982
CD44	P16070	3048.52	100	3.21	15149.4	13233.7	14331.7	29176.1	39467.9	44198.1	CD44:572:T	5	Tn	TFIPVTSAKTGSFG	"Tn", "Tn", "Tn", "T", "Tn"	CD44:T:572:5:Tn	1.46147	0.0063809	0.0232033	0.0894982
CD44	P16070	1787.01	100	2.23	44896.4	43527.5	48103.4	270392	347197	325552	CD44:577:T	1	T	TFIPVTSAK	T	CD44:T:577:1:T	2.85822	0.000301264	0.00476725	0.0894982
CD44	P16070	1624.96	100	2.27	546943	460057	466742	907902	768214	975872	CD44:577:T	1	Tn	TFIPVTSAK	Tn	CD44:T:577:1:Tn	0.95991	0.00427353	0.0183973	0.0894982
CD44	P16070	2152.14	99.9	2.58	49806.6	41332.7	52064.8	120075	110830	108869	CD44:577:T	2	T	TFIPVTSAK	"T", "T"	CD44:T:577:2:T	1.15394	0.000160718	0.00356484	0.0894982
CD44	P16070	1828.04	100	2.96	767004	607505	698512	766249	1.00206e+06	803787	CD44:577:T	2	Tn	TFIPVTSAK	"Tn", "Tn"	CD44:T:577:2:Tn	0.202529	0.126866	0.190696	0.0894982
CD44	P16070	2517.27	100	4.22	93296.3	90840.8	91044.8	117821	116198	135187	CD44:577:T	3	T	TFIPVTSAK	"T", "T", "T"	CD44:T:577:3:T	0.371945	0.00691257	0.0240937	0.0894982
CD44	P16070	2193.17	100	3.25	98261.1	82235.3	87733.8	195040	238800	276463	CD44:577:T	3	Tn	TFIPVTSAK	"Tn", "Tn", "T"	CD44:T:577:3:Tn	1.4446	0.00356311	0.0169258	0.0894982
CD44	P16070	3430.67	100	2.53	12346.2	14536.1	11521	17030.6	10917	27063.5	CD44:577:T	4	T	TFIPVTSAKTGSFGV	"T", "T", "T", "T"	CD44:T:577:4:T	0.464059	0.312289	0.392273	0.0894982
CD44	P16070	2392.26	100	3.36	132443	121627	131883	168727	165915	219477	CD44:577:T	4	Tn	TFIPVTSAKTG	"Tn", "Tn", "Tn", "Tn"	CD44:T:577:4:Tn	0.35543	0.0342824	0.0719106	0.0894982
CD44	P16070	3210.57	100	2.58	27513.8	24436.4	27153	42496.4	45471.1	71916.5	CD44:577:T	5	T	TFIPVTSAKTGSFG	"Tn", "T", "Tn", "T", "Tn"	CD44:T:577:5:T	0.743838	0.0457286	0.0881515	0.0894982
CD44	P16070	3048.52	100	3.21	15149.4	13233.7	14331.7	29176.1	39467.9	44198.1	CD44:577:T	5	Tn	TFIPVTSAKTGSFG	"Tn", "Tn", "Tn", "T", "Tn"	CD44:T:577:5:Tn	1.46147	0.0063809	0.0232033	0.0894982
CD44	P16070	1990.09	100	2.15	59946.6	56793.6	56566.2	134701	172711	148966	CD44:578:S	2	Tn	TFIPVTSAK	"T", "Tn"	CD44:S:578:2:Tn	1.39118	0.00106449	0.00835352	0.0894982
CD44	P16070	2517.27	100	4.22	93296.3	90840.8	91044.8	117821	116198	135187	CD44:578:S	3	T	TFIPVTSAK	"T", "T", "T"	CD44:S:578:3:T	0.371945	0.00691257	0.0240937	0.0894982
CD44	P16070	2349.27	100	3.39	45439.8	44509.4	39141.6	48627.1	90938.4	100803	CD44:578:S	3	Tn	RTFIPVTSAK	"Tn", "T", "Tn"	CD44:S:578:3:Tn	1.03078	0.0828868	0.136956	0.0894982
CD44	P16070	3430.67	100	2.53	12346.2	14536.1	11521	17030.6	10917	27063.5	CD44:578:S	4	T	TFIPVTSAKTGSFGV	"T", "T", "T", "T"	CD44:S:578:4:T	0.464059	0.312289	0.392273	0.0894982
CD44	P16070	2392.26	100	3.36	132443	121627	131883	168727	165915	219477	CD44:578:S	4	Tn	TFIPVTSAKTG	"Tn", "Tn", "Tn", "Tn"	CD44:S:578:4:Tn	0.35543	0.0342824	0.0719106	0.0894982
CD44	P16070	3372.62	99.59	2.62	24070.2	27157.8	31133.5	43568.3	51301.4	74440.2	CD44:578:S	5	T	TFIPVTSAKTGSFG	"T", "Tn", "T", "Tn", "T"	CD44:S:578:5:T	0.917633	0.037963	0.0772675	0.0894982
CD44	P16070	3048.52	100	3.21	15149.4	13233.7	14331.7	29176.1	39467.9	44198.1	CD44:578:S	5	Tn	TFIPVTSAKTGSFG	"Tn", "Tn", "Tn", "T", "Tn"	CD44:S:578:5:Tn	1.46147	0.0063809	0.0232033	0.0894982
CD44	P16070	2878.42	100	1.95	37626.5	29490.4	28024.7	46159.7	33215.6	44519.2	CD44:581:T	4	T	TFIPVTSAKTG	"T", "T", "Tn", "T"	CD44:T:581:4:T	0.59418	0.130404	0.195097	0.0894982
CD44	P16070	3023.44	100	4.59	227498	187118	215748	214389	172463	206718	CD44:581:T	4	Tn	TGSFGVTAVTVGDSNSNVNR	"Tn", "Tn", "Tn", "Tn"	CD44:T:581:4:Tn	-0.0616793	0.524365	0.597851	0.0894982
CD44	P16070	3226.52	100	2.32	64127.4	74643	84151.9	88576.8	113556	89845.5	CD44:581:T	5	Tn	TGSFGVTAVTVGDSNSNVNR	"Tn", "Tn", "Tn", "Tn", "Tn"	CD44:T:581:5:Tn	0.26744	0.0821715	0.136697	0.0894982
CD44	P16070	3226.52	100	2.32	64127.4	74643	84151.9	88576.8	113556	89845.5	CD44:583:S	5	Tn	TGSFGVTAVTVGDSNSNVNR	"Tn", "Tn", "Tn", "Tn", "Tn"	CD44:S:583:5:Tn	0.26744	0.0821715	0.136697	0.0894982
CD44	P16070	2617.28	100	3.46	409838	436610	441264	499482	521033	702205	CD44:587:T	2	Tn	TGSFGVTAVTVGDSNSNVNR	"Tn", "Tn"	CD44:T:587:2:Tn	0.255029	0.0896185	0.146068	0.0894982
CD44	P16070	2371.17	100	3.09	207960	140410	171851	298472	227967	347410	CD44:587:T	3	Tn	VTAVTVGDSNSNVNR	"Tn", "Tn", "Tn"	CD44:T:587:3:Tn	0.796438	0.041431	0.081677	0.0894982
CD44	P16070	3023.44	100	4.59	227498	187118	215748	214389	172463	206718	CD44:587:T	4	Tn	TGSFGVTAVTVGDSNSNVNR	"Tn", "Tn", "Tn", "Tn"	CD44:T:587:4:Tn	-0.0616793	0.524365	0.597851	0.0894982
CD44	P16070	3226.52	100	2.32	64127.4	74643	84151.9	88576.8	113556	89845.5	CD44:587:T	5	Tn	TGSFGVTAVTVGDSNSNVNR	"Tn", "Tn", "Tn", "Tn", "Tn"	CD44:T:587:5:Tn	0.26744	0.0821715	0.136697	0.0894982
CD44	P16070	2617.28	100	3.55	161543	178864	181103	181846	218887	269380	CD44:590:T	2	Tn	TGSFGVTAVTVGDSNSNVNR	"Tn", "Tn"	CD44:T:590:2:Tn	0.291322	0.130671	0.195294	0.0894982
CD44	P16070	2371.17	100	3.09	207960	140410	171851	298472	227967	347410	CD44:590:T	3	Tn	VTAVTVGDSNSNVNR	"Tn", "Tn", "Tn"	CD44:T:590:3:Tn	0.796438	0.041431	0.081677	0.0894982
CD44	P16070	3023.44	100	4.59	227498	187118	215748	214389	172463	206718	CD44:590:T	4	Tn	TGSFGVTAVTVGDSNSNVNR	"Tn", "Tn", "Tn", "Tn"	CD44:T:590:4:Tn	-0.0616793	0.524365	0.597851	0.0894982
CD44	P16070	3226.52	100	2.32	64127.4	74643	84151.9	88576.8	113556	89845.5	CD44:590:T	5	Tn	TGSFGVTAVTVGDSNSNVNR	"Tn", "Tn", "Tn", "Tn", "Tn"	CD44:T:590:5:Tn	0.26744	0.0821715	0.136697	0.0894982
CD44	P16070	2617.28	100	3.55	161543	178864	181103	181846	218887	269380	CD44:596:S	2	Tn	TGSFGVTAVTVGDSNSNVNR	"Tn", "Tn"	CD44:S:596:2:Tn	0.291322	0.130671	0.195294	0.0894982
CD44	P16070	2371.17	100	3.09	207960	140410	171851	298472	227967	347410	CD44:596:S	3	Tn	VTAVTVGDSNSNVNR	"Tn", "Tn", "Tn"	CD44:S:596:3:Tn	0.796438	0.041431	0.081677	0.0894982
CD44	P16070	3023.44	100	4.59	227498	187118	215748	214389	172463	206718	CD44:596:S	4	Tn	TGSFGVTAVTVGDSNSNVNR	"Tn", "Tn", "Tn", "Tn"	CD44:S:596:4:Tn	-0.0616793	0.524365	0.597851	0.0894982
CD44	P16070	3226.52	100	2.32	64127.4	74643	84151.9	88576.8	113556	89845.5	CD44:596:S	5	Tn	TGSFGVTAVTVGDSNSNVNR	"Tn", "Tn", "Tn", "Tn", "Tn"	CD44:S:596:5:Tn	0.26744	0.0821715	0.136697	0.0894982
CD46	P15529	1471.83	99.93	2.27	595710	560725	632805	715547	483789	678227	CD46:307:T	1	Tn	VSTSSTTK	Tn	CD46:T:307:1:Tn	0.187157	0.713951	0.766587	-0.229382
CD59	P13987	2133.96	99.92	3.88	640828	551505	597937	586206	506785	559527	CD59:76:T	1	T	FEHCNFNDVTTR	T	CD59:T:76:1:T	-0.0957857	0.257257	0.336887	0.104337
CD59	P13987	2403.14	99.82	4.98	98147.6	71841.5	83799.1	97130.2	86150.7	92567.2	CD59:77:T	1	T	FEHCNFNDVTTRLR	T	CD59:T:77:1:T	0.143565	0.422838	0.503628	0.104337
CD68	P34810	2753.44	97.3	1.82	22692.2	18351.8	25155.6	13412.1	13232.8	11399	CD68:29:S	3	Tn	KSATLLPSFTVTP	"Tn", "T", "T"	CD68:S:29:3:Tn	-0.778083	0.0109062	0.0325491	ND
CD68	P34810	2895.51	99.05	1.76	17049.8	15927.9	19192.1	12818.9	10708.7	9844.65	CD68:29:S	4	Tn	KSATLLPSFTVTPT	"Tn", "T", "Tn", "Tn"	CD68:S:29:4:Tn	-0.670968	0.00858726	0.027788	ND
CD68	P34810	2193.1	100	3.75	50137.1	42670.6	56339.5	27837.8	22808.8	36510.6	CD68:31:T	2	T	SATLLPSFTVTP	"T", "T"	CD68:T:31:2:T	-0.84883	0.0213124	0.0516571	ND
CD68	P34810	1771.94	100	3.16	60193	50621.1	48785.8	37133.8	39600.5	36351.4	CD68:31:T	2	Tn	SATLLPSFTVT	"Tn", "Tn"	CD68:T:31:2:Tn	-0.447003	0.0134201	0.0377808	ND
CD68	P34810	2335.17	100	2.93	77226.8	65823	75702.6	59693.5	55464.2	52681.1	CD68:31:T	3	T	SATLLPSFTVTPT	"T", "Tn", "Tn"	CD68:T:31:3:T	-0.448785	0.0145609	0.0398565	ND
CD68	P34810	2637.32	99.85	2.5	28325.1	27221.9	39166.2	25492.3	19132.9	25596.9	CD68:31:T	4	T	SATLLPSFTVTPTV	"T", "Tn", "Tn", "Tn"	CD68:T:31:4:T	-0.152018	0.135084	0.199714	ND
CD68	P34810	3156.63	99.69	2.44	28652	22179.7	21346.2	21518.3	17968	12754.4	CD68:35:S	4	Tn	KSATLLPSFTVTPTV	"T", "T", "Tn", "Tn"	CD68:S:35:4:Tn	-0.303812	0.125242	0.188847	ND
CD68	P34810	2741.33	99.9	1.97	31681.1	33138.7	33824.5	29382.6	23465.6	28946.4	CD68:35:S	5	Tn	SATLLPSFTVTPT	"T", "Tn", "Tn", "Tn", "Tn"	CD68:S:35:5:Tn	-0.195134	0.0488125	0.0923276	ND
CD68	P34810	2193.1	100	3.75	50137.1	42670.6	56339.5	27837.8	22808.8	36510.6	CD68:37:T	2	T	SATLLPSFTVTP	"T", "T"	CD68:T:37:2:T	-0.84883	0.0213124	0.0516571	ND
CD68	P34810	2031.05	100	3.5	32142.1	26148.9	29910.9	18712.5	19519	16190.9	CD68:37:T	2	Tn	SATLLPSFTVTP	"T", "Tn"	CD68:T:37:2:Tn	-0.676669	0.00503713	0.0200372	ND
CD68	P34810	2497.23	100	3.89	88448.6	106938	91381.3	92962.2	93410.6	42411.9	CD68:37:T	3	T	SATLLPSFTVTPT	"T", "T", "Tn"	CD68:T:37:3:T	0.0247461	0.340321	0.420835	ND
CD68	P34810	2335.17	100	2.93	77226.8	65823	75702.6	59693.5	55464.2	52681.1	CD68:37:T	3	Tn	SATLLPSFTVTPT	"T", "Tn", "Tn"	CD68:T:37:3:Tn	-0.448785	0.0145609	0.0398565	ND
CD68	P34810	2799.37	100	2.15	15341.8	12540.8	17402.4	13523.2	17029.2	619.147	CD68:37:T	4	T	SATLLPSFTVTPTV	"T", "T", "Tn", "Tn"	CD68:T:37:4:T	-0.18203	0.41551	0.497162	ND
CD68	P34810	2637.32	100	2.5	28325.1	27221.9	39166.2	25492.3	19132.9	25596.9	CD68:37:T	4	Tn	SATLLPSFTVTPTV	"T", "Tn", "Tn", "Tn"	CD68:T:37:4:Tn	-0.152018	0.135084	0.199714	ND
CD68	P34810	2840.4	100	2.11	26619.8	25422.7	27872.3	20737.8	23227.1	19924.2	CD68:37:T	5	Tn	SATLLPSFTVTPTV	"T", "Tn", "Tn", "Tn", "Tn"	CD68:T:37:5:Tn	-0.360239	0.0118719	0.0344669	ND
CD68	P34810	2234.13	100	2.66	63173.5	61324.5	64812.1	62813.2	63483.8	54923.9	CD68:39:T	3	Tn	SATLLPSFTVTP	"T", "Tn", "Tn"	CD68:T:39:3:Tn	-0.00825198	0.409094	0.4903	ND
CD68	P34810	2637.32	100	2.5	28325.1	27221.9	39166.2	25492.3	19132.9	25596.9	CD68:39:T	4	Tn	SATLLPSFTVTPTV	"T", "Tn", "Tn", "Tn"	CD68:T:39:4:Tn	-0.152018	0.135084	0.199714	ND
CD68	P34810	2840.4	100	2.11	26619.8	25422.7	27872.3	20737.8	23227.1	19924.2	CD68:39:T	5	Tn	SATLLPSFTVTPTV	"T", "Tn", "Tn", "Tn", "Tn"	CD68:T:39:5:Tn	-0.360239	0.0118719	0.0344669	ND
CD68	P34810	2637.32	100	2.5	28325.1	27221.9	39166.2	25492.3	19132.9	25596.9	CD68:41:T	4	Tn	SATLLPSFTVTPTV	"T", "Tn", "Tn", "Tn"	CD68:T:41:4:Tn	-0.152018	0.135084	0.199714	ND
CD68	P34810	2840.4	100	2.11	26619.8	25422.7	27872.3	20737.8	23227.1	19924.2	CD68:41:T	5	Tn	SATLLPSFTVTPTV	"T", "Tn", "Tn", "Tn", "Tn"	CD68:T:41:5:Tn	-0.360239	0.0118719	0.0344669	ND
CD68	P34810	2269.19	100	1.58	193763	169486	177718	101600	141944	113967	CD68:146:S	2	Tn	EPPPPSPSPSPTSK	"Tn", "Tn"	CD68:S:146:2:Tn	-0.640971	0.0116972	0.0341735	ND
CD68	P34810	2269.19	100	1.58	193763	169486	177718	101600	141944	113967	CD68:148:S	2	Tn	EPPPPSPSPSPTSK	"Tn", "Tn"	CD68:S:148:2:Tn	-0.640971	0.0116972	0.0341735	ND
CD9	P21926	2070.23	100	4.03	407393	329058	348646	20347.9	20576.7	20714.6	CD9:177:T	1	Tn	KDVLETFTVK	Tn	CD9:T:177:1:Tn	-4.08268	0.000131732	0.00327609	-1.17462
CD99	P14209	4089.13	100	5.75	263659	250010	265774	248368	168956	236135	CD99:29:S	2	T	DGGFDLSDALPDNENKKPTAIPK	"T", "T"	CD99:S:29:2:T	-0.159065	0.170615	0.239227	0.00575927
CD99	P14209	3724	100	7.81	190693	172003	189465	221043	186601	201923	CD99:41:T	1	T	DGGFDLSDALPDNENKKPTAIPK	T	CD99:T:41:1:T	0.0918726	0.175789	0.244813	0.00575927
CD99	P14209	3446.92	100	6.5	130256	131346	125843	105678	90598.4	106836	CD99:41:T	1	Tn	GGFDLSDALPDNENKKPTAIPK	Tn	CD99:T:41:1:Tn	-0.301677	0.0069025	0.0240937	0.00575927
CD99	P14209	4089.13	100	5.75	263659	250010	265774	248368	168956	236135	CD99:41:T	2	T	DGGFDLSDALPDNENKKPTAIPK	"T", "T"	CD99:T:41:2:T	-0.159065	0.170615	0.239227	0.00575927
CD99	P14209	2841.64	100	2.71	48995.8	36524.4	49390.9	114204	112088	121951	CD99:48:S	2	T	KPTAIPKKPSAG	"T", "T"	CD99:S:48:2:T	1.22088	0.000163142	0.00356484	0.00575927
CDCP1	Q9H5V8	2667.37	100	3.73	228117	201382	201540	200783	194014	220770	CDCP1:289:T	1	T	VEYYIPGSTTNPEVFK	T	CDCP1:T:289:1:T	-0.00542669	0.688959	0.745941	0.0200577
CDCP1	Q9H5V8	2505.32	100	4.48	223311	200177	461237	190769	170742	319757	CDCP1:289:T	1	Tn	VEYYIPGSTTNPEVFK	Tn	CDCP1:T:289:1:Tn	-0.227226	0.517275	0.591641	0.0200577
CDCP1	Q9H5V8	3032.5	99.2	2.09	104904	99842.8	106200	86434.9	79490.8	56360	CDCP1:289:T	2	T	VEYYIPGSTTNPEVFK	"T", "T"	CDCP1:T:289:2:T	-0.400211	0.0335608	0.0710178	0.0200577
CDCP1	Q9H5V8	3032.5	99.2	2.09	104904	99842.8	106200	86434.9	79490.8	56360	CDCP1:290:T	2	T	VEYYIPGSTTNPEVFK	"T", "T"	CDCP1:T:290:2:T	-0.400211	0.0335608	0.0710178	0.0200577
CDCP1	Q9H5V8	2650.43	100	4.95	133194	106327	131070	126355	119277	144069	CDCP1:550:T	1	T	FKEEGVFTVTPDTK	T	CDCP1:T:550:1:T	-0.052847	0.604457	0.673177	0.0200577
CDCP1	Q9H5V8	2488.38	99.84	3.09	91263.9	70218.4	78398.4	82840.5	64780.8	70945.7	CDCP1:550:T	1	Tn	FKEEGVFTVTPDTK	Tn	CDCP1:T:550:1:Tn	-0.144109	0.429951	0.510816	0.0200577
CDH1	P12830	2394.26	100	3.14	21983.7	20530.1	19950.9	16832.7	19798.3	20658.3	CDH1:141:T	1	T	GIQAELLTFPNSSPGLR	T	CDH1:T:141:1:T	-0.0523594	0.257344	0.336887	-0.373327
CDH13	P55290	1990.01	100	2.65	66864.7	50646.9	52975	82602.3	68913	104427	CDH13:130:T	2	T	FARTSPVPR	"T", "T"	CDH13:T:130:2:T	0.640869	0.0686555	0.120787	-0.027675
CDH13	P55290	1990.01	100	2.65	66864.7	50646.9	52975	82602.3	68913	104427	CDH13:131:S	2	T	FARTSPVPR	"T", "T"	CDH13:S:131:2:T	0.640869	0.0686555	0.120787	-0.027675
CDH3	P22223	2907.47	100	6.86	152356	130147	132214	110495	91164.2	118799	CDH3:37:T	1	T	EAEVTLEAGGAEQEPGQALGK	T	CDH3:T:37:1:T	-0.258895	0.044018	0.0857145	-0.37707
CDH3	P22223	2745.42	100	6.54	51696.6	50495.8	49769.5	50927.2	42516.5	63782.2	CDH3:37:T	1	Tn	EAEVTLEAGGAEQEPGQALGK	Tn	CDH3:T:37:1:Tn	0.0122716	0.791504	0.832858	-0.37707
CDH3	P22223	2469.22	99.77	2.22	35671.8	30420.3	38122.4	31559.5	22581.9	34553.1	CDH3:455:T	1	T	VVEVQEGIPTGEPVCVY	T	CDH3:T:455:1:T	-0.176712	0.29082	0.372415	-0.37707
CDH3	P22223	2307.16	100	4.07	19263.6	21097.2	18243.1	16831.5	16467.1	16784.4	CDH3:455:T	1	Tn	VVEVQEGIPTGEPVCVY	Tn	CDH3:T:455:1:Tn	-0.198756	0.0280386	0.062212	-0.37707
CDH3	P22223	1909.97	100	2.67	154508	149340	163211	200004	140491	214897	CDH3:554:T	1	T	QITICNQSPVR	T	CDH3:T:554:1:T	0.372346	0.271236	0.351399	-0.37707
CELSR1	Q9NYQ6	2401.28	100	3.96	57929.9	52842	52888.7	26682.2	28591.4	26991.2	CELSR1:616:S	1	T	LVDTASTFLGGGSAGPK	T	CELSR1:S:616:1:T	-0.970473	0.00011018	0.00302994	-0.395929
CGREF1	Q99674	1771.87	100	3.4	91141	92911	87138.6	57825.5	78030.6	86566.7	CGREF1:26:T	1	Tn	DGVTRPDSEVQH	Tn	CGREF1:T:26:1:Tn	-0.224059	0.134767	0.199714	ND
CHD9	Q3L8U1	2355.29	100	3.35	333517	235004	330283	284017	255523	275594	CHD9:1823:T	1	T	EEATLNPKMAAK	T	CHD9:T:1823:1:T	-0.261159	0.450657	0.53127	ND
CHPF	Q8IZ52	1804.92	100	3.69	94324.8	87142.7	108097	92821	100012	124451	CHPF:64:S	1	T	RPNSVQPGAER	T	CHPF:S:64:1:T	0.0844683	0.462262	0.54295	0.301002
CHPF	Q8IZ52	2300.25	100	4.24	54556.8	54420.2	51962.7	49090.8	65924.8	62233.8	CHPF:91:Y	1	T	VLPYHPAQPGQAAK	T	CHPF:Y:91:1:T	0.193555	0.352961	0.434229	0.301002
CHPF2	Q9P2E5	2705.5	100	3.96	107627	84790.5	104636	120598	108335	128139	CHPF2:75:Y	1	T	IVPYYRDPNKPYK	T	CHPF2:Y:75:1:T	0.204816	0.0953433	0.153145	ND
CHPF2	Q9P2E5	2705.5	99.81	4.11	75879.9	57915	72447.9	103744	93196.6	111603	CHPF2:76:Y	1	T	IVPYYRDPNKPYK	T	CHPF2:Y:76:1:T	0.51801	0.0112567	0.0334247	ND
CHST11	Q9NPF2	1695.95	100	2.63	29733	32818.9	32342.9	38508.2	51946.2	43904.2	CHST11:56:S	1	T	KGSRSPLQ	T	CHST11:S:56:1:T	0.440908	0.0307303	0.066644	ND
CHST12	Q9NRB3	3407.69	100	4.76	165010	94662.7	163988	256902	194114	220817	CHST12:88:T	1	T	QSDLPRKETEQPPAPGSMEESVR	T	CHST12:T:88:1:T	0.429265	0.048818	0.0923276	ND
CHST14	Q8NCH0	2498.21	100	3.31	109829	103008	112230	113442	119265	123269	CHST14:252:S	1	T	AGAGPSPAGDDVTFPEFLR	T	CHST14:S:252:1:T	0.118912	0.0603911	0.109388	ND
CHST15	Q7LFX5	2327.22	100	3.73	79332.7	78119.1	76694.3	116702	119995	159092	CHST15:510:T	1	T	QEALMTKSPASNAR	T	CHST15:T:510:1:T	0.619221	0.016797	0.0439698	ND
CHSY1	Q86X52	1725.85	100	4.1	385170	336335	387900	378564	372246	355605	CHSY1:56:S	1	T	SGQAAASQAGGAR	T	CHSY1:S:56:1:T	-0.0492359	0.958737	0.969169	0.0813396
CHSY1	Q86X52	1563.79	100	3.47	135042	108880	121234	115073	113484	108532	CHSY1:56:S	1	Tn	SGQAAASQAGGAR	Tn	CHSY1:S:56:1:Tn	-0.0953012	0.297025	0.378677	0.0813396
CHSY1	Q86X52	2070.19	100	2.89	209718	193622	203326	224588	162815	190259	CHSY1:112:T	1	T	TWSKTIPGK	T	CHSY1:T:112:1:T	-0.0958294	0.628354	0.694687	0.0813396
CHSY1	Q86X52	2095.18	100	4.9	226469	195625	186590	203752	200483	179006	CHSY1:302:T	1	T	IHQAITLHPNK	T	CHSY1:T:302:1:T	0.0353923	0.586336	0.656551	0.0813396
CHSY1	Q86X52	2547.34	100	4.11	63625.7	63351.6	64290.1	53708.2	58969.6	59277.5	CHSY1:508:S	1	T	INQESGSLSFLSNSLK	T	CHSY1:S:508:1:T	-0.10964	0.0244432	0.0561376	0.0813396
CHSY3	Q70JA7	3556.64	100	4.48	44414.1	35568.3	44079.1	45082.1	41775.6	58637.3	CHSY3:122:T	1	T	GREPEGATGLPGAPAAEGEPEEEDGGAAGQR	T	CHSY3:T:122:1:T	0.0324595	0.293635	0.375519	ND
CKAP4	Q07065	2221.07	100	3.79	117123	116898	119284	136341	119356	129740	CKAP4:313:T	1	Tn	STLQTMESDIYTEVR	Tn	CKAP4:T:313:1:Tn	0.147605	0.0989275	0.156833	0.301002
CKAP4	Q07065	1963.02	100	2.96	310483	249831	310089	124722	129872	126319	CKAP4:364:S	1	Tn	SEESVSRLPEEIR	Tn	CKAP4:S:364:1:Tn	-1.29561	0.00127851	0.00936924	0.301002
CKAP4	Q07065	2337.16	100	6.55	718034	608678	672506	359128	361186	503167	CKAP4:471:T	1	Tn	LEGLGSSEADQDGLASTVR	Tn	CKAP4:T:471:1:Tn	-0.896807	0.0106916	0.0320162	0.301002
CKAP4	Q07065	2135.18	100	4.87	531737	497733	531062	592017	560448	639746	CKAP4:499:T	1	Tn	SVGELPSTVESLQK	Tn	CKAP4:T:499:1:Tn	0.156757	0.0394609	0.0790865	0.301002
CLCA2	Q9UQC9	2655.32	99.75	5.28	22586.8	18918.4	22261.8	31486	34236.4	38567.7	CLCA2:699:T	1	T	VHVNHSPSISTPAHSIPGSH	T	CLCA2:T:699:1:T	0.620963	0.00469287	0.0191022	-0.286304
CLCA2	Q9UQC9	2493.27	99.54	4.88	16566.3	13616.3	22143.4	22987.8	23479.4	29829.2	CLCA2:703:S	1	Tn	VHVNHSPSISTPAHSIPGSH	Tn	CLCA2:S:703:1:Tn	0.503141	0.0745388	0.127565	-0.286304
CLN3	Q13286	2866.37	100	5.46	40862.5	32178.2	41431.1	50860.9	68289.5	68346.8	CLN3:80:T	1	T	TSGNQSHVDPGPTPIPHNSSSR	T	CLN3:T:80:1:T	0.740886	0.0204816	0.050159	ND
CLPTM1	O96005	1961.1	100	2.23	64682.5	55105.8	66187.8	65199.4	66817.3	68477.1	CLPTM1:257:S	1	Tn	GSVPPPLDQYVK	Tn	CLPTM1:S:257:1:Tn	0.0468466	0.249729	0.329012	-0.0454314
CLSTN3	Q9BQT9	2346.17	99.86	2.98	343901	333601	311658	310328	553072	582717	CLSTN3:693:T	1	T	KDESWQGTVTDTR	T	CLSTN3:T:693:1:T	0.729344	0.154155	0.221651	ND
CNPY2	Q9Y2B0	1744.97	100	3.14	70096.6	68126	72743.8	79471.7	62503.5	72476.5	CNPY2:50:T	1	Tn	KTIQMGSFR	Tn	CNPY2:T:50:1:Tn	0.0481698	0.831033	0.863411	0.255803
CNTN1	Q12860	1718.95	100	2.12	21976.3	22576.7	23498.9	16982.9	12001.3	9254.87	CNTN1:726:T	1	Tn	ELTITWAPLSR	Tn	CNTN1:T:726:1:Tn	-0.91165	0.0125273	0.0356785	-0.50226
CNTN1	Q12860	2011.1	100	3.05	337351	301832	306750	179212	130031	154787	CNTN1:758:T	1	T	KVTVTNPDTGR	T	CNTN1:T:758:1:T	-0.986779	0.000877033	0.00736401	-0.50226
CNTN1	Q12860	1849.04	100	3.17	207456	183203	203574	146125	96015.5	120098	CNTN1:758:T	1	Tn	KVTVTNPDTGR	Tn	CNTN1:T:758:1:Tn	-0.761345	0.00902259	0.0285995	-0.50226
COL12A1	Q99715	2047.19	100	1.98	62242.7	55462.1	59075.2	52626	56277.9	61960.9	COL12A1:1748:T	2	Tn	TLPILTTQAPK	"Tn", "Tn"	COL12A1:T:1748:2:Tn	-0.0699835	0.587627	0.657229	0.0731347
COL12A1	Q99715	2006.17	100	3.38	122567	85391.7	115786	196055	294468	161092	COL12A1:1749:T	1	T	TLPILTTQAPK	T	COL12A1:T:1749:1:T	0.759796	0.0580976	0.106034	0.0731347
COL12A1	Q99715	1844.11	100	2.83	153113	132804	131064	157746	153351	155546	COL12A1:1749:T	1	Tn	TLPILTTQAPK	Tn	COL12A1:T:1749:1:Tn	0.22804	0.0827433	0.136954	0.0731347
COL12A1	Q99715	2047.19	100	1.98	62242.7	55462.1	59075.2	52626	56277.9	61960.9	COL12A1:1749:T	2	Tn	TLPILTTQAPK	"Tn", "Tn"	COL12A1:T:1749:2:Tn	-0.0699835	0.587627	0.657229	0.0731347
COL12A1	Q99715	4774.35	99.99	1.77	17055	12181.3	14830.7	26425.5	28756.7	32386.8	COL12A1:2295:T	4	T	EHTTVKPTEAPTEPPTPPPPPTIPPAR	"T", "T", "T", "T"	COL12A1:T:2295:4:T	0.955307	0.00290723	0.0156794	0.0731347
COL12A1	Q99715	4126.14	100	3.84	81774.3	56027.7	66114.6	56725.2	40827.6	43822.8	COL12A1:2295:T	4	Tn	EHTTVKPTEAPTEPPTPPPPPTIPPAR	"Tn", "Tn", "Tn", "Tn"	COL12A1:T:2295:4:Tn	-0.593285	0.0800456	0.134499	0.0731347
COL12A1	Q99715	4774.35	99.99	1.77	17055	12181.3	14830.7	26425.5	28756.7	32386.8	COL12A1:2299:T	4	T	EHTTVKPTEAPTEPPTPPPPPTIPPAR	"T", "T", "T", "T"	COL12A1:T:2299:4:T	0.955307	0.00290723	0.0156794	0.0731347
COL12A1	Q99715	4126.14	100	3.84	81774.3	56027.7	66114.6	56725.2	40827.6	43822.8	COL12A1:2299:T	4	Tn	EHTTVKPTEAPTEPPTPPPPPTIPPAR	"Tn", "Tn", "Tn", "Tn"	COL12A1:T:2299:4:Tn	-0.593285	0.0800456	0.134499	0.0731347
COL12A1	Q99715	4774.35	99.99	1.77	17055	12181.3	14830.7	26425.5	28756.7	32386.8	COL12A1:2303:T	4	T	EHTTVKPTEAPTEPPTPPPPPTIPPAR	"T", "T", "T", "T"	COL12A1:T:2303:4:T	0.955307	0.00290723	0.0156794	0.0731347
COL12A1	Q99715	4126.14	100	3.84	81774.3	56027.7	66114.6	56725.2	40827.6	43822.8	COL12A1:2303:T	4	Tn	EHTTVKPTEAPTEPPTPPPPPTIPPAR	"Tn", "Tn", "Tn", "Tn"	COL12A1:T:2303:4:Tn	-0.593285	0.0800456	0.134499	0.0731347
COL12A1	Q99715	4774.35	99.99	1.77	17055	12181.3	14830.7	26425.5	28756.7	32386.8	COL12A1:2309:T	4	T	EHTTVKPTEAPTEPPTPPPPPTIPPAR	"T", "T", "T", "T"	COL12A1:T:2309:4:T	0.955307	0.00290723	0.0156794	0.0731347
COL12A1	Q99715	4126.14	100	3.84	81774.3	56027.7	66114.6	56725.2	40827.6	43822.8	COL12A1:2309:T	4	Tn	EHTTVKPTEAPTEPPTPPPPPTIPPAR	"Tn", "Tn", "Tn", "Tn"	COL12A1:T:2309:4:Tn	-0.593285	0.0800456	0.134499	0.0731347
COL17A1	Q9UMD9	2447.26	100	2.72	90780.2	75665.8	95231.3	140861	126258	142321	COL17A1:512:Y	1	T	SILPYGDSMDRIEK	T	COL17A1:Y:512:1:T	0.633818	0.00326752	0.0166843	0.178874
COL17A1	Q9UMD9	2074.06	99.89	3.09	70621.9	75764.1	76426.2	58128.9	51824.1	55341.6	COL17A1:1255:T	1	T	SELISYLTSPDVR	T	COL17A1:T:1255:1:T	-0.453151	0.00176863	0.0117096	0.178874
COL17A1	Q9UMD9	1912.01	100	3.7	44151.3	52569.6	49758.8	45521.6	41587.5	44290.8	COL17A1:1255:T	1	Tn	SELISYLTSPDVR	Tn	COL17A1:T:1255:1:Tn	-0.167943	0.139797	0.204764	0.178874
COL17A1	Q9UMD9	2439.2	100	3.3	447805	407814	416728	251188	207785	211990	COL17A1:1255:T	2	T	SELISYLTSPDVR	"T", "T"	COL17A1:T:1255:2:T	-0.975108	0.000401496	0.00522427	0.178874
COL17A1	Q9UMD9	2074.06	100	3.71	107960	102272	113044	99113.3	66976	83938.4	COL17A1:1256:S	1	T	SELISYLTSPDVR	T	COL17A1:S:1256:1:T	-0.363099	0.0671879	0.11864	0.178874
COL17A1	Q9UMD9	2439.2	100	3.3	447805	407814	416728	251188	207785	211990	COL17A1:1256:S	2	T	SELISYLTSPDVR	"T", "T"	COL17A1:S:1256:2:T	-0.975108	0.000401496	0.00522427	0.178874
COL17A1	Q9UMD9	1680.85	100	2.86	66887	59716.7	66737	72057.5	83036.3	67307.9	COL17A1:1283:S	1	T	LLSTDASHSR	T	COL17A1:S:1283:1:T	0.110661	0.137291	0.202439	0.178874
COL17A1	Q9UMD9	1680.85	100	2.77	1.222e+06	1.03859e+06	1.10255e+06	1.13354e+06	1.01628e+06	1.13277e+06	COL17A1:1284:T	1	T	LLSTDASHSR	T	COL17A1:T:1284:1:T	0.0390105	0.706536	0.761536	0.178874
COL17A1	Q9UMD9	1518.8	99.91	3.03	490535	412587	448675	494549	419964	471909	COL17A1:1284:T	1	Tn	LLSTDASHSR	Tn	COL17A1:T:1284:1:Tn	0.0728368	0.732936	0.78383	0.178874
COL17A1	Q9UMD9	1596.77	99.9	3.2	44943.7	37975.6	48421.2	43495.3	33343.4	38633.4	COL17A1:1292:S	1	Tn	GSSSSSHSSSVR	Tn	COL17A1:S:1292:1:Tn	-0.218271	0.280795	0.361992	0.178874
COL17A1	Q9UMD9	2123.95	100	4.53	24826.6	24071.2	25377.7	17308.6	17069.9	15074.5	COL17A1:1292:S	2	T	GSSSSSHSSSVR	"T", "T"	COL17A1:S:1292:2:T	-0.540429	0.000500842	0.00572156	0.178874
COL17A1	Q9UMD9	1799.85	100	3.37	5392.23	4904.59	4360.5	6714.83	4779.09	5311.14	COL17A1:1292:S	2	Tn	GSSSSSHSSSVR	"Tn", "Tn"	COL17A1:S:1292:2:Tn	0.11489	0.332367	0.412733	0.178874
COL17A1	Q9UMD9	1758.82	100	3.29	60667.9	70251.1	50144.5	59370	57719.4	50392	COL17A1:1293:S	1	T	GSSSSSHSSSVR	T	COL17A1:S:1293:1:T	-0.0718757	0.520113	0.594179	0.178874
COL17A1	Q9UMD9	1596.77	99.88	2.81	9141.5	11423.7	9225.42	11334.1	11322.9	7307.61	COL17A1:1293:S	1	Tn	GSSSSSHSSSVR	Tn	COL17A1:S:1293:1:Tn	0.295554	0.971665	0.979867	0.178874
COL17A1	Q9UMD9	2123.95	99.93	4.53	24826.6	24071.2	25377.7	17308.6	17069.9	15074.5	COL17A1:1293:S	2	T	GSSSSSHSSSVR	"T", "T"	COL17A1:S:1293:2:T	-0.540429	0.000500842	0.00572156	0.178874
COL17A1	Q9UMD9	1799.85	100	3.37	5392.23	4904.59	4360.5	6714.83	4779.09	5311.14	COL17A1:1293:S	2	Tn	GSSSSSHSSSVR	"Tn", "Tn"	COL17A1:S:1293:2:Tn	0.11489	0.332367	0.412733	0.178874
COL17A1	Q9UMD9	1758.82	99.92	3.21	4133.26	4354.44	5348.99	5019.83	2818.99	5129.62	COL17A1:1296:S	1	T	GSSSSSHSSSVR	T	COL17A1:S:1296:1:T	0.20515	0.747881	0.795633	0.178874
COL17A1	Q9UMD9	1758.82	99.88	2.94	13627.4	13682.3	14312.3	10604.7	8954.24	10297.5	COL17A1:1298:S	1	T	GSSSSSHSSSVR	T	COL17A1:S:1298:1:T	-0.410016	0.00207825	0.0130054	0.178874
COL17A1	Q9UMD9	1758.82	99.77	3.24	4598.62	4319.57	5017.86	6305.56	1863.98	4922.77	COL17A1:1299:S	1	T	GSSSSSHSSSVR	T	COL17A1:S:1299:1:T	0.0982691	0.842612	0.873236	0.178874
COL17A1	Q9UMD9	1712.87	100	1.95	304260	277677	294423	281329	139581	127271	COL17A1:1448:T	1	T	GEMGTPGPK	T	COL17A1:T:1448:1:T	-1.07679	0.0940748	0.151361	0.178874
COL18A1	P39060	1532.81	100	2.98	4955.48	4375.34	8287.26	4957.66	4363.63	1865.73	COL18A1:1527:T	1	Tn	REHPHPTAR	Tn	COL18A1:T:1527:1:Tn	-0.183496	0.237252	0.315169	ND
COL4A2	P08572	1874.01	100	3.39	219070	201426	210164	183312	174273	288792	COL4A2:1403:T	1	T	IAVQPGTVGPQGR	T	COL4A2:T:1403:1:T	-0.197215	0.894567	0.917264	0.571434
COL4A2	P08572	1711.95	100	3.66	120374	114961	119593	152317	129798	143422	COL4A2:1403:T	1	Tn	IAVQPGTVGPQGR	Tn	COL4A2:T:1403:1:Tn	0.262136	0.0253405	0.0574198	0.571434
COL7A1	Q02388	2673.34	100	4.79	205829	164127	182407	186672	124279	171317	COL7A1:225:T	1	Tn	VCTTAGGVPVTRPPDDSTSAPR	Tn	COL7A1:T:225:1:Tn	-0.0904932	0.354161	0.435518	-0.397828
COL7A1	Q02388	2876.41	100	4.52	168723	134764	159907	140007	114773	127277	COL7A1:225:T	2	Tn	VCTTAGGVPVTRPPDDSTSAPR	"Tn", "Tn"	COL7A1:T:225:2:Tn	-0.329255	0.0961556	0.153849	-0.397828
COL7A1	Q02388	2876.41	99.63	4.52	168723	134764	159907	140007	114773	127277	COL7A1:232:T	2	Tn	VCTTAGGVPVTRPPDDSTSAPR	"Tn", "Tn"	COL7A1:T:232:2:Tn	-0.329255	0.0961556	0.153849	-0.397828
COL7A1	Q02388	2876.41	99.79	3.93	300021	218763	253480	208849	156369	172837	COL7A1:233:S	2	Tn	VCTTAGGVPVTRPPDDSTSAPR	"Tn", "Tn"	COL7A1:S:233:2:Tn	-0.552459	0.050322	0.0944153	-0.397828
COLGALT1	Q8NBJ5	2095.23	100	3.96	168843	151170	158370	144053	140000	178488	COLGALT1:332:T	1	Tn	FISAPTKTPDK	Tn	COLGALT1:T:332:1:Tn	-0.136695	0.710483	0.765503	-0.0409718
CPD	O75976	3774.63	100	2.04	60788.1	46275.6	44679.3	23096.8	19945.7	34101.9	CPD:40:T	4	T	AEATTTTTSAGAEAAEGQFDR	"T", "T", "T", "T"	CPD:T:40:4:T	-1.00256	0.0204669	0.050159	-0.239566
CPD	O75976	4497.02	100	3.48	276812	213389	243874	220026	145316	148619	CPD:40:T	5	T	KAEATTTTTSAGAEAAEGQFDR	"T", "T", "T", "T", "T"	CPD:T:40:5:T	-0.714521	0.0738121	0.126563	-0.239566
CPD	O75976	3774.63	99.99	2.04	60788.1	46275.6	44679.3	23096.8	19945.7	34101.9	CPD:41:T	4	T	AEATTTTTSAGAEAAEGQFDR	"T", "T", "T", "T"	CPD:T:41:4:T	-1.00256	0.0204669	0.050159	-0.239566
CPD	O75976	4497.02	100	3.48	276812	213389	243874	220026	145316	148619	CPD:41:T	5	T	KAEATTTTTSAGAEAAEGQFDR	"T", "T", "T", "T", "T"	CPD:T:41:5:T	-0.714521	0.0738121	0.126563	-0.239566
CPD	O75976	3774.63	99.99	2.04	60788.1	46275.6	44679.3	23096.8	19945.7	34101.9	CPD:42:T	4	T	AEATTTTTSAGAEAAEGQFDR	"T", "T", "T", "T"	CPD:T:42:4:T	-1.00256	0.0204669	0.050159	-0.239566
CPD	O75976	4497.02	100	3.48	276812	213389	243874	220026	145316	148619	CPD:42:T	5	T	KAEATTTTTSAGAEAAEGQFDR	"T", "T", "T", "T", "T"	CPD:T:42:5:T	-0.714521	0.0738121	0.126563	-0.239566
CPD	O75976	3774.63	99.99	2.04	60788.1	46275.6	44679.3	23096.8	19945.7	34101.9	CPD:43:T	4	T	AEATTTTTSAGAEAAEGQFDR	"T", "T", "T", "T"	CPD:T:43:4:T	-1.00256	0.0204669	0.050159	-0.239566
CPD	O75976	4497.02	100	3.48	276812	213389	243874	220026	145316	148619	CPD:43:T	5	T	KAEATTTTTSAGAEAAEGQFDR	"T", "T", "T", "T", "T"	CPD:T:43:5:T	-0.714521	0.0738121	0.126563	-0.239566
CPD	O75976	4497.02	100	3.48	276812	213389	243874	220026	145316	148619	CPD:44:T	5	T	KAEATTTTTSAGAEAAEGQFDR	"T", "T", "T", "T", "T"	CPD:T:44:5:T	-0.714521	0.0738121	0.126563	-0.239566
CPD	O75976	3276.53	100	1.96	86548.3	71226.4	90217.1	61617	56370.7	52275	CPD:225:S	2	T	SFPDQFSTGEPPALDEVPEVR	"T", "T"	CPD:S:225:2:T	-0.61856	0.0156072	0.0417352	-0.239566
CPD	O75976	2911.39	99.81	2.64	324269	284951	326037	324558	279806	292728	CPD:226:T	1	T	SFPDQFSTGEPPALDEVPEVR	T	CPD:T:226:1:T	-0.147631	0.537474	0.61207	-0.239566
CPD	O75976	2749.34	100	0.92	458171	334276	397044	344295	311046	338957	CPD:226:T	1	Tn	SFPDQFSTGEPPALDEVPEVR	Tn	CPD:T:226:1:Tn	-0.228196	0.155381	0.22319	-0.239566
CPD	O75976	3276.53	100	1.96	86548.3	71226.4	90217.1	61617	56370.7	52275	CPD:226:T	2	T	SFPDQFSTGEPPALDEVPEVR	"T", "T"	CPD:T:226:2:T	-0.61856	0.0156072	0.0417352	-0.239566
CPD	O75976	2429.31	100	4.3	144628	134279	130513	69975.2	55573.1	66329.5	CPD:489:T	1	T	ILSGTSSSYQPIQPK	T	CPD:T:489:1:T	-1.01751	0.000276138	0.00463495	-0.239566
CPD	O75976	2267.25	100	4.24	71972	69531.7	80512.6	51555.2	53729.5	48863.7	CPD:489:T	1	Tn	ILSGTSSSYQPIQPK	Tn	CPD:T:489:1:Tn	-0.481317	0.00332296	0.0168786	-0.239566
CPD	O75976	2794.44	100	4.66	99538.3	98778.7	101078	66625.7	67917.3	66693	CPD:489:T	2	T	ILSGTSSSYQPIQPK	"T", "T"	CPD:T:489:2:T	-0.577717	2.09354e-06	0.000753675	-0.239566
CPD	O75976	2470.33	100	2.23	71706.1	69301.8	69368.7	51637.1	55369.6	60226.8	CPD:489:T	2	Tn	ILSGTSSSYQPIQPK	"Tn", "Tn"	CPD:T:489:2:Tn	-0.325191	0.00528854	0.020666	-0.239566
CPD	O75976	2267.25	100	2.8	28448.4	29728.9	29411.3	25169.4	22009.4	33687	CPD:490:S	1	Tn	ILSGTSSSYQPIQPK	Tn	CPD:S:490:1:Tn	-0.2247	0.557739	0.6319	-0.239566
CPD	O75976	2794.44	99.88	3.3	97380.5	102616	95711.3	43744.6	41204.3	47684	CPD:490:S	2	T	ILSGTSSSYQPIQPK	"T", "T"	CPD:S:490:2:T	-1.15453	4.1922e-05	0.00233751	-0.239566
CPD	O75976	2470.33	100	2.23	71706.1	69301.8	69368.7	51637.1	55369.6	60226.8	CPD:490:S	2	Tn	ILSGTSSSYQPIQPK	"Tn", "Tn"	CPD:S:490:2:Tn	-0.325191	0.00528854	0.020666	-0.239566
CPD	O75976	4081.98	97.96	2.51	44545.6	39084.5	50641.8	48255.1	36047.5	37600.5	CPD:890:S	3	T	GASSSTNDASDPTTKEFETLIK	"T", "T", "T"	CPD:S:890:3:T	-0.244532	0.463003	0.543156	-0.239566
CPD	O75976	2262.09	100	3.89	841211	710807	728360	696924	525357	465446	CPD:891:T	1	T	GASSSTNDASDPTTK	T	CPD:T:891:1:T	-0.471354	0.0701484	0.122302	-0.239566
CPD	O75976	3716.85	99.26	2.89	261563	210548	263585	262595	146126	142440	CPD:891:T	2	T	GASSSTNDASDPTTKEFETLIK	"T", "T"	CPD:T:891:2:T	-0.839952	0.226685	0.303511	-0.239566
CPD	O75976	4081.98	97.96	2.51	44545.6	39084.5	50641.8	48255.1	36047.5	37600.5	CPD:891:T	3	T	GASSSTNDASDPTTKEFETLIK	"T", "T", "T"	CPD:T:891:3:T	-0.244532	0.463003	0.543156	-0.239566
CREB3L4	Q8TEY5	2051.03	100	3.53	140129	151327	144764	69001.6	66342.5	73773.7	CREB3L4:344:T	1	Tn	DVTENLETQVVESR	Tn	CREB3L4:T:344:1:Tn	-1.069	4.19058e-05	0.00233751	ND
CREB3L4	Q8TEY5	2254.11	100	2.48	70502	76422.2	77946	67534	51889	55374.1	CREB3L4:344:T	2	Tn	DVTENLETQVVESR	"Tn", "Tn"	CREB3L4:T:344:2:Tn	-0.46478	0.0337071	0.0711703	ND
CREB3L4	Q8TEY5	2254.11	100	2.48	70502	76422.2	77946	67534	51889	55374.1	CREB3L4:349:T	2	Tn	DVTENLETQVVESR	"Tn", "Tn"	CREB3L4:T:349:2:Tn	-0.46478	0.0337071	0.0711703	ND
CRELD2	Q6UXH1	2328.24	100	5	186308	175833	181755	176897	132404	161643	CRELD2:58:T	1	Tn	KNFGGGNTAWEEK	Tn	CRELD2:T:58:1:Tn	-0.169183	0.143787	0.208816	0.0129262
CRIM1	Q9NZV1	3265.64	97.19	4.68	122756	105488	126754	105967	91039.5	119497	CRIM1:598:S	1	T	EASASAGPPILSGTCLTVDGHHHK	T	CRIM1:S:598:1:T	-0.212187	0.288519	0.37083	-0.177882
CRIM1	Q9NZV1	3103.59	96.36	6.05	114318	98377.6	95198.4	81806	85428.7	99413.9	CRIM1:598:S	1	Tn	EASASAGPPILSGTCLTVDGHHHK	Tn	CRIM1:S:598:1:Tn	-0.203608	0.160331	0.227925	-0.177882
CRIM1	Q9NZV1	2933.52	100	4.09	101930	115760	103937	106723	128953	113837	CRIM1:882:T	2	T	VPEPTNIPIEKTNHR	"T", "T"	CRIM1:T:882:2:T	0.131252	0.301786	0.38322	-0.177882
CRIM1	Q9NZV1	2933.52	100	4.09	101930	115760	103937	106723	128953	113837	CRIM1:889:T	2	T	VPEPTNIPIEKTNHR	"T", "T"	CRIM1:T:889:2:T	0.131252	0.301786	0.38322	-0.177882
CRIM1	Q9NZV1	3206.63	99.66	2.38	232410	247626	270358	254357	199212	227919	CRIM1:904:T	1	T	GEVDLEVPLWPTPSENDIVHLPR	T	CRIM1:T:904:1:T	-0.119642	0.301299	0.383109	-0.177882
CRY1	Q16526	2204.26	100	3.07	493966	374636	380518	669222	1.06894e+06	814858	CRY1:149:T	1	Tn	IIELNGGQPPLTYK	Tn	CRY1:T:149:1:Tn	1.09858	0.0242032	0.0559772	ND
CST3	P01034	2131.16	100	3.8	94676.6	103471	84493.6	124826	124940	109933	CST3:28:S	1	T	VSPAAGSSPGKPPR	T	CST3:S:28:1:T	0.398834	0.0256628	0.0579223	0.133564
CTSC	P53634	2604.38	100	4.83	38802.1	51189.6	36088.4	35728.3	28276.1	29308.7	CTSC:458:T	1	Tn	GTDECAIESIAVAATPIPK	Tn	CTSC:T:458:1:Tn	-0.404808	0.10359	0.162229	0.137504
CTSD	P07339	2272.29	100	3.53	394552	356194	377709	487467	623070	492132	CTSD:63:T	1	T	VPAVTEGPIPEVLK	T	CTSD:T:63:1:T	0.381771	0.0260389	0.0586792	-0.117161
CTSD	P07339	2559.43	100	3.74	133663	127842	140963	84952.8	86610.2	72990.3	CTSD:63:T	1	Tn	YSQAVPAVTEGPIPEVLK	Tn	CTSD:T:63:1:Tn	-0.653864	0.000779053	0.00684047	-0.117161
CUTA	O60888	1907.01	100	3.74	23946.9	20416.2	28041.1	15917	18413.2	15881.3	CUTA:176:T	1	Tn	QVTESVSDSITVLP	Tn	CUTA:T:176:1:Tn	-0.589272	0.0349033	0.0726837	ND
CX3CL1	P78423	2216.22	100	4.12	97400.4	91644.1	93589.2	162454	199711	169688	CX3CL1:329:T	1	T	LGVLITPVPDAQAATR	T	CX3CL1:T:329:1:T	0.858468	0.00196749	0.012564	ND
DAG1	Q14118	1988.17	100	3.06	64348.7	101910	85759.7	41750.4	32081.5	45077.3	DAG1:367:T	1	T	PVPGKPTVTIR	T	DAG1:T:367:1:T	-1.03851	0.0184643	0.0469813	-0.207561
DAG1	Q14118	2610.39	99.86	4.61	183784	156874	180167	85220.4	68789	92063.1	DAG1:431:T	1	Tn	VSTPKPATPSTDSTTTTTR	Tn	DAG1:T:431:1:Tn	-1.08006	0.00109781	0.00854512	-0.207561
DAG1	Q14118	2813.47	99.89	3.47	247443	200735	227503	136286	99940.6	133113	DAG1:431:T	2	Tn	VSTPKPATPSTDSTTTTTR	"Tn", "Tn"	DAG1:T:431:2:Tn	-0.773235	0.00460901	0.0190444	-0.207561
DAG1	Q14118	2842.47	100	5.34	389229	369401	392165	232160	154415	273515	DAG1:729:S	1	T	RVPSEAPPTEVPDRDPEK	T	DAG1:S:729:1:T	-0.745499	0.0101075	0.0309763	-0.207561
DAG1	Q14118	3045.55	100	4	195606	188750	191732	123776	64165.4	123131	DAG1:729:S	2	T	RVPSEAPPTEVPDRDPEK	"T", "Tn"	DAG1:S:729:2:T	-0.638897	0.0112692	0.0334247	-0.207561
DAG1	Q14118	3207.6	100	3.79	189350	181002	176637	99137.7	63243.4	119819	DAG1:734:T	2	T	RVPSEAPPTEVPDRDPEK	"T", "T"	DAG1:T:734:2:T	-0.868502	0.00647417	0.0234335	-0.207561
DAG1	Q14118	3045.55	100	4	195606	188750	191732	123776	64165.4	123131	DAG1:734:T	2	Tn	RVPSEAPPTEVPDRDPEK	"T", "Tn"	DAG1:T:734:2:Tn	-0.638897	0.0112692	0.0334247	-0.207561
DCBLD1	Q8N8Z6	2206.23	100	5.47	355607	311912	287044	564381	618211	723790	DCBLD1:427:S	1	T	KTSQSTSVSTK	T	DCBLD1:S:427:1:T	0.986962	0.00338125	0.0169258	0.525067
DCBLD1	Q8N8Z6	2936.49	99.75	3.29	157876	112442	105406	108797	121248	123059	DCBLD1:429:S	3	T	KTSQSTSVSTK	"T", "T", "T"	DCBLD1:S:429:3:T	0.108785	0.681075	0.739351	0.525067
DCBLD1	Q8N8Z6	2206.23	99.97	4.63	261575	255738	236763	214290	211573	206276	DCBLD1:430:T	1	T	KTSQSTSVSTK	T	DCBLD1:T:430:1:T	-0.273515	0.00661833	0.023678	0.525067
DCBLD1	Q8N8Z6	2571.36	100	5.11	407624	342475	357605	282539	280214	265824	DCBLD1:430:T	2	T	KTSQSTSVSTK	"T", "T"	DCBLD1:T:430:2:T	-0.351839	0.0102753	0.0310359	0.525067
DCBLD1	Q8N8Z6	2936.49	99.76	3.29	157876	112442	105406	108797	121248	123059	DCBLD1:430:T	3	T	KTSQSTSVSTK	"T", "T", "T"	DCBLD1:T:430:3:T	0.108785	0.681075	0.739351	0.525067
DCBLD1	Q8N8Z6	2044.17	99.94	4.17	240692	222713	230808	207658	194689	184361	DCBLD1:431:S	1	Tn	KTSQSTSVSTK	Tn	DCBLD1:S:431:1:Tn	-0.245526	0.0135841	0.0382052	0.525067
DCBLD1	Q8N8Z6	2571.36	100	5.11	407624	342475	357605	282539	280214	265824	DCBLD1:431:S	2	T	KTSQSTSVSTK	"T", "T"	DCBLD1:S:431:2:T	-0.351839	0.0102753	0.0310359	0.525067
DCBLD1	Q8N8Z6	2936.49	99.76	3.29	157876	112442	105406	108797	121248	123059	DCBLD1:431:S	3	T	KTSQSTSVSTK	"T", "T", "T"	DCBLD1:S:431:3:T	0.108785	0.681075	0.739351	0.525067
DCBLD2	Q96PD2	2264.3	100	2.82	44930	33409.5	39821.3	48015.4	42414.3	54514.1	DCBLD2:461:T	1	T	GRPPKLTQPPPPR	T	DCBLD2:T:461:1:T	0.269957	0.138257	0.203153	0.196607
DCBLD2	Q96PD2	2106.18	100	3.16	154086	101787	155788	215256	153455	159822	DCBLD2:490:T	1	T	APKFTQPLQPR	T	DCBLD2:T:490:1:T	0.0527313	0.214691	0.289471	0.196607
DCBLD2	Q96PD2	2511.2	100	5.06	586168	596247	735343	380050	314520	395321	DCBLD2:509:T	1	Tn	SSNEFPAQTEQTTASPDIR	Tn	DCBLD2:T:509:1:Tn	-0.649723	0.00699629	0.0243056	0.196607
DCBLD2	Q96PD2	1939.06	100	2.59	632433	604169	758125	494263	184107	304578	DCBLD2:517:T	2	Tn	NTTVTPNVTK	"Tn", "Tn"	DCBLD2:T:517:2:Tn	-1.0541	0.0296835	0.0649609	0.196607
DCBLD2	Q96PD2	1939.06	100	2.59	632433	604169	758125	494263	184107	304578	DCBLD2:518:T	2	Tn	NTTVTPNVTK	"Tn", "Tn"	DCBLD2:T:518:2:Tn	-1.0541	0.0296835	0.0649609	0.196607
DCD	P81605	3138.46	99.7	4.58	147797	279946	104003	153412	153241	154559	DCD:26:S	1	T	YDPEAASAPGSGNPCHEASAAQK	T	DCD:S:26:1:T	0.0537947	0.679612	0.739351	ND
DDOST	P39656	2822.57	100	4.26	444660	396730	432376	249397	246929	257035	DDOST:231:T	1	Tn	SFFPDKPITQYPHAVGK	Tn	DDOST:T:231:1:Tn	-0.793846	0.000294506	0.00476505	0.337996
DDR1	Q08345	2803.34	99.83	2.95	85260.8	79852.8	81806.4	87277	82035.3	118245	DDR1:67:S	1	T	LESSDGDGAWCPAGSVFPK	T	DDR1:S:67:1:T	0.0933878	0.300773	0.382608	-0.0800879
DIPK1A	Q5T7M9	2884.65	100	4.39	190763	422331	147853	82053.5	95304.4	69477.7	DIPK1A:141:T	1	T	EIVLFDKPTRGTTVQK	T	DIPK1A:T:141:1:T	-1.21715	0.115764	0.177246	-0.207561
DKK1	O94907	2354.31	99.84	3.75	40401.2	36118.1	39184.7	70203.5	69304.1	51892	DKK1:32:T	1	T	VSATLNSVLNSNAIK	T	DKK1:T:32:1:T	0.822652	0.0143739	0.0397168	ND
DKK1	O94907	3560.9	99.57	5.3	61655.2	77453.8	67698.8	162640	186822	138767	DKK1:61:S	1	T	NLPPPLGGAAGHPGSAVSAAPGILYPGGNK	T	DKK1:S:61:1:T	1.26448	0.0030291	0.0160544	ND
DKK1	O94907	2710.46	100	4.17	36757.9	28079.5	27901.8	112556	62254.7	69236.7	DKK1:61:S	1	Tn	GAAGHPGSAVSAAPGILYPGGNK	Tn	DKK1:S:61:1:Tn	1.30202	0.0344536	0.0722173	ND
DKK1	O94907	2505.24	100	6.75	150852	152109	167547	353270	384297	320638	DKK1:181:T	1	T	MYHTKGQEGSVCLR	T	DKK1:T:181:1:T	1.21567	0.000514315	0.00572156	ND
DKK3	Q9UBP4	3903.03	99.38	4.27	53114.6	46651.9	45719.6	38638.5	38720	41521.4	DKK3:26:T	1	Tn	APAPTATSAPVKPGPALSYPQEEATLNEMFR	Tn	DKK3:T:26:1:Tn	-0.268856	0.0241859	0.0559772	0.77989
DKK3	Q9UBP4	4051.06	100	4.87	51836.3	62303.1	67052.2	110383	82159.2	95702	DKK3:26:T	2	Tn	PAPTATSAPVKPGPALSYPQEEATLNEMFR	"Tn", "Tn"	DKK3:T:26:2:Tn	0.619245	0.0185525	0.0470066	0.77989
DKK3	Q9UBP4	4325.18	100	5.6	83348.5	98543.7	95014.1	76230.9	59833.9	86970.2	DKK3:26:T	3	Tn	APAPTATSAPVKPGPALSYPQEEATLNEMFR	"Tn", "Tn", "Tn"	DKK3:T:26:3:Tn	-0.317765	0.12057	0.182854	0.77989
DKK3	Q9UBP4	3919.02	99.54	4.66	330266	297734	324022	297847	205948	263185	DKK3:28:T	1	Tn	APAPTATSAPVKPGPALSYPQEEATLNEMFR	Tn	DKK3:T:28:1:Tn	-0.300018	0.0971554	0.154675	0.77989
DKK3	Q9UBP4	4051.06	99.35	4.87	51836.3	62303.1	67052.2	110383	82159.2	95702	DKK3:28:T	2	Tn	PAPTATSAPVKPGPALSYPQEEATLNEMFR	"Tn", "Tn"	DKK3:T:28:2:Tn	0.619245	0.0185525	0.0470066	0.77989
DKK3	Q9UBP4	4325.18	99.81	5.6	83348.5	98543.7	95014.1	76230.9	59833.9	86970.2	DKK3:28:T	3	Tn	APAPTATSAPVKPGPALSYPQEEATLNEMFR	"Tn", "Tn", "Tn"	DKK3:T:28:3:Tn	-0.317765	0.12057	0.182854	0.77989
DKK3	Q9UBP4	4106.1	99.6	3.83	44558.6	35766.8	37046.2	39464.3	44905	43473.4	DKK3:29:S	2	Tn	APAPTATSAPVKPGPALSYPQEEATLNEMFR	"Tn", "Tn"	DKK3:S:29:2:Tn	0.230807	0.335265	0.415475	0.77989
DMKN	Q6E0U4	3860.93	97.2	3.74	62984.4	70204.8	56501.8	5219.66	8387.85	10106.1	DMKN:33:T	1	T	GPLQSGEESTGTNIGEALGHGLGDALSEGVGK	T	DMKN:T:33:1:T	-2.90862	0.000193359	0.00395147	ND
DMKN	Q6E0U4	2381.24	100	3.84	505894	482882	434448	121685	104397	119396	DMKN:75:T	1	T	VSEALGQGTREAVGTGVR	T	DMKN:T:75:1:T	-2.01592	7.85724e-05	0.00279369	ND
DMKN	Q6E0U4	1784.08	100	2.24	377273	374985	289569	61056.4	60298.1	49882.9	DMKN:447:S	1	Tn	YSVKTPAK	Tn	DMKN:S:447:1:Tn	-2.63665	0.000566928	0.00595531	ND
DMKN	Q6E0U4	2311.26	100	4.11	384152	415594	285098	42719.7	38047.3	41864.4	DMKN:447:S	2	T	YSVKTPAK	"T", "T"	DMKN:S:447:2:T	-3.19788	0.00123258	0.00919648	ND
DMKN	Q6E0U4	2149.21	100	3.37	209903	207561	177243	56723.2	51892.3	54413.2	DMKN:447:S	2	Tn	YSVKTPAK	"Tn", "T"	DMKN:S:447:2:Tn	-1.9315	0.000171126	0.00365068	ND
DMKN	Q6E0U4	1946.13	100	3.55	713036	699534	562347	86863.8	67610	80436.5	DMKN:450:T	1	T	YSVKTPAK	T	DMKN:T:450:1:T	-3.12047	0.000279468	0.00463495	ND
DMKN	Q6E0U4	1784.08	100	3.55	752498	715756	619665	91670	76274.1	85677.7	DMKN:450:T	1	Tn	YSVKTPAK	Tn	DMKN:T:450:1:Tn	-3.06248	0.000105298	0.00302994	ND
DMKN	Q6E0U4	2311.26	100	4.11	384152	415594	285098	42719.7	38047.3	41864.4	DMKN:450:T	2	T	YSVKTPAK	"T", "T"	DMKN:T:450:2:T	-3.19788	0.00123258	0.00919648	ND
DMKN	Q6E0U4	1987.16	100	2.64	223606	187727	184045	50787.8	53666.8	45255.8	DMKN:450:T	2	Tn	YSVKTPAK	"Tn", "Tn"	DMKN:T:450:2:Tn	-1.88608	0.000320473	0.00488339	ND
DMKN	Q6E0U4	1950.91	100	2.76	54757.5	57819.3	41304.1	9093.44	7692.13	9884.29	DMKN:457:S	2	T	GGVSPSSSASR	"T", "T"	DMKN:S:457:2:T	-2.59016	0.00115394	0.00874566	ND
DMKN	Q6E0U4	1950.91	100	2.76	54757.5	57819.3	41304.1	9093.44	7692.13	9884.29	DMKN:459:S	2	T	GGVSPSSSASR	"T", "T"	DMKN:S:459:2:T	-2.59016	0.00115394	0.00874566	ND
DNAJB11	Q9UBS4	1883.88	100	3.26	12616.5	13779.1	8849.93	7525.71	7887.15	10717.5	DNAJB11:120:T	1	Tn	FGDFGFMFGGTPR	Tn	DNAJB11:T:120:1:Tn	-0.677738	0.166245	0.234126	0.145351
DNAJC15	Q9Y5T4	1718.96	99.9	2.61	263709	241821	275132	154846	163379	137391	DNAJC15:148:T	1	Tn	DLLETTTKH	Tn	DNAJC15:T:148:1:Tn	-0.768113	0.00094808	0.00773666	-0.45799
DNAJC3	Q13217	1900.96	100	2.11	34650.5	30626.1	32145.5	28281.3	31328.7	37720.6	DNAJC3:297:T	2	Tn	TEPSIAEYTVR	"Tn", "Tn"	DNAJC3:T:297:2:Tn	-0.0371322	0.992426	0.995884	0.0342157
DPP9	Q86TI2	2096.95	100	1.48	24520.1	20987.8	21331	9038.86	10165.3	10577.9	DPP9:3:T	2	T	MATTGTPTADR	"T", "T"	DPP9:T:3:2:T	-1.0693	0.000527189	0.00577302	-0.168123
DSCAM	O60469	2886.54	99.52	4.14	9461.56	6610.58	7465.03	17370.1	16888.3	15050.4	DSCAM:1572:T	1	T	QANFATLNYDGSTIPPLIK	T	DSCAM:T:1572:1:T	1.1778	0.00145775	0.0101901	ND
DSE	Q9UL01	1544.81	100	2.27	115684	107534	116698	169192	157571	130289	DSE:767:T	1	T	VRNTASFR	T	DSE:T:767:1:T	0.445812	0.0303794	0.0661319	-0.011588
DSE	Q9UL01	1646.9	100	2.41	74628.1	61917.7	73557.7	89023.4	72011	99336.2	DSE:769:S	1	T	NTASFRK	T	DSE:S:769:1:T	0.275307	0.134376	0.19928	-0.011588
DSE	Q9UL01	2104.13	100	6.69	94170.6	81922.6	105149	102475	87466.3	96917.2	DSE:773:T	1	T	NTASFRKTAER	T	DSE:T:773:1:T	0.0414752	0.826725	0.859866	-0.011588
DSE	Q9UL01	2418.24	100	6.72	173830	137836	174578	194960	154925	181904	DSE:786:T	1	T	FSDKRQTEEAIDR	T	DSE:T:786:1:T	0.0655033	0.420065	0.501495	-0.011588
DSE	Q9UL01	2357.26	100	6.64	58729.7	56553.1	60449.6	55678.5	60806.8	63762.7	DSE:797:S	1	T	IFAISQQQQQQSK	T	DSE:S:797:1:T	0.0501433	0.595973	0.665789	-0.011588
DSE	Q9UL01	2195.21	100	8.14	246340	214510	249904	228641	234319	238393	DSE:797:S	1	Tn	IFAISQQQQQQSK	Tn	DSE:S:797:1:Tn	-0.0721748	0.800446	0.841959	-0.011588
DSE	Q9UL01	3523.94	100	3.27	75960.4	52469.2	70526.8	107900	71318.8	92966.7	DSE:797:S	2	T	IFAISQQQQQQSKSKK	"T", "T"	DSE:S:797:2:T	0.398542	0.128619	0.192727	-0.011588
DSE	Q9UL01	3523.94	100	3.27	75960.4	52469.2	70526.8	107900	71318.8	92966.7	DSE:804:S	2	T	IFAISQQQQQQSKSKK	"T", "T"	DSE:S:804:2:T	0.398542	0.128619	0.192727	-0.011588
DSE	Q9UL01	2746.46	100	4.03	315655	288540	300363	270350	264714	229762	DSE:866:T	1	T	DLLDFADVTYEKHK	T	DSE:T:866:1:T	-0.182269	0.0355032	0.0732444	-0.011588
DSE	Q9UL01	1542.75	100	2.41	192792	150584	144223	145541	159771	120919	DSE:887:T	1	T	MVTTTHSR	T	DSE:T:887:1:T	-0.0491497	0.342275	0.422525	-0.011588
DSE	Q9UL01	1364.7	100	3.09	208259	175089	183635	194172	222765	170462	DSE:887:T	1	Tn	MVTTTHSR	Tn	DSE:T:887:1:Tn	0.0805009	0.72596	0.776947	-0.011588
DSE	Q9UL01	1526.76	100	2.45	117468	111874	125550	133892	181095	122992	DSE:888:T	1	T	MVTTTHSR	T	DSE:T:888:1:T	0.188807	0.20407	0.276836	-0.011588
DSE	Q9UL01	1542.75	100	2.83	11308.6	11214.9	11102.8	10227.1	15494.2	13890.2	DSE:889:T	1	T	MVTTTHSR	T	DSE:T:889:1:T	0.308644	0.270061	0.350034	-0.011588
DSG2	Q14126	2311.25	100	4.23	413341	371775	393144	409598	389520	532075	DSG2:249:T	1	T	DGNGEVTDKPVK	T	DSG2:T:249:1:T	0.059149	0.331198	0.412733	-0.129734
DSG2	Q14126	2109.27	100	2.82	371900	344692	362169	522619	480882	745598	DSG2:371:T	1	T	YKPTPIPIK	T	DSG2:T:371:1:T	0.529096	0.0537249	0.0996314	-0.129734
DSG3	P32926	2148.2	99.89	3.05	111653	110758	100336	157100	160389	259690	DSG3:368:T	1	T	VQSTPVTIQVINVR	T	DSG3:T:368:1:T	0.534168	0.0664146	0.117707	-0.41889
DSG3	P32926	1986.14	99.93	3.2	69271.7	66537.6	69846.8	72468	79660.7	91279.7	DSG3:368:T	1	Tn	VQSTPVTIQVINVR	Tn	DSG3:T:368:1:Tn	0.201602	0.0869309	0.142331	-0.41889
DSG3	P32926	1986.14	100	3.43	78635.5	65575	83029.1	80769.9	63874	88413	DSG3:371:T	1	Tn	VQSTPVTIQVINVR	Tn	DSG3:T:371:1:Tn	0.0386369	0.839006	0.870613	-0.41889
DSG3	P32926	1986.96	99.94	4.15	683417	604168	678329	501399	479383	708230	DSG3:601:T	1	Tn	GICGTSYPTTSPGTR	Tn	DSG3:T:601:1:Tn	-0.436027	0.298202	0.38001	-0.41889
DSG3	P32926	2514.15	100	3.25	522092	462021	453582	317331	316238	304271	DSG3:601:T	2	T	GICGTSYPTTSPGTR	"T", "T"	DSG3:T:601:2:T	-0.546948	0.00162126	0.0110702	-0.41889
DSG3	P32926	2879.28	99.75	1.49	98597.9	98408.3	94867.5	86750.6	62299.6	81428.2	DSG3:601:T	3	T	GICGTSYPTTSPGTR	"T", "T", "T"	DSG3:T:601:3:T	-0.273252	0.0529574	0.0983982	-0.41889
DSG3	P32926	2025.94	99.91	2.29	180421	149841	192934	86835.5	86547.8	96122.1	DSG3:603:S	2	T	SYPTTSPGTR	"T", "T"	DSG3:S:603:2:T	-1.05501	0.00303249	0.0160544	-0.41889
DSG3	P32926	2879.28	100	1.49	98597.9	98408.3	94867.5	86750.6	62299.6	81428.2	DSG3:603:S	3	T	GICGTSYPTTSPGTR	"T", "T", "T"	DSG3:S:603:3:T	-0.273252	0.0529574	0.0983982	-0.41889
DSG3	P32926	2879.28	100	1.49	98597.9	98408.3	94867.5	86750.6	62299.6	81428.2	DSG3:606:T	3	T	GICGTSYPTTSPGTR	"T", "T", "T"	DSG3:T:606:3:T	-0.273252	0.0529574	0.0983982	-0.41889
EBP	Q15125	2482.26	99.79	3.77	47071.4	46014.7	45448.2	45146.5	42265.5	47321.3	EBP:3:T	1	T	TTNAGPLHPYWPQHLR	T	EBP:T:3:1:T	-0.0274789	0.45676	0.536707	-0.129734
EBP	Q15125	2320.2	100	4.21	34139.4	33264.2	37771.6	36332	34208.7	39159.4	EBP:3:T	1	Tn	TTNAGPLHPYWPQHLR	Tn	EBP:T:3:1:Tn	0.0898022	0.490711	0.570088	-0.129734
ECM1	Q16610	3770.65	100	5.27	142784	129456	128751	39879	38954.7	33907.4	ECM1:130:T	1	T	EGTPAPFGDQSHPEPESWNAAQHCQQDR	T	ECM1:T:130:1:T	-1.73259	4.07839e-05	0.00233751	ND
ECM1	Q16610	3608.59	98.3	3.85	101276	104110	98752.1	40222.4	30322.5	34926.6	ECM1:130:T	1	Tn	EGTPAPFGDQSHPEPESWNAAQHCQQDR	Tn	ECM1:T:130:1:Tn	-1.5359	3.43419e-05	0.00233751	ND
EDEM1	Q92611	1813.91	99.89	2.75	218635	198902	197320	160906	171670	184567	EDEM1:54:S	1	Tn	SPDGPASPTSGPVGR	Tn	EDEM1:S:54:1:Tn	-0.212423	0.0282202	0.0624705	ND
EDN1	P05305	2480.32	100	4.58	173522	161676	182018	461057	563157	537711	EDN1:100:T	1	T	ENLLPTKATDRENR	T	EDN1:T:100:1:T	1.63171	0.000368888	0.00521659	ND
EDN1	P05305	1659.99	100	1.96	22039.8	25439.2	18935.1	48931	73586.6	53788.9	EDN1:100:T	1	Tn	ALENLLPTK	Tn	EDN1:T:100:1:Tn	1.28719	0.00921312	0.0289984	ND
EDN1	P05305	1454.73	100	2.58	12222.2	11293.5	15881.4	46587.1	66227.5	70496.3	EDN1:206:T	1	T	YVTHNRA	T	EDN1:T:206:1:T	2.43792	0.0030589	0.0161349	ND
EFCAB14	O75071	2404.36	100	2.11	13049.6	18348	15139.5	18333.2	10461.2	12253.8	EFCAB14:186:T	1	Tn	SAADLISLPTTVEGLQK	Tn	EFCAB14:T:186:1:Tn	-0.305092	0.554111	0.62859	0.0384362
EFCAB14	O75071	3731.91	97.47	4.65	148004	134287	149054	139365	145355	157356	EFCAB14:381:T	1	T	LQLISALTNKPESNRPPETADEEQVE	T	EFCAB14:T:381:1:T	-0.0260505	0.64147	0.705962	0.0384362
EFCAB14	O75071	3569.86	96.17	3.31	15712.2	15717	17970.1	18538.3	14298	18861.5	EFCAB14:381:T	1	Tn	LQLISALTNKPESNRPPETADEEQVE	Tn	EFCAB14:T:381:1:Tn	0.238185	0.666788	0.728232	0.0384362
EFCAB14	O75071	4234.06	99.99	2.42	29951.9	23205	31833.7	31406.8	31098.8	32145.7	EFCAB14:381:T	3	T	LQLISALTNKPESNRPPETADEEQ	"T", "T", "T"	EFCAB14:T:381:3:T	0.0684287	0.28922	0.371027	0.0384362
EFCAB14	O75071	4234.06	99.99	2.42	29951.9	23205	31833.7	31406.8	31098.8	32145.7	EFCAB14:386:S	3	T	LQLISALTNKPESNRPPETADEEQ	"T", "T", "T"	EFCAB14:S:386:3:T	0.0684287	0.28922	0.371027	0.0384362
EFCAB14	O75071	4234.06	99.99	2.42	29951.9	23205	31833.7	31406.8	31098.8	32145.7	EFCAB14:392:T	3	T	LQLISALTNKPESNRPPETADEEQ	"T", "T", "T"	EFCAB14:T:392:3:T	0.0684287	0.28922	0.371027	0.0384362
EFCAB14	O75071	2090.09	100	3.85	482560	417561	454056	297731	273532	248093	EFCAB14:412:S	1	T	FSQFLGDPVEK	T	EFCAB14:S:412:1:T	-0.731161	0.00165828	0.0112904	0.0384362
EFCAB14	O75071	1928.04	100	3.43	255186	227528	231836	175991	167081	166264	EFCAB14:412:S	1	Tn	FSQFLGDPVEK	Tn	EFCAB14:S:412:1:Tn	-0.47256	0.00170376	0.0114914	0.0384362
EFNA1	P20827	2285.24	100	6.54	355984	259666	321941	379713	369345	569634	EFNA1:152:T	1	T	VTVSGKITHSPQAH	T	EFNA1:T:152:1:T	0.238115	0.147865	0.213245	ND
EFNB1	P98172	3678.81	100	4.92	403237	381252	354712	277004	271040	371415	EFNB1:172:T	3	T	VGQDPNAVTPEQLTTSRPSK	"T", "T", "T"	EFNB1:T:172:3:T	-0.460836	0.107389	0.166762	-0.199255
EFNB1	P98172	4043.94	99.99	2.25	425591	386390	385548	233801	249164	265135	EFNB1:172:T	4	T	VGQDPNAVTPEQLTTSRPSK	"T", "T", "T", "T"	EFNB1:T:172:4:T	-0.632966	0.000726386	0.00664409	-0.199255
EFNB1	P98172	4409.08	100	2.48	227053	205599	156105	116976	93878.1	159464	EFNB1:172:T	5	T	VGQDPNAVTPEQLTTSRPSK	"T", "T", "T", "T", "T"	EFNB1:T:172:5:T	-0.813621	0.0627684	0.112421	-0.199255
EFNB1	P98172	3678.81	98.64	3.09	99930.9	87430.5	81424.7	92486.9	94064.3	100080	EFNB1:177:T	3	T	VGQDPNAVTPEQLTTSRPSK	"T", "T", "T"	EFNB1:T:177:3:T	0.10551	0.371955	0.453719	-0.199255
EFNB1	P98172	4043.94	99.99	2.25	425591	386390	385548	233801	249164	265135	EFNB1:177:T	4	T	VGQDPNAVTPEQLTTSRPSK	"T", "T", "T", "T"	EFNB1:T:177:4:T	-0.632966	0.000726386	0.00664409	-0.199255
EFNB1	P98172	4409.08	100	2.48	227053	205599	156105	116976	93878.1	159464	EFNB1:177:T	5	T	VGQDPNAVTPEQLTTSRPSK	"T", "T", "T", "T", "T"	EFNB1:T:177:5:T	-0.813621	0.0627684	0.112421	-0.199255
EFNB1	P98172	2948.55	99.66	4.06	235492	196950	221740	206935	202106	202115	EFNB1:178:T	1	T	VGQDPNAVTPEQLTTSRPSK	T	EFNB1:T:178:1:T	-0.133692	0.276476	0.357705	-0.199255
EFNB1	P98172	2786.49	99.41	3.99	538665	479862	517253	568997	487847	447515	EFNB1:178:T	1	Tn	VGQDPNAVTPEQLTTSRPSK	Tn	EFNB1:T:178:1:Tn	-0.0844422	0.804666	0.843318	-0.199255
EFNB1	P98172	2703.41	100	3.68	167380	179048	142180	114230	121532	136731	EFNB1:178:T	2	T	AVTPEQLTTSRPSK	"T", "T"	EFNB1:T:178:2:T	-0.461795	0.0384656	0.0776321	-0.199255
EFNB1	P98172	3678.81	98.64	3.09	99930.9	87430.5	81424.7	92486.9	94064.3	100080	EFNB1:178:T	3	T	VGQDPNAVTPEQLTTSRPSK	"T", "T", "T"	EFNB1:T:178:3:T	0.10551	0.371955	0.453719	-0.199255
EFNB1	P98172	4043.94	99.99	2.25	425591	386390	385548	233801	249164	265135	EFNB1:178:T	4	T	VGQDPNAVTPEQLTTSRPSK	"T", "T", "T", "T"	EFNB1:T:178:4:T	-0.632966	0.000726386	0.00664409	-0.199255
EFNB1	P98172	4409.08	100	2.48	227053	205599	156105	116976	93878.1	159464	EFNB1:178:T	5	T	VGQDPNAVTPEQLTTSRPSK	"T", "T", "T", "T", "T"	EFNB1:T:178:5:T	-0.813621	0.0627684	0.112421	-0.199255
EFNB1	P98172	2948.55	99.85	4.1	396820	336582	393492	326245	280230	350051	EFNB1:179:S	1	T	VGQDPNAVTPEQLTTSRPSK	T	EFNB1:S:179:1:T	-0.270379	0.115428	0.176921	-0.199255
EFNB1	P98172	2703.41	100	3.68	167380	179048	142180	114230	121532	136731	EFNB1:179:S	2	T	AVTPEQLTTSRPSK	"T", "T"	EFNB1:S:179:2:T	-0.461795	0.0384656	0.0776321	-0.199255
EFNB1	P98172	3678.81	98.64	3.09	99930.9	87430.5	81424.7	92486.9	94064.3	100080	EFNB1:179:S	3	T	VGQDPNAVTPEQLTTSRPSK	"T", "T", "T"	EFNB1:S:179:3:T	0.10551	0.371955	0.453719	-0.199255
EFNB1	P98172	4043.94	99.99	2.25	425591	386390	385548	233801	249164	265135	EFNB1:179:S	4	T	VGQDPNAVTPEQLTTSRPSK	"T", "T", "T", "T"	EFNB1:S:179:4:T	-0.632966	0.000726386	0.00664409	-0.199255
EFNB1	P98172	4409.08	100	2.48	227053	205599	156105	116976	93878.1	159464	EFNB1:179:S	5	T	VGQDPNAVTPEQLTTSRPSK	"T", "T", "T", "T", "T"	EFNB1:S:179:5:T	-0.813621	0.0627684	0.112421	-0.199255
EFNB1	P98172	4409.08	100	2.48	227053	205599	156105	116976	93878.1	159464	EFNB1:182:S	5	T	VGQDPNAVTPEQLTTSRPSK	"T", "T", "T", "T", "T"	EFNB1:S:182:5:T	-0.813621	0.0627684	0.112421	-0.199255
EFNB1	P98172	1599.84	100	2.18	146596	164218	145169	103240	92665.8	111934	EFNB1:188:T	1	T	EADNTVK	T	EFNB1:T:188:1:T	-0.505837	0.00396957	0.0173918	-0.199255
EFNB1	P98172	1437.78	100	2.41	6.46128e+06	6.59123e+06	5.62068e+06	3.53915e+06	2.94075e+06	3.39266e+06	EFNB1:188:T	1	Tn	EADNTVK	Tn	EFNB1:T:188:1:Tn	-0.929404	0.00115129	0.00874566	-0.199255
EFNB1	P98172	2880.39	100	5.42	691442	660786	593090	539618	372118	406069	EFNB1:188:T	2	T	EADNTVKMATQAPGSR	"T", "T"	EFNB1:T:188:2:T	-0.702459	0.0236462	0.0553775	-0.199255
EFNB1	P98172	4665.33	100	3.1	147136	144715	139789	188899	146348	153496	EFNB1:188:T	3	T	VGQDPNAVTPEQLTTSRPSKEADNTVK	"T", "T", "T"	EFNB1:T:188:3:T	0.0849797	0.226557	0.303481	-0.199255
EFNB1	P98172	1512.74	100	2.42	342298	329723	286978	249165	196603	214263	EFNB1:193:T	1	T	MATQAPGSR	T	EFNB1:T:193:1:T	-0.621867	0.0119189	0.0345684	-0.199255
EFNB1	P98172	1366.68	100	2.41	195608	181829	166837	141197	111850	113209	EFNB1:193:T	1	Tn	MATQAPGSR	Tn	EFNB1:T:193:1:Tn	-0.683598	0.00941968	0.0294237	-0.199255
EFNB1	P98172	4263.05	94.6	5.76	657840	650041	555756	361484	327314	372869	EFNB1:193:T	2	T	MATQAPGSRGSLGDSDGKHETVNQEEK	"T", "T"	EFNB1:T:193:2:T	-0.846599	0.00167367	0.0113149	-0.199255
EFNB1	P98172	1569.76	100	2.86	71859.4	71063.3	61608.4	46698.5	37258.2	36657.7	EFNB1:193:T	2	Tn	MATQAPGSR	"Tn", "Tn"	EFNB1:T:193:2:Tn	-0.931546	0.0037774	0.0172524	-0.199255
EFNB1	P98172	3229.53	100	3.09	172999	157189	126140	165656	109665	156862	EFNB1:193:T	3	T	EADNTVKMATQAPGSR	"T", "T", "T"	EFNB1:T:193:3:T	-0.00300884	0.734983	0.78519	-0.199255
EFNB1	P98172	4263.05	94.6	5.76	657840	650041	555756	361484	327314	372869	EFNB1:198:S	2	T	MATQAPGSRGSLGDSDGKHETVNQEEK	"T", "T"	EFNB1:S:198:2:T	-0.846599	0.00167367	0.0113149	-0.199255
EFNB1	P98172	1569.76	100	2.86	71859.4	71063.3	61608.4	46698.5	37258.2	36657.7	EFNB1:198:S	2	Tn	MATQAPGSR	"Tn", "Tn"	EFNB1:S:198:2:Tn	-0.931546	0.0037774	0.0172524	-0.199255
EFNB1	P98172	3229.53	100	3.09	172999	157189	126140	165656	109665	156862	EFNB1:198:S	3	T	EADNTVKMATQAPGSR	"T", "T", "T"	EFNB1:S:198:3:T	-0.00300884	0.734983	0.78519	-0.199255
EFNB1	P98172	2939.39	100	3.93	130179	165584	106302	55041.6	49543.1	56479.6	EFNB1:201:S	2	T	MATQAPGSRGSLGDSDGK	"T", "T"	EFNB1:S:201:2:T	-1.2419	0.00980628	0.0302702	-0.199255
EFNB1	P98172	2982.5	99.55	2.63	162202	149850	135564	94032.3	88631.2	73157.9	EFNB1:205:S	1	T	GSLGDSDGKHETVNQEEK	T	EFNB1:S:205:1:T	-0.757629	0.00298091	0.0158896	-0.199255
EFNB1	P98172	2982.5	100	6.36	362971	295972	328983	290738	186826	174731	EFNB1:211:T	1	T	GSLGDSDGKHETVNQEEK	T	EFNB1:T:211:1:T	-0.816315	0.0546586	0.100876	-0.199255
EFNB1	P98172	2820.45	100	6.16	317160	282796	337038	395228	310477	239536	EFNB1:211:T	1	Tn	GSLGDSDGKHETVNQEEK	Tn	EFNB1:T:211:1:Tn	-0.0307253	0.956813	0.967563	-0.199255
EFNB2	P52799	2094.96	100	3.61	260125	263655	219090	165942	129643	214408	EFNB2:173:S	2	T	VGQDASSAGSTR	"T", "T"	EFNB2:S:173:2:T	-0.648527	0.0523457	0.0975765	0.0114956
EFNB2	P52799	1729.83	99.91	3.37	319298	282925	273449	362299	235526	345833	EFNB2:174:T	1	T	VGQDASSAGSTR	T	EFNB2:T:174:1:T	0.28966	0.619579	0.68789	0.0114956
EFNB2	P52799	1567.78	99.93	3.39	295546	258971	266300	374855	243360	338705	EFNB2:174:T	1	Tn	VGQDASSAGSTR	Tn	EFNB2:T:174:1:Tn	0.346978	0.328276	0.409456	0.0114956
EFNB2	P52799	2094.96	100	3.61	260125	263655	219090	165942	129643	214408	EFNB2:174:T	2	T	VGQDASSAGSTR	"T", "T"	EFNB2:T:174:2:T	-0.648527	0.0523457	0.0975765	0.0114956
EFNB2	P52799	1807	100	4.07	43722.8	44422.3	39704.1	65614.6	84049.8	93511	EFNB2:180:T	1	T	NKDPTRRP	T	EFNB2:T:180:1:T	0.94286	0.00988435	0.0304785	0.0114956
EFNB2	P52799	3099.57	100	5.4	96053.8	97163	92888.1	85561.7	84043.4	78696.3	EFNB2:180:T	2	T	NKDPTRRPELEAGTNGR	"T", "T"	EFNB2:T:180:2:T	-0.192708	0.00672135	0.0238099	0.0114956
EFNB2	P52799	3099.57	100	5.4	96053.8	97163	92888.1	85561.7	84043.4	78696.3	EFNB2:189:T	2	T	NKDPTRRPELEAGTNGR	"T", "T"	EFNB2:T:189:2:T	-0.192708	0.00672135	0.0238099	0.0114956
EFNB3	Q15768	2059.03	100	2.43	255513	233351	212537	237543	116495	168009	EFNB3:182:S	1	T	KPVSEMPMER	T	EFNB3:S:182:1:T	-0.473963	0.183328	0.253473	ND
EGFR	P00533	2213.2	100	1.44	49801.9	44843	50482.3	73673.4	70498.1	64398.3	EGFR:290:T	1	T	YSFGATCVKK	T	EGFR:T:290:1:T	0.501382	0.00288002	0.0156499	-0.0634092
EGFR	P00533	2784.47	100	2.6	150624	116956	165179	27853.1	32393.7	20948.9	EGFR:382:T	1	Tn	GDSFTHTPPLDPQELDILK	Tn	EGFR:T:382:1:Tn	-2.43504	0.00132895	0.00966508	-0.0634092
EIF2AK3	Q9NZJ5	3292.67	100	3.04	7774.78	10865.8	9769.26	12590.4	13415.2	15865.1	EIF2AK3:71:T	1	Tn	VPAAGAVAAAEVTVEDAEALPAAAGEQEPR	Tn	EIF2AK3:T:71:1:Tn	0.45755	0.0283619	0.0627359	-0.32916
EIF2AK3	Q9NZJ5	3080.58	99.87	3.26	117698	121713	129504	191966	252869	213839	EIF2AK3:282:T	1	T	AGFIESTFKPNENTEESK	T	EIF2AK3:T:282:1:T	0.813046	0.00599499	0.0221638	-0.32916
EIF2AK3	Q9NZJ5	2584.48	100	2.59	19528.5	16165.2	20943.6	11709.8	10858.5	11591.5	EIF2AK3:418:T	1	Tn	ALESVTNENAIIPLPTIK	Tn	EIF2AK3:T:418:1:Tn	-0.752516	0.00653267	0.0234335	-0.32916
EIF2AK3	Q9NZJ5	2787.56	99.8	2.09	17521.7	19277.6	22530.9	11686.5	11766.4	11210.1	EIF2AK3:418:T	2	Tn	ALESVTNENAIIPLPTIK	"Tn", "Tn"	EIF2AK3:T:418:2:Tn	-0.722075	0.00510843	0.0201869	-0.32916
EIF2AK3	Q9NZJ5	2584.48	100	4.09	27278.8	23160.9	26533.3	24186.1	29271.1	26238.4	EIF2AK3:428:T	1	Tn	ALESVTNENAIIPLPTIK	Tn	EIF2AK3:T:428:1:Tn	-0.0161249	0.665194	0.727319	-0.32916
EIF2AK3	Q9NZJ5	2787.56	100	2.09	17521.7	19277.6	22530.9	11686.5	11766.4	11210.1	EIF2AK3:428:T	2	Tn	ALESVTNENAIIPLPTIK	"Tn", "Tn"	EIF2AK3:T:428:2:Tn	-0.722075	0.00510843	0.0201869	-0.32916
ENDOD1	O94919	1759.86	99.94	1.92	109830	100765	100751	118194	77498.2	102990	ENDOD1:301:S	3	Tn	SSSPLSSTR	"Tn", "Tn", "Tn"	ENDOD1:S:301:3:Tn	0.0315051	0.747764	0.795633	-0.0724828
ENDOD1	O94919	1962.94	100	2.04	74027.1	59454	73934.4	80587.5	59277.9	84395.8	ENDOD1:301:S	4	Tn	SSSPLSSTR	"Tn", "Tn", "Tn", "Tn"	ENDOD1:S:301:4:Tn	0.124311	0.574369	0.645661	-0.0724828
ENDOD1	O94919	1962.94	100	2.34	105623	108177	120858	28141.7	41147.2	44312.7	ENDOD1:302:S	4	Tn	SSSPLSSTR	"Tn", "Tn", "Tn", "Tn"	ENDOD1:S:302:4:Tn	-1.39453	0.00041903	0.00522427	-0.0724828
ENDOD1	O94919	1962.94	100	2.34	105623	108177	120858	28141.7	41147.2	44312.7	ENDOD1:303:S	4	Tn	SSSPLSSTR	"Tn", "Tn", "Tn", "Tn"	ENDOD1:S:303:4:Tn	-1.39453	0.00041903	0.00522427	-0.0724828
ENDOD1	O94919	1759.86	100	2.8	112394	129117	114922	110767	66045.4	166484	ENDOD1:306:S	3	Tn	SSSPLSSTR	"Tn", "Tn", "Tn"	ENDOD1:S:306:3:Tn	-0.0531222	0.889249	0.913025	-0.0724828
ENDOD1	O94919	1962.94	100	2.04	74027.1	59454	73934.4	80587.5	59277.9	84395.8	ENDOD1:306:S	4	Tn	SSSPLSSTR	"Tn", "Tn", "Tn", "Tn"	ENDOD1:S:306:4:Tn	0.124311	0.574369	0.645661	-0.0724828
ENDOD1	O94919	1556.79	99.94	2.7	331235	295987	336928	373111	283001	354852	ENDOD1:307:S	2	Tn	SSSPLSSTR	"Tn", "Tn"	ENDOD1:S:307:2:Tn	0.0993629	0.634105	0.699702	-0.0724828
ENDOD1	O94919	1759.86	100	2.8	112394	129117	114922	110767	66045.4	166484	ENDOD1:307:S	3	Tn	SSSPLSSTR	"Tn", "Tn", "Tn"	ENDOD1:S:307:3:Tn	-0.0531222	0.889249	0.913025	-0.0724828
ENDOD1	O94919	1962.94	100	2.34	105623	108177	120858	28141.7	41147.2	44312.7	ENDOD1:307:S	4	Tn	SSSPLSSTR	"Tn", "Tn", "Tn", "Tn"	ENDOD1:S:307:4:Tn	-1.39453	0.00041903	0.00522427	-0.0724828
ENDOD1	O94919	1353.71	99.91	2.54	166989	164174	157093	162046	127861	155269	ENDOD1:308:T	1	Tn	SSSPLSSTR	Tn	ENDOD1:T:308:1:Tn	-0.0804559	0.256498	0.336544	-0.0724828
ENDOD1	O94919	1556.79	100	2.7	331235	295987	336928	373111	283001	354852	ENDOD1:308:T	2	Tn	SSSPLSSTR	"Tn", "Tn"	ENDOD1:T:308:2:Tn	0.0993629	0.634105	0.699702	-0.0724828
ENDOD1	O94919	1759.86	100	2.8	112394	129117	114922	110767	66045.4	166484	ENDOD1:308:T	3	Tn	SSSPLSSTR	"Tn", "Tn", "Tn"	ENDOD1:T:308:3:Tn	-0.0531222	0.889249	0.913025	-0.0724828
ENDOD1	O94919	1962.94	100	2.34	105623	108177	120858	28141.7	41147.2	44312.7	ENDOD1:308:T	4	Tn	SSSPLSSTR	"Tn", "Tn", "Tn", "Tn"	ENDOD1:T:308:4:Tn	-1.39453	0.00041903	0.00522427	-0.0724828
ENG	P17813	2629.35	100	2.92	79235.5	74218.8	77511.4	135335	211261	148684	ENG:343:T	3	T	TSPAPIQTTPPK	"Tn", "T", "T"	ENG:T:343:3:T	0.939773	0.0198226	0.0492572	ND
ENG	P17813	2629.35	100	2.92	79235.5	74218.8	77511.4	135335	211261	148684	ENG:344:T	3	T	TSPAPIQTTPPK	"Tn", "T", "T"	ENG:T:344:3:T	0.939773	0.0198226	0.0492572	ND
ENTPD6	O75354	1907.98	100	3.15	47652.9	39786.1	46848.5	64334	59155.5	53005.7	ENTPD6:75:T	1	T	ATATQAFFSITR	T	ENTPD6:T:75:1:T	0.336508	0.0268843	0.0599642	ND
ENTPD6	O75354	1745.93	100	3.62	79955.8	72527.1	78469.8	90226.1	82464.2	76340.4	ENTPD6:75:T	1	Tn	ATATQAFFSITR	Tn	ENTPD6:T:75:1:Tn	0.0716303	0.261623	0.341343	ND
ENTPD6	O75354	2367.25	99.89	3.45	44037.2	42384.7	48885.8	73865.4	56227.9	61505.8	ENTPD6:272:S	1	T	VEGTLQASPPGYLTALR	T	ENTPD6:S:272:1:T	0.481999	0.0282147	0.0624705	ND
ENTPD7	Q9NQZ7	2685.18	100	3.17	119917	85805.5	145761	220925	255519	252639	ENTPD7:243:T	1	T	FDHEDESDAEATQELAAGR	T	ENTPD7:T:243:1:T	1.07504	0.00363074	0.0170768	ND
EPHA1	P21709	1589.83	100	2.58	17516.6	19545.5	17736.2	11581.9	11500.5	12632.1	EPHA1:242:S	1	T	ASPRPSGAPR	T	EPHA1:S:242:1:T	-0.614826	0.00100077	0.00796193	-0.416962
ERAP1	Q9NZ08	1966.04	100	3	71533.1	81175.8	70620	45708.9	40904	59962.5	ERAP1:42:S	1	Tn	RSDGTPFPWNK	Tn	ERAP1:S:42:1:Tn	-0.646135	0.0182964	0.0468388	0.0398403
ERCC5	P28715	2358.27	100	1.85	76066.8	84515.8	84080	124565	141483	190722	ERCC5:1061:T	1	T	GITNTLEESSSLKR	T	ERCC5:T:1061:1:T	0.750799	0.0242423	0.0559885	0.189034
ERGIC2	Q96RQ1	2870.32	99.75	6.89	148704	109352	142973	177922	205988	236105	ERGIC2:154:T	1	T	STSTALPPREDDSSQSPNACR	T	ERGIC2:T:154:1:T	0.526822	0.0247068	0.0566976	-0.0709665
ERGIC2	Q96RQ1	2708.26	99.78	6.75	291552	211665	298717	302407	248979	224997	ERGIC2:154:T	1	Tn	STSTALPPREDDSSQSPNACR	Tn	ERGIC2:T:154:1:Tn	-0.227728	0.824984	0.858365	-0.0709665
ERGIC3	Q9Y282	3091.57	100	5.71	971671	1.17763e+06	946462	580428	714785	816121	ERGIC3:130:T	1	T	HELGKVEVTVFDPDSLDPDR	T	ERGIC3:T:130:1:T	-0.442959	0.0305546	0.0663977	-0.128156
ERGIC3	Q9Y282	3877.8	100	5.74	3.04037e+06	3.00521e+06	2.61224e+06	1.91805e+06	1.9943e+06	972088	ERGIC3:130:T	1	Tn	VEVTVFDPDSLDPDRCESCYGAEAEDIK	Tn	ERGIC3:T:130:1:Tn	-0.647823	0.0242179	0.0559772	-0.128156
ERLEC1	Q96DZ1	3179.72	100	2.75	28103.6	26720.6	27823.3	27548.5	22616.6	28816.5	ERLEC1:315:S	4	Tn	SIAIGSQPVLTVGTTHISK	"Tn", "Tn", "Tn", "Tn"	ERLEC1:S:315:4:Tn	-0.0143197	0.562505	0.635798	0.0398403
ERLEC1	Q96DZ1	3179.72	100	2.75	28103.6	26720.6	27823.3	27548.5	22616.6	28816.5	ERLEC1:320:T	4	Tn	SIAIGSQPVLTVGTTHISK	"Tn", "Tn", "Tn", "Tn"	ERLEC1:T:320:4:Tn	-0.0143197	0.562505	0.635798	0.0398403
ERLEC1	Q96DZ1	2773.56	100	2.39	27057.4	28390.9	28522.9	20650.2	16669.1	21219.9	ERLEC1:323:T	2	Tn	SIAIGSQPVLTVGTTHISK	"Tn", "Tn"	ERLEC1:T:323:2:Tn	-0.45927	0.00490014	0.0196278	0.0398403
ERLEC1	Q96DZ1	3179.72	100	2.75	28103.6	26720.6	27823.3	27548.5	22616.6	28816.5	ERLEC1:323:T	4	Tn	SIAIGSQPVLTVGTTHISK	"Tn", "Tn", "Tn", "Tn"	ERLEC1:T:323:4:Tn	-0.0143197	0.562505	0.635798	0.0398403
ERLEC1	Q96DZ1	2773.56	100	2.39	27057.4	28390.9	28522.9	20650.2	16669.1	21219.9	ERLEC1:324:T	2	Tn	SIAIGSQPVLTVGTTHISK	"Tn", "Tn"	ERLEC1:T:324:2:Tn	-0.45927	0.00490014	0.0196278	0.0398403
ERLEC1	Q96DZ1	3179.72	100	2.75	28103.6	26720.6	27823.3	27548.5	22616.6	28816.5	ERLEC1:324:T	4	Tn	SIAIGSQPVLTVGTTHISK	"Tn", "Tn", "Tn", "Tn"	ERLEC1:T:324:4:Tn	-0.0143197	0.562505	0.635798	0.0398403
ERLIN2	O94905	2716.37	100	3.33	540508	458262	578849	34556.7	60310.3	35699.3	ERLIN2:336:T	1	T	LSFGLEDEPLETATKEN	T	ERLIN2:T:336:1:T	-3.92035	0.000190453	0.00394607	-0.121863
ERLIN2	O94905	2554.32	99.79	5.83	109652	97229	117723	9086.12	9745.88	9918.63	ERLIN2:336:T	1	Tn	LSFGLEDEPLETATKEN	Tn	ERLIN2:T:336:1:Tn	-3.49199	7.8425e-05	0.00279369	-0.121863
ERO1A	Q96HE7	1847.92	100	1.65	63605.5	70885.6	61868.9	58121.9	65098.8	68323.3	ERO1A:282:T	1	Tn	WGHNITEFQQR	Tn	ERO1A:T:282:1:Tn	0.0334793	0.714416	0.766587	-0.336428
ERP44	Q9BS26	2528.13	100	2.11	44483.3	39949.5	43104.2	73599.8	73406.3	83503.4	ERP44:367:T	1	T	EFHHGPDPTDTAPGEQAQ	T	ERP44:T:367:1:T	0.771874	0.000671255	0.00646318	-0.0528949
ERP44	Q9BS26	2366.07	100	4.48	2.8457e+06	2.76809e+06	2.68717e+06	2.9103e+06	1.88835e+06	2.65862e+06	ERP44:367:T	1	Tn	EFHHGPDPTDTAPGEQAQ	Tn	ERP44:T:367:1:Tn	-0.0582152	0.416709	0.498182	-0.0528949
ERP44	Q9BS26	4482.05	99.81	4.77	165619	148015	154748	169957	137412	228399	ERP44:367:T	2	T	EFHHGPDPTDTAPGEQAQDVASSPPESSFQK	"T", "T"	ERP44:T:367:2:T	0.135254	0.453897	0.533997	-0.0528949
ERP44	Q9BS26	4157.95	99.27	6.13	1.38141e+06	1.32928e+06	1.11879e+06	745655	434866	500520	ERP44:367:T	2	Tn	EFHHGPDPTDTAPGEQAQDVASSPPESSFQK	"Tn", "Tn"	ERP44:T:367:2:Tn	-1.40915	0.0044696	0.0187061	-0.0528949
ERP44	Q9BS26	4482.05	98.12	2.17	88955	95761.1	83709.6	159394	146281	275928	ERP44:369:T	2	T	EFHHGPDPTDTAPGEQAQDVASSPPESSFQK	"T", "T"	ERP44:T:369:2:T	0.841448	0.0650446	0.115993	-0.0528949
ERP44	Q9BS26	4116.92	99.19	5.89	1.07288e+06	989891	1.04861e+06	1.37876e+06	1.07623e+06	1.40392e+06	ERP44:380:S	1	T	EFHHGPDPTDTAPGEQAQDVASSPPESSFQK	T	ERP44:S:380:1:T	0.394892	0.0825428	0.136859	-0.0528949
ERP44	Q9BS26	1925.03	100	3.56	512637	763801	707554	225645	244289	230637	ERP44:380:S	1	Tn	VASSPPESSFQK	Tn	ERP44:S:380:1:Tn	-1.61721	0.00497059	0.0198548	-0.0528949
ERP44	Q9BS26	4157.95	98.5	7.25	3236121	2.62887e+06	2.77506e+06	1.57367e+06	1.01572e+06	1.23876e+06	ERP44:380:S	2	Tn	EFHHGPDPTDTAPGEQAQDVASSPPESSFQK	"Tn", "Tn"	ERP44:S:380:2:Tn	-1.16362	0.00279218	0.015259	-0.0528949
ERP44	Q9BS26	4361.03	97.27	4.79	200847	204259	224147	127308	82429.6	113518	ERP44:380:S	3	Tn	EFHHGPDPTDTAPGEQAQDVASSPPESSFQK	"Tn", "Tn", "Tn"	ERP44:S:380:3:Tn	-0.847476	0.00252361	0.0144206	-0.0528949
ERP44	Q9BS26	2128.11	100	2.01	177820	221046	218814	166912	134516	169508	ERP44:381:S	2	Tn	VASSPPESSFQK	"Tn", "Tn"	ERP44:S:381:2:Tn	-0.390612	0.0531588	0.0987089	-0.0528949
ERP44	Q9BS26	4361.03	97.27	4.79	200847	204259	224147	127308	82429.6	113518	ERP44:381:S	3	Tn	EFHHGPDPTDTAPGEQAQDVASSPPESSFQK	"Tn", "Tn", "Tn"	ERP44:S:381:3:Tn	-0.847476	0.00252361	0.0144206	-0.0528949
ERP44	Q9BS26	4564.11	100	3.3	60585.1	49772.4	52602	19982.3	15832.9	17292.8	ERP44:385:S	4	Tn	EFHHGPDPTDTAPGEQAQDVASSPPESSFQK	"Tn", "Tn", "Tn", "Tn"	ERP44:S:385:4:Tn	-1.60495	0.000450092	0.00546948	-0.0528949
ERP44	Q9BS26	4564.11	100	3.3	60585.1	49772.4	52602	19982.3	15832.9	17292.8	ERP44:386:S	4	Tn	EFHHGPDPTDTAPGEQAQDVASSPPESSFQK	"Tn", "Tn", "Tn", "Tn"	ERP44:S:386:4:Tn	-1.60495	0.000450092	0.00546948	-0.0528949
EXOC3L4	Q17RC7	1569.9	100	2.15	437856	437774	516476	518552	499979	597782	EXOC3L4:66:T	1	T	ALTQVSK	T	EXOC3L4:T:66:1:T	0.244031	0.133879	0.199056	0.409255
EXOC3L4	Q17RC7	1407.85	100	1.52	99967.9	84845.7	100137	102416	71313.7	118764	EXOC3L4:66:T	1	Tn	ALTQVSK	Tn	EXOC3L4:T:66:1:Tn	0.0349008	0.873428	0.900313	0.409255
EXT1	Q16394	2505.37	100	1.58	38937.7	34410.3	45366.1	48840.1	44850	49633.4	EXT1:532:T	1	T	WPATAVPVVVIEGESK	T	EXT1:T:532:1:T	0.326899	0.079414	0.133907	ND
EXT2	Q93063	1544.98	100	2.03	64703.7	53231.7	59088.4	105480	163897	108699	EXT2:647:T	1	Tn	AVIKVTPR	Tn	EXT2:T:647:1:Tn	0.879391	0.0253021	0.0573916	0.205393
EXT2	Q93063	2037.09	100	3.13	53001.2	50475.1	47484.1	48623.1	102893	77341.6	EXT2:686:T	1	T	FASVFGTMPLK	T	EXT2:T:686:1:T	0.615673	0.174703	0.243771	0.205393
EXT2	Q93063	1875.03	100	2	55336.1	49874.5	50170.9	48200.8	86478.6	49904.7	EXT2:686:T	1	Tn	FASVFGTMPLK	Tn	EXT2:T:686:1:Tn	-0.00767389	0.483231	0.563756	0.205393
EXT2	Q93063	1899.07	100	1.83	35476.4	36728	32511.2	36133.2	74835.9	40656.2	EXT2:711:S	1	T	LKSFPNIGSL	T	EXT2:S:711:1:T	0.196614	0.271894	0.352093	0.205393
EXT2	Q93063	1737.02	100	2.69	107354	105921	92937.8	65351.8	129563	96661.6	EXT2:711:S	1	Tn	LKSFPNIGSL	Tn	EXT2:S:711:1:Tn	-0.131979	0.810962	0.847142	0.205393
EXTL2	Q9UBQ6	2152.26	100	5.22	116298	110096	114355	105377	83336.4	77670.1	EXTL2:42:S	1	T	ALLPSVKEDK	T	EXTL2:S:42:1:T	-0.456506	0.0456212	0.0880035	-0.158429
EXTL3	O43909	2129.1	100	2.82	709152	640360	731380	341798	386959	336052	EXTL3:138:T	1	T	NVISQTEHSYK	T	EXTL3:T:138:1:T	-1.05295	0.000438809	0.00540073	-0.1976
EXTL3	O43909	3564.64	100	2.3	47850.3	36323.6	44673.8	29287.2	23449.4	25411.1	EXTL3:563:T	1	T	AAGTDPNMADNGDLDLGPVETEPPYASPR	T	EXTL3:T:563:1:T	-0.813971	0.0116975	0.0341735	-0.1976
EXTL3	O43909	3418.58	100	1.7	27048	30909	33630.3	19531.3	18395.7	25009.8	EXTL3:563:T	1	Tn	AAGTDPNMADNGDLDLGPVETEPPYASPR	Tn	EXTL3:T:563:1:Tn	-0.662237	0.0268788	0.0599642	-0.1976
F11R	Q9Y624	1920.96	100	3.89	199049	181943	189568	159402	141386	142124	F11R:30:T	1	T	SVTVHSSEPEVR	T	F11R:T:30:1:T	-0.415566	0.00521277	0.0204813	-0.0588937
F11R	Q9Y624	1758.91	100	4.05	102067	81166.3	95070.3	80521.4	101194	87341.2	F11R:30:T	1	Tn	SVTVHSSEPEVR	Tn	F11R:T:30:1:Tn	-0.122332	0.739421	0.789008	-0.0588937
F11R	Q9Y624	2047.16	100	3.06	122157	106193	104965	83533.3	78354	81641.1	F11R:92:T	1	T	VTFLPTGITFK	T	F11R:T:92:1:T	-0.379325	0.0064547	0.0234125	-0.0588937
F11R	Q9Y624	3034.79	99.77	4.52	17252.2	13748.8	16427.2	20337.3	15987.4	16968.2	F11R:136:T	1	Tn	LIVLVPPSKPTVNIPSSATIGNR	Tn	F11R:T:136:1:Tn	0.0467468	0.311565	0.392008	-0.0588937
F11R	Q9Y624	3561.98	99.46	4.04	28740	26841.8	25484.9	21168.1	20142.1	26229.8	F11R:136:T	2	T	LIVLVPPSKPTVNIPSSATIGNR	"T", "T"	F11R:T:136:2:T	-0.342589	0.0988866	0.156833	-0.0588937
F11R	Q9Y624	3237.87	100	5	65802.2	50664.8	63848	50135.4	44795	54745.7	F11R:136:T	2	Tn	LIVLVPPSKPTVNIPSSATIGNR	"Tn", "Tn"	F11R:T:136:2:Tn	-0.34881	0.139866	0.204764	-0.0588937
F11R	Q9Y624	3644.03	99.16	1.74	13872.4	11058.4	13172.9	11592.8	10125.1	10815.4	F11R:136:T	4	Tn	LIVLVPPSKPTVNIPSSATIGNR	"Tn", "Tn", "Tn", "Tn"	F11R:T:136:4:Tn	-0.284491	0.121213	0.183395	-0.0588937
F11R	Q9Y624	3034.79	99.68	4.45	35341	36362.7	32045.6	26707.3	26455.2	24014.1	F11R:141:S	1	Tn	LIVLVPPSKPTVNIPSSATIGNR	Tn	F11R:S:141:1:Tn	-0.417794	0.00475036	0.0192638	-0.0588937
F11R	Q9Y624	3644.03	99.16	1.74	13872.4	11058.4	13172.9	11592.8	10125.1	10815.4	F11R:141:S	4	Tn	LIVLVPPSKPTVNIPSSATIGNR	"Tn", "Tn", "Tn", "Tn"	F11R:S:141:4:Tn	-0.284491	0.121213	0.183395	-0.0588937
F11R	Q9Y624	3644.03	99.16	1.74	13872.4	11058.4	13172.9	11592.8	10125.1	10815.4	F11R:142:S	4	Tn	LIVLVPPSKPTVNIPSSATIGNR	"Tn", "Tn", "Tn", "Tn"	F11R:S:142:4:Tn	-0.284491	0.121213	0.183395	-0.0588937
F11R	Q9Y624	3561.98	98.93	4.04	28740	26841.8	25484.9	21168.1	20142.1	26229.8	F11R:144:T	2	T	LIVLVPPSKPTVNIPSSATIGNR	"T", "T"	F11R:T:144:2:T	-0.342589	0.0988866	0.156833	-0.0588937
F11R	Q9Y624	3237.87	99.64	5	65802.2	50664.8	63848	50135.4	44795	54745.7	F11R:144:T	2	Tn	LIVLVPPSKPTVNIPSSATIGNR	"Tn", "Tn"	F11R:T:144:2:Tn	-0.34881	0.139866	0.204764	-0.0588937
F11R	Q9Y624	3440.95	100	4.22	19153.4	20274.4	18317	18148.3	15326.2	21459.3	F11R:144:T	3	Tn	LIVLVPPSKPTVNIPSSATIGNR	"Tn", "Tn", "Tn"	F11R:T:144:3:Tn	-0.0777706	0.641054	0.705962	-0.0588937
F11R	Q9Y624	4292.24	99.67	2.3	8850.39	9196.65	11273	12070.1	8968.06	9477.31	F11R:144:T	4	T	LIVLVPPSKPTVNIPSSATIGNR	"T", "T", "T", "T"	F11R:T:144:4:T	0.0433691	0.760812	0.804678	-0.0588937
F11R	Q9Y624	3644.03	99.99	1.74	13872.4	11058.4	13172.9	11592.8	10125.1	10815.4	F11R:144:T	4	Tn	LIVLVPPSKPTVNIPSSATIGNR	"Tn", "Tn", "Tn", "Tn"	F11R:T:144:4:Tn	-0.284491	0.121213	0.183395	-0.0588937
F2RL1	P55085	1864.99	100	3.04	57184.1	51820.8	57731.6	59338.4	74398	86899.1	F2RL1:45:T	2	Tn	VDGTSHVTGK	"Tn", "Tn"	F2RL1:T:45:2:Tn	0.379651	0.0932396	0.150185	ND
F2RL1	P55085	1823.96	100	3.54	1.28882e+06	1.07371e+06	1.04991e+06	1.05727e+06	1.07275e+06	1.28006e+06	F2RL1:49:T	1	T	VDGTSHVTGK	T	F2RL1:T:49:1:T	-0.0012884	0.994363	0.996799	ND
F2RL1	P55085	1661.91	100	3.02	145628	112320	138754	141945	167221	173248	F2RL1:49:T	1	Tn	VDGTSHVTGK	Tn	F2RL1:T:49:1:Tn	0.269231	0.110209	0.170371	ND
F2RL1	P55085	1864.99	100	3.04	57184.1	51820.8	57731.6	59338.4	74398	86899.1	F2RL1:49:T	2	Tn	VDGTSHVTGK	"Tn", "Tn"	F2RL1:T:49:2:Tn	0.379651	0.0932396	0.150185	ND
F3	P13726	2306.22	100	4.79	85653.9	62858.3	84189	161278	208557	218298	F3:36:T	1	T	TTNTVAAYNLTWK	T	F3:T:36:1:T	1.30874	0.00342768	0.0169258	0.530071
F3	P13726	2450.27	100	3.96	156852	131008	159298	162473	160735	204486	F3:38:T	1	T	SGTTNTVAAYNLTWK	T	F3:T:38:1:T	0.0508035	0.187894	0.258175	0.530071
F3	P13726	3342.53	99.71	3.43	145678	81451.8	200284	379903	324304	255542	F3:118:T	1	T	VFSYPAGNVESTGSAGEPLYENSPEF	T	F3:T:118:1:T	1.15456	0.0234122	0.0551921	0.530071
FAM172A	Q8WUF8	1883.07	100	2.21	100641	90173.3	99048.4	143237	173786	192586	FAM172A:405:T	1	T	TSSLKPAVTR	T	FAM172A:T:405:1:T	0.811105	0.0076622	0.0260226	ND
FAM172A	Q8WUF8	1721.02	100	2.71	96904.4	105736	105280	101795	83360.7	119478	FAM172A:405:T	1	Tn	TSSLKPAVTR	Tn	FAM172A:T:405:1:Tn	-0.0485657	0.92418	0.941174	ND
FAM174A	Q8TBP5	2683.38	100	1.54	44244.4	41129	42356.8	45156.6	42448.5	49905.7	FAM174A:52:T	2	T	TLPPLPPGPTPAQQPGR	"T", "T"	FAM174A:T:52:2:T	0.0923434	0.239335	0.317204	ND
FAM174A	Q8TBP5	2156.19	100	1.86	50237.2	54696.8	52661	48510.8	46676.9	47154.1	FAM174A:61:T	1	Tn	TLPPLPPGPTPAQQPGR	Tn	FAM174A:T:61:1:Tn	-0.159351	0.0221852	0.0530676	ND
FAM174A	Q8TBP5	2683.38	100	1.54	44244.4	41129	42356.8	45156.6	42448.5	49905.7	FAM174A:61:T	2	T	TLPPLPPGPTPAQQPGR	"T", "T"	FAM174A:T:61:2:T	0.0923434	0.239335	0.317204	ND
FAM20C	Q8IXL6	3688.83	100	3.77	70304.3	78813.6	80346	113087	92986.9	178390	FAM20C:87:T	2	T	GRPGEPPAASSAAGDAGWPNKHTLR	"T", "T"	FAM20C:T:87:2:T	0.520914	0.117498	0.179424	ND
FAM20C	Q8IXL6	2261.15	100	5.11	193671	151928	187704	172039	167163	192969	FAM20C:148:S	1	T	RSESPPGPGGDASLLAR	T	FAM20C:S:148:1:T	-0.125725	0.981444	0.98751	ND
FAM20C	Q8IXL6	2261.15	100	3.15	178559	194925	186950	207797	200296	278767	FAM20C:150:S	1	T	RSESPPGPGGDASLLAR	T	FAM20C:S:150:1:T	0.152521	0.172999	0.241926	ND
FAM3A	P98173	2791.38	100	3.51	128029	99743.7	125519	120095	119504	128320	FAM3A:42:T	2	T	IQQLFTSPESSVTAAPR	"T", "T"	FAM3A:T:42:2:T	-0.0637328	0.634039	0.699702	-0.0892673
FAM3A	P98173	2791.38	99.7	3.45	33148	33606	32363.4	46266.9	44181.7	46393.1	FAM3A:43:S	2	T	IQQLFTSPESSVTAAPR	"T", "T"	FAM3A:S:43:2:T	0.481057	9.741e-05	0.00302994	-0.0892673
FAM3A	P98173	3156.51	99.79	1.62	25253.2	29406	26398	31045.1	30430.2	34355.5	FAM3A:47:S	3	T	IQQLFTSPESSVTAAPR	"T", "T", "T"	FAM3A:S:47:3:T	0.233937	0.0471517	0.0902904	-0.0892673
FAM3A	P98173	2426.25	100	4.44	245512	237417	236325	293243	305319	301514	FAM3A:49:T	1	T	IQQLFTSPESSVTAAPR	T	FAM3A:T:49:1:T	0.344802	0.00019483	0.00395147	-0.0892673
FAM3A	P98173	2264.2	100	5.19	299644	261874	277115	315916	335179	296990	FAM3A:49:T	1	Tn	IQQLFTSPESSVTAAPR	Tn	FAM3A:T:49:1:Tn	0.189059	0.0788774	0.133158	-0.0892673
FAM3A	P98173	2791.38	100	3.51	128029	99743.7	125519	120095	119504	128320	FAM3A:49:T	2	T	IQQLFTSPESSVTAAPR	"T", "T"	FAM3A:T:49:2:T	-0.0637328	0.634039	0.699702	-0.0892673
FAM3A	P98173	2629.33	100	3.15	113617	95362.8	111577	111943	116400	115839	FAM3A:49:T	2	Tn	IQQLFTSPESSVTAAPR	"T", "Tn"	FAM3A:T:49:2:Tn	0.05408	0.255737	0.335852	-0.0892673
FAM3A	P98173	3156.51	100	1.62	25253.2	29406	26398	31045.1	30430.2	34355.5	FAM3A:49:T	3	T	IQQLFTSPESSVTAAPR	"T", "T", "T"	FAM3A:T:49:3:T	0.233937	0.0471517	0.0902904	-0.0892673
FAM3C	Q92520	2294.26	100	6.61	1.23297e+06	669009	1.29497e+06	2.65625e+06	2.22796e+06	2.03161e+06	FAM3C:51:T	1	T	SALDTAARSTKPPR	T	FAM3C:T:51:1:T	0.853588	0.0102806	0.0310359	0.253384
FAM3C	Q92520	2272.21	100	4.03	406955	326632	447615	566243	381124	383795	FAM3C:171:T	1	T	LIADLGSTSITNLGFR	T	FAM3C:T:171:1:T	-0.0845328	0.519292	0.593477	0.253384
FAM3C	Q92520	2794.64	100	4.43	74039.6	72213.3	87891.7	84159.3	71695.8	68938.6	FAM3C:192:T	1	T	GIKTKSPFEQHIK	T	FAM3C:T:192:1:T	-0.046408	0.671082	0.732367	0.253384
FAM3C	Q92520	3159.77	100	3.3	192589	180408	200738	165674	92475.9	88410.2	FAM3C:192:T	2	T	GIKTKSPFEQHIK	"T", "T"	FAM3C:T:192:2:T	-1.05838	0.0425487	0.0834488	0.253384
FAM3C	Q92520	3159.77	100	3.3	192589	180408	200738	165674	92475.9	88410.2	FAM3C:194:S	2	T	GIKTKSPFEQHIK	"T", "T"	FAM3C:S:194:2:T	-1.05838	0.0425487	0.0834488	0.253384
FAS	P25445	2456.37	100	4.44	365751	268046	344927	283935	246516	242796	FAS:28:T	1	T	KSVNAQVTDINSK	T	FAS:T:28:1:T	-0.484608	0.102687	0.161429	-0.0923402
FAS	P25445	4525.27	96.85	6.56	128635	109155	116254	119698	116481	108217	FAS:42:T	1	T	KTVTTVETQNLEGLHHDGQFCHKPCPPGER	T	FAS:T:42:1:T	0.00280416	0.653442	0.718013	-0.0923402
FAT1	Q14517	1817.06	100	2.03	110842	93160.7	103558	79237.5	98783.6	88343.4	FAT1:356:T	1	Tn	VIHVTSPQFK	Tn	FAT1:T:356:1:Tn	-0.229251	0.146258	0.211564	-0.14401
FAT4	Q6V0I7	2317.34	99.74	2.6	59240.3	50867	55780.5	39653	29132.3	36248.9	FAT4:2212:T	1	Tn	IDSVTGAITVAKPLDR	Tn	FAT4:T:2212:1:Tn	-0.621826	0.0067401	0.023847	ND
FBN2	P35556	2207.06	100	3.67	204638	196792	204829	197255	222179	228432	FBN2:51:T	1	T	SATAGSEGGFLAPEYR	T	FBN2:T:51:1:T	0.118647	0.233221	0.310961	0.235114
FBN2	P35556	2359.16	99.27	1.31	68632	61414.1	64124.8	59692	64045.6	69378.5	FBN2:2787:T	1	T	SIHEPDPTAVEQISLE	T	FBN2:T:2787:1:T	-0.00178316	0.924899	0.941572	0.235114
FCRLA	Q7L513	2888.51	99.68	2.77	82000.7	89530.7	74760.1	96217.1	78760.2	144413	FCRLA:265:S	3	Tn	VQGASSSAAPPTLNPAPQK	"Tn", "Tn", "Tn"	FCRLA:S:265:3:Tn	0.230657	0.29192	0.373491	ND
FCRLA	Q7L513	2482.36	100	4.72	332950	306437	334757	385854	369381	470719	FCRLA:266:S	1	Tn	VQGASSSAAPPTLNPAPQK	Tn	FCRLA:S:266:1:Tn	0.212746	0.0622019	0.111824	ND
FCRLA	Q7L513	2685.43	100	5.7	292314	251379	289911	323152	307500	397649	FCRLA:266:S	2	Tn	VQGASSSAAPPTLNPAPQK	"Tn", "Tn"	FCRLA:S:266:2:Tn	0.156606	0.10291	0.161604	ND
FCRLA	Q7L513	2888.51	100	2.77	82000.7	89530.7	74760.1	96217.1	78760.2	144413	FCRLA:266:S	3	Tn	VQGASSSAAPPTLNPAPQK	"Tn", "Tn", "Tn"	FCRLA:S:266:3:Tn	0.230657	0.29192	0.373491	ND
FCRLA	Q7L513	2482.36	100	3.57	75555.4	64825.1	76276.5	114916	135336	151067	FCRLA:271:T	1	Tn	VQGASSSAAPPTLNPAPQK	Tn	FCRLA:T:271:1:Tn	0.840942	0.00517357	0.020355	ND
FCRLA	Q7L513	3009.54	100	4.81	65411.7	61712.8	57737.4	101274	154191	144046	FCRLA:271:T	2	T	VQGASSSAAPPTLNPAPQK	"T", "T"	FCRLA:T:271:2:T	1.22288	0.0119491	0.0346124	ND
FCRLA	Q7L513	2685.43	100	5.7	292314	251379	289911	323152	307500	397649	FCRLA:271:T	2	Tn	VQGASSSAAPPTLNPAPQK	"Tn", "Tn"	FCRLA:T:271:2:Tn	0.156606	0.10291	0.161604	ND
FCRLA	Q7L513	2888.51	100	4.18	133616	109761	149773	219089	216191	309536	FCRLA:271:T	3	Tn	VQGASSSAAPPTLNPAPQK	"Tn", "Tn", "Tn"	FCRLA:T:271:3:Tn	0.713426	0.0232349	0.0548496	ND
FGFBP1	Q14512	2712.51	100	3.5	287052	243087	286900	226420	117806	159253	FGFBP1:37:S	1	T	VVSEQKDTLGNTQIK	T	FGFBP1:S:37:1:T	-0.849223	0.0400232	0.0798248	-0.813499
FGFBP1	Q14512	3077.64	100	3.77	608054	500919	587427	343187	225984	236867	FGFBP1:37:S	2	T	VVSEQKDTLGNTQIK	"T", "T"	FGFBP1:S:37:2:T	-1.31033	0.00396443	0.0173918	-0.813499
FGFBP1	Q14512	3442.78	100	3.22	153765	140402	137396	98664.2	78139.9	101635	FGFBP1:37:S	3	T	VVSEQKDTLGNTQIK	"T", "T", "T"	FGFBP1:S:37:3:T	-0.508969	0.0046479	0.0190469	-0.813499
FGFBP1	Q14512	3442.78	100	3.22	153765	140402	137396	98664.2	78139.9	101635	FGFBP1:42:T	3	T	VVSEQKDTLGNTQIK	"T", "T", "T"	FGFBP1:T:42:3:T	-0.508969	0.0046479	0.0190469	-0.813499
FGFBP1	Q14512	2712.51	100	3.46	190058	93835.9	242612	339441	134538	200706	FGFBP1:46:T	1	T	VVSEQKDTLGNTQIK	T	FGFBP1:T:46:1:T	0.0786457	0.543324	0.618243	-0.813499
FGFBP1	Q14512	1650.93	100	3.1	1.14386e+06	1.13488e+06	1.05358e+06	617032	326353	391111	FGFBP1:46:T	1	Tn	DTLGNTQIK	Tn	FGFBP1:T:46:1:Tn	-1.53689	0.00198619	0.0125886	-0.813499
FGFBP1	Q14512	3077.64	100	3.77	608054	500919	587427	343187	225984	236867	FGFBP1:46:T	2	T	VVSEQKDTLGNTQIK	"T", "T"	FGFBP1:T:46:2:T	-1.31033	0.00396443	0.0173918	-0.813499
FGFBP1	Q14512	3442.78	100	3.22	153765	140402	137396	98664.2	78139.9	101635	FGFBP1:46:T	3	T	VVSEQKDTLGNTQIK	"T", "T", "T"	FGFBP1:T:46:3:T	-0.508969	0.0046479	0.0190469	-0.813499
FGFBP1	Q14512	2476.33	100	5.62	490436	277198	501404	430549	253460	250085	FGFBP1:62:T	1	T	GKFVTKDQANCR	T	FGFBP1:T:62:1:T	-0.952304	0.301625	0.38322	-0.813499
FGFBP1	Q14512	1900	100	3.62	2.52723e+06	2.00902e+06	2.24728e+06	1.4555e+06	476746	633685	FGFBP1:62:T	1	Tn	FVTKDQANCR	Tn	FGFBP1:T:62:1:Tn	-1.82634	0.0142134	0.0395121	-0.813499
FGFBP1	Q14512	2285.18	100	3.26	482062	440784	417483	375200	267563	303810	FGFBP1:73:T	1	T	WAATEQEEGISLK	T	FGFBP1:T:73:1:T	-0.536902	0.0235033	0.0552885	-0.813499
FGFBP1	Q14512	2123.13	100	2.85	223643	191539	212262	159737	101236	104304	FGFBP1:73:T	1	Tn	WAATEQEEGISLK	Tn	FGFBP1:T:73:1:Tn	-1.02506	0.0146002	0.0398565	-0.813499
FGFBP1	Q14512	2243.25	100	5.08	114148	98895.8	108506	62861.8	48269.9	50543.1	FGFBP1:154:T	1	T	LVSSTLFGNTKPR	T	FGFBP1:T:154:1:T	-1.10219	0.00110547	0.00858152	-0.813499
FGFBP1	Q14512	2081.2	100	2.78	130233	117608	111638	55612.6	47887.6	55138.1	FGFBP1:154:T	1	Tn	LVSSTLFGNTKPR	Tn	FGFBP1:T:154:1:Tn	-1.09287	0.000373049	0.00521659	-0.813499
FGFBP1	Q14512	2284.28	100	4.29	128318	117251	114335	55236.4	37331.5	47870.2	FGFBP1:154:T	2	Tn	LVSSTLFGNTKPR	"Tn", "Tn"	FGFBP1:T:154:2:Tn	-1.29241	0.000403777	0.00522427	-0.813499
FGFBP1	Q14512	2243.25	100	4.97	267735	256688	263454	144674	144720	138522	FGFBP1:159:T	1	T	LVSSTLFGNTKPR	T	FGFBP1:T:159:1:T	-0.864748	6.11049e-06	0.0018157	-0.813499
FGFBP1	Q14512	2081.2	100	4.17	310672	297534	368074	126994	79245	148528	FGFBP1:159:T	1	Tn	LVSSTLFGNTKPR	Tn	FGFBP1:T:159:1:Tn	-1.29063	0.00224994	0.0133521	-0.813499
FGFBP1	Q14512	2284.28	100	4.29	128318	117251	114335	55236.4	37331.5	47870.2	FGFBP1:159:T	2	Tn	LVSSTLFGNTKPR	"Tn", "Tn"	FGFBP1:T:159:2:Tn	-1.29241	0.000403777	0.00522427	-0.813499
FGFBP1	Q14512	2174.18	100	4.31	739929	709940	647667	281018	131139	176842	FGFBP1:166:T	1	T	KEKTEMSPR	T	FGFBP1:T:166:1:T	-2.00523	0.000640432	0.00636015	-0.813499
FGFBP1	Q14512	2012.13	100	4.45	894490	758341	1.10964e+06	434966	141756	231637	FGFBP1:166:T	1	Tn	KEKTEMSPR	Tn	FGFBP1:T:166:1:Tn	-1.9492	0.0082925	0.027418	-0.813499
FGFBP1	Q14512	2215.21	100	3.64	62249.1	51180.4	71905.8	14535.8	10720.4	20622	FGFBP1:166:T	2	Tn	KEKTEMSPR	"Tn", "Tn"	FGFBP1:T:166:2:Tn	-2.09844	0.00219807	0.0133521	-0.813499
FGFBP1	Q14512	2215.21	100	3.64	62249.1	51180.4	71905.8	14535.8	10720.4	20622	FGFBP1:169:S	2	Tn	KEKTEMSPR	"Tn", "Tn"	FGFBP1:S:169:2:Tn	-2.09844	0.00219807	0.0133521	-0.813499
FGFBP1	Q14512	2179.1	100	2.97	313214	288844	271888	145740	135976	186197	FGFBP1:179:T	2	T	GKETTPSSLA	"T", "T"	FGFBP1:T:179:2:T	-0.98689	0.00226245	0.0133521	-0.813499
FGFBP1	Q14512	1854.99	100	2.82	464312	431387	618955	215760	167515	198845	FGFBP1:179:T	2	Tn	GKETTPSSLA	"Tn", "Tn"	FGFBP1:T:179:2:Tn	-1.22345	0.00641779	0.023308	-0.813499
FGFBP1	Q14512	3366.75	99.78	4.83	166557	143645	148581	36368.7	34126.7	33820.3	FGFBP1:179:T	4	Tn	GKETTPSSLAVTQTMATK	"Tn", "Tn", "Tn", "Tn"	FGFBP1:T:179:4:Tn	-2.12227	7.25562e-05	0.00271379	-0.813499
FGFBP1	Q14512	3569.83	99.97	4.31	111817	149729	169100	42688.5	34348.5	35920.4	FGFBP1:179:T	5	Tn	GKETTPSSLAVTQTMATK	"Tn", "Tn", "Tn", "Tn", "Tn"	FGFBP1:T:179:5:Tn	-2.05947	0.00339449	0.0169258	-0.813499
FGFBP1	Q14512	2343.24	99.92	3.9	2.07207e+06	1.80292e+06	1.88911e+06	269457	203768	198564	FGFBP1:180:T	1	Tn	ETTPSSLAVTQTMATK	Tn	FGFBP1:T:180:1:Tn	-3.21271	3.3065e-05	0.00233751	-0.813499
FGFBP1	Q14512	2179.1	99.86	2.97	313214	288844	271888	145740	135976	186197	FGFBP1:180:T	2	T	GKETTPSSLA	"T", "T"	FGFBP1:T:180:2:T	-0.98689	0.00226245	0.0133521	-0.813499
FGFBP1	Q14512	2960.6	99.56	5.7	985897	779271	933915	123671	68068.1	75812.5	FGFBP1:180:T	2	Tn	GKETTPSSLAVTQTMATK	"Tn", "Tn"	FGFBP1:T:180:2:Tn	-3.62278	0.000230007	0.00429441	-0.813499
FGFBP1	Q14512	2749.4	99.45	5.23	5.13435e+06	5.08018e+06	5.24686e+06	439195	280848	622866	FGFBP1:180:T	3	Tn	ETTPSSLAVTQTMATK	"Tn", "Tn", "Tn"	FGFBP1:T:180:3:Tn	-3.54725	1.80667e-06	0.000743317	-0.813499
FGFBP1	Q14512	4581.13	99.13	5.75	699240	473581	675064	134265	55925.2	65947.7	FGFBP1:180:T	4	Tn	ETTPSSLAVTQTMATKAPECVEDPDMANQR	"Tn", "Tn", "Tn", "Tn"	FGFBP1:T:180:4:Tn	-3.35563	0.00217595	0.0133508	-0.813499
FGFBP1	Q14512	3569.83	98.35	4.31	111817	149729	169100	42688.5	34348.5	35920.4	FGFBP1:180:T	5	Tn	GKETTPSSLAVTQTMATK	"Tn", "Tn", "Tn", "Tn", "Tn"	FGFBP1:T:180:5:Tn	-2.05947	0.00339449	0.0169258	-0.813499
FGFBP1	Q14512	3147.68	94.23	4.81	152240	137638	138525	58188.5	43464.1	43900	FGFBP1:182:S	3	Tn	GKETTPSSLAVTQTMATK	"Tn", "Tn", "Tn"	FGFBP1:S:182:3:Tn	-1.65785	0.000153543	0.00348191	-0.813499
FGFBP1	Q14512	3155.55	99.44	3.77	156591	159956	142656	92635.2	87210.4	90041.5	FGFBP1:182:S	5	Tn	ETTPSSLAVTQTMATK	"Tn", "Tn", "Tn", "Tn", "Tn"	FGFBP1:S:182:5:Tn	-0.798339	0.000334658	0.00499386	-0.813499
FGFBP1	Q14512	3147.68	92.8	4.81	152240	137638	138525	58188.5	43464.1	43900	FGFBP1:183:S	3	Tn	GKETTPSSLAVTQTMATK	"Tn", "Tn", "Tn"	FGFBP1:S:183:3:Tn	-1.65785	0.000153543	0.00348191	-0.813499
FGFBP1	Q14512	2757.52	100	5.97	404695	306105	419422	160367	135220	136706	FGFBP1:187:T	1	Tn	GKETTPSSLAVTQTMATK	Tn	FGFBP1:T:187:1:Tn	-1.56576	0.00310575	0.0162628	-0.813499
FGFBP1	Q14512	2960.6	100	6.3	914193	703944	844445	182120	95510.2	115482	FGFBP1:187:T	2	Tn	GKETTPSSLAVTQTMATK	"Tn", "Tn"	FGFBP1:T:187:2:Tn	-2.87033	0.000506168	0.00572156	-0.813499
FGFBP1	Q14512	2287.12	100	3.11	156559	181098	144206	173984	202843	196144	FGFBP1:187:T	3	T	VTQTMATK	"T", "T", "Tn"	FGFBP1:T:187:3:T	0.325208	0.0944534	0.1518	-0.813499
FGFBP1	Q14512	2749.4	100	5.23	5.13435e+06	5.08018e+06	5.24686e+06	439195	280848	622866	FGFBP1:187:T	3	Tn	ETTPSSLAVTQTMATK	"Tn", "Tn", "Tn"	FGFBP1:T:187:3:Tn	-3.54725	1.80667e-06	0.000743317	-0.813499
FGFBP1	Q14512	2936.48	100	6.11	1.3958e+06	1.27552e+06	1.23453e+06	242736	119301	130352	FGFBP1:187:T	4	Tn	ETTPSSLAVTQTMATK	"Tn", "Tn", "Tn", "Tn"	FGFBP1:T:187:4:Tn	-3.2906	5.32886e-05	0.00243605	-0.813499
FGFBP1	Q14512	3569.83	96.75	4.31	111817	149729	169100	42688.5	34348.5	35920.4	FGFBP1:187:T	5	Tn	GKETTPSSLAVTQTMATK	"Tn", "Tn", "Tn", "Tn", "Tn"	FGFBP1:T:187:5:Tn	-2.05947	0.00339449	0.0169258	-0.813499
FGFBP1	Q14512	2960.6	100	5.27	689067	534699	652833	87286.2	63754	66162.4	FGFBP1:189:T	2	Tn	GKETTPSSLAVTQTMATK	"Tn", "Tn"	FGFBP1:T:189:2:Tn	-3.30263	0.000303297	0.0047732	-0.813499
FGFBP1	Q14512	2287.12	100	3.11	156559	181098	144206	173984	202843	196144	FGFBP1:189:T	3	T	VTQTMATK	"T", "T", "Tn"	FGFBP1:T:189:3:T	0.325208	0.0944534	0.1518	-0.813499
FGFBP1	Q14512	3163.67	100	5.17	615618	545000	586228	103819	48964.2	75231.2	FGFBP1:189:T	3	Tn	GKETTPSSLAVTQTMATK	"Tn", "Tn", "Tn"	FGFBP1:T:189:3:Tn	-2.96206	4.03376e-05	0.00233751	-0.813499
FGFBP1	Q14512	2936.48	100	6.11	1.3958e+06	1.27552e+06	1.23453e+06	242736	119301	130352	FGFBP1:189:T	4	Tn	ETTPSSLAVTQTMATK	"Tn", "Tn", "Tn", "Tn"	FGFBP1:T:189:4:Tn	-3.2906	5.32886e-05	0.00243605	-0.813499
FGFBP1	Q14512	3569.83	96.75	4.31	111817	149729	169100	42688.5	34348.5	35920.4	FGFBP1:189:T	5	Tn	GKETTPSSLAVTQTMATK	"Tn", "Tn", "Tn", "Tn", "Tn"	FGFBP1:T:189:5:Tn	-2.05947	0.00339449	0.0169258	-0.813499
FGFBP1	Q14512	2757.52	100	7.85	333707	264193	364292	154311	80705.2	108200	FGFBP1:192:T	1	Tn	GKETTPSSLAVTQTMATK	Tn	FGFBP1:T:192:1:Tn	-1.62488	0.00486448	0.019619	-0.813499
FGFBP1	Q14512	2960.6	99.75	6.3	914193	703944	844445	182120	95510.2	115482	FGFBP1:192:T	2	Tn	GKETTPSSLAVTQTMATK	"Tn", "Tn"	FGFBP1:T:192:2:Tn	-2.87033	0.000506168	0.00572156	-0.813499
FGFBP1	Q14512	2911.45	100	4.04	245274	192147	208326	52094.8	44675	42124.5	FGFBP1:192:T	3	T	ETTPSSLAVTQTMATK	"Tn", "Tn", "T"	FGFBP1:T:192:3:T	-2.2213	0.000455513	0.00548903	-0.813499
FGFBP1	Q14512	2749.4	99.82	5.23	5.13435e+06	5.08018e+06	5.24686e+06	439195	280848	622866	FGFBP1:192:T	3	Tn	ETTPSSLAVTQTMATK	"Tn", "Tn", "Tn"	FGFBP1:T:192:3:Tn	-3.54725	1.80667e-06	0.000743317	-0.813499
FGFBP1	Q14512	2936.48	100	6.11	1.3958e+06	1.27552e+06	1.23453e+06	242736	119301	130352	FGFBP1:192:T	4	Tn	ETTPSSLAVTQTMATK	"Tn", "Tn", "Tn", "Tn"	FGFBP1:T:192:4:Tn	-3.2906	5.32886e-05	0.00243605	-0.813499
FGFBP1	Q14512	4380.1	100	2.14	80086	68514.4	53664.5	31002.1	31028.6	29704.9	FGFBP1:192:T	5	T	GKETTPSSLAVTQTMATK	"T", "T", "T", "T", "T"	FGFBP1:T:192:5:T	-1.14404	0.00858354	0.027788	-0.813499
FGFBP1	Q14512	3569.83	96.75	4.31	111817	149729	169100	42688.5	34348.5	35920.4	FGFBP1:192:T	5	Tn	GKETTPSSLAVTQTMATK	"Tn", "Tn", "Tn", "Tn", "Tn"	FGFBP1:T:192:5:Tn	-2.05947	0.00339449	0.0169258	-0.813499
FGFR3	P22607	2422.26	100	3.19	43257.2	48865.5	41713	20415	14161.5	16074.4	FGFR3:183:T	1	T	CPAAGNPTPSISWLK	T	FGFR3:T:183:1:T	-1.42818	0.00062826	0.00630174	ND
FGFR3	P22607	1874.19	100	3.02	540596	494625	516104	89883.9	54647	50783	FGFR3:504:T	1	Tn	AAKPVTVAVK	Tn	FGFR3:T:504:1:Tn	-3.23945	1.55896e-05	0.00190136	ND
FICD	Q9BVA6	1433.9	100	1.73	419634	353756	376937	321240	260353	313412	FICD:90:T	1	Tn	GATLLVAK	Tn	FICD:T:90:1:Tn	-0.266262	0.0350889	0.0728656	ND
FICD	Q9BVA6	1982.07	100	1.87	76508.3	63178.9	74490.3	96525.9	94777.4	107222	FICD:168:T	1	T	ALTISPYHEK	T	FICD:T:168:1:T	0.373863	0.00779211	0.0263705	ND
FICD	Q9BVA6	1820.02	100	2.89	369107	310192	331563	279716	184969	250974	FICD:168:T	1	Tn	ALTISPYHEK	Tn	FICD:T:168:1:Tn	-0.401746	0.0403434	0.0803521	ND
FJX1	Q86VR8	1961.99	100	2.84	210164	196745	207550	200381	180082	185307	FJX1:39:S	1	T	TELPASRPPEDR	T	FJX1:S:39:1:T	-0.163541	0.0915661	0.148653	ND
FJX1	Q86VR8	1688.95	100	2.08	218865	203395	232605	188505	165775	163453	FJX1:79:T	1	T	GGSLKTFR	T	FJX1:T:79:1:T	-0.400818	0.0170552	0.0444515	ND
FJX1	Q86VR8	1917.04	100	3.93	176325	178786	180606	155773	154665	142782	FJX1:85:T	1	T	ALLTLAAGADGPPR	T	FJX1:T:85:1:T	-0.209084	0.00317414	0.0164712	ND
FJX1	Q86VR8	1754.98	100	3.37	113280	114339	106461	108078	100057	91574.7	FJX1:85:T	1	Tn	ALLTLAAGADGPPR	Tn	FJX1:T:85:1:Tn	-0.179061	0.0996475	0.157424	ND
FJX1	Q86VR8	1453.73	100	2.28	287859	260458	279285	186484	192560	157576	FJX1:99:S	1	T	QSRSEPR	T	FJX1:S:99:1:T	-0.582684	0.00198199	0.0125886	ND
FKBP11	Q9NYL4	1781.89	100	3.01	159457	145972	156453	133934	163837	118994	FKBP11:31:T	1	T	EAGLETESPVR	T	FKBP11:T:31:1:T	-0.224208	0.337127	0.417424	0.00144197
FKBP11	Q9NYL4	1619.83	100	3.39	182761	169382	176070	143229	174546	128958	FKBP11:31:T	1	Tn	EAGLETESPVR	Tn	FKBP11:T:31:1:Tn	-0.297829	0.124503	0.18793	0.00144197
FKRP	Q9H9S5	1379.73	100	2.07	11456.1	8001.69	9943.09	10343.4	12611.2	13198	FKRP:43:S	1	T	RASAAGPR	T	FKRP:S:43:1:T	0.342943	0.164773	0.232799	ND
FKRP	Q9H9S5	1655.88	100	2.74	106766	94891.7	90693.8	109075	118189	124844	FKRP:250:T	1	T	QPPLATAHAR	T	FKRP:T:250:1:T	0.316747	0.0399021	0.0796935	ND
FKRP	Q9H9S5	3287.61	100	2.01	7616.3	7005.72	11860	14306	8686.29	10080.1	FKRP:483:Y	2	T	FGPGVIENPQYPNPALLSLTGSG	"T", "T"	FKRP:Y:483:2:T	0.404343	0.389306	0.470302	ND
FKTN	O75072	2029.97	100	2.63	24885.9	22940.3	27235.8	28819.9	38081.6	26498.7	FKTN:94:S	1	T	NTSHGSTSQCK	T	FKTN:S:94:1:T	0.211738	0.178399	0.247848	ND
FKTN	O75072	2225.27	100	1.79	70531.6	59437.1	67505.7	54511.6	44593	43725.4	FKTN:433:T	1	T	IPVKTWDWK	T	FKTN:T:433:1:T	-0.598194	0.0190465	0.0479074	ND
FLRT2	O43155	1777.94	100	2.23	74247.8	80812.6	82933	89091.8	68726.9	91135	FLRT2:418:T	1	T	ERVTPPISER	T	FLRT2:T:418:1:T	0.140712	0.656486	0.719848	ND
FLRT2	O43155	1615.89	100	2.47	166614	180699	157089	211573	175892	238912	FLRT2:418:T	1	Tn	ERVTPPISER	Tn	FLRT2:T:418:1:Tn	0.344642	0.105311	0.164387	ND
FLRT3	Q9NZU0	3559.93	99.59	4.37	13210.6	8537.22	10328	12555.3	9784.61	14692.8	FLRT3:368:T	2	Tn	TIQITTAIPNTVYPAQGQWPAPVTK	"Tn", "Tn"	FLRT3:T:368:2:Tn	0.281735	0.448334	0.528964	-0.150401
FLRT3	Q9NZU0	2450.45	100	4.77	122420	76213.2	93841.6	69086.9	66966.8	98560.9	FLRT3:386:T	1	T	TKQPDIKNPK	T	FLRT3:T:386:1:T	-0.441816	0.317169	0.397151	-0.150401
FLRT3	Q9NZU0	2304.26	100	4.41	77689.4	77754.2	76324.2	63643.8	65990.6	64824.3	FLRT3:386:T	1	Tn	TVYPAQGQWPAPVTK	Tn	FLRT3:T:386:1:Tn	-0.261182	0.000111472	0.00302994	-0.150401
FLRT3	Q9NZU0	3559.93	100	4.37	13210.6	8537.22	10328	12555.3	9784.61	14692.8	FLRT3:386:T	2	Tn	TIQITTAIPNTVYPAQGQWPAPVTK	"Tn", "Tn"	FLRT3:T:386:2:Tn	0.281735	0.448334	0.528964	-0.150401
FLRT3	Q9NZU0	3338.7	100	5.71	54453.6	47656.6	49555.6	115040	90602.6	116367	FLRT3:397:T	3	T	LTKDHQTTGSPSRK	"T", "T", "T"	FLRT3:T:397:3:T	1.21502	0.00274697	0.015214	-0.150401
FLRT3	Q9NZU0	2663.29	100	2.57	21734.3	16317.8	26566.2	64732.6	90861.8	77886.5	FLRT3:397:T	3	Tn	LTKDHQTTGSPS	"Tn", "T", "T"	FLRT3:T:397:3:Tn	1.8414	0.00225593	0.0133521	-0.150401
FLRT3	Q9NZU0	3703.84	100	5.26	38953.4	33458.4	43486.1	75716	65669.2	86657.5	FLRT3:397:T	4	T	LTKDHQTTGSPSRK	"T", "T", "T", "T"	FLRT3:T:397:4:T	0.958849	0.00510982	0.0201869	-0.150401
FLRT3	Q9NZU0	3387.6	100	2.36	24379.2	23148.5	22316	25695.1	22137.7	24747.3	FLRT3:397:T	5	T	LTKDHQTTGSPSR	"T", "T", "T", "Tn", "Tn"	FLRT3:T:397:5:T	0.096355	0.496497	0.574724	-0.150401
FLRT3	Q9NZU0	2037.05	100	2.36	17590.5	15527.7	16772.1	27624.6	25500.8	28478.1	FLRT3:402:T	1	T	DHQTTGSPSRK	T	FLRT3:T:402:1:T	0.719884	0.000587281	0.00606226	-0.150401
FLRT3	Q9NZU0	2402.18	100	5.68	66877.5	48095.3	57175.7	138588	108130	130331	FLRT3:402:T	2	T	DHQTTGSPSRK	"T", "T"	FLRT3:T:402:2:T	1.1887	0.00297314	0.0158896	-0.150401
FLRT3	Q9NZU0	2240.13	99.92	4.43	10648.7	9960.05	9656.69	25999.7	16424.5	21294.4	FLRT3:402:T	2	Tn	DHQTTGSPSRK	"Tn", "T"	FLRT3:T:402:2:Tn	1.09625	0.0159768	0.0424475	-0.150401
FLRT3	Q9NZU0	3549.8	99.64	4.32	96450.4	94906.8	85590	93014.5	76439.6	115701	FLRT3:402:T	3	T	NPKLTKDHQTTGSPSR	"T", "T", "T"	FLRT3:T:402:3:T	-0.0290561	0.829071	0.861994	-0.150401
FLRT3	Q9NZU0	1923.9	100	1.93	1742.65	3571.31	2707.45	2830.58	8369.01	5319.52	FLRT3:402:T	3	Tn	DHQTTGSPSR	"Tn", "Tn", "Tn"	FLRT3:T:402:3:Tn	0.974361	0.168318	0.236582	-0.150401
FLRT3	Q9NZU0	3590.83	99.99	2.66	26305.1	28486	20783.1	19487.8	15894	20446	FLRT3:402:T	4	T	NPKLTKDHQTTGSPSR	"T", "T", "Tn", "Tn"	FLRT3:T:402:4:T	-0.432776	0.0698853	0.121982	-0.150401
FLRT3	Q9NZU0	2037.05	100	5.08	13418.6	8699.31	13699.5	57396.1	39890.8	42773.3	FLRT3:403:T	1	T	DHQTTGSPSRK	T	FLRT3:T:403:1:T	1.67247	0.00356085	0.0169258	-0.150401
FLRT3	Q9NZU0	1875	99.9	4.51	18847.6	12117.9	25187.7	56445.9	42559.5	54664.8	FLRT3:403:T	1	Tn	KDHQTTGSPSR	Tn	FLRT3:T:403:1:Tn	1.53623	0.00487896	0.019619	-0.150401
FLRT3	Q9NZU0	2402.18	100	5.68	66877.5	48095.3	57175.7	138588	108130	130331	FLRT3:403:T	2	T	DHQTTGSPSRK	"T", "T"	FLRT3:T:403:2:T	1.1887	0.00297314	0.0158896	-0.150401
FLRT3	Q9NZU0	1720.82	100	3.22	35788.3	35634.9	32784.4	41534.2	55031.4	47194.2	FLRT3:403:T	2	Tn	DHQTTGSPSR	"Tn", "Tn"	FLRT3:T:403:2:Tn	0.405317	0.0308222	0.066793	-0.150401
FLRT3	Q9NZU0	2868.36	100	4.05	10758.2	12521.6	10105.9	11419	11338.1	12367.8	FLRT3:403:T	3	T	TKDHQTTGSPSR	"T", "T", "T"	FLRT3:T:403:3:T	0.0859879	0.505602	0.582221	-0.150401
FLRT3	Q9NZU0	1923.9	100	1.93	1742.65	3571.31	2707.45	2830.58	8369.01	5319.52	FLRT3:403:T	3	Tn	DHQTTGSPSR	"Tn", "Tn", "Tn"	FLRT3:T:403:3:Tn	0.974361	0.168318	0.236582	-0.150401
FLRT3	Q9NZU0	2767.31	100	2.06	13378.8	15099.6	20265.1	53533.9	38745.3	50954.9	FLRT3:405:S	3	T	DHQTTGSPSRK	"T", "T", "T"	FLRT3:S:405:3:T	1.75471	0.00326555	0.0166843	-0.150401
FLRT3	Q9NZU0	2085.95	99.88	1.57	6538.93	5536.29	5371.1	7418.8	3906.09	5059.23	FLRT3:405:S	3	Tn	DHQTTGSPSR	"T", "Tn", "Tn"	FLRT3:S:405:3:Tn	-0.130003	0.762895	0.805993	-0.150401
FLRT3	Q9NZU0	2085.95	99.88	1.57	6538.93	5536.29	5371.1	7418.8	3906.09	5059.23	FLRT3:407:S	3	Tn	DHQTTGSPSR	"T", "Tn", "Tn"	FLRT3:S:407:3:Tn	-0.130003	0.762895	0.805993	-0.150401
FLRT3	Q9NZU0	1956.21	100	2.62	148361	127883	139301	167372	115116	133121	FLRT3:412:T	1	T	KTITITVK	T	FLRT3:T:412:1:T	-0.0654631	0.99901	0.999259	-0.150401
FLRT3	Q9NZU0	1436.9	100	2.23	662523	561851	576960	666298	476819	475928	FLRT3:412:T	1	Tn	TITITVK	Tn	FLRT3:T:412:1:Tn	-0.27503	0.438212	0.519149	-0.150401
FLRT3	Q9NZU0	1997.23	100	2.98	117228	101543	114713	128907	105328	108216	FLRT3:412:T	2	Tn	KTITITVK	"Tn", "Tn"	FLRT3:T:412:2:Tn	-0.0841232	0.753264	0.798748	-0.150401
FLRT3	Q9NZU0	1598.95	100	1.71	36254.3	33678	36593.9	40349.8	30899.4	44464	FLRT3:414:T	1	T	TITITVK	T	FLRT3:T:414:1:T	0.154407	0.498567	0.575731	-0.150401
FLRT3	Q9NZU0	1794.16	100	2.85	194925	156286	172798	189107	113394	147748	FLRT3:414:T	1	Tn	KTITITVK	Tn	FLRT3:T:414:1:Tn	-0.225956	0.373841	0.455634	-0.150401
FLRT3	Q9NZU0	1997.23	100	2.98	117228	101543	114713	128907	105328	108216	FLRT3:414:T	2	Tn	KTITITVK	"Tn", "Tn"	FLRT3:T:414:2:Tn	-0.0841232	0.753264	0.798748	-0.150401
FLRT3	Q9NZU0	2197.16	100	4.62	158353	153011	158322	178136	132656	132126	FLRT3:419:T	1	T	SVTSDTIHISWK	T	FLRT3:T:419:1:T	-0.255168	0.592276	0.662172	-0.150401
FLRT3	Q9NZU0	2035.11	100	3.88	99978.3	102843	88506.5	115108	84875.4	87757.9	FLRT3:419:T	1	Tn	SVTSDTIHISWK	Tn	FLRT3:T:419:1:Tn	-0.188086	0.915489	0.933919	-0.150401
FLRT3	Q9NZU0	1820.88	99.92	2.64	132719	128687	130162	145017	167495	151109	FLRT3:511:T	1	T	MYNPTTTLNR	T	FLRT3:T:511:1:T	0.215283	0.0243502	0.056058	-0.150401
FN1	P02751	1741.95	100	2.84	25180.8	23482.6	24313.9	47570.2	72045.9	94510.4	FN1:19:T	1	T	TAVPSTGASK	T	FN1:T:19:1:T	1.56714	0.0256103	0.0578491	1.45418
FN1	P02751	1579.89	100	2.93	336549	324982	328486	1.41524e+06	1.60702e+06	1.65115e+06	FN1:19:T	1	Tn	TAVPSTGASK	Tn	FN1:T:19:1:Tn	2.29049	7.12552e-05	0.0027002	1.45418
FN1	P02751	2107.08	100	3.22	253327	217052	243829	491790	572428	695793	FN1:19:T	2	T	TAVPSTGASK	"T", "T"	FN1:T:19:2:T	1.23122	0.00444875	0.0187061	1.45418
FN1	P02751	1945.03	100	3.16	158367	102734	162996	471245	454312	549518	FN1:19:T	2	Tn	TAVPSTGASK	"Tn", "T"	FN1:T:19:2:Tn	1.57321	0.000568649	0.00595531	1.45418
FN1	P02751	2310.16	100	3.09	138795	144650	139851	166192	176470	182706	FN1:19:T	3	T	TAVPSTGASK	"T", "T", "Tn"	FN1:T:19:3:T	0.335531	0.00270242	0.0150497	1.45418
FN1	P02751	1986.05	100	2.82	356250	294706	340423	964307	937578	1.11233e+06	FN1:19:T	3	Tn	TAVPSTGASK	"Tn", "Tn", "Tn"	FN1:T:19:3:Tn	1.50216	0.00030031	0.00476725	1.45418
FN1	P02751	2189.13	100	2.92	119284	90459.2	97682.2	197553	177461	282811	FN1:19:T	4	Tn	TAVPSTGASK	"Tn", "Tn", "Tn", "Tn"	FN1:T:19:4:Tn	1.01607	0.0250444	0.0571083	1.45418
FN1	P02751	1741.95	100	2.65	95760.3	94503	97594.6	208796	274004	294856	FN1:23:S	1	T	TAVPSTGASK	T	FN1:S:23:1:T	1.5167	0.00325382	0.0166843	1.45418
FN1	P02751	2148.11	100	2.65	181511	175184	217864	529813	654918	668655	FN1:23:S	3	T	TAVPSTGASK	"Tn", "T", "Tn"	FN1:S:23:3:T	1.85126	0.00076222	0.00673372	1.45418
FN1	P02751	1986.05	100	2.1	125836	112497	112124	326980	294759	382117	FN1:23:S	3	Tn	TAVPSTGASK	"Tn", "Tn", "Tn"	FN1:S:23:3:Tn	1.53932	0.0010948	0.00854479	1.45418
FN1	P02751	2189.13	100	2.92	119284	90459.2	97682.2	197553	177461	282811	FN1:23:S	4	Tn	TAVPSTGASK	"Tn", "Tn", "Tn", "Tn"	FN1:S:23:4:Tn	1.01607	0.0250444	0.0571083	1.45418
FN1	P02751	1741.95	100	2.38	225404	201394	196435	475946	647698	686806	FN1:24:T	1	T	TAVPSTGASK	T	FN1:T:24:1:T	1.6853	0.00375847	0.0172524	1.45418
FN1	P02751	1945.03	100	3.16	158367	102734	162996	471245	454312	549518	FN1:24:T	2	T	TAVPSTGASK	"Tn", "T"	FN1:T:24:2:T	1.57321	0.000568649	0.00595531	1.45418
FN1	P02751	1945.03	100	3.21	131907	134933	142168	353556	352590	514131	FN1:24:T	2	Tn	TAVPSTGASK	"T", "Tn"	FN1:T:24:2:Tn	1.38969	0.00733862	0.025221	1.45418
FN1	P02751	2310.16	100	3.09	138795	144650	139851	166192	176470	182706	FN1:24:T	3	T	TAVPSTGASK	"T", "T", "Tn"	FN1:T:24:3:T	0.335531	0.00270242	0.0150497	1.45418
FN1	P02751	1986.05	100	2.82	356250	294706	340423	964307	937578	1.11233e+06	FN1:24:T	3	Tn	TAVPSTGASK	"Tn", "Tn", "Tn"	FN1:T:24:3:Tn	1.50216	0.00030031	0.00476725	1.45418
FN1	P02751	2189.13	100	2.92	119284	90459.2	97682.2	197553	177461	282811	FN1:24:T	4	Tn	TAVPSTGASK	"Tn", "Tn", "Tn", "Tn"	FN1:T:24:4:Tn	1.01607	0.0250444	0.0571083	1.45418
FN1	P02751	2107.08	100	3.22	253327	217052	243829	491790	572428	695793	FN1:27:S	2	T	TAVPSTGASK	"T", "T"	FN1:S:27:2:T	1.23122	0.00444875	0.0187061	1.45418
FN1	P02751	1782.97	100	2.92	284026	244068	231989	842343	944546	786141	FN1:27:S	2	Tn	TAVPSTGASK	"Tn", "Tn"	FN1:S:27:2:Tn	1.78712	0.000247555	0.00440739	1.45418
FN1	P02751	2310.16	100	3.09	138795	144650	139851	166192	176470	182706	FN1:27:S	3	Tn	TAVPSTGASK	"T", "T", "Tn"	FN1:S:27:3:Tn	0.335531	0.00270242	0.0150497	1.45418
FN1	P02751	2189.13	100	2.92	119284	90459.2	97682.2	197553	177461	282811	FN1:27:S	4	Tn	TAVPSTGASK	"Tn", "Tn", "Tn", "Tn"	FN1:S:27:4:Tn	1.01607	0.0250444	0.0571083	1.45418
FN1	P02751	3900.96	99.99	6.21	83055.9	69863.3	73425.8	207703	231308	259622	FN1:41:S	1	T	QAQQMVQPQSPVAVSQSKPGCYDNGK	T	FN1:S:41:1:T	1.65546	0.000531398	0.00579707	1.45418
FN1	P02751	3941.98	99.45	4.23	83361.4	64445.5	73027.6	225277	287764	256980	FN1:41:S	2	Tn	QAQQMVQPQSPVAVSQSKPGCYDNGK	"Tn", "Tn"	FN1:S:41:2:Tn	1.81514	0.00062934	0.00630174	1.45418
FN1	P02751	2492.28	100	5.86	122914	112073	130448	486827	512704	1.03178e+06	FN1:46:S	1	T	VSQSKPGCYDNGK	T	FN1:S:46:1:T	2.06048	0.0352851	0.0728989	1.45418
FN1	P02751	2330.23	100	4.23	106250	87264.6	97426.1	381814	266899	376409	FN1:46:S	1	Tn	VSQSKPGCYDNGK	Tn	FN1:S:46:1:Tn	1.94992	0.0029433	0.0158443	1.45418
FN1	P02751	3941.98	99.45	4.23	83361.4	64445.5	73027.6	225277	287764	256980	FN1:46:S	2	Tn	QAQQMVQPQSPVAVSQSKPGCYDNGK	"Tn", "Tn"	FN1:S:46:2:Tn	1.81514	0.00062934	0.00630174	1.45418
FN1	P02751	3922.94	99.77	4.71	75112.3	82793.6	69772.8	191877	291759	287434	FN1:48:S	2	T	QMVQPQSPVAVSQSKPGCYDNGK	"T", "T"	FN1:S:48:2:T	1.93611	0.00525981	0.020638	1.45418
FN1	P02751	2823.31	100	3	91451.2	92402	65809.1	54972.8	71441.6	54504.9	FN1:278:T	2	T	HTSVQTTSSGSGPFTDVR	"T", "T"	FN1:T:278:2:T	-0.734283	0.0909733	0.147857	1.45418
FN1	P02751	2499.2	100	4.79	15378.9	12649.6	13813.8	35236.3	39895	58042	FN1:278:T	2	Tn	HTSVQTTSSGSGPFTDVR	"Tn", "Tn"	FN1:T:278:2:Tn	1.5301	0.0121744	0.0350972	1.45418
FN1	P02751	3188.44	100	4.32	51094.6	49498.2	51916.9	80643.7	67126.1	113077	FN1:278:T	3	T	HTSVQTTSSGSGPFTDVR	"T", "T", "T"	FN1:T:278:3:T	0.658391	0.0572782	0.104737	1.45418
FN1	P02751	2702.28	100	6.24	50898.9	47606.8	60575	151066	136780	174103	FN1:278:T	3	Tn	HTSVQTTSSGSGPFTDVR	"Tn", "Tn", "Tn"	FN1:T:278:3:Tn	1.56948	0.000943373	0.00773666	1.45418
FN1	P02751	3553.57	99.52	2.61	10522.9	8624.68	14116.5	28827.4	25266.6	43653.3	FN1:278:T	4	T	HTSVQTTSSGSGPFTDVR	"T", "T", "T", "T"	FN1:T:278:4:T	1.45391	0.0213803	0.0516571	1.45418
FN1	P02751	2905.36	100	2.43	10557.6	9870.68	10557.7	26911.6	21477.4	29535.4	FN1:278:T	4	Tn	HTSVQTTSSGSGPFTDVR	"Tn", "Tn", "Tn", "Tn"	FN1:T:278:4:Tn	1.34995	0.00278764	0.015259	1.45418
FN1	P02751	2458.18	100	5.95	683838	878785	862360	2.93727e+06	3.78138e+06	4.54362e+06	FN1:279:T	1	T	HTSVQTTSSGSGPFTDVR	T	FN1:T:279:1:T	2.13255	0.00325773	0.0166843	1.45418
FN1	P02751	1436.71	99.52	1.89	90165.6	63020.2	94231.7	335975	337812	390906	FN1:279:T	1	Tn	HTSVQTTSSG	Tn	FN1:T:279:1:Tn	1.90557	0.000185473	0.00387074	1.45418
FN1	P02751	2823.31	100	3.73	72728.6	63349.8	62926.7	173963	198927	256514	FN1:279:T	2	T	HTSVQTTSSGSGPFTDVR	"T", "T"	FN1:T:279:2:T	1.65083	0.0043404	0.0185741	1.45418
FN1	P02751	2499.2	100	5.55	459980	405541	445629	2.3584e+06	2.61473e+06	2.74598e+06	FN1:279:T	2	Tn	HTSVQTTSSGSGPFTDVR	"Tn", "Tn"	FN1:T:279:2:Tn	2.55275	4.94055e-05	0.00241166	1.45418
FN1	P02751	3188.44	99.64	4.32	51094.6	49498.2	51916.9	80643.7	67126.1	113077	FN1:279:T	3	T	HTSVQTTSSGSGPFTDVR	"T", "T", "T"	FN1:T:279:3:T	0.658391	0.0572782	0.104737	1.45418
FN1	P02751	2702.28	99.9	5.05	37408.2	36743.9	36251.1	95667.3	85250.9	103805	FN1:279:T	3	Tn	HTSVQTTSSGSGPFTDVR	"Tn", "Tn", "Tn"	FN1:T:279:3:Tn	1.38052	0.000416858	0.00522427	1.45418
FN1	P02751	3553.57	99.52	2.61	10522.9	8624.68	14116.5	28827.4	25266.6	43653.3	FN1:279:T	4	T	HTSVQTTSSGSGPFTDVR	"T", "T", "T", "T"	FN1:T:279:4:T	1.45391	0.0213803	0.0516571	1.45418
FN1	P02751	2905.36	100	2.43	10557.6	9870.68	10557.7	26911.6	21477.4	29535.4	FN1:279:T	4	Tn	HTSVQTTSSGSGPFTDVR	"Tn", "Tn", "Tn", "Tn"	FN1:T:279:4:Tn	1.34995	0.00278764	0.015259	1.45418
FN1	P02751	2458.18	100	6.64	101953	92244.1	102618	299642	363246	421719	FN1:280:S	1	T	HTSVQTTSSGSGPFTDVR	T	FN1:S:280:1:T	1.83304	0.00176444	0.0117096	1.45418
FN1	P02751	2296.13	100	7.33	105997	100165	98122.1	184651	199929	219980	FN1:280:S	1	Tn	HTSVQTTSSGSGPFTDVR	Tn	FN1:S:280:1:Tn	0.997111	0.000675778	0.00646592	1.45418
FN1	P02751	2823.31	99.64	3.78	60095.6	75548.2	87609.4	174864	180540	254541	FN1:280:S	2	T	HTSVQTTSSGSGPFTDVR	"T", "T"	FN1:S:280:2:T	1.25685	0.00866919	0.0279902	1.45418
FN1	P02751	2499.2	99.84	5.66	671666	618607	544036	2.86274e+06	2.91252e+06	2.94642e+06	FN1:280:S	2	Tn	HTSVQTTSSGSGPFTDVR	"Tn", "Tn"	FN1:S:280:2:Tn	2.23517	8.28322e-07	0.000743317	1.45418
FN1	P02751	3188.44	99.75	2.69	537010	432087	709894	1.59402e+06	2.17734e+06	2.1337e+06	FN1:280:S	3	T	HTSVQTTSSGSGPFTDVR	"T", "T", "T"	FN1:S:280:3:T	1.99033	0.00232073	0.0135572	1.45418
FN1	P02751	2702.28	99.89	5.33	33400.2	28969.5	44085.3	174836	178880	231772	FN1:280:S	3	Tn	HTSVQTTSSGSGPFTDVR	"Tn", "Tn", "Tn"	FN1:S:280:3:Tn	2.42106	0.00107149	0.00838561	1.45418
FN1	P02751	3553.57	99.52	2.61	10522.9	8624.68	14116.5	28827.4	25266.6	43653.3	FN1:280:S	4	T	HTSVQTTSSGSGPFTDVR	"T", "T", "T", "T"	FN1:S:280:4:T	1.45391	0.0213803	0.0516571	1.45418
FN1	P02751	2905.36	100	2.43	10557.6	9870.68	10557.7	26911.6	21477.4	29535.4	FN1:280:S	4	Tn	HTSVQTTSSGSGPFTDVR	"Tn", "Tn", "Tn", "Tn"	FN1:S:280:4:Tn	1.34995	0.00278764	0.015259	1.45418
FN1	P02751	3188.44	99.21	2.14	113300	99016.1	115600	202209	197379	248578	FN1:281:S	3	T	HTSVQTTSSGSGPFTDVR	"T", "T", "T"	FN1:S:281:3:T	0.835702	0.00337431	0.0169258	1.45418
FN1	P02751	3188.44	98.87	3.93	69634	59666.7	57937.8	142579	143960	154114	FN1:283:S	3	T	HTSVQTTSSGSGPFTDVR	"T", "T", "T"	FN1:S:283:3:T	1.27067	8.08103e-05	0.00283822	1.45418
FN1	P02751	2458.18	100	5.43	37003.2	43658.4	45269.4	82949.4	91175.7	110978	FN1:287:T	1	T	HTSVQTTSSGSGPFTDVR	T	FN1:T:287:1:T	1.06239	0.00364829	0.0170768	1.45418
FN1	P02751	2823.31	100	3.78	60095.6	75548.2	87609.4	174864	180540	254541	FN1:287:T	2	T	HTSVQTTSSGSGPFTDVR	"T", "T"	FN1:T:287:2:T	1.25685	0.00866919	0.0279902	1.45418
FN1	P02751	2499.2	100	5.66	671666	618607	544036	2.86274e+06	2.91252e+06	2.94642e+06	FN1:287:T	2	Tn	HTSVQTTSSGSGPFTDVR	"Tn", "Tn"	FN1:T:287:2:Tn	2.23517	8.28322e-07	0.000743317	1.45418
FN1	P02751	3188.44	100	4.32	51094.6	49498.2	51916.9	80643.7	67126.1	113077	FN1:287:T	3	T	HTSVQTTSSGSGPFTDVR	"T", "T", "T"	FN1:T:287:3:T	0.658391	0.0572782	0.104737	1.45418
FN1	P02751	2702.28	100	6.24	50898.9	47606.8	60575	151066	136780	174103	FN1:287:T	3	Tn	HTSVQTTSSGSGPFTDVR	"Tn", "Tn", "Tn"	FN1:T:287:3:Tn	1.56948	0.000943373	0.00773666	1.45418
FN1	P02751	3553.57	100	2.61	10522.9	8624.68	14116.5	28827.4	25266.6	43653.3	FN1:287:T	4	T	HTSVQTTSSGSGPFTDVR	"T", "T", "T", "T"	FN1:T:287:4:T	1.45391	0.0213803	0.0516571	1.45418
FN1	P02751	2905.36	100	2.43	10557.6	9870.68	10557.7	26911.6	21477.4	29535.4	FN1:287:T	4	Tn	HTSVQTTSSGSGPFTDVR	"Tn", "Tn", "Tn", "Tn"	FN1:T:287:4:Tn	1.34995	0.00278764	0.015259	1.45418
FN1	P02751	2410.11	100	2.29	192703	181848	170638	367858	400308	461445	FN1:449:T	1	T	WCGTTQNYDADQK	T	FN1:T:449:1:T	1.13838	0.00126285	0.00930178	1.45418
FN1	P02751	2248.06	99.87	3.71	453749	331250	381181	835595	694898	922877	FN1:449:T	1	Tn	WCGTTQNYDADQK	Tn	FN1:T:449:1:Tn	1.13233	0.00469524	0.0191022	1.45418
FN1	P02751	2358.29	100	1.06	28569.8	44687.1	30499	54858.4	36371.2	59952.8	FN1:1286:T	1	Tn	VTWAPPPSIDLTNFLVR	Tn	FN1:T:1286:1:Tn	0.846949	0.146258	0.211564	1.45418
FN1	P02751	3555.86	99.29	4.3	118802	100942	113276	194759	169526	225871	FN1:1546:S	2	Tn	TEIDKPSQMQVTDVQDNSISVK	"Tn", "Tn"	FN1:S:1546:2:Tn	0.781848	0.00746906	0.0256082	1.45418
FN1	P02751	3530.82	99.49	4.47	85936	71503.8	83677.3	203469	206555	165679	FN1:1551:T	1	T	TEIDKPSQMQVTDVQDNSISVK	T	FN1:T:1551:1:T	1.2819	0.00130357	0.00952866	1.45418
FN1	P02751	3879.96	99.06	2.14	58988.6	47786.2	47390.8	75302.4	68345.7	75824.3	FN1:1557:S	2	T	TEIDKPSQMQVTDVQDNSISVK	"T", "T"	FN1:S:1557:2:T	0.656103	0.00842541	0.027418	1.45418
FN1	P02751	4261.09	99.55	2.25	55164.6	52103.1	51782.3	77279.6	76265	83672.1	FN1:1557:S	3	T	TEIDKPSQMQVTDVQDNSISVK	"T", "T", "T"	FN1:S:1557:3:T	0.568719	0.000522369	0.00574208	1.45418
FN1	P02751	3895.96	99.13	2.89	89917.2	81484	91560	127023	96523.5	119563	FN1:1559:S	2	T	TEIDKPSQMQVTDVQDNSISVK	"T", "T"	FN1:S:1559:2:T	0.411096	0.0510832	0.0955322	1.45418
FN1	P02751	3571.85	99.27	4.62	177585	148393	162744	343206	291446	443178	FN1:1559:S	2	Tn	TEIDKPSQMQVTDVQDNSISVK	"Tn", "Tn"	FN1:S:1559:2:Tn	1.07647	0.0123234	0.0353499	1.45418
FN1	P02751	4261.09	99.55	2.25	55164.6	52103.1	51782.3	77279.6	76265	83672.1	FN1:1559:S	3	T	TEIDKPSQMQVTDVQDNSISVK	"T", "T", "T"	FN1:S:1559:3:T	0.568719	0.000522369	0.00574208	1.45418
FN1	P02751	1943.98	100	3.02	25373.8	22669.8	24956	66458.4	70835.8	84791.7	FN1:1565:S	1	T	WLPSSSPVTGYR	T	FN1:S:1565:1:T	1.50509	0.000885482	0.00741333	1.45418
FN1	P02751	1781.93	100	3.01	35956.5	28922.3	35567.9	76560.4	82289.6	93945.1	FN1:1565:S	1	Tn	WLPSSSPVTGYR	Tn	FN1:S:1565:1:Tn	1.21014	0.000820244	0.00707189	1.45418
FN1	P02751	1985.01	100	2.31	31177.4	32593	30185.3	70631.5	66672.8	70412.7	FN1:1565:S	2	Tn	WLPSSSPVTGYR	"Tn", "Tn"	FN1:S:1565:2:Tn	1.17533	1.31385e-05	0.00189194	1.45418
FN1	P02751	1943.98	100	3.22	54770.7	46997.1	44160.2	80739.9	90821.8	88470.1	FN1:1567:S	1	T	WLPSSSPVTGYR	T	FN1:S:1567:1:T	0.912618	0.000982402	0.00785922	1.45418
FN1	P02751	1985.01	100	2.31	31177.4	32593	30185.3	70631.5	66672.8	70412.7	FN1:1570:T	2	Tn	WLPSSSPVTGYR	"Tn", "Tn"	FN1:T:1570:2:Tn	1.17533	1.31385e-05	0.00189194	1.45418
FN1	P02751	2800.5	99.93	4.58	39428	38166.7	40369.9	138637	119292	122765	FN1:1575:T	1	T	WLPSSSPVTGYRVTTTPK	T	FN1:T:1575:1:T	1.63861	0.000127181	0.00327037	1.45418
FN1	P02751	3165.63	99.99	1.68	30837.8	35550.6	32226.9	101330	81486.8	118274	FN1:1575:T	2	T	WLPSSSPVTGYRVTTTPK	"T", "T"	FN1:T:1575:2:T	1.65273	0.00325459	0.0166843	1.45418
FN1	P02751	1952.12	100	2.19	144707	128704	125176	348659	330124	405877	FN1:1585:T	1	T	NGPGPTKTK	T	FN1:T:1585:1:T	1.43776	0.000632362	0.00630174	1.45418
FN1	P02751	3538.9	100	2.31	16899.3	19010.3	20142.4	46860.6	36401.8	49196.6	FN1:1585:T	3	T	VTTTPKNGPGPTKTK	"T", "T", "T"	FN1:T:1585:3:T	1.30159	0.00325722	0.0166843	1.45418
FN1	P02751	2041.11	100	3.64	229627	169788	223996	585148	411872	571296	FN1:1641:T	1	Tn	GLAFTDVDVDSIK	Tn	FN1:T:1641:1:Tn	1.35076	0.00585115	0.0220801	1.45418
FN1	P02751	2336.28	100	4.55	145994	149504	144375	208848	224699	330295	FN1:1717:T	1	T	IGTQSTAIPAPTDLK	T	FN1:T:1717:1:T	0.62209	0.0472993	0.090513	1.45418
FN1	P02751	2004.13	100	4.1	75198	77288.7	117943	159244	202644	322717	FN1:1717:T	1	Tn	TQSTAIPAPTDLK	Tn	FN1:T:1717:1:Tn	1.39062	0.0532049	0.0987307	1.45418
FN1	P02751	4011.16	100	5.91	180678	191767	219321	376050	591881	553515	FN1:1999:T	1	T	TDELPQLVTLPHPNLHGPEILDVPSTVQK	T	FN1:T:1999:1:T	1.52927	0.0100803	0.0309763	1.45418
FN1	P02751	2613.47	100	5.93	37270.5	47374.4	45250.9	128244	126907	117266	FN1:1999:T	1	Tn	KTDELPQLVTLPHPNLH	Tn	FN1:T:1999:1:Tn	1.48776	6.30609e-05	0.00255796	1.45418
FN1	P02751	2497.38	100	4.34	76983.4	64006.1	58064.2	153089	164935	158560	FN1:2015:S	2	Tn	LHGPEILDVPSTVQK	"Tn", "Tn"	FN1:S:2015:2:Tn	1.30875	0.000145993	0.00344424	1.45418
FN1	P02751	2456.35	99.88	2.81	72849.2	66770.9	76489.3	113595	146074	159634	FN1:2016:T	1	T	LHGPEILDVPSTVQK	T	FN1:T:2016:1:T	1.00371	0.00830854	0.027418	1.45418
FN1	P02751	2294.3	100	4.06	91446.2	100792	94817.5	172025	166470	117767	FN1:2016:T	1	Tn	LHGPEILDVPSTVQK	Tn	FN1:T:2016:1:Tn	0.812038	0.0319094	0.0680832	1.45418
FN1	P02751	2497.38	100	4.34	76983.4	64006.1	58064.2	153089	164935	158560	FN1:2016:T	2	Tn	LHGPEILDVPSTVQK	"Tn", "Tn"	FN1:T:2016:2:Tn	1.30875	0.000145993	0.00344424	1.45418
FN1	P02751	1926.92	100	3.18	28499.5	22737.3	26783.8	38079.5	41365.3	48710.3	FN1:2020:T	2	Tn	TPFVTHPGYDTG	"Tn", "Tn"	FN1:T:2020:2:Tn	0.627059	0.00950266	0.029587	1.45418
FN1	P02751	4825.29	98.57	7.29	19521.4	22891.6	19200.1	29020.7	43510.7	46911.1	FN1:2024:T	1	T	TPFVTHPGYDTGNGIQLPGTSGQQPSVGQQMIFEEHGFR	T	FN1:T:2024:1:T	1.15631	0.0264011	0.0592636	1.45418
FN1	P02751	1926.92	100	3.18	28499.5	22737.3	26783.8	38079.5	41365.3	48710.3	FN1:2024:T	2	Tn	TPFVTHPGYDTG	"Tn", "Tn"	FN1:T:2024:2:Tn	0.627059	0.00950266	0.029587	1.45418
FN1	P02751	2318.14	99.91	2.71	80002.3	70419	97463.5	136110	178179	212199	FN1:2060:T	3	Tn	TTPPTTATPIR	"Tn", "T", "T"	FN1:T:2060:3:Tn	1.15521	0.016525	0.0434232	1.45418
FN1	P02751	1743.98	100	3.36	26760.8	22772.3	26965.3	49991.8	34882	45809.6	FN1:2061:T	1	Tn	RTTPPTTATPIR	Tn	FN1:T:2061:1:Tn	0.775529	0.0184989	0.0469813	1.45418
FN1	P02751	2271.17	99.93	2.24	49888.7	41409.8	48704.3	70891.3	76620.5	82834.1	FN1:2061:T	2	T	RTTPPTTATPIR	"T", "T"	FN1:T:2061:2:T	0.653684	0.00228453	0.0134549	1.45418
FN1	P02751	1947.06	99.96	2.81	32640.6	35125.2	44806.2	100348	81940.2	105191	FN1:2061:T	2	Tn	RTTPPTTATPIR	"Tn", "Tn"	FN1:T:2061:2:Tn	1.51443	0.00188052	0.0122444	1.45418
FN1	P02751	2636.3	99.88	2.01	7405.74	6879.68	11029.9	11148.9	21274.4	21176.1	FN1:2061:T	3	T	RTTPPTTATPIR	"T", "T", "T"	FN1:T:2061:3:T	1.51572	0.0590192	0.107375	1.45418
FN1	P02751	2150.14	100	3.25	20329.1	17814	20494.6	30060.7	29144.9	35848.9	FN1:2061:T	3	Tn	RTTPPTTATPIR	"Tn", "Tn", "Tn"	FN1:T:2061:3:Tn	0.564335	0.00590337	0.0220801	1.45418
FN1	P02751	1749.93	100	2.41	1.66334e+06	1.52381e+06	1.7596e+06	6.03739e+06	8.50015e+06	1.03364e+07	FN1:2064:T	1	T	TTPPTTATPIR	T	FN1:T:2064:1:T	2.35341	0.00598355	0.0221638	1.45418
FN1	P02751	1587.88	100	2.17	946304	764972	996417	3.36533e+06	4.36704e+06	5.20922e+06	FN1:2064:T	1	Tn	TTPPTTATPIR	Tn	FN1:T:2064:1:Tn	2.20628	0.00315876	0.016421	1.45418
FN1	P02751	2271.17	100	3.3	37780.6	32509.3	38545.5	86799.6	95344.9	136008	FN1:2064:T	2	T	RTTPPTTATPIR	"T", "T"	FN1:T:2064:2:T	1.33551	0.0103332	0.031162	1.45418
FN1	P02751	1790.96	100	2.67	158687	109013	135785	423403	486421	547043	FN1:2064:T	2	Tn	TTPPTTATPIR	"Tn", "Tn"	FN1:T:2064:2:Tn	1.84088	0.00079963	0.00691871	1.45418
FN1	P02751	2636.3	100	2.01	7405.74	6879.68	11029.9	11148.9	21274.4	21176.1	FN1:2064:T	3	T	RTTPPTTATPIR	"T", "T", "T"	FN1:T:2064:3:T	1.51572	0.0590192	0.107375	1.45418
FN1	P02751	2150.14	100	3.25	20329.1	17814	20494.6	30060.7	29144.9	35848.9	FN1:2064:T	3	Tn	RTTPPTTATPIR	"Tn", "Tn", "Tn"	FN1:T:2064:3:Tn	0.564335	0.00590337	0.0220801	1.45418
FN1	P02751	1749.93	100	2.77	347945	300037	310597	668329	757734	962880	FN1:2065:T	1	T	TTPPTTATPIR	T	FN1:T:2065:1:T	1.28665	0.00571516	0.0218538	1.45418
FN1	P02751	1743.98	100	3.18	40283.5	31721.6	41474.4	110705	90210.7	116521	FN1:2065:T	1	Tn	RTTPPTTATPIR	Tn	FN1:T:2065:1:Tn	1.45846	0.00135497	0.00980479	1.45418
FN1	P02751	2271.17	100	3.52	22134.2	17294.7	21761.3	53160.5	63816.7	75622.5	FN1:2065:T	2	T	RTTPPTTATPIR	"T", "T"	FN1:T:2065:2:T	1.55217	0.00278292	0.015259	1.45418
FN1	P02751	1947.06	100	2.81	32640.6	35125.2	44806.2	100348	81940.2	105191	FN1:2065:T	2	Tn	RTTPPTTATPIR	"Tn", "Tn"	FN1:T:2065:2:Tn	1.51443	0.00188052	0.0122444	1.45418
FN1	P02751	2318.14	100	2.71	80002.3	70419	97463.5	136110	178179	212199	FN1:2065:T	3	T	TTPPTTATPIR	"Tn", "T", "T"	FN1:T:2065:3:T	1.15521	0.016525	0.0434232	1.45418
FN1	P02751	2150.14	100	3.25	20329.1	17814	20494.6	30060.7	29144.9	35848.9	FN1:2065:T	3	Tn	RTTPPTTATPIR	"Tn", "Tn", "Tn"	FN1:T:2065:3:Tn	0.564335	0.00590337	0.0220801	1.45418
FN1	P02751	2115.06	100	2.75	102960	105865	116860	222839	251246	261667	FN1:2067:T	2	T	TTPPTTATPIR	"T", "T"	FN1:T:2067:2:T	1.24687	0.000379033	0.00522001	1.45418
FN1	P02751	1953.01	100	2.34	96570.3	78395.9	91344	210690	235777	248335	FN1:2067:T	2	Tn	TTPPTTATPIR	"Tn", "T"	FN1:T:2067:2:Tn	1.36804	0.000315677	0.0048506	1.45418
FN1	P02751	2318.14	100	2.17	85627.4	83208.2	78114.2	328626	503464	460396	FN1:2067:T	3	T	TTPPTTATPIR	"Tn", "T", "T"	FN1:T:2067:3:T	2.46808	0.00269885	0.0150497	1.45418
FN1	P02751	2990.38	99.04	3.27	55674.3	48294	57313	58250.6	59508.2	77349.2	FN1:2341:S	1	T	RPGGEPSPEGTTGQSYNQYSQR	T	FN1:S:2341:1:T	0.0960769	0.170762	0.239316	1.45418
FN1	P02751	3355.51	99.64	5.67	138060	118705	133557	272688	283173	186613	FN1:2341:S	2	T	RPGGEPSPEGTTGQSYNQYSQR	"T", "T"	FN1:S:2341:2:T	1.0298	0.019618	0.0490025	1.45418
FN1	P02751	3031.41	99.89	4.06	42518.5	47740.8	56098.9	133828	138078	146636	FN1:2341:S	2	Tn	RPGGEPSPEGTTGQSYNQYSQR	"Tn", "Tn"	FN1:S:2341:2:Tn	1.53219	7.69142e-05	0.00279369	1.45418
FN1	P02751	3720.65	99.32	3.69	37653.4	30941.5	42277	53993.6	70918.9	147586	FN1:2341:S	3	T	RPGGEPSPEGTTGQSYNQYSQR	"T", "T", "T"	FN1:S:2341:3:T	0.913391	0.136565	0.201593	1.45418
FN1	P02751	3437.57	98.47	2.97	23414.9	24515.2	28142.8	36704.2	41693.7	58081.5	FN1:2341:S	4	Tn	RPGGEPSPEGTTGQSYNQYSQR	"Tn", "Tn", "Tn", "Tn"	FN1:S:2341:4:Tn	0.766152	0.0382206	0.0773246	1.45418
FN1	P02751	2990.38	99.8	5.83	161441	145507	120674	235110	253299	343174	FN1:2345:T	1	T	RPGGEPSPEGTTGQSYNQYSQR	T	FN1:T:2345:1:T	0.799753	0.019127	0.0480259	1.45418
FN1	P02751	2828.33	99.87	5.91	219612	159885	178153	611114	603009	600310	FN1:2345:T	1	Tn	RPGGEPSPEGTTGQSYNQYSQR	Tn	FN1:T:2345:1:Tn	1.75906	2.00467e-05	0.00190136	1.45418
FN1	P02751	3355.51	99.64	5.67	138060	118705	133557	272688	283173	186613	FN1:2345:T	2	T	RPGGEPSPEGTTGQSYNQYSQR	"T", "T"	FN1:T:2345:2:T	1.0298	0.019618	0.0490025	1.45418
FN1	P02751	3720.65	99.32	3.69	37653.4	30941.5	42277	53993.6	70918.9	147586	FN1:2345:T	3	T	RPGGEPSPEGTTGQSYNQYSQR	"T", "T", "T"	FN1:T:2345:3:T	0.913391	0.136565	0.201593	1.45418
FN1	P02751	3234.49	100	2.53	38181.1	31453.5	38789.6	66162	67991.1	85148.3	FN1:2345:T	3	Tn	RPGGEPSPEGTTGQSYNQYSQR	"Tn", "Tn", "Tn"	FN1:T:2345:3:Tn	0.832489	0.00469152	0.0191022	1.45418
FN1	P02751	3437.57	98.47	2.97	23414.9	24515.2	28142.8	36704.2	41693.7	58081.5	FN1:2345:T	4	Tn	RPGGEPSPEGTTGQSYNQYSQR	"Tn", "Tn", "Tn", "Tn"	FN1:T:2345:4:Tn	0.766152	0.0382206	0.0773246	1.45418
FN1	P02751	2990.38	99.76	7.45	478993	439844	468379	930042	1.07358e+06	1.35933e+06	FN1:2346:T	1	T	RPGGEPSPEGTTGQSYNQYSQR	T	FN1:T:2346:1:T	1.19668	0.00652739	0.0234335	1.45418
FN1	P02751	2828.33	100	7.6	199906	140100	294340	777295	745555	789419	FN1:2346:T	1	Tn	RPGGEPSPEGTTGQSYNQYSQR	Tn	FN1:T:2346:1:Tn	1.95914	0.000280028	0.00463495	1.45418
FN1	P02751	3193.46	99.69	2.82	30598	36715.2	28679.2	39827.6	46741.6	49586.9	FN1:2346:T	2	T	RPGGEPSPEGTTGQSYNQYSQR	"Tn", "T"	FN1:T:2346:2:T	0.611269	0.0239202	0.0557365	1.45418
FN1	P02751	3031.41	100	5.13	49260	43280.3	53563.3	119213	115696	107116	FN1:2346:T	2	Tn	RPGGEPSPEGTTGQSYNQYSQR	"Tn", "Tn"	FN1:T:2346:2:Tn	1.23186	0.000151495	0.00348191	1.45418
FN1	P02751	3720.65	99.32	3.69	37653.4	30941.5	42277	53993.6	70918.9	147586	FN1:2346:T	3	T	RPGGEPSPEGTTGQSYNQYSQR	"T", "T", "T"	FN1:T:2346:3:T	0.913391	0.136565	0.201593	1.45418
FN1	P02751	3234.49	99.85	3.98	37293.2	33528.4	36898.1	52579.2	61815.3	78206.7	FN1:2346:T	3	Tn	RPGGEPSPEGTTGQSYNQYSQR	"Tn", "Tn", "Tn"	FN1:T:2346:3:Tn	0.744416	0.0203201	0.0499783	1.45418
FN1	P02751	3437.57	98.47	2.97	23414.9	24515.2	28142.8	36704.2	41693.7	58081.5	FN1:2346:T	4	Tn	RPGGEPSPEGTTGQSYNQYSQR	"Tn", "Tn", "Tn", "Tn"	FN1:T:2346:4:Tn	0.766152	0.0382206	0.0773246	1.45418
FN1	P02751	3720.65	100	1.7	31818.1	35613.3	36598.5	44720.2	63105.6	72267.4	FN1:2353:Y	3	T	RPGGEPSPEGTTGQSYNQYSQR	"T", "T", "T"	FN1:Y:2353:3:T	0.825352	0.0368981	0.0758947	1.45418
FN1	P02751	3355.51	100	3.05	33100.3	27474.4	34660.5	39753.8	39607.7	49133.7	FN1:2354:S	2	T	RPGGEPSPEGTTGQSYNQYSQR	"T", "T"	FN1:S:2354:2:T	0.264245	0.0444604	0.0865176	1.45418
FN1	P02751	3031.41	99.7	5.13	49260	43280.3	53563.3	119213	115696	107116	FN1:2354:S	2	Tn	RPGGEPSPEGTTGQSYNQYSQR	"Tn", "Tn"	FN1:S:2354:2:Tn	1.23186	0.000151495	0.00348191	1.45418
FN1	P02751	3720.65	100	1.7	31818.1	35613.3	36598.5	44720.2	63105.6	72267.4	FN1:2354:S	3	T	RPGGEPSPEGTTGQSYNQYSQR	"T", "T", "T"	FN1:S:2354:3:T	0.825352	0.0368981	0.0758947	1.45418
FN1	P02751	3234.49	100	3.98	37293.2	33528.4	36898.1	52579.2	61815.3	78206.7	FN1:2354:S	3	Tn	RPGGEPSPEGTTGQSYNQYSQR	"Tn", "Tn", "Tn"	FN1:S:2354:3:Tn	0.744416	0.0203201	0.0499783	1.45418
FN1	P02751	3437.57	100	2.97	23414.9	24515.2	28142.8	36704.2	41693.7	58081.5	FN1:2354:S	4	Tn	RPGGEPSPEGTTGQSYNQYSQR	"Tn", "Tn", "Tn", "Tn"	FN1:S:2354:4:Tn	0.766152	0.0382206	0.0773246	1.45418
FNDC10	F2Z333	3061.49	100	4.57	30947	26112.2	31827.8	31231.8	32957.9	47980.3	FNDC10:24:T	1	T	AAPTPPGWEPTPDAPWCPYK	T	FNDC10:T:24:1:T	0.090824	0.238558	0.316466	ND
FRRS1	Q6ZNA5	2431.46	99.84	1.67	26735	28789.4	25183.1	17691.3	17901.6	16078.4	FRRS1:187:S	1	Tn	ATVVPLPTLPPVSHLTK	Tn	FRRS1:S:187:1:Tn	-0.595693	0.0012538	0.00925886	ND
FSTL1	Q12841	2845.37	99.78	4.2	222579	156344	271548	328026	262027	375304	FSTL1:107:S	1	T	SVSPSASPVVCYQSNRDELR	T	FSTL1:S:107:1:T	0.559491	0.0885051	0.14458	0.604071
FSTL1	Q12841	2683.32	99.3	3.73	155514	103963	122564	98347.4	96353.3	123577	FSTL1:107:S	1	Tn	SVSPSASPVVCYQSNRDELR	Tn	FSTL1:S:107:1:Tn	-0.317573	0.289763	0.371557	0.604071
FUT10	Q6P4F1	1720.91	100	3.07	27323.5	25854.9	28817.8	28818.3	23626.2	24643.4	FUT10:50:T	1	Tn	SSSLQDGHTK	Tn	FUT10:T:50:1:Tn	-0.148943	0.415777	0.497274	ND
FUT10	Q6P4F1	2145.24	100	5.59	205821	181567	207246	219660	231685	205316	FUT10:69:T	1	T	KEGLTFNRK	T	FUT10:T:69:1:T	0.0938837	0.141079	0.206039	ND
FUT10	Q6P4F1	1625.93	100	2.37	184857	161028	185172	119753	128706	120400	FUT10:69:T	1	Tn	KEGLTFNR	Tn	FUT10:T:69:1:Tn	-0.618577	0.00313133	0.016367	ND
FUT11	Q495W5	1508.78	100	2.4	225901	283671	216914	194577	233930	205243	FUT11:64:T	1	T	SSGTPRPGR	T	FUT11:T:64:1:T	-0.138361	0.267049	0.34691	ND
FUT11	Q495W5	1346.72	100	2.71	150596	163572	139614	116719	82874.8	98291.2	FUT11:64:T	1	Tn	SSGTPRPGR	Tn	FUT11:T:64:1:Tn	-0.615554	0.0122938	0.0353003	ND
FUT8	Q9BYC5	1751.94	100	2.71	153548	154832	159405	136024	131300	131506	FUT8:550:T	1	T	TGLYPSYK	T	FUT8:T:550:1:T	-0.235572	0.000615186	0.00630174	ND
FXYD5	Q96DB9	3436.71	99.32	3.09	53154.9	49630.9	51241	53786.9	52286.7	57878.5	FXYD5:28:T	3	Tn	LKDTTSSSSADSTIMDIQVPTR	"Tn", "Tn", "Tn"	FXYD5:T:28:3:Tn	0.0699546	0.166176	0.234126	ND
FXYD5	Q96DB9	3436.71	99.66	3.09	53154.9	49630.9	51241	53786.9	52286.7	57878.5	FXYD5:36:T	3	Tn	LKDTTSSSSADSTIMDIQVPTR	"Tn", "Tn", "Tn"	FXYD5:T:36:3:Tn	0.0699546	0.166176	0.234126	ND
FXYD5	Q96DB9	2560.21	100	6.53	277874	248708	259044	293330	314356	337190	FXYD5:44:T	1	Tn	DTTSSSSADSTIMDIQVPTR	Tn	FXYD5:T:44:1:Tn	0.279203	0.0254586	0.0575969	ND
FXYD5	Q96DB9	2763.29	100	2	105976	89114	98672	51545.4	81141.3	71115.6	FXYD5:44:T	2	Tn	DTTSSSSADSTIMDIQVPTR	"Tn", "Tn"	FXYD5:T:44:2:Tn	-0.472474	0.0396156	0.0791863	ND
FXYD5	Q96DB9	3436.71	100	3.09	53154.9	49630.9	51241	53786.9	52286.7	57878.5	FXYD5:44:T	3	Tn	LKDTTSSSSADSTIMDIQVPTR	"Tn", "Tn", "Tn"	FXYD5:T:44:3:Tn	0.0699546	0.166176	0.234126	ND
FXYD5	Q96DB9	2602.34	100	4.36	24322.6	33476.2	33710.7	99420.9	201249	178847	FXYD5:87:T	3	Tn	TDPETHKSTK	"Tn", "Tn", "T"	FXYD5:T:87:3:Tn	2.41752	0.0140799	0.0392724	ND
FXYD5	Q96DB9	2742.44	100	3.75	60986.2	65403.9	60798.6	145496	226435	233679	FXYD5:87:T	4	Tn	VTDPETHKSTK	"Tn", "Tn", "Tn", "Tn"	FXYD5:T:87:4:Tn	1.89254	0.0078862	0.026502	ND
FXYD5	Q96DB9	2764.4	100	3.8	50341.4	65201.3	69665.8	189588	314832	173422	FXYD5:91:T	3	T	TDPETHKSTK	"T", "Tn", "T"	FXYD5:T:91:3:T	1.5399	0.0218926	0.0524984	ND
FXYD5	Q96DB9	2339.24	100	5.15	6064.84	8122.32	26757.3	76161.9	86460.1	30856	FXYD5:91:T	3	Tn	DPETHKSTK	"Tn", "Tn", "Tn"	FXYD5:T:91:3:Tn	3.22911	0.0499259	0.0937942	ND
FXYD5	Q96DB9	3066.54	100	2.81	48929.5	43113.9	53024.6	108787	139559	145317	FXYD5:91:T	4	T	VTDPETHKSTK	"Tn", "T", "Tn", "T"	FXYD5:T:91:4:T	1.5121	0.00209685	0.013015	ND
FXYD5	Q96DB9	2742.44	100	3.75	60986.2	65403.9	60798.6	145496	226435	233679	FXYD5:91:T	4	Tn	VTDPETHKSTK	"Tn", "Tn", "Tn", "Tn"	FXYD5:T:91:4:Tn	1.89254	0.0078862	0.026502	ND
FXYD5	Q96DB9	2237.21	100	2.17	34430	44986.3	51276.1	92887.8	310089	128323	FXYD5:94:S	2	Tn	TDPETHKSTK	"Tn", "Tn"	FXYD5:S:94:2:Tn	1.51222	0.118856	0.180862	ND
FXYD5	Q96DB9	2825.4	100	3.17	17273.8	17462.4	28496.5	69527	70902.9	40309.2	FXYD5:94:S	3	T	DPETHKSTK	"T", "T", "T"	FXYD5:S:94:3:T	1.99332	0.0212056	0.0515377	ND
FXYD5	Q96DB9	2339.24	100	5.15	6064.84	8122.32	26757.3	76161.9	86460.1	30856	FXYD5:94:S	3	Tn	DPETHKSTK	"Tn", "Tn", "Tn"	FXYD5:S:94:3:Tn	3.22911	0.0499259	0.0937942	ND
FXYD5	Q96DB9	2742.44	100	3.75	60986.2	65403.9	60798.6	145496	226435	233679	FXYD5:94:S	4	Tn	VTDPETHKSTK	"Tn", "Tn", "Tn", "Tn"	FXYD5:S:94:4:Tn	1.89254	0.0078862	0.026502	ND
FXYD5	Q96DB9	2237.21	100	2.17	34430	44986.3	51276.1	92887.8	310089	128323	FXYD5:95:T	2	Tn	TDPETHKSTK	"Tn", "Tn"	FXYD5:T:95:2:Tn	1.51222	0.118856	0.180862	ND
FXYD5	Q96DB9	2764.4	100	3.8	50341.4	65201.3	69665.8	189588	314832	173422	FXYD5:95:T	3	T	TDPETHKSTK	"T", "Tn", "T"	FXYD5:T:95:3:T	1.5399	0.0218926	0.0524984	ND
FXYD5	Q96DB9	2339.24	100	5.15	6064.84	8122.32	26757.3	76161.9	86460.1	30856	FXYD5:95:T	3	Tn	DPETHKSTK	"Tn", "Tn", "Tn"	FXYD5:T:95:3:Tn	3.22911	0.0499259	0.0937942	ND
FXYD5	Q96DB9	2904.49	99.75	3.05	64606.3	57661.9	59155.3	144995	186368	204142	FXYD5:95:T	4	T	VTDPETHKSTK	"Tn", "Tn", "Tn", "T"	FXYD5:T:95:4:T	1.65558	0.00259947	0.0146794	ND
FXYD5	Q96DB9	2742.44	100	3.75	60986.2	65403.9	60798.6	145496	226435	233679	FXYD5:95:T	4	Tn	VTDPETHKSTK	"Tn", "Tn", "Tn", "Tn"	FXYD5:T:95:4:Tn	1.89254	0.0078862	0.026502	ND
FXYD5	Q96DB9	1867.85	100	2.93	24319.8	24592.8	26047.1	46407.4	66017.5	57954.8	FXYD5:101:T	3	Tn	AAHPTDDTTT	"Tn", "Tn", "Tn"	FXYD5:T:101:3:Tn	1.23669	0.00510794	0.0201869	ND
FXYD5	Q96DB9	3504.53	100	2.66	5972.28	6643.83	5387.34	13493.1	22271.7	19718.5	FXYD5:101:T	5	T	AAHPTDDTTTLSERP	"T", "T", "T", "T", "Tn"	FXYD5:T:101:5:T	1.7232	0.00899492	0.0285995	ND
FXYD5	Q96DB9	3342.48	100	3.55	16457.5	11150.9	15287.5	23590.8	37540.7	33636.7	FXYD5:101:T	5	Tn	AAHPTDDTTTLSERP	"Tn", "T", "T", "T", "Tn"	FXYD5:T:101:5:Tn	1.13769	0.0178361	0.0459874	ND
FXYD5	Q96DB9	1867.85	99.91	2.93	24319.8	24592.8	26047.1	46407.4	66017.5	57954.8	FXYD5:104:T	3	Tn	AAHPTDDTTT	"Tn", "Tn", "Tn"	FXYD5:T:104:3:Tn	1.23669	0.00510794	0.0201869	ND
FXYD5	Q96DB9	3342.48	100	3.55	16457.5	11150.9	15287.5	23590.8	37540.7	33636.7	FXYD5:104:T	5	T	AAHPTDDTTTLSERP	"Tn", "T", "T", "T", "Tn"	FXYD5:T:104:5:T	1.13769	0.0178361	0.0459874	ND
FXYD5	Q96DB9	2759.27	100	2.98	29655	23484.8	23350.9	35020.6	42898.4	37291.6	FXYD5:104:T	5	Tn	AAHPTDDTTTLSER	"Tn", "Tn", "Tn", "Tn", "Tn"	FXYD5:T:104:5:Tn	0.66712	0.01459	0.0398565	ND
FXYD5	Q96DB9	3342.48	100	3.55	16457.5	11150.9	15287.5	23590.8	37540.7	33636.7	FXYD5:105:T	5	T	AAHPTDDTTTLSERP	"Tn", "T", "T", "T", "Tn"	FXYD5:T:105:5:T	1.13769	0.0178361	0.0459874	ND
FXYD5	Q96DB9	2759.27	100	2.98	29655	23484.8	23350.9	35020.6	42898.4	37291.6	FXYD5:105:T	5	Tn	AAHPTDDTTTLSER	"Tn", "Tn", "Tn", "Tn", "Tn"	FXYD5:T:105:5:Tn	0.66712	0.01459	0.0398565	ND
FXYD5	Q96DB9	3342.48	100	3.55	16457.5	11150.9	15287.5	23590.8	37540.7	33636.7	FXYD5:106:T	5	T	AAHPTDDTTTLSERP	"Tn", "T", "T", "T", "Tn"	FXYD5:T:106:5:T	1.13769	0.0178361	0.0459874	ND
FXYD5	Q96DB9	2759.27	100	2.98	29655	23484.8	23350.9	35020.6	42898.4	37291.6	FXYD5:106:T	5	Tn	AAHPTDDTTTLSER	"Tn", "Tn", "Tn", "Tn", "Tn"	FXYD5:T:106:5:Tn	0.66712	0.01459	0.0398565	ND
FXYD5	Q96DB9	3342.48	100	3.55	16457.5	11150.9	15287.5	23590.8	37540.7	33636.7	FXYD5:108:S	5	Tn	AAHPTDDTTTLSERP	"Tn", "T", "T", "T", "Tn"	FXYD5:S:108:5:Tn	1.13769	0.0178361	0.0459874	ND
FZD2	Q14332	2122.01	100	3.13	126716	100586	105027	134406	118102	118129	FZD2:194:T	1	T	YATLEHPFHCPR	T	FZD2:T:194:1:T	0.169605	0.25959	0.339673	ND
FZD3	Q9NPG1	2643.39	100	3.48	135822	144995	158124	92932.2	114871	104759	FZD3:150:T	1	T	LVDLNLAGEPTEGAPVAVQR	T	FZD3:T:150:1:T	-0.468923	0.00966214	0.0299859	ND
FZD6	O60353	4275.01	100	3.59	85348.1	93392.8	77774.9	52299.7	46506.3	53187.1	FZD6:132:T	3	T	LQYCDETVPVTFDPHTEFLGPQK	"T", "T", "T"	FZD6:T:132:3:T	-0.706555	0.00218342	0.0133508	-0.265345
FZD6	O60353	3544.74	100	1.62	195094	223375	180318	222849	211544	203809	FZD6:136:T	1	T	LQYCDETVPVTFDPHTEFLGPQK	T	FZD6:T:136:1:T	0.116789	0.39462	0.475525	-0.265345
FZD6	O60353	3382.69	99.68	2.4	156246	150718	142210	31896	26152.2	29671.3	FZD6:136:T	1	Tn	LQYCDETVPVTFDPHTEFLGPQK	Tn	FZD6:T:136:1:Tn	-2.34471	1.0687e-05	0.00189194	-0.265345
FZD6	O60353	4275.01	100	3.59	85348.1	93392.8	77774.9	52299.7	46506.3	53187.1	FZD6:136:T	3	T	LQYCDETVPVTFDPHTEFLGPQK	"T", "T", "T"	FZD6:T:136:3:T	-0.706555	0.00218342	0.0133508	-0.265345
FZD6	O60353	3585.77	99.79	2.96	61246.1	53455.2	82864.5	44193.2	39324.4	44395.2	FZD6:141:T	2	Tn	LQYCDETVPVTFDPHTEFLGPQK	"Tn", "Tn"	FZD6:T:141:2:Tn	-0.470793	0.0604519	0.109429	-0.265345
FZD6	O60353	4275.01	100	3.59	85348.1	93392.8	77774.9	52299.7	46506.3	53187.1	FZD6:141:T	3	T	LQYCDETVPVTFDPHTEFLGPQK	"T", "T", "T"	FZD6:T:141:3:T	-0.706555	0.00218342	0.0133508	-0.265345
FZD6	O60353	2464.42	100	3.7	165174	139442	141992	75851.8	64592.9	67766.3	FZD6:150:T	1	T	LGPQKKTEQVQR	T	FZD6:T:150:1:T	-1.06717	0.000849649	0.00723961	-0.265345
FZD6	O60353	1549.89	100	1.7	162254	137067	164955	114636	93704.1	86124.1	FZD6:150:T	1	Tn	KTEQVQR	Tn	FZD6:T:150:1:Tn	-0.792066	0.0100464	0.0309119	-0.265345
GAL3ST4	Q96RP7	3108.63	100	3.33	32554.8	32301.2	38674.2	39237.9	35642.3	45230	GAL3ST4:245:S	1	T	GNIHPPRDPNPPQLQVLPSGAGPR	T	GAL3ST4:S:245:1:T	0.269375	0.188174	0.258313	ND
GAL3ST4	Q96RP7	2229.09	100	4.92	214034	206804	254598	282947	263970	346847	GAL3ST4:342:T	1	T	QGLSTVSNSGLTAEDR	T	GAL3ST4:T:342:1:T	0.402696	0.0670017	0.118456	ND
GALNT1	Q10472	2488.32	100	2.94	61344.9	52352.8	53605.9	13091.2	12335.2	15069.3	GALNT1:352:Y	1	T	ATPYTFPGGTGQIINK	T	GALNT1:Y:352:1:T	-2.0338	0.000133772	0.00329284	-1.94342
GALNT10	Q86SR1	2484.17	100	3.99	73680.8	56392.9	64621.7	61376.2	78838.5	83035.6	GALNT10:39:T	1	T	QPDGTPGGSGAAVAPAAGQGSH	T	GALNT10:T:39:1:T	0.286882	0.315456	0.395178	-0.125006
GALNT10	Q86SR1	3092.43	100	2.63	69046.1	77124.7	64835.9	79589.6	90425.7	109312	GALNT10:39:T	2	T	QPDGTPGGSGAAVAPAAGQGSHSR	"T", "T"	GALNT10:T:39:2:T	0.389172	0.0726132	0.125375	-0.125006
GALNT10	Q86SR1	3092.43	100	2.63	69046.1	77124.7	64835.9	79589.6	90425.7	109312	GALNT10:43:S	2	T	QPDGTPGGSGAAVAPAAGQGSHSR	"T", "T"	GALNT10:S:43:2:T	0.389172	0.0726132	0.125375	-0.125006
GALNT10	Q86SR1	2678.54	100	5.63	437207	339567	358395	324692	370384	386649	GALNT10:62:T	1	T	QKKTFFLGDGQK	T	GALNT10:T:62:1:T	0.0474696	0.639316	0.704642	-0.125006
GALNT10	Q86SR1	1821.07	100	3.23	228232	191521	221453	224909	216939	241962	GALNT10:385:S	1	T	KVPAGVSLAR	T	GALNT10:S:385:1:T	0.0223418	0.351497	0.432796	-0.125006
GALNT10	Q86SR1	2054.09	100	4.64	304306	280085	278783	251429	227587	301638	GALNT10:519:T	1	Tn	EDIRPGDPQHTK	Tn	GALNT10:T:519:1:Tn	-0.155715	0.304058	0.38481	-0.125006
GALNT11	Q8NCW6	2510.41	100	5.62	79239.4	64050	76200.9	87700.4	89460.4	93803.8	GALNT11:45:S	1	T	NVPVKGSGPHGPSPK	T	GALNT11:S:45:1:T	0.231442	0.0262012	0.0589989	0.235114
GALNT11	Q8NCW6	2875.54	100	3.61	48685.1	37982.4	46827.7	51357.8	57673.3	49230.5	GALNT11:45:S	2	T	NVPVKGSGPHGPSPK	"T", "T"	GALNT11:S:45:2:T	0.133222	0.118377	0.18048	0.235114
GALNT11	Q8NCW6	2875.54	100	3.61	48685.1	37982.4	46827.7	51357.8	57673.3	49230.5	GALNT11:51:S	2	T	NVPVKGSGPHGPSPK	"T", "T"	GALNT11:S:51:2:T	0.133222	0.118377	0.18048	0.235114
GALNT11	Q8NCW6	2850.5	100	5.18	92046	92062.3	91986.4	104620	114446	104602	GALNT11:60:T	2	T	FTRGPSRVLEPQFK	"T", "T"	GALNT11:T:60:2:T	0.184727	0.00841917	0.027418	0.235114
GALNT11	Q8NCW6	2850.5	100	5.18	92046	92062.3	91986.4	104620	114446	104602	GALNT11:64:S	2	T	FTRGPSRVLEPQFK	"T", "T"	GALNT11:S:64:2:T	0.184727	0.00841917	0.027418	0.235114
GALNT11	Q8NCW6	2039.97	100	2.37	31817.3	30935	37229.2	31984.5	32971.5	27575.9	GALNT11:96:S	1	T	FSSELGMIFNER	T	GALNT11:S:96:1:T	0.00756202	0.389227	0.470302	0.235114
GALNT12	Q8IXK2	2366.23	100	4.74	12753.3	10240.4	14420.3	23568.3	22277.9	23565.7	GALNT12:55:T	1	T	GAGAGAAEPGPPRTPRPGR	T	GALNT12:T:55:1:T	0.885815	0.00116274	0.00878923	ND
GALNT12	Q8IXK2	2201.2	100	4.18	310419	299602	291243	282051	253052	236515	GALNT12:556:S	1	T	KESSDSFVPLLR	T	GALNT12:S:556:1:T	-0.243617	0.0400588	0.0798404	ND
GALNT14	Q96FL9	2575.47	100	5.77	145430	75682	171109	144615	98620	114727	GALNT14:41:T	1	T	KLEVPTGPEVQTPK	T	GALNT14:T:41:1:T	-0.342118	0.73557	0.78519	ND
GALNT14	Q96FL9	2509.29	100	2.9	203646	161771	190100	192813	165567	152429	GALNT14:74:Y	1	T	VGDDPYKLYAFNQR	T	GALNT14:Y:74:1:T	-0.199348	0.43353	0.513813	ND
GALNT2	Q10471	1988.98	100	4.3	1.58635e+06	1.37124e+06	1.3385e+06	1.40805e+06	1.56302e+06	1.31063e+06	GALNT2:59:S	1	T	DLHHSNGEEK	T	GALNT2:S:59:1:T	0.0382217	0.966382	0.975869	0.21661
GALNT2	Q10471	1826.93	100	4.7	757679	750418	710039	802843	893964	755578	GALNT2:59:S	1	Tn	DLHHSNGEEK	Tn	GALNT2:S:59:1:Tn	0.0974238	0.145191	0.21055	0.21661
GALNT2	Q10471	1998.04	100	3.16	88916.6	91740	89915.6	92411.7	104381	107866	GALNT2:67:S	1	T	AQSMETLPPGK	T	GALNT2:S:67:1:T	0.215222	0.0751015	0.128399	0.21661
GALNT2	Q10471	1998.04	100	4.69	577031	518633	612289	827455	764078	810503	GALNT2:70:T	1	T	AQSMETLPPGK	T	GALNT2:T:70:1:T	0.490168	0.00223848	0.0133521	0.21661
GALNT2	Q10471	1819.99	100	4.37	150425	144539	147956	200319	182432	196152	GALNT2:70:T	1	Tn	AQSMETLPPGK	Tn	GALNT2:T:70:1:Tn	0.406803	0.00132434	0.00965594	0.21661
GALNT2	Q10471	2480.15	100	2.55	52585.9	50717.6	57681.6	65702.4	66262.4	73935.2	GALNT2:90:T	1	T	WPDFNQEAYVGGTMVR	T	GALNT2:T:90:1:T	0.333515	0.0113578	0.0335492	0.21661
GALNT2	Q10471	2059.1	100	2.65	405121	400585	385548	400176	456241	449651	GALNT2:109:S	1	T	FNQVESDKLR	T	GALNT2:S:109:1:T	0.166697	0.1095	0.169458	0.21661
GALNT2	Q10471	2463.28	100	3.35	109670	102544	117360	102491	96075.4	107262	GALNT2:138:T	1	T	VDLPATSVVITFHNEAR	T	GALNT2:T:138:1:T	-0.0976706	0.2143	0.289351	0.21661
GALNT2	Q10471	2673.39	100	5.06	127687	109208	220031	199299	187053	256622	GALNT2:367:Y	1	T	KQHPYTFPGGSGTVFAR	T	GALNT2:Y:367:1:T	0.642323	0.199855	0.271771	0.21661
GALNT2	Q10471	2673.39	100	4.65	53271.7	41833.2	53235.4	51371.8	49974.3	57416.1	GALNT2:368:T	1	T	KQHPYTFPGGSGTVFAR	T	GALNT2:T:368:1:T	-0.05141	0.477619	0.558256	0.21661
GALNT2	Q10471	2218.05	100	2.1	170094	132029	156055	164909	178700	207709	GALNT2:397:Y	2	T	NFYYAAVPSAR	"T", "T"	GALNT2:Y:397:2:T	0.195477	0.1385	0.203303	0.21661
GALNT2	Q10471	1852.92	100	3.03	65046.1	63185.6	66530.8	78990	79225.4	90537.7	GALNT2:402:S	1	T	NFYYAAVPSAR	T	GALNT2:S:402:1:T	0.284502	0.0102024	0.0310359	0.21661
GALNT2	Q10471	1690.86	100	3.63	75832.7	76410.5	67223.8	106171	113158	125137	GALNT2:402:S	1	Tn	NFYYAAVPSAR	Tn	GALNT2:S:402:1:Tn	0.577447	0.00268466	0.0150497	0.21661
GALNT2	Q10471	2218.05	100	2.1	170094	132029	156055	164909	178700	207709	GALNT2:402:S	2	T	NFYYAAVPSAR	"T", "T"	GALNT2:S:402:2:T	0.195477	0.1385	0.203303	0.21661
GALNT2	Q10471	1457.76	100	0.99	73063.8	68830.4	65323.7	77962.4	71864.7	64076.8	GALNT2:566:T	1	T	FTLNLQQ	T	GALNT2:T:566:1:T	0.0622374	0.653329	0.718013	0.21661
GALNT3	Q14435	3033.7	100	6.83	307878	188127	309730	355084	274815	306598	GALNT3:130:T	1	T	AFKTTNLSVEEQKEK	T	GALNT3:T:130:1:T	-0.00600954	0.40172	0.482466	-0.100051
GALNT3	Q14435	2547.4	100	6.3	419261	428846	413850	326522	313913	299072	GALNT3:131:T	1	T	AFKTTNLSVEEQK	T	GALNT3:T:131:1:T	-0.417481	0.000289543	0.00473797	-0.100051
GALNT3	Q14435	2385.35	100	5.17	178752	172258	169854	141384	137722	156854	GALNT3:131:T	1	Tn	AFKTTNLSVEEQK	Tn	GALNT3:T:131:1:Tn	-0.284957	0.0117232	0.0341735	-0.100051
GALNT3	Q14435	2046.15	99.91	2.04	171434	142672	170817	177759	171009	189452	GALNT3:354:T	1	T	KDETYPIK	T	GALNT3:T:354:1:T	0.0574722	0.178751	0.248097	-0.100051
GALNT3	Q14435	2348.29	100	5.49	114623	91651.3	109605	96779.7	93557.2	104659	GALNT3:429:T	1	T	SPHSFPKGTQVIAR	T	GALNT3:T:429:1:T	-0.179542	0.417843	0.499331	-0.100051
GALNT3	Q14435	1176.68	100	1.48	234147	201783	218027	209363	179088	190579	GALNT3:429:T	1	Tn	GTQVIAR	Tn	GALNT3:T:429:1:Tn	-0.194117	0.12388	0.187087	-0.100051
GALNT3	Q14435	1716.94	100	2.36	111540	108250	110853	91307.6	98089.1	102891	GALNT3:471:S	1	T	AFGDLSKR	T	GALNT3:S:471:1:T	-0.176486	0.0218402	0.0524602	-0.100051
GALNT3	Q14435	2354.27	100	2.64	283552	255409	240599	195560	228494	246703	GALNT3:584:T	1	T	TVVTGEQIWEIQK	T	GALNT3:T:584:1:T	-0.160656	0.137349	0.202439	-0.100051
GALNT3	Q14435	2192.22	100	3.38	917946	771562	895545	1.05994e+06	653708	1.004e+06	GALNT3:584:T	1	Tn	TVVTGEQIWEIQK	Tn	GALNT3:T:584:1:Tn	0.164923	0.759832	0.804528	-0.100051
GALNT5	Q7Z7M9	1680.93	100	2	240585	188821	202182	204746	204978	197891	GALNT5:68:Y	1	T	IFYSSIK	T	GALNT5:Y:68:1:T	0.0181781	0.637286	0.702686	0.077243
GALNT5	Q7Z7M9	1518.88	100	1.97	229285	210764	203967	225771	224254	212600	GALNT5:68:Y	1	Tn	IFYSSIK	Tn	GALNT5:Y:68:1:Tn	0.0895033	0.512208	0.586311	0.077243
GALNT5	Q7Z7M9	3507.83	100	2.31	38610.4	34214.8	37807.2	56887.2	55386.7	53352.8	GALNT5:68:Y	3	T	IFYSSIKEMKPPLR	"T", "T", "T"	GALNT5:Y:68:3:T	0.55088	0.000415232	0.00522427	0.077243
GALNT5	Q7Z7M9	1680.93	100	1.95	601358	530163	538903	658681	690893	550440	GALNT5:69:S	1	T	IFYSSIK	T	GALNT5:S:69:1:T	0.289554	0.18631	0.256337	0.077243
GALNT5	Q7Z7M9	1518.88	100	1.73	616088	526130	564945	713624	694214	572719	GALNT5:69:S	1	Tn	IFYSSIK	Tn	GALNT5:S:69:1:Tn	0.297269	0.149769	0.215775	0.077243
GALNT5	Q7Z7M9	3126.7	99.76	3.2	78932	61226.2	76479.9	75974.5	66570.5	66196.1	GALNT5:69:S	2	T	IFYSSIKEMKPPLR	"T", "T"	GALNT5:S:69:2:T	-0.200199	0.701764	0.757789	0.077243
GALNT5	Q7Z7M9	1721.96	100	1.86	136816	116428	134854	100332	65480.1	62784.6	GALNT5:69:S	2	Tn	IFYSSIK	"Tn", "Tn"	GALNT5:S:69:2:Tn	-1.04228	0.017937	0.046165	0.077243
GALNT5	Q7Z7M9	3507.83	100	2.31	38610.4	34214.8	37807.2	56887.2	55386.7	53352.8	GALNT5:69:S	3	T	IFYSSIKEMKPPLR	"T", "T", "T"	GALNT5:S:69:3:T	0.55088	0.000415232	0.00522427	0.077243
GALNT5	Q7Z7M9	3126.7	100	3.2	78932	61226.2	76479.9	75974.5	66570.5	66196.1	GALNT5:70:S	2	T	IFYSSIKEMKPPLR	"T", "T"	GALNT5:S:70:2:T	-0.200199	0.701764	0.757789	0.077243
GALNT5	Q7Z7M9	1721.96	100	1.86	136816	116428	134854	100332	65480.1	62784.6	GALNT5:70:S	2	Tn	IFYSSIK	"Tn", "Tn"	GALNT5:S:70:2:Tn	-1.04228	0.017937	0.046165	0.077243
GALNT5	Q7Z7M9	3507.83	100	2.31	38610.4	34214.8	37807.2	56887.2	55386.7	53352.8	GALNT5:70:S	3	T	IFYSSIKEMKPPLR	"T", "T", "T"	GALNT5:S:70:3:T	0.55088	0.000415232	0.00522427	0.077243
GALNT5	Q7Z7M9	2484.4	100	6.11	1.73668e+06	1.63834e+06	1.38435e+06	950138	965311	995780	GALNT5:94:T	1	T	ENVRKTEESVLK	T	GALNT5:T:94:1:T	-0.763172	0.00433561	0.0185741	0.077243
GALNT5	Q7Z7M9	1824.09	100	2.74	4.54233e+06	3.80067e+06	3.96847e+06	2.85511e+06	2.19107e+06	1.65083e+06	GALNT5:94:T	1	Tn	KTEESVLK	Tn	GALNT5:T:94:1:Tn	-0.856947	0.010687	0.0320162	0.077243
GALNT5	Q7Z7M9	2082.04	100	3.37	356101	362415	336831	227949	215511	220573	GALNT5:108:T	1	T	VEVDLDQTQRER	T	GALNT5:T:108:1:T	-0.691026	0.000105198	0.00302994	0.077243
GALNT5	Q7Z7M9	2721.44	100	3.51	55885.1	57446.5	59896.1	46180.2	44490.4	45536.2	GALNT5:149:T	3	Tn	GTKPEASSHQGTPK	"Tn", "Tn", "Tn"	GALNT5:T:149:3:Tn	-0.335205	0.000622154	0.00630174	0.077243
GALNT5	Q7Z7M9	2924.52	100	5.52	98930.5	90940.4	85651.8	63927.9	66225.7	62038.4	GALNT5:149:T	4	Tn	GTKPEASSHQGTPK	"Tn", "Tn", "Tn", "Tn"	GALNT5:T:149:4:Tn	-0.508475	0.00235538	0.0136215	0.077243
GALNT5	Q7Z7M9	2721.44	100	3.51	55885.1	57446.5	59896.1	46180.2	44490.4	45536.2	GALNT5:154:S	3	Tn	GTKPEASSHQGTPK	"Tn", "Tn", "Tn"	GALNT5:S:154:3:Tn	-0.335205	0.000622154	0.00630174	0.077243
GALNT5	Q7Z7M9	2924.52	100	5.52	98930.5	90940.4	85651.8	63927.9	66225.7	62038.4	GALNT5:154:S	4	Tn	GTKPEASSHQGTPK	"Tn", "Tn", "Tn", "Tn"	GALNT5:S:154:4:Tn	-0.508475	0.00235538	0.0136215	0.077243
GALNT5	Q7Z7M9	2924.52	100	5.52	98930.5	90940.4	85651.8	63927.9	66225.7	62038.4	GALNT5:155:S	4	Tn	GTKPEASSHQGTPK	"Tn", "Tn", "Tn", "Tn"	GALNT5:S:155:4:Tn	-0.508475	0.00235538	0.0136215	0.077243
GALNT5	Q7Z7M9	2924.52	100	5.52	98930.5	90940.4	85651.8	63927.9	66225.7	62038.4	GALNT5:159:T	4	Tn	GTKPEASSHQGTPK	"Tn", "Tn", "Tn", "Tn"	GALNT5:T:159:4:Tn	-0.508475	0.00235538	0.0136215	0.077243
GALNT5	Q7Z7M9	1562.88	100	2	277822	220596	261120	301939	204905	206113	GALNT5:164:T	1	Tn	QTTAQGAPK	Tn	GALNT5:T:164:1:Tn	-0.341276	0.691331	0.747946	0.077243
GALNT5	Q7Z7M9	2605.48	99.95	4.67	108674	87404.9	107983	124745	119545	129831	GALNT5:171:T	2	Tn	TSFIAAKGTQVVK	"Tn", "T"	GALNT5:T:171:2:Tn	0.208171	0.036946	0.0758947	0.077243
GALNT5	Q7Z7M9	2808.56	100	5.72	363997	287309	318963	400134	399646	403880	GALNT5:171:T	3	Tn	TSFIAAKGTQVVK	"Tn", "Tn", "T"	GALNT5:T:171:3:Tn	0.327096	0.0251186	0.0571419	0.077243
GALNT5	Q7Z7M9	1601.9	100	2.62	222122	201283	226210	250318	229560	251474	GALNT5:172:S	2	Tn	TSFIAAK	"Tn", "Tn"	GALNT5:S:172:2:Tn	0.172412	0.0603856	0.109388	0.077243
GALNT5	Q7Z7M9	2808.56	100	5.72	363997	287309	318963	400134	399646	403880	GALNT5:172:S	3	Tn	TSFIAAKGTQVVK	"Tn", "Tn", "T"	GALNT5:S:172:3:Tn	0.327096	0.0251186	0.0571419	0.077243
GALNT5	Q7Z7M9	2605.48	100	4.67	108674	87404.9	107983	124745	119545	129831	GALNT5:179:T	2	T	TSFIAAKGTQVVK	"Tn", "T"	GALNT5:T:179:2:T	0.208171	0.036946	0.0758947	0.077243
GALNT5	Q7Z7M9	2443.43	100	4.17	200732	172669	196779	245676	243086	256937	GALNT5:179:T	2	Tn	TSFIAAKGTQVVK	"Tn", "Tn"	GALNT5:T:179:2:Tn	0.320183	0.00387577	0.0173443	0.077243
GALNT5	Q7Z7M9	2808.56	100	5.72	363997	287309	318963	400134	399646	403880	GALNT5:179:T	3	T	TSFIAAKGTQVVK	"Tn", "Tn", "T"	GALNT5:T:179:3:T	0.327096	0.0251186	0.0571419	0.077243
GALNT5	Q7Z7M9	1393.72	100	1.99	152500	161138	159895	235039	247510	246682	GALNT5:185:S	1	T	ISVHMGR	T	GALNT5:S:185:1:T	0.625528	6.13505e-05	0.00255796	0.077243
GALNT5	Q7Z7M9	2941.54	100	1.44	54981.2	43888.7	51898.7	62580.9	62790.5	86040.2	GALNT5:185:S	2	T	ISVHMGRVSLKQEPR	"T", "T"	GALNT5:S:185:2:T	0.27485	0.0751667	0.128399	0.077243
GALNT5	Q7Z7M9	1780.01	100	2.96	123262	99993.3	113547	139318	118106	153426	GALNT5:192:S	1	T	VSLKQEPR	T	GALNT5:S:192:1:T	0.295095	0.114881	0.176363	0.077243
GALNT5	Q7Z7M9	1617.96	100	2.79	200999	142053	200667	196102	181380	125426	GALNT5:192:S	1	Tn	VSLKQEPR	Tn	GALNT5:S:192:1:Tn	-0.145791	0.664585	0.727205	0.077243
GALNT5	Q7Z7M9	2941.54	100	1.44	54981.2	43888.7	51898.7	62580.9	62790.5	86040.2	GALNT5:192:S	2	T	ISVHMGRVSLKQEPR	"T", "T"	GALNT5:S:192:2:T	0.27485	0.0751667	0.128399	0.077243
GALNT5	Q7Z7M9	2213.18	100	4.17	15946.2	14310.2	10648.9	22045.5	20664.8	18788.3	GALNT5:200:S	1	T	KSHSPSSDTSK	T	GALNT5:S:200:1:T	0.530127	0.0198748	0.0493444	0.077243
GALNT5	Q7Z7M9	2578.31	100	4.54	11724	13353.2	16597.1	25382.3	20635.5	24537.4	GALNT5:200:S	2	T	KSHSPSSDTSK	"T", "T"	GALNT5:S:200:2:T	0.877795	0.00928168	0.0291081	0.077243
GALNT5	Q7Z7M9	2254.2	100	3.82	94019.3	89120.3	100099	173384	137416	83083.8	GALNT5:200:S	2	Tn	KSHSPSSDTSK	"Tn", "Tn"	GALNT5:S:200:2:Tn	0.547523	0.235479	0.313247	0.077243
GALNT5	Q7Z7M9	2943.44	100	3.06	35145.1	35353.2	36217	32762.8	38118.1	39836.7	GALNT5:200:S	3	T	KSHSPSSDTSK	"T", "T", "T"	GALNT5:S:200:3:T	0.108634	0.569419	0.64185	0.077243
GALNT5	Q7Z7M9	2457.28	100	3.76	18317.2	29123.3	43586.5	42636.8	35994.3	28197.2	GALNT5:200:S	3	Tn	KSHSPSSDTSK	"Tn", "Tn", "Tn"	GALNT5:S:200:3:Tn	0.305598	0.565789	0.638508	0.077243
GALNT5	Q7Z7M9	2822.41	100	2.3	22628.6	28926.5	31954.5	24387.5	25845.1	24170.3	GALNT5:200:S	4	T	KSHSPSSDTSK	"T", "Tn", "Tn", "Tn"	GALNT5:S:200:4:T	-0.246248	0.338772	0.419125	0.077243
GALNT5	Q7Z7M9	2660.36	100	2.89	74427.5	75647	102504	73495.3	53226.6	40022.3	GALNT5:200:S	4	Tn	KSHSPSSDTSK	"Tn", "Tn", "Tn", "Tn"	GALNT5:S:200:4:Tn	-0.507137	0.0990555	0.156833	0.077243
GALNT5	Q7Z7M9	2863.44	100	3.06	38877.4	37653.5	39675	26573.2	27610.7	29574.4	GALNT5:200:S	5	Tn	KSHSPSSDTSK	"Tn", "Tn", "Tn", "Tn", "Tn"	GALNT5:S:200:5:Tn	-0.493703	0.00051653	0.00572156	0.077243
GALNT5	Q7Z7M9	2578.31	99.84	4.21	15814	12815.4	13913	22104.4	24683.6	20780.5	GALNT5:202:S	2	T	KSHSPSSDTSK	"T", "T"	GALNT5:S:202:2:T	0.667897	0.00444086	0.0187061	0.077243
GALNT5	Q7Z7M9	2254.2	100	4.23	100026	79047	99907.6	190132	149555	72347.8	GALNT5:202:S	2	Tn	KSHSPSSDTSK	"Tn", "Tn"	GALNT5:S:202:2:Tn	0.582014	0.276661	0.357783	0.077243
GALNT5	Q7Z7M9	2943.44	100	3.06	35145.1	35353.2	36217	32762.8	38118.1	39836.7	GALNT5:202:S	3	T	KSHSPSSDTSK	"T", "T", "T"	GALNT5:S:202:3:T	0.108634	0.569419	0.64185	0.077243
GALNT5	Q7Z7M9	2457.28	100	3.76	18317.2	29123.3	43586.5	42636.8	35994.3	28197.2	GALNT5:202:S	3	Tn	KSHSPSSDTSK	"Tn", "Tn", "Tn"	GALNT5:S:202:3:Tn	0.305598	0.565789	0.638508	0.077243
GALNT5	Q7Z7M9	2660.36	100	2.89	74427.5	75647	102504	73495.3	53226.6	40022.3	GALNT5:202:S	4	Tn	KSHSPSSDTSK	"Tn", "Tn", "Tn", "Tn"	GALNT5:S:202:4:Tn	-0.507137	0.0990555	0.156833	0.077243
GALNT5	Q7Z7M9	2863.44	100	3.06	38877.4	37653.5	39675	26573.2	27610.7	29574.4	GALNT5:202:S	5	Tn	KSHSPSSDTSK	"Tn", "Tn", "Tn", "Tn", "Tn"	GALNT5:S:202:5:Tn	-0.493703	0.00051653	0.00572156	0.077243
GALNT5	Q7Z7M9	2213.18	100	5.07	50967.8	42694.2	48134.5	100725	100543	91602.4	GALNT5:204:S	1	T	KSHSPSSDTSK	T	GALNT5:S:204:1:T	1.06267	0.000200833	0.00402989	0.077243
GALNT5	Q7Z7M9	2578.31	99.84	4.21	15814	12815.4	13913	22104.4	24683.6	20780.5	GALNT5:204:S	2	T	KSHSPSSDTSK	"T", "T"	GALNT5:S:204:2:T	0.667897	0.00444086	0.0187061	0.077243
GALNT5	Q7Z7M9	2943.44	100	3.06	35145.1	35353.2	36217	32762.8	38118.1	39836.7	GALNT5:204:S	3	T	KSHSPSSDTSK	"T", "T", "T"	GALNT5:S:204:3:T	0.108634	0.569419	0.64185	0.077243
GALNT5	Q7Z7M9	2457.28	99.93	3.76	18317.2	29123.3	43586.5	42636.8	35994.3	28197.2	GALNT5:204:S	3	Tn	KSHSPSSDTSK	"Tn", "Tn", "Tn"	GALNT5:S:204:3:Tn	0.305598	0.565789	0.638508	0.077243
GALNT5	Q7Z7M9	2660.36	100	2.89	74427.5	75647	102504	73495.3	53226.6	40022.3	GALNT5:204:S	4	Tn	KSHSPSSDTSK	"Tn", "Tn", "Tn", "Tn"	GALNT5:S:204:4:Tn	-0.507137	0.0990555	0.156833	0.077243
GALNT5	Q7Z7M9	2863.44	100	3.06	38877.4	37653.5	39675	26573.2	27610.7	29574.4	GALNT5:204:S	5	Tn	KSHSPSSDTSK	"Tn", "Tn", "Tn", "Tn", "Tn"	GALNT5:S:204:5:Tn	-0.493703	0.00051653	0.00572156	0.077243
GALNT5	Q7Z7M9	2660.36	99.85	2.77	193607	154627	185689	95782.6	64732.9	54876.6	GALNT5:205:S	4	Tn	KSHSPSSDTSK	"Tn", "Tn", "Tn", "Tn"	GALNT5:S:205:4:Tn	-1.52032	0.00344485	0.0169258	0.077243
GALNT5	Q7Z7M9	2863.44	100	2.3	27658.6	24379.9	29480	18367.5	20108.4	25164.7	GALNT5:205:S	5	Tn	KSHSPSSDTSK	"Tn", "Tn", "Tn", "Tn", "Tn"	GALNT5:S:205:5:Tn	-0.45993	0.0777539	0.131879	0.077243
GALNT5	Q7Z7M9	2660.36	99.84	2.89	74427.5	75647	102504	73495.3	53226.6	40022.3	GALNT5:207:T	4	Tn	KSHSPSSDTSK	"Tn", "Tn", "Tn", "Tn"	GALNT5:T:207:4:Tn	-0.507137	0.0990555	0.156833	0.077243
GALNT5	Q7Z7M9	2863.44	100	3.06	38877.4	37653.5	39675	26573.2	27610.7	29574.4	GALNT5:207:T	5	Tn	KSHSPSSDTSK	"Tn", "Tn", "Tn", "Tn", "Tn"	GALNT5:T:207:5:Tn	-0.493703	0.00051653	0.00572156	0.077243
GALNT5	Q7Z7M9	2457.28	99.92	3.5	41476.8	45631.4	51865.1	41866.1	37536.7	35663.9	GALNT5:208:S	3	Tn	KSHSPSSDTSK	"Tn", "Tn", "Tn"	GALNT5:S:208:3:Tn	-0.281725	0.0871458	0.142521	0.077243
GALNT5	Q7Z7M9	2303.1	100	2.75	104143	98929.5	91142.1	47265	38592.9	28842.9	GALNT5:208:S	4	Tn	SHSPSSDTSK	"Tn", "Tn", "Tn", "Tn"	GALNT5:S:208:4:Tn	-1.35807	0.000785332	0.00687464	0.077243
GALNT5	Q7Z7M9	2863.44	100	3.06	38877.4	37653.5	39675	26573.2	27610.7	29574.4	GALNT5:208:S	5	Tn	KSHSPSSDTSK	"Tn", "Tn", "Tn", "Tn", "Tn"	GALNT5:S:208:5:Tn	-0.493703	0.00051653	0.00572156	0.077243
GALNT5	Q7Z7M9	1752.89	100	3.71	581654	525746	521150	450769	401240	461773	GALNT5:231:S	1	T	QRSQAVANER	T	GALNT5:S:231:1:T	-0.221978	0.0175812	0.045616	0.077243
GALNT5	Q7Z7M9	1306.68	100	2.3	32698.4	28684.7	36098.7	44875.9	46160.9	51665.2	GALNT5:231:S	1	Tn	SQAVANER	Tn	GALNT5:S:231:1:Tn	0.497453	0.00725631	0.0250278	0.077243
GALNT5	Q7Z7M9	1639.94	100	2.92	124551	106242	129399	117487	90656.2	88555.7	GALNT5:243:S	1	Tn	AHPASTAVPK	Tn	GALNT5:S:243:1:Tn	-0.458257	0.14425	0.20929	0.077243
GALNT5	Q7Z7M9	2167.13	100	2.67	43164	48139.1	43969.7	67018.2	73961.2	89378.9	GALNT5:243:S	2	T	AHPASTAVPK	"T", "T"	GALNT5:S:243:2:T	0.75026	0.00950961	0.029587	0.077243
GALNT5	Q7Z7M9	1843.02	100	4.08	152132	112004	134071	125489	93238.9	73630.8	GALNT5:243:S	2	Tn	AHPASTAVPK	"Tn", "Tn"	GALNT5:S:243:2:Tn	-0.523992	0.137769	0.202566	0.077243
GALNT5	Q7Z7M9	1801.99	100	3.24	150169	120440	144402	228017	189134	215680	GALNT5:244:T	1	T	AHPASTAVPK	T	GALNT5:T:244:1:T	0.5788	0.00771653	0.0261454	0.077243
GALNT5	Q7Z7M9	1639.94	100	3.68	76142	77179.5	81515	83707	67153.2	71911.9	GALNT5:244:T	1	Tn	AHPASTAVPK	Tn	GALNT5:T:244:1:Tn	-0.101987	0.481555	0.562628	0.077243
GALNT5	Q7Z7M9	2005.07	100	2.93	61017.3	43911	68377.3	59316.3	64835.1	57083.6	GALNT5:244:T	2	T	AHPASTAVPK	"Tn", "T"	GALNT5:T:244:2:T	-0.0407885	0.745678	0.794213	0.077243
GALNT5	Q7Z7M9	1843.02	100	4.08	152132	112004	134071	125489	93238.9	73630.8	GALNT5:244:T	2	Tn	AHPASTAVPK	"Tn", "Tn"	GALNT5:T:244:2:Tn	-0.523992	0.137769	0.202566	0.077243
GALNT5	Q7Z7M9	2994.64	100	2.61	33318.6	39290.4	37585.2	30600	32704	31025.7	GALNT5:262:S	2	T	TKTQSKEVNANK	"T", "T"	GALNT5:S:262:2:T	-0.276703	0.0488051	0.0923276	0.077243
GALNT5	Q7Z7M9	2292.31	100	5.39	80866.2	64173.9	71538.8	86241.7	74123.6	77445.9	GALNT5:274:T	1	T	HKANTSLPFPK	T	GALNT5:T:274:1:T	0.114463	0.30583	0.386651	0.077243
GALNT5	Q7Z7M9	2130.25	100	4.45	79260.8	68404.4	75701.9	86869.1	76402.2	85597	GALNT5:274:T	1	Tn	HKANTSLPFPK	Tn	GALNT5:T:274:1:Tn	0.17723	0.137787	0.202566	0.077243
GALNT5	Q7Z7M9	2554.44	100	4.91	115530	106802	104382	124812	110885	126038	GALNT5:292:S	1	T	KQSINETPLGSLSK	T	GALNT5:S:292:1:T	0.224807	0.120034	0.182288	0.077243
GALNT5	Q7Z7M9	2919.58	100	2.68	57250.5	61591.9	54180.3	52596.8	34545.5	52471.4	GALNT5:292:S	2	T	KQSINETPLGSLSK	"T", "T"	GALNT5:S:292:2:T	-0.125756	0.155339	0.22319	0.077243
GALNT5	Q7Z7M9	2595.47	100	4.12	84657.2	70683.7	88745.9	61605.3	50175	32661.4	GALNT5:292:S	2	Tn	KQSINETPLGSLSK	"Tn", "Tn"	GALNT5:S:292:2:Tn	-0.754664	0.029675	0.0649609	0.077243
GALNT5	Q7Z7M9	3312.76	100	3.75	196591	129575	215343	145451	81320.4	74153.9	GALNT5:292:S	3	Tn	KQSINETPLGSLSKDDGAR	"Tn", "Tn", "Tn"	GALNT5:S:292:3:Tn	-1.27351	0.0808436	0.135524	0.077243
GALNT5	Q7Z7M9	2554.44	100	6.64	222868	207667	212987	223953	192848	231109	GALNT5:296:T	1	T	KQSINETPLGSLSK	T	GALNT5:T:296:1:T	0.0724277	0.91291	0.931672	0.077243
GALNT5	Q7Z7M9	2392.39	100	6.43	132705	106604	131672	113870	97712.7	84271	GALNT5:296:T	1	Tn	KQSINETPLGSLSK	Tn	GALNT5:T:296:1:Tn	-0.430332	0.106952	0.166228	0.077243
GALNT5	Q7Z7M9	2919.58	100	2.81	89654.5	82564.1	96693.9	70014.3	53435.4	53009.1	GALNT5:296:T	2	T	KQSINETPLGSLSK	"T", "T"	GALNT5:T:296:2:T	-0.74658	0.0112557	0.0334247	0.077243
GALNT5	Q7Z7M9	2595.47	100	2.26	152495	118056	141652	107805	91087	62291.2	GALNT5:296:T	2	Tn	KQSINETPLGSLSK	"Tn", "Tn"	GALNT5:T:296:2:Tn	-0.63703	0.0396206	0.0791863	0.077243
GALNT5	Q7Z7M9	3798.92	99.99	2.93	61290.3	46953.4	52810.6	61620.8	58016.2	67429.6	GALNT5:296:T	3	T	KQSINETPLGSLSKDDGAR	"T", "T", "T"	GALNT5:T:296:3:T	0.22259	0.156883	0.224453	0.077243
GALNT5	Q7Z7M9	3312.76	99.77	3.75	196591	129575	215343	145451	81320.4	74153.9	GALNT5:296:T	3	Tn	KQSINETPLGSLSKDDGAR	"Tn", "Tn", "Tn"	GALNT5:T:296:3:Tn	-1.27351	0.0808436	0.135524	0.077243
GALNT5	Q7Z7M9	2919.58	100	2.81	89654.5	82564.1	96693.9	70014.3	53435.4	53009.1	GALNT5:300:S	2	T	KQSINETPLGSLSK	"T", "T"	GALNT5:S:300:2:T	-0.74658	0.0112557	0.0334247	0.077243
GALNT5	Q7Z7M9	2595.47	100	4.12	84657.2	70683.7	88745.9	61605.3	50175	32661.4	GALNT5:300:S	2	Tn	KQSINETPLGSLSK	"Tn", "Tn"	GALNT5:S:300:2:Tn	-0.754664	0.029675	0.0649609	0.077243
GALNT5	Q7Z7M9	3798.92	99.99	2.93	61290.3	46953.4	52810.6	61620.8	58016.2	67429.6	GALNT5:300:S	3	T	KQSINETPLGSLSKDDGAR	"T", "T", "T"	GALNT5:S:300:3:T	0.22259	0.156883	0.224453	0.077243
GALNT5	Q7Z7M9	2798.55	100	3.22	102081	80650.3	93708.4	53076.7	42149.1	41497	GALNT5:300:S	3	Tn	KQSINETPLGSLSK	"Tn", "Tn", "Tn"	GALNT5:S:300:3:Tn	-1.15268	0.00306487	0.0161368	0.077243
GALNT5	Q7Z7M9	3798.92	99.99	2.93	61290.3	46953.4	52810.6	61620.8	58016.2	67429.6	GALNT5:302:S	3	T	KQSINETPLGSLSKDDGAR	"T", "T", "T"	GALNT5:S:302:3:T	0.22259	0.156883	0.224453	0.077243
GALNT5	Q7Z7M9	3490.87	99.7	2.48	73809.3	46637.3	62098.6	86088.6	76530.2	107086	GALNT5:339:S	3	T	EVSNSKTKTIFPK	"T", "T", "T"	GALNT5:S:339:3:T	0.471262	0.0722516	0.124976	0.077243
GALNT5	Q7Z7M9	3125.74	99.5	3.25	55993.2	48165.1	60882.4	58685.8	50901	62137.1	GALNT5:341:S	2	T	EVSNSKTKTIFPK	"T", "T"	GALNT5:S:341:2:T	0.0677608	0.677546	0.737744	0.077243
GALNT5	Q7Z7M9	3166.76	99.76	2.67	91701.3	87773.8	105550	59947.1	42494.8	43915.6	GALNT5:341:S	3	T	EVSNSKTKTIFPK	"T", "Tn", "Tn"	GALNT5:S:341:3:T	-1.06221	0.00400681	0.0174051	0.077243
GALNT5	Q7Z7M9	1928.16	100	2.24	92830.1	75791.7	93003.6	68887.9	59813.6	55163.7	GALNT5:343:T	2	Tn	TKTIFPK	"Tn", "Tn"	GALNT5:T:343:2:Tn	-0.634119	0.0206653	0.0504801	0.077243
GALNT5	Q7Z7M9	3490.87	100	2.65	66138.4	60263	69180.8	84312.7	60315.4	93060.3	GALNT5:343:T	3	T	EVSNSKTKTIFPK	"T", "T", "T"	GALNT5:T:343:3:T	0.350262	0.238227	0.316173	0.077243
GALNT5	Q7Z7M9	3166.76	100	2.67	91701.3	87773.8	105550	59947.1	42494.8	43915.6	GALNT5:343:T	3	Tn	EVSNSKTKTIFPK	"T", "Tn", "Tn"	GALNT5:T:343:3:Tn	-1.06221	0.00400681	0.0174051	0.077243
GALNT5	Q7Z7M9	2331.42	100	3.87	49570.5	42204.9	56056.5	76605.1	58750.4	63795.7	GALNT5:345:T	1	T	SKTKTIFPK	T	GALNT5:T:345:1:T	0.363978	0.0618758	0.111429	0.077243
GALNT5	Q7Z7M9	1725.08	100	1.93	196792	186939	195257	203693	161342	212846	GALNT5:345:T	1	Tn	TKTIFPK	Tn	GALNT5:T:345:1:Tn	0.0610223	0.982878	0.98768	0.077243
GALNT5	Q7Z7M9	3125.74	99.85	3.6	66404.8	48849.5	59158.3	86745.7	75871.3	92133.8	GALNT5:345:T	2	T	EVSNSKTKTIFPK	"T", "T"	GALNT5:T:345:2:T	0.552211	0.0185741	0.0470066	0.077243
GALNT5	Q7Z7M9	1928.16	100	2.24	92830.1	75791.7	93003.6	68887.9	59813.6	55163.7	GALNT5:345:T	2	Tn	TKTIFPK	"Tn", "Tn"	GALNT5:T:345:2:Tn	-0.634119	0.0206653	0.0504801	0.077243
GALNT5	Q7Z7M9	3490.87	100	2.65	66138.4	60263	69180.8	84312.7	60315.4	93060.3	GALNT5:345:T	3	T	EVSNSKTKTIFPK	"T", "T", "T"	GALNT5:T:345:3:T	0.350262	0.238227	0.316173	0.077243
GALNT5	Q7Z7M9	3166.76	100	2.67	91701.3	87773.8	105550	59947.1	42494.8	43915.6	GALNT5:345:T	3	Tn	EVSNSKTKTIFPK	"T", "Tn", "Tn"	GALNT5:T:345:3:Tn	-1.06221	0.00400681	0.0174051	0.077243
GALNT5	Q7Z7M9	1899.13	100	4.67	98310.1	83055.3	85071.9	70954.4	52881.4	80472.3	GALNT5:354:S	1	T	VLGKSQSK	T	GALNT5:S:354:1:T	-0.261792	0.0923281	0.149553	0.077243
GALNT5	Q7Z7M9	1737.07	100	3.38	166768	172084	168877	126810	119854	188679	GALNT5:354:S	1	Tn	VLGKSQSK	Tn	GALNT5:S:354:1:Tn	-0.413302	0.33297	0.412986	0.077243
GALNT5	Q7Z7M9	1765.97	100	3.94	82390	76559.4	77946.9	72466.4	47768.4	52794	GALNT5:356:S	1	T	SQSKHISR	T	GALNT5:S:356:1:T	-0.562118	0.051318	0.0959091	0.077243
GALNT5	Q7Z7M9	2346.07	100	3.27	24055	19700.8	17321.7	17402.4	19227.7	15844	GALNT5:367:S	4	Tn	SEMSSSSLAPHR	"Tn", "Tn", "Tn", "Tn"	GALNT5:S:367:4:Tn	-0.178968	0.262457	0.341407	0.077243
GALNT5	Q7Z7M9	2142.99	100	3.88	65181.7	63863.5	59326	43635.3	36296.4	35879.2	GALNT5:368:S	3	Tn	SEMSSSSLAPHR	"Tn", "Tn", "Tn"	GALNT5:S:368:3:Tn	-0.815167	0.00142149	0.0100345	0.077243
GALNT5	Q7Z7M9	2346.07	100	3.27	24055	19700.8	17321.7	17402.4	19227.7	15844	GALNT5:368:S	4	Tn	SEMSSSSLAPHR	"Tn", "Tn", "Tn", "Tn"	GALNT5:S:368:4:Tn	-0.178968	0.262457	0.341407	0.077243
GALNT5	Q7Z7M9	1939.91	100	3.12	176542	159180	158307	172320	136144	119246	GALNT5:369:S	2	Tn	SEMSSSSLAPHR	"Tn", "Tn"	GALNT5:S:369:2:Tn	-0.225529	0.257206	0.336887	0.077243
GALNT5	Q7Z7M9	2142.99	100	3.88	65181.7	63863.5	59326	43635.3	36296.4	35879.2	GALNT5:369:S	3	Tn	SEMSSSSLAPHR	"Tn", "Tn", "Tn"	GALNT5:S:369:3:Tn	-0.815167	0.00142149	0.0100345	0.077243
GALNT5	Q7Z7M9	2346.07	100	3.27	24055	19700.8	17321.7	17402.4	19227.7	15844	GALNT5:369:S	4	Tn	SEMSSSSLAPHR	"Tn", "Tn", "Tn", "Tn"	GALNT5:S:369:4:Tn	-0.178968	0.262457	0.341407	0.077243
GALNT5	Q7Z7M9	1898.89	100	3.59	42771.6	43688.4	41916.6	52486.4	54857.7	53541.6	GALNT5:370:S	1	T	SEMSSSSLAPHR	T	GALNT5:S:370:1:T	0.324005	0.000223905	0.00424241	0.077243
GALNT5	Q7Z7M9	1736.83	99.93	3.16	79548.3	83535.9	77075.2	74130.5	77284.4	61219.4	GALNT5:370:S	1	Tn	SEMSSSSLAPHR	Tn	GALNT5:S:370:1:Tn	-0.101764	0.1562	0.224144	0.077243
GALNT5	Q7Z7M9	1939.91	100	3.12	176542	159180	158307	172320	136144	119246	GALNT5:370:S	2	Tn	SEMSSSSLAPHR	"Tn", "Tn"	GALNT5:S:370:2:Tn	-0.225529	0.257206	0.336887	0.077243
GALNT5	Q7Z7M9	2142.99	100	3.88	65181.7	63863.5	59326	43635.3	36296.4	35879.2	GALNT5:370:S	3	Tn	SEMSSSSLAPHR	"Tn", "Tn", "Tn"	GALNT5:S:370:3:Tn	-0.815167	0.00142149	0.0100345	0.077243
GALNT5	Q7Z7M9	2346.07	100	3.27	24055	19700.8	17321.7	17402.4	19227.7	15844	GALNT5:370:S	4	Tn	SEMSSSSLAPHR	"Tn", "Tn", "Tn", "Tn"	GALNT5:S:370:4:Tn	-0.178968	0.262457	0.341407	0.077243
GALNT5	Q7Z7M9	2697.47	100	3.83	58766.9	54536.1	57736.6	39554.1	43241.3	40605.6	GALNT5:381:T	2	Tn	VPLSQTNHALTGGLEPAK	"Tn", "Tn"	GALNT5:T:381:2:Tn	-0.507805	0.000700029	0.00660668	0.077243
GALNT5	Q7Z7M9	2697.47	100	3.83	58766.9	54536.1	57736.6	39554.1	43241.3	40605.6	GALNT5:386:T	2	Tn	VPLSQTNHALTGGLEPAK	"Tn", "Tn"	GALNT5:T:386:2:Tn	-0.507805	0.000700029	0.00660668	0.077243
GALNT5	Q7Z7M9	2130.11	100	3.7	159543	152346	156169	145044	168849	185488	GALNT5:420:T	1	T	ALLPEDSGTHQVLR	T	GALNT5:T:420:1:T	0.112632	0.430469	0.510816	0.077243
GALNT5	Q7Z7M9	2064.15	100	4.56	148442	88999.5	155899	436480	273626	321999	GALNT5:429:T	1	T	IDVTLSPRDPK	T	GALNT5:T:429:1:T	1.11716	0.0156218	0.0417353	0.077243
GALNT5	Q7Z7M9	1902.09	100	4.1	110486	65110.5	125870	328689	204495	269838	GALNT5:429:T	1	Tn	IDVTLSPRDPK	Tn	GALNT5:T:429:1:Tn	1.28823	0.0142042	0.0395121	0.077243
GALNT5	Q7Z7M9	2267.23	100	2.99	352034	287521	358537	278708	221274	248173	GALNT5:429:T	2	T	IDVTLSPRDPK	"T", "Tn"	GALNT5:T:429:2:T	-0.504373	0.0413083	0.081677	0.077243
GALNT5	Q7Z7M9	2267.23	100	2.99	352034	287521	358537	278708	221274	248173	GALNT5:431:S	2	Tn	IDVTLSPRDPK	"T", "Tn"	GALNT5:S:431:2:Tn	-0.504373	0.0413083	0.081677	0.077243
GALNT5	Q7Z7M9	1777.02	100	2.55	1663159	1.58383e+06	1.56209e+06	1.66083e+06	1.40348e+06	1.47013e+06	GALNT5:648:T	1	T	TIPPDVIAK	T	GALNT5:T:648:1:T	-0.107475	0.33197	0.412733	0.077243
GALNT5	Q7Z7M9	1614.97	100	2.29	1076515	919039	995068	792927	657969	591942	GALNT5:648:T	1	Tn	TIPPDVIAK	Tn	GALNT5:T:648:1:Tn	-0.596776	0.0133189	0.0375327	0.077243
GALNT6	Q8NCL4	2283.26	100	6.06	5.43596e+06	3.89945e+06	5.0937e+06	4.73892e+06	3.68661e+06	4.10637e+06	GALNT6:38:T	1	T	EEATEKPWLK	T	GALNT6:T:38:1:T	-0.310849	0.319767	0.399883	0.0243197
GALNT6	Q8NCL4	2121.2	100	5.81	3.66285e+06	2.75094e+06	3.45676e+06	3.30906e+06	2.67207e+06	2.79999e+06	GALNT6:38:T	1	Tn	EEATEKPWLK	Tn	GALNT6:T:38:1:Tn	-0.304001	0.34284	0.423042	0.0243197
GALNT6	Q8NCL4	3190.71	100	3.44	120531	84998.4	120176	128822	115298	136767	GALNT6:38:T	2	T	EEATEKPWLKSLVSR	"T", "T"	GALNT6:T:38:2:T	0.100232	0.240265	0.317851	0.0243197
GALNT6	Q8NCL4	3190.71	100	3.44	120531	84998.4	120176	128822	115298	136767	GALNT6:45:S	2	T	EEATEKPWLKSLVSR	"T", "T"	GALNT6:S:45:2:T	0.100232	0.240265	0.317851	0.0243197
GALNT6	Q8NCL4	2092.15	100	4.63	222472	205266	217405	254119	154540	176955	GALNT6:48:S	1	T	SLVSRKDHVLD	T	GALNT6:S:48:1:T	-0.296997	0.551897	0.627254	0.0243197
GALNT6	Q8NCL4	2321.28	100	5	112334	86060.9	112491	161467	138025	170833	GALNT6:421:T	1	T	SPHTFPKGTSVIAR	T	GALNT6:T:421:1:T	0.523446	0.0154992	0.0416784	0.0243197
GALNT7	Q86SF2	2096.12	100	3.38	74455.2	71335.5	70711.2	63973.4	91680.2	71766.7	GALNT7:112:Y	1	T	QYLTFKPQTF	T	GALNT7:Y:112:1:T	0.00869393	0.684737	0.742989	-0.0573917
GALNT7	Q86SF2	3077.62	100	6.04	126387	114728	124482	119592	119838	107082	GALNT7:114:T	1	T	QYLTFKPQTFTYHDPVLR	T	GALNT7:T:114:1:T	-0.0578165	0.315432	0.395178	-0.0573917
GALNT7	Q86SF2	2198.18	100	3.17	95544	94571.2	89852.7	100909	97539.3	94874.7	GALNT7:114:T	1	Tn	QYLTFKPQTFTY	Tn	GALNT7:T:114:1:Tn	0.0445822	0.146758	0.21218	-0.0573917
GALNT7	Q86SF2	2963.57	99.75	4.11	46109.2	33729.2	41613.1	42276.7	41054	38697	GALNT7:455:Y	1	T	LEGWQGNPPPIYVGSSPTLK	T	GALNT7:Y:455:1:T	-0.0195132	0.961786	0.971569	-0.0573917
GALNT7	Q86SF2	2963.57	100	3.73	32929.4	31912.8	32663.2	31942.7	33437	40472.7	GALNT7:458:S	1	T	LEGWQGNPPPIYVGSSPTLK	T	GALNT7:S:458:1:T	0.0337787	0.352586	0.433952	-0.0573917
GANAB	Q14697	2816.4	100	3.64	138350	127280	118411	106265	100938	107697	GANAB:190:S	1	Tn	VSQGSKDPAEGDGAQPEETPR	Tn	GANAB:S:190:1:Tn	-0.260341	0.019707	0.0491397	-0.0320936
GASK1B	Q6UWH4	2677.63	100	5.2	40483.9	36886.3	43670.3	147236	200814	227026	GASK1B:124:T	1	T	SKPANIRGTVKPK	T	GASK1B:T:124:1:T	2.31044	0.00302024	0.0160485	ND
GASK1B	Q6UWH4	3414.7	100	1.16	78667.7	68985.1	73995.9	117500	156448	135275	GASK1B:137:S	2	T	HAVASAAPGQEALVGPSLQPQEAAR	"T", "T"	GASK1B:S:137:2:T	0.870382	0.00572903	0.0218538	ND
GASK1B	Q6UWH4	3414.7	100	1.16	78667.7	68985.1	73995.9	117500	156448	135275	GASK1B:149:S	2	T	HAVASAAPGQEALVGPSLQPQEAAR	"T", "T"	GASK1B:S:149:2:T	0.870382	0.00572903	0.0218538	ND
GASK1B	Q6UWH4	2497.31	100	3.12	209440	157645	184285	278038	336611	358202	GASK1B:166:Y	1	T	EADAVAPGYAQGANLVK	T	GASK1B:Y:166:1:T	0.869144	0.0076183	0.025904	ND
GCNT1	Q02742	1656.93	100	2.51	243617	233647	271417	401695	488532	399183	GCNT1:271:T	1	T	LTNTGTVK	T	GCNT1:T:271:1:T	0.721486	0.00460182	0.0190444	ND
GCNT1	Q02742	1494.88	100	2.85	243547	244431	260461	386437	410820	344055	GCNT1:271:T	1	Tn	LTNTGTVK	Tn	GCNT1:T:271:1:Tn	0.660807	0.00295315	0.0158677	ND
GGCX	P38435	2106.12	100	3.94	353615	329659	337204	263294	245801	338879	GGCX:653:T	1	T	GGPEPTPLVQTFLR	T	GGCX:T:653:1:T	-0.356949	0.122352	0.184972	-0.39973
GGCX	P38435	1944.06	100	4	267917	244546	299898	205197	156722	204260	GGCX:653:T	1	Tn	GGPEPTPLVQTFLR	Tn	GGCX:T:653:1:Tn	-0.391381	0.0223328	0.053332	-0.39973
GINM1	Q9NU53	2754.4	99.85	3.61	54789.7	49048.6	58694.5	84107.2	83798.9	59332.1	GINM1:27:T	1	T	WLTTGAPEPPPLSGAPQDGIR	T	GINM1:T:27:1:T	0.613027	0.0676984	0.119468	ND
GINM1	Q9NU53	2293.19	100	4.49	53759	52533.1	59273.1	72205.4	62058.1	63539.6	GINM1:27:T	1	Tn	TTGAPEPPPLSGAPQDGIR	Tn	GINM1:T:27:1:Tn	0.241149	0.0468383	0.0899296	ND
GINM1	Q9NU53	2286.24	100	4.08	2.31584e+06	2.00105e+06	2.41519e+06	2.25196e+06	2.20124e+06	1.89619e+06	GINM1:188:T	1	T	DSDILFTLPNLSK	T	GINM1:T:188:1:T	-0.073218	0.487798	0.56739	ND
GINM1	Q9NU53	3036.45	99.99	1.6	53872.2	48655.3	58104.2	123692	94257.5	123096	GINM1:203:T	3	T	ESVSSLQTTSQYLIR	"T", "T", "T"	GINM1:T:203:3:T	1.19218	0.00397958	0.0173918	ND
GINM1	Q9NU53	2663.44	99.86	3.7	56600.7	41420.8	53085.3	131811	129990	109171	GINM1:204:T	1	T	KESVSSLQTTSQYLIR	T	GINM1:T:204:1:T	1.29201	0.00103559	0.00817155	ND
GINM1	Q9NU53	3036.45	99.99	1.6	53872.2	48655.3	58104.2	123692	94257.5	123096	GINM1:204:T	3	T	ESVSSLQTTSQYLIR	"T", "T", "T"	GINM1:T:204:3:T	1.19218	0.00397958	0.0173918	ND
GINM1	Q9NU53	3036.45	99.57	1.6	53872.2	48655.3	58104.2	123692	94257.5	123096	GINM1:205:S	3	T	ESVSSLQTTSQYLIR	"T", "T", "T"	GINM1:S:205:3:T	1.19218	0.00397958	0.0173918	ND
GLCE	O94923	2190.16	99.9	2.62	110013	103720	101490	226552	227495	214242	GLCE:32:S	1	T	LWNKCSSDK	T	GLCE:S:32:1:T	1.12715	1.89121e-05	0.00190136	0.0813396
GLCE	O94923	2295.19	99.89	5.95	137450	80790.9	129871	157542	149418	152710	GLCE:44:S	1	T	RSSSGFRVDGFEK	T	GLCE:S:44:1:T	0.233709	0.106535	0.165849	0.0813396
GLCE	O94923	2139.09	99.94	4.78	345410	292908	355960	328398	331134	307520	GLCE:45:S	1	T	SSSGFRVDGFEK	T	GLCE:S:45:1:T	-0.0728645	0.686191	0.743502	0.0813396
GLCE	O94923	2602.28	100	5.77	96841.9	69929.7	101790	118499	99967.4	102800	GLCE:59:S	1	T	RAAASESNNYMNHVAK	T	GLCE:S:59:1:T	0.0861443	0.199865	0.271771	0.0813396
GLCE	O94923	2284.13	100	7.94	377523	336137	382692	318952	279156	262501	GLCE:59:S	1	Tn	AAASESNNYMNHVAK	Tn	GLCE:S:59:1:Tn	-0.435495	0.0243816	0.0560854	0.0813396
GLCE	O94923	2400.18	100	4.21	604370	493430	596112	566034	517638	384226	GLCE:73:S	1	T	QQSEEAFPQEQQK	T	GLCE:S:73:1:T	-0.20364	0.311095	0.391588	0.0813396
GLCE	O94923	2253.2	100	4.27	117032	106474	113182	100385	81487	92395.4	GLCE:93:S	1	T	APPVVGGFNSNVGSK	T	GLCE:S:93:1:T	-0.292758	0.0296502	0.0649609	0.0813396
GLCE	O94923	2091.15	100	4.1	171439	164300	174498	171841	152482	169987	GLCE:93:S	1	Tn	APPVVGGFNSNVGSK	Tn	GLCE:S:93:1:Tn	-0.0122723	0.482631	0.563657	0.0813396
GLCE	O94923	2472.42	100	4.24	102700	109439	121198	223542	104270	170786	GLCE:97:S	1	T	GFNSNVGSKVLGLK	T	GLCE:S:97:1:T	0.642059	0.189892	0.259928	0.0813396
GLCE	O94923	2830.66	100	5.08	206645	170079	206187	161555	170693	154037	GLCE:97:S	1	Tn	APPVVGGFNSNVGSKVLGLK	Tn	GLCE:S:97:1:Tn	-0.35193	0.0688802	0.121034	0.0813396
GLG1	Q92896	2471.29	100	6.3	66365.8	60599.3	64742.3	66585.7	59202.7	75157.8	GLG1:739:T	1	T	CAIGVTHFQLVQMK	T	GLG1:T:739:1:T	0.0405052	0.565253	0.638508	-0.209228
GLG1	Q92896	2938.46	100	1.63	18055.6	17064	22376.9	26876.1	20282.2	21468.5	GLG1:839:Y	1	T	NFCSAVQYGNAQIIECLK	T	GLG1:Y:839:1:T	0.249769	0.227283	0.304029	-0.209228
GLG1	Q92896	1713.84	100	2.2	27191.2	29946.3	23735.9	25355.7	23590.1	28918.4	GLG1:1083:T	1	T	HHCAAITPGR	T	GLG1:T:1083:1:T	-0.100829	0.695563	0.751678	-0.209228
GLG1	Q92896	1937.98	100	2.82	145285	130985	133143	54711.2	48557.4	48777.4	GLG1:1120:S	1	T	IEMWSYAAK	T	GLG1:S:1120:1:T	-1.44869	6.17823e-05	0.00255796	-0.209228
GLG1	Q92896	1937.98	99.88	1.9	91508.7	84859.5	94489.6	77903.3	62544	77965.5	GLG1:1121:Y	1	T	IEMWSYAAK	T	GLG1:Y:1121:1:T	-0.232225	0.0407508	0.0809953	-0.209228
GLT8D1	Q68CQ7	2543.38	100	3.95	54562.7	46548.8	47035.4	65260.4	40232.7	45780.3	GLT8D1:355:T	1	T	WYIPDPTGKFNLIR	T	GLT8D1:T:355:1:T	-0.0390181	0.902883	0.924059	-0.209228
GLT8D1	Q68CQ7	1947.07	100	2.82	373891	333688	363689	376778	284844	271708	GLT8D1:365:T	1	T	RYTEISNIK	T	GLT8D1:T:365:1:T	-0.352534	0.261357	0.341343	-0.209228
GNPTAB	Q3T906	2560.24	99.87	4.27	8509.76	7647.12	12613	12416.6	11748.5	7901.75	GNPTAB:486:S	1	T	YIAGGGGTGSIGVGQPWQFGG	T	GNPTAB:S:486:1:T	0.465287	0.625186	0.691972	ND
GNPTAB	Q3T906	1986.03	100	3.98	118781	119929	116690	118462	119678	113747	GNPTAB:743:S	1	T	SFLMNSQHAK	T	GNPTAB:S:743:1:T	-0.00387439	0.597191	0.66663	ND
GNPTAB	Q3T906	2952.57	100	2.38	68746.5	61465.7	67551.5	50507.7	42457.3	53634.3	GNPTAB:773:S	2	T	QVHKSILPNSLGVSER	"T", "T"	GNPTAB:S:773:2:T	-0.419485	0.0132449	0.0373606	ND
GNPTAB	Q3T906	3317.7	100	2.74	69806.3	64443.3	59724.6	77511.2	76495.9	67838.7	GNPTAB:773:S	3	T	QVHKSILPNSLGVSER	"T", "T", "T"	GNPTAB:S:773:3:T	0.247352	0.093078	0.150176	ND
GNPTAB	Q3T906	1865.99	100	3.37	51976.3	46605	48771.5	65580.4	59176.6	59399.2	GNPTAB:778:S	1	T	SILPNSLGVSER	T	GNPTAB:S:778:1:T	0.284406	0.00936725	0.0293236	ND
GNPTAB	Q3T906	2231.12	100	2.38	93733.2	93788	84460.8	88108.7	85215.6	96636	GNPTAB:778:S	2	T	SILPNSLGVSER	"T", "T"	GNPTAB:S:778:2:T	-0.0892765	0.891119	0.914294	ND
GNPTAB	Q3T906	3317.7	100	2.74	69806.3	64443.3	59724.6	77511.2	76495.9	67838.7	GNPTAB:778:S	3	T	QVHKSILPNSLGVSER	"T", "T", "T"	GNPTAB:S:778:3:T	0.247352	0.093078	0.150176	ND
GNPTAB	Q3T906	1865.99	100	3.89	125264	105221	121574	113164	101057	98757.8	GNPTAB:782:S	1	T	SILPNSLGVSER	T	GNPTAB:S:782:1:T	-0.266668	0.162063	0.230036	ND
GNPTAB	Q3T906	1703.94	100	3.15	244953	203721	240541	209084	189375	192344	GNPTAB:782:S	1	Tn	SILPNSLGVSER	Tn	GNPTAB:S:782:1:Tn	-0.322592	0.0855485	0.140788	ND
GNPTAB	Q3T906	2231.12	100	2.38	93733.2	93788	84460.8	88108.7	85215.6	96636	GNPTAB:782:S	2	T	SILPNSLGVSER	"T", "T"	GNPTAB:S:782:2:T	-0.0892765	0.891119	0.914294	ND
GNPTAB	Q3T906	3317.7	100	2.74	69806.3	64443.3	59724.6	77511.2	76495.9	67838.7	GNPTAB:782:S	3	T	QVHKSILPNSLGVSER	"T", "T", "T"	GNPTAB:S:782:3:T	0.247352	0.093078	0.150176	ND
GNPTAB	Q3T906	2182.27	100	2.87	58401.3	55838.7	61633.8	56586.6	55956.3	63023.7	GNPTAB:789:T	1	T	LQRLTFPAVSVK	T	GNPTAB:T:789:1:T	-0.0455408	0.972693	0.980524	ND
GNPTAB	Q3T906	2547.41	100	4.3	35764.3	32108.9	35489	32073.9	29857.7	33652.7	GNPTAB:789:T	2	T	LQRLTFPAVSVK	"T", "T"	GNPTAB:T:789:2:T	-0.145973	0.182652	0.25266	ND
GNPTAB	Q3T906	1988.11	100	2.34	28326.8	29914.7	31215.6	28633.1	26788.8	31361	GNPTAB:789:T	2	Tn	LTFPAVSVK	"Tn", "T"	GNPTAB:T:789:2:Tn	-0.0631711	0.600298	0.668804	ND
GNPTAB	Q3T906	1785.03	100	2.44	72212.2	69980	59614.9	81466.1	80257.2	81809.1	GNPTAB:794:S	1	T	LTFPAVSVK	T	GNPTAB:S:794:1:T	0.219257	0.0236342	0.0553775	ND
GNPTAB	Q3T906	1622.98	100	1.88	49830.5	46248.9	52118.4	66755.2	69374.5	69148	GNPTAB:794:S	1	Tn	LTFPAVSVK	Tn	GNPTAB:S:794:1:Tn	0.472657	0.000561815	0.00594863	ND
GNPTAB	Q3T906	2547.41	100	4.3	35764.3	32108.9	35489	32073.9	29857.7	33652.7	GNPTAB:794:S	2	T	LQRLTFPAVSVK	"T", "T"	GNPTAB:S:794:2:T	-0.145973	0.182652	0.25266	ND
GNPTAB	Q3T906	1988.11	100	2.36	92333.9	98683	82570.2	67555.9	75535.5	70890	GNPTAB:794:S	2	Tn	LTFPAVSVK	"T", "Tn"	GNPTAB:S:794:2:Tn	-0.381278	0.0190749	0.047937	ND
GNPTAB	Q3T906	2656.29	100	3.64	118130	138273	117984	128817	145184	145485	GNPTAB:813:T	1	T	VNGHDQGQNPPLDLETTAR	T	GNPTAB:T:813:1:T	0.297517	0.159151	0.226459	ND
GNPTAB	Q3T906	1969.06	100	5.11	363735	382850	367868	328757	345173	307980	GNPTAB:822:T	1	T	FRVETHTQK	T	GNPTAB:T:822:1:T	-0.162166	0.0224946	0.0536276	ND
GNPTAB	Q3T906	2085.28	100	3.1	393380	331674	398013	351255	319506	310807	GNPTAB:853:T	1	T	KITGKEK	T	GNPTAB:T:853:1:T	-0.300079	0.128399	0.19267	ND
GNPTAB	Q3T906	1923.23	100	3.91	104678	102888	101988	116181	107948	113074	GNPTAB:853:T	1	Tn	KITGKEK	Tn	GNPTAB:T:853:1:Tn	0.13619	0.0218303	0.0524602	ND
GNPTAB	Q3T906	2621.28	100	4.79	320863	292687	331954	263061	299281	286180	GNPTAB:873:T	1	T	MEENAENHIGVTEVLLGR	T	GNPTAB:T:873:1:T	-0.165033	0.109707	0.169686	ND
GNPTAB	Q3T906	4109.09	97.87	4.85	58651.1	46460.5	54447.5	43744.2	54670.3	54107.5	GNPTAB:1074:T	1	T	MLPADITQLNNIPPTQESYYDPNLPPVTK	T	GNPTAB:T:1074:1:T	-0.00903791	0.665824	0.727554	ND
GNPTAB	Q3T906	2252.28	100	3.94	151305	133654	151888	129624	87116.7	109362	GNPTAB:1092:T	1	Tn	SLVTNCKPVTDK	Tn	GNPTAB:T:1092:1:Tn	-0.468352	0.053914	0.0999179	ND
GNPTG	Q9UJJ9	3448.84	100	3.43	40986.9	28050	31627	30147.1	24772.3	27386.3	GNPTG:47:S	1	T	VVEEPNAFGVNNPFLPQASRLQAK	T	GNPTG:S:47:1:T	-0.2077	0.215014	0.289771	0.171207
GNPTG	Q9UJJ9	2178.21	100	3.35	19519.4	14998.8	19728.6	14421	14436	14330.2	GNPTG:179:T	1	T	ALLVYPTLPEALQR	T	GNPTG:T:179:1:T	-0.436739	0.075267	0.128494	0.171207
GNPTG	Q9UJJ9	2016.16	99.93	3.01	20005.8	20781.1	21103.2	15520.4	17370.7	21118.4	GNPTG:179:T	1	Tn	ALLVYPTLPEALQR	Tn	GNPTG:T:179:1:Tn	-0.258619	0.19264	0.263041	0.171207
GNPTG	Q9UJJ9	3513.59	99.99	3.1	21619.4	15954.3	25638.5	18064.6	20981.2	17620.2	GNPTG:228:T	1	T	TPEENEPTQLEGGPDSLGFETLENCR	T	GNPTG:T:228:1:T	-0.259162	0.507331	0.582691	0.171207
GNPTG	Q9UJJ9	3034.45	99.79	3.57	103621	144932	121298	76192.8	128649	106341	GNPTG:274:T	2	T	TRPTETSNLEHLGHETPR	"T", "T"	GNPTG:T:274:2:T	-0.18986	0.369226	0.451346	0.171207
GNPTG	Q9UJJ9	3462.75	99.14	6.19	382479	355698	356793	328625	463547	360429	GNPTG:286:T	2	T	TRPTETSNLEHLGHETPRAK	"T", "T"	GNPTG:T:286:2:T	0.0146289	0.668608	0.729943	0.171207
GNPTG	Q9UJJ9	2710.35	100	4.51	44891.4	43068.6	45678.7	44515.7	53326.3	37825.2	GNPTG:286:T	2	Tn	TRPTETSNLEHLGHETPR	"Tn", "Tn"	GNPTG:T:286:2:Tn	-0.0121238	0.889165	0.913025	0.171207
GNPTG	Q9UJJ9	3828.89	98.47	3.48	81391	75451.6	92722	108788	138020	120137	GNPTG:286:T	3	T	YTRPTETSNLEHLGHETPRAK	"T", "Tn", "T"	GNPTG:T:286:3:T	0.561742	0.0168005	0.0439698	0.171207
GOLIM4	O00461	2713.5	100	5.41	441005	365328	430506	249310	209865	219259	GOLIM4:194:T	1	T	KAHQDIHTQLQDVK	T	GOLIM4:T:194:1:T	-0.973397	0.00216169	0.0133508	-0.181149
GOLIM4	O00461	2827.5	100	5.99	425133	395083	428024	300986	246702	279632	GOLIM4:216:T	1	T	NLLSEHEQLVVTLEDHK	T	GOLIM4:T:216:1:T	-0.604385	0.00178534	0.0117931	-0.181149
GOLIM4	O00461	2274.21	100	4.14	219387	200360	239517	176423	141316	149478	GOLIM4:229:T	1	T	SALAAAQTQVAEYK	T	GOLIM4:T:229:1:T	-0.553544	0.0144993	0.0398073	-0.181149
GOLIM4	O00461	2112.16	100	4.43	1.7229e+06	1.50439e+06	1.64908e+06	1.13352e+06	737244	942451	GOLIM4:229:T	1	Tn	SALAAAQTQVAEYK	Tn	GOLIM4:T:229:1:Tn	-0.807169	0.00633052	0.0231369	-0.181149
GOLIM4	O00461	1811.02	100	2.48	200355	201310	198581	154390	143689	138823	GOLIM4:240:T	1	T	QLKDTLNR	T	GOLIM4:T:240:1:T	-0.479614	0.000308562	0.00482966	-0.181149
GOLIM4	O00461	2348.31	100	3.23	101698	114101	127568	92089.1	73104.7	91776.5	GOLIM4:246:S	1	T	DTLNRIPSLRKPD	T	GOLIM4:S:246:1:T	-0.314109	0.0419014	0.0824854	-0.181149
GOLIM4	O00461	2281.23	100	6.01	306339	340441	363447	486472	463625	465800	GOLIM4:276:T	1	T	EKPTREVQEVSR	T	GOLIM4:T:276:1:T	0.452306	0.00172171	0.0115406	-0.181149
GOLIM4	O00461	4263.11	100	8.53	246598	259492	277698	260179	255763	257290	GOLIM4:276:T	2	T	EKPTREVQEVSRNNDVWQNHEAVPGR	"T", "T"	GOLIM4:T:276:2:T	-0.012293	0.719091	0.770742	-0.181149
GOLIM4	O00461	3057.47	100	2.34	177571	182908	191191	204890	190509	195625	GOLIM4:283:S	1	T	EVQEVSRNNDVWQNHEAVPGR	T	GOLIM4:S:283:1:T	0.096977	0.0857842	0.141096	-0.181149
GOLIM4	O00461	4263.11	100	8.53	246598	259492	277698	260179	255763	257290	GOLIM4:283:S	2	T	EKPTREVQEVSRNNDVWQNHEAVPGR	"T", "T"	GOLIM4:S:283:2:T	-0.012293	0.719091	0.770742	-0.181149
GOLIM4	O00461	2791.46	100	3.07	139400	161773	141790	102849	89929.8	98504.8	GOLIM4:302:T	2	T	AEDTKLYAPTHK	"T", "T"	GOLIM4:T:302:2:T	-0.525491	0.00327313	0.0166843	-0.181149
GOLIM4	O00461	3630.86	100	4.31	211592	180045	223110	202165	166107	183803	GOLIM4:308:T	1	T	LYAPTHKEAEFQAPPEPIQQEVER	T	GOLIM4:T:308:1:T	-0.203126	0.275551	0.356669	-0.181149
GOLIM4	O00461	2791.46	99.75	3.07	139400	161773	141790	102849	89929.8	98504.8	GOLIM4:308:T	2	T	AEDTKLYAPTHK	"T", "T"	GOLIM4:T:308:2:T	-0.525491	0.00327313	0.0166843	-0.181149
GOLIM4	O00461	2751.47	100	3.31	402970	360103	359345	311849	234229	209802	GOLIM4:394:Y	2	T	AEVYPSAKPMIK	"T", "T"	GOLIM4:Y:394:2:T	-0.62049	0.0228345	0.0542156	-0.181149
GOLIM4	O00461	2402.33	99.9	4.67	9.43709e+06	8.04775e+06	8.12936e+06	8.12281e+06	6.78721e+06	6.79987e+06	GOLIM4:396:S	1	T	AEVYPSAKPMIK	T	GOLIM4:S:396:1:T	-0.257635	0.108399	0.168115	-0.181149
GOLIM4	O00461	2240.28	100	5.77	2.72769e+06	2.40287e+06	2.59204e+06	2.43479e+06	2.0175e+06	2.15197e+06	GOLIM4:396:S	1	Tn	AEVYPSAKPMIK	Tn	GOLIM4:S:396:1:Tn	-0.268432	0.0738286	0.126563	-0.181149
GOLIM4	O00461	2751.47	100	3.31	402970	360103	359345	311849	234229	209802	GOLIM4:396:S	2	T	AEVYPSAKPMIK	"T", "T"	GOLIM4:S:396:2:T	-0.62049	0.0228345	0.0542156	-0.181149
GOLIM4	O00461	2276.08	99.95	3.79	369455	346938	365329	271034	252141	311230	GOLIM4:405:S	1	T	FQSPYEEQLEQQR	T	GOLIM4:S:405:1:T	-0.430722	0.0117158	0.0341735	-0.181149
GOLIM4	O00461	2114.02	100	3.65	135162	117630	132873	86141.9	77171.5	82763.2	GOLIM4:405:S	1	Tn	FQSPYEEQLEQQR	Tn	GOLIM4:S:405:1:Tn	-0.682989	0.00157875	0.0109298	-0.181149
GOLIM4	O00461	2641.21	100	1.96	163002	140214	175428	145176	106954	107645	GOLIM4:405:S	2	T	FQSPYEEQLEQQR	"T", "T"	GOLIM4:S:405:2:T	-0.598609	0.0719406	0.124513	-0.181149
GOLIM4	O00461	2276.08	100	3.77	396072	358414	384319	361540	285749	370807	GOLIM4:407:Y	1	T	FQSPYEEQLEQQR	T	GOLIM4:Y:407:1:T	-0.0881495	0.239572	0.317372	-0.181149
GOLIM4	O00461	2114.02	99.93	3.67	294915	265108	274172	275881	228017	260698	GOLIM4:407:Y	1	Tn	FQSPYEEQLEQQR	Tn	GOLIM4:Y:407:1:Tn	-0.0727028	0.23595	0.3136	-0.181149
GOLIM4	O00461	2641.21	100	1.96	163002	140214	175428	145176	106954	107645	GOLIM4:407:Y	2	T	FQSPYEEQLEQQR	"T", "T"	GOLIM4:Y:407:2:T	-0.598609	0.0719406	0.124513	-0.181149
GOLM1	Q8NBJ4	2454.28	100	6.08	216959	171172	209610	349638	320334	252317	GOLM1:87:S	1	T	IQSSHNFQLESVNK	T	GOLM1:S:87:1:T	0.611872	0.0281259	0.0623577	0.0976108
GOLM1	Q8NBJ4	2683.5	100	5.47	3348334	3.09845e+06	2.95187e+06	2.78993e+06	2.56066e+06	2.13098e+06	GOLM1:178:T	1	T	IEEVTKKGNEAVASR	T	GOLM1:T:178:1:T	-0.27503	0.0469553	0.0900941	0.0976108
GOLM1	Q8NBJ4	1737.06	100	2.38	1.05281e+06	1.40992e+06	1.01925e+06	521883	638520	323311	GOLM1:178:T	1	Tn	IEEVTKK	Tn	GOLM1:T:178:1:Tn	-1.01244	0.0127332	0.0361413	0.0976108
GOLM1	Q8NBJ4	2826.41	99.69	3.35	148763	145785	141602	182237	209277	170349	GOLM1:187:S	1	T	KGNEAVASRDLSENNDQR	T	GOLM1:S:187:1:T	0.32197	0.0231586	0.0547143	0.0976108
GOLM1	Q8NBJ4	1989.03	100	3.98	432548	362207	399101	494563	407010	441097	GOLM1:204:S	1	T	QQLQALSEPQPR	T	GOLM1:S:204:1:T	0.144344	0.202604	0.275105	0.0976108
GOLM1	Q8NBJ4	1826.98	100	3.39	774821	666172	722954	890946	827110	798517	GOLM1:204:S	1	Tn	QQLQALSEPQPR	Tn	GOLM1:S:204:1:Tn	0.194176	0.04757	0.0906569	0.0976108
GOLM1	Q8NBJ4	2369.3	100	7.06	833244	677870	823231	800944	723090	670370	GOLM1:218:T	1	T	LQAAGLPHTEVPQGK	T	GOLM1:T:218:1:T	-0.187122	0.499638	0.576737	0.0976108
GOLM1	Q8NBJ4	2207.24	100	7.66	319942	265014	292496	323048	293232	262667	GOLM1:218:T	1	Tn	LQAAGLPHTEVPQGK	Tn	GOLM1:T:218:1:Tn	0.00362453	0.984148	0.988611	0.0976108
GOLM1	Q8NBJ4	3098.5	100	2.56	163696	137638	154349	200738	208485	198315	GOLM1:233:S	3	T	SQTPAPSSEVVLDSK	"T", "T", "T"	GOLM1:S:233:3:T	0.379118	0.00352216	0.0169258	0.0976108
GOLM1	Q8NBJ4	2368.24	100	3.62	1.14089e+06	998662	1.25853e+06	1.5488e+06	1.41989e+06	1.35743e+06	GOLM1:235:T	1	T	SQTPAPSSEVVLDSK	T	GOLM1:T:235:1:T	0.315617	0.0300993	0.0657211	0.0976108
GOLM1	Q8NBJ4	2206.19	100	4.26	862849	780616	846868	1.22637e+06	1.08526e+06	997983	GOLM1:235:T	1	Tn	SQTPAPSSEVVLDSK	Tn	GOLM1:T:235:1:Tn	0.357833	0.0184785	0.0469813	0.0976108
GOLM1	Q8NBJ4	2571.32	99.89	5.99	767627	700273	797256	968022	943440	810704	GOLM1:235:T	2	T	SQTPAPSSEVVLDSK	"T", "Tn"	GOLM1:T:235:2:T	0.297525	0.0547441	0.100876	0.0976108
GOLM1	Q8NBJ4	2409.26	100	5.53	379112	328884	360059	514488	451307	406607	GOLM1:235:T	2	Tn	SQTPAPSSEVVLDSK	"Tn", "Tn"	GOLM1:T:235:2:Tn	0.325878	0.0425438	0.0834488	0.0976108
GOLM1	Q8NBJ4	3098.5	100	2.56	163696	137638	154349	200738	208485	198315	GOLM1:235:T	3	T	SQTPAPSSEVVLDSK	"T", "T", "T"	GOLM1:T:235:3:T	0.379118	0.00352216	0.0169258	0.0976108
GOLM1	Q8NBJ4	2733.37	99.88	5.06	607570	543174	630209	913977	773794	700035	GOLM1:239:S	2	T	SQTPAPSSEVVLDSK	"T", "T"	GOLM1:S:239:2:T	0.348899	0.0408532	0.0810312	0.0976108
GOLM1	Q8NBJ4	2571.32	99.89	5.99	767627	700273	797256	968022	943440	810704	GOLM1:239:S	2	Tn	SQTPAPSSEVVLDSK	"T", "Tn"	GOLM1:S:239:2:Tn	0.297525	0.0547441	0.100876	0.0976108
GOLM1	Q8NBJ4	3098.5	99.81	2.56	163696	137638	154349	200738	208485	198315	GOLM1:239:S	3	T	SQTPAPSSEVVLDSK	"T", "T", "T"	GOLM1:S:239:3:T	0.379118	0.00352216	0.0169258	0.0976108
GOLM1	Q8NBJ4	3098.5	99.81	1.97	341301	270515	371171	369397	363935	248018	GOLM1:240:S	3	T	SQTPAPSSEVVLDSK	"T", "T", "T"	GOLM1:S:240:3:T	0.0926379	0.991746	0.995549	0.0976108
GOLM1	Q8NBJ4	2182.07	100	5.78	425870	286045	625211	1.09889e+06	691270	577441	GOLM1:299:T	1	T	GFGGAGELGQTPQVQAA	T	GOLM1:T:299:1:T	0.698835	0.139135	0.204131	0.0976108
GOLM1	Q8NBJ4	2020.02	100	4.35	139448	102326	154144	227661	177114	143030	GOLM1:299:T	1	Tn	GFGGAGELGQTPQVQAA	Tn	GOLM1:T:299:1:Tn	0.344943	0.155989	0.223953	0.0976108
GORASP2	Q9H8Y8	2301.31	100	3.89	83420.2	75333.1	75180.5	77051.6	64545.9	100547	GORASP2:222:T	1	Tn	ISLPGQMAGTPITPLK	Tn	GORASP2:T:222:1:Tn	0.0325425	0.814071	0.850082	-0.0232698
GPC1	P35052	3863.89	99.4	3.43	107180	96591.3	98775.9	65835.7	44942.4	62041.1	GPC1:509:S	3	T	SSSSRTPLTHALPGLSEQEGQK	"T", "T", "T"	GPC1:S:509:3:T	-0.670936	0.003851	0.0173443	-0.469929
GPC1	P35052	2095.13	100	5.83	54352.4	53639.6	47690.6	39159.7	47816.2	41298	GPC1:510:S	1	T	KSSSSRTPLTHA	T	GPC1:S:510:1:T	-0.377224	0.0526899	0.0981544	-0.469929
GPC1	P35052	3498.76	98.83	5.5	151321	138627	142402	121177	103093	95167.4	GPC1:510:S	2	T	SSSSRTPLTHALPGLSEQEGQK	"T", "T"	GPC1:S:510:2:T	-0.46603	0.0117551	0.0342312	-0.469929
GPC1	P35052	3863.89	99.85	3.43	107180	96591.3	98775.9	65835.7	44942.4	62041.1	GPC1:510:S	3	T	SSSSRTPLTHALPGLSEQEGQK	"T", "T", "T"	GPC1:S:510:3:T	-0.670936	0.003851	0.0173443	-0.469929
GPC1	P35052	2095.13	99.84	4.76	22513.6	15100.7	20342	17605.3	16734.9	17929.1	GPC1:512:T	1	T	KSSSSRTPLTHA	T	GPC1:T:512:1:T	-0.208451	0.442965	0.523703	-0.469929
GPC1	P35052	2629.4	100	6.25	3.12437e+06	2.65494e+06	2.39166e+06	1.3854e+06	1.04669e+06	821480	GPC1:515:T	1	T	TPLTHALPGLSEQEGQK	T	GPC1:T:515:1:T	-1.34284	0.00370738	0.0171307	-0.469929
GPC1	P35052	3498.76	99.23	4.63	30373.8	33623.6	32056.4	30385.8	26158.8	21223.1	GPC1:515:T	2	T	SSSSRTPLTHALPGLSEQEGQK	"T", "T"	GPC1:T:515:2:T	-0.293319	0.0958161	0.153733	-0.469929
GPC1	P35052	4221.15	99.99	5.67	161810	140382	137118	117756	95387.9	103928	GPC1:522:S	3	T	KSSSSRTPLTHALPGLSEQEGQK	"T", "T", "T"	GPC1:S:522:3:T	-0.433769	0.0157908	0.0421479	-0.469929
GPR107	Q5VW38	2060.17	100	4.01	42563.6	28999.2	53707.7	128301	91213.9	97369.3	GPR107:184:T	1	T	SKRSTVDSK	T	GPR107:T:184:1:T	1.19385	0.00913633	0.0287884	-0.479955
GPR108	Q9NPR9	3924.27	99.99	5.15	241375	230716	251732	363285	256845	300369	GPR108:159:T	1	T	TLFIFPGLLPEAPSKPGLPKPQATVPR	T	GPR108:T:159:1:T	0.315465	0.105766	0.165009	-0.013043
GPR108	Q9NPR9	2584.49	100	6.19	937658	866301	824631	779793	940065	766998	GPR108:169:T	1	T	KVDGGGTSAASKPK	T	GPR108:T:169:1:T	-0.151776	0.505879	0.582249	-0.013043
GPR108	Q9NPR9	2422.43	99.75	6.49	132131	150683	139102	126349	160120	150991	GPR108:169:T	1	Tn	KVDGGGTSAASKPK	Tn	GPR108:T:169:1:Tn	0.11832	0.674227	0.735521	-0.013043
GPR108	Q9NPR9	4301.38	99.56	8.32	652757	534034	643834	668403	661999	610745	GPR108:169:T	2	T	KVDGGGTSAASKPKSTPAVIQGPSGK	"T", "T"	GPR108:T:169:2:T	0.0401417	0.433044	0.513449	-0.013043
GPR108	Q9NPR9	2625.51	100	4.28	79643.6	63598	63710.9	70128.1	68079.8	60859.3	GPR108:169:T	2	Tn	KVDGGGTSAASKPK	"Tn", "Tn"	GPR108:T:169:2:Tn	0.0956866	0.685201	0.742989	-0.013043
GPR108	Q9NPR9	2584.49	100	6.5	410659	384626	371433	376949	425652	352933	GPR108:170:S	1	T	KVDGGGTSAASKPK	T	GPR108:S:170:1:T	-0.0290861	0.885503	0.910804	-0.013043
GPR108	Q9NPR9	4301.38	99.14	6.91	110777	79861	104282	116983	111222	102674	GPR108:170:S	2	T	KVDGGGTSAASKPKSTPAVIQGPSGK	"T", "T"	GPR108:S:170:2:T	0.0929629	0.308753	0.38898	-0.013043
GPR108	Q9NPR9	2625.51	99.64	4.28	79643.6	63598	63710.9	70128.1	68079.8	60859.3	GPR108:170:S	2	Tn	KVDGGGTSAASKPK	"Tn", "Tn"	GPR108:S:170:2:Tn	0.0956866	0.685201	0.742989	-0.013043
GPR108	Q9NPR9	3364.9	100	4.86	57893.1	66065.4	78987.4	114664	105384	103527	GPR108:173:S	1	T	GGGTSAASKPKSTPAVIQGPSGK	T	GPR108:S:173:1:T	0.673686	0.0046493	0.0190469	-0.013043
GPR108	Q9NPR9	3944.13	99.55	5.7	70231.2	62485.7	76862.5	102380	102714	94566.3	GPR108:173:S	2	T	VDGGGTSAASKPKSTPAVIQGPSGK	"T", "T"	GPR108:S:173:2:T	0.543744	0.0036858	0.0170768	-0.013043
GPR108	Q9NPR9	3578.99	97.05	5.84	46958.8	36059	48467.1	54364.2	67880.3	62610	GPR108:177:S	1	T	VDGGGTSAASKPKSTPAVIQGPSGK	T	GPR108:S:177:1:T	0.414998	0.0326473	0.0693394	-0.013043
GPR108	Q9NPR9	3936.25	100	9.9	2.62819e+06	2.18104e+06	2.49778e+06	3.56368e+06	3.65438e+06	3.13121e+06	GPR108:178:T	1	T	KVDGGGTSAASKPKSTPAVIQGPSGK	T	GPR108:T:178:1:T	0.512723	0.0083262	0.027418	-0.013043
GPR108	Q9NPR9	3774.2	100	9.53	95861.6	92783	112817	149189	133705	146575	GPR108:178:T	1	Tn	KVDGGGTSAASKPKSTPAVIQGPSGK	Tn	GPR108:T:178:1:Tn	0.612616	0.00557153	0.0214519	-0.013043
GPR108	Q9NPR9	4301.38	100	8.32	652757	534034	643834	668403	661999	610745	GPR108:178:T	2	T	KVDGGGTSAASKPKSTPAVIQGPSGK	"T", "T"	GPR108:T:178:2:T	0.0401417	0.433044	0.513449	-0.013043
GPR108	Q9NPR9	4139.33	100	8.35	191814	161670	181599	226274	210542	188516	GPR108:178:T	2	Tn	KVDGGGTSAASKPKSTPAVIQGPSGK	"T", "Tn"	GPR108:T:178:2:Tn	0.213352	0.0994674	0.157399	-0.013043
GPR108	Q9NPR9	4504.46	99.99	7.64	101273	92202.8	101278	116956	97953.1	108018	GPR108:178:T	3	T	KVDGGGTSAASKPKSTPAVIQGPSGK	"T", "T", "Tn"	GPR108:T:178:3:T	0.0930229	0.208364	0.281864	-0.013043
GPR157	Q5UAW9	2128.09	100	3.13	202251	190908	196657	145261	140337	142666	GPR157:4:S	1	T	QPSPPPTELVPSER	T	GPR157:S:4:1:T	-0.463046	0.000112571	0.00302994	ND
GRN	P28799	1957.08	99.81	2.26	125688	121488	114022	78729.4	93639.8	70926.1	GRN:180:T	1	Tn	CITPTGTHPLAK	Tn	GRN:T:180:1:Tn	-0.625841	0.00629635	0.0230706	0.176323
GRN	P28799	1983.05	100	3.37	309004	332860	328438	359876	359047	407247	GRN:501:S	1	T	EVVSAQPATFLAR	T	GRN:S:501:1:T	0.131877	0.041428	0.081677	0.176323
GXYLT1	Q4G148	2013.01	100	4.34	368732	398054	359337	168756	270658	177001	GXYLT1:72:S	1	T	GAGVAGPAAHPGVSDR	T	GXYLT1:S:72:1:T	-1.05881	0.00806325	0.0268464	0.0799754
GXYLT2	A0PJZ3	2013.05	100	2.58	52095.5	58195.9	47060.2	56204.5	52695.9	56401.9	GXYLT2:64:S	1	T	WPGPGALPGASPGVR	T	GXYLT2:S:64:1:T	0.109527	0.483695	0.563756	ND
H1-7	Q75WM6	2321.2	100	3.03	345659	244890	353406	341089	252516	301269	H1-7:211:T	1	Tn	EEAGATAADEGRGQAVK	Tn	H1-7:T:211:1:Tn	-0.198297	0.724934	0.776137	ND
HEG1	Q9ULI3	2308.21	100	2.34	37903.8	32579.3	38863.1	38671.9	38618.6	43829.1	HEG1:67:T	1	T	RPEREPPPTPPRER	T	HEG1:T:67:1:T	0.0289423	0.206941	0.280335	ND
HEG1	Q9ULI3	1591.8	100	2.24	85373.6	82510.6	82354.5	85704.3	97853.7	112301	HEG1:91:T	1	T	APEPGAATQR	T	HEG1:T:91:1:T	0.246046	0.121245	0.183395	ND
HEG1	Q9ULI3	4260.11	100	2.17	56317.4	42218.1	44789.9	35566.8	29311.7	68258.4	HEG1:345:S	5	T	SLTVSLGPVSKTEGFPK	"T", "T", "T", "T", "T"	HEG1:S:345:5:T	-0.332642	0.804318	0.84326	ND
HEG1	Q9ULI3	2276.23	100	2.88	86381.9	96359.4	80483.4	36484.3	33095.7	52999.9	HEG1:347:T	2	T	SLTVSLGPVSK	"T", "T"	HEG1:T:347:2:T	-1.24345	0.0036768	0.0170768	ND
HEG1	Q9ULI3	1952.12	100	2.87	147185	143511	170357	154727	136641	113496	HEG1:347:T	2	Tn	SLTVSLGPVSK	"Tn", "Tn"	HEG1:T:347:2:Tn	-0.107248	0.268676	0.348584	ND
HEG1	Q9ULI3	4260.11	100	2.17	56317.4	42218.1	44789.9	35566.8	29311.7	68258.4	HEG1:347:T	5	T	SLTVSLGPVSKTEGFPK	"T", "T", "T", "T", "T"	HEG1:T:347:5:T	-0.332642	0.804318	0.84326	ND
HEG1	Q9ULI3	1911.09	100	3.09	48894.2	43974.1	44179.9	160153	156134	265596	HEG1:349:S	1	T	SLTVSLGPVSK	T	HEG1:S:349:1:T	1.85799	0.0144525	0.0397168	ND
HEG1	Q9ULI3	2276.23	100	2.88	86381.9	96359.4	80483.4	36484.3	33095.7	52999.9	HEG1:349:S	2	T	SLTVSLGPVSK	"T", "T"	HEG1:S:349:2:T	-1.24345	0.0036768	0.0170768	ND
HEG1	Q9ULI3	1952.12	100	2.87	147185	143511	170357	154727	136641	113496	HEG1:349:S	2	Tn	SLTVSLGPVSK	"Tn", "Tn"	HEG1:S:349:2:Tn	-0.107248	0.268676	0.348584	ND
HEG1	Q9ULI3	3529.85	100	2.41	13672.5	14343.8	16001.3	57228	47953	80761.5	HEG1:349:S	3	T	SLTVSLGPVSKTEGFPK	"T", "T", "T"	HEG1:S:349:3:T	1.99629	0.00844436	0.027418	ND
HEG1	Q9ULI3	3894.98	99.81	3.7	40739.6	46023.1	41471.3	24143.9	19423.2	59820.9	HEG1:349:S	4	T	SLTVSLGPVSKTEGFPK	"T", "T", "T", "T"	HEG1:S:349:4:T	-0.780454	0.5546	0.62859	ND
HEG1	Q9ULI3	4260.11	100	2.17	56317.4	42218.1	44789.9	35566.8	29311.7	68258.4	HEG1:349:S	5	T	SLTVSLGPVSKTEGFPK	"T", "T", "T", "T", "T"	HEG1:S:349:5:T	-0.332642	0.804318	0.84326	ND
HEG1	Q9ULI3	3529.85	100	2.41	13672.5	14343.8	16001.3	57228	47953	80761.5	HEG1:354:S	3	T	SLTVSLGPVSKTEGFPK	"T", "T", "T"	HEG1:S:354:3:T	1.99629	0.00844436	0.027418	ND
HEG1	Q9ULI3	3894.98	100	3.7	40739.6	46023.1	41471.3	24143.9	19423.2	59820.9	HEG1:354:S	4	T	SLTVSLGPVSKTEGFPK	"T", "T", "T", "T"	HEG1:S:354:4:T	-0.780454	0.5546	0.62859	ND
HEG1	Q9ULI3	4260.11	100	2.17	56317.4	42218.1	44789.9	35566.8	29311.7	68258.4	HEG1:354:S	5	T	SLTVSLGPVSKTEGFPK	"T", "T", "T", "T", "T"	HEG1:S:354:5:T	-0.332642	0.804318	0.84326	ND
HEG1	Q9ULI3	3529.85	100	2.41	13672.5	14343.8	16001.3	57228	47953	80761.5	HEG1:356:T	3	T	SLTVSLGPVSKTEGFPK	"T", "T", "T"	HEG1:T:356:3:T	1.99629	0.00844436	0.027418	ND
HEG1	Q9ULI3	3894.98	100	3.7	40739.6	46023.1	41471.3	24143.9	19423.2	59820.9	HEG1:356:T	4	T	SLTVSLGPVSKTEGFPK	"T", "T", "T", "T"	HEG1:T:356:4:T	-0.780454	0.5546	0.62859	ND
HEG1	Q9ULI3	4260.11	100	2.17	56317.4	42218.1	44789.9	35566.8	29311.7	68258.4	HEG1:356:T	5	T	SLTVSLGPVSKTEGFPK	"T", "T", "T", "T", "T"	HEG1:T:356:5:T	-0.332642	0.804318	0.84326	ND
HEG1	Q9ULI3	2237.21	100	4.29	48216.7	50367.4	51855.7	55994.1	48877.5	59076.6	HEG1:368:T	1	Tn	IATTSSSVLLSPSAVESR	Tn	HEG1:T:368:1:Tn	0.152785	0.232068	0.309567	ND
HEG1	Q9ULI3	2440.29	100	3	121418	110650	132092	173634	159187	195900	HEG1:375:S	2	Tn	IATTSSSVLLSPSAVESR	"Tn", "Tn"	HEG1:S:375:2:Tn	0.516066	0.0112956	0.0334685	ND
HEG1	Q9ULI3	2814.3	100	1.74	16728.2	13323	24335.3	19512.1	22088.5	17681.2	HEG1:388:T	1	Tn	VTGNPGDEEFIEPSTENEFGLT	Tn	HEG1:T:388:1:Tn	0.222089	0.665063	0.727319	ND
HEG1	Q9ULI3	2595.22	100	2.49	77134.4	74378.7	70251.6	44179.3	38839.4	87446.2	HEG1:780:S	3	T	SQSTPHQEK	"T", "T", "T"	HEG1:S:780:3:T	-0.751519	0.332363	0.412733	ND
HEG1	Q9ULI3	2271.11	100	2.62	32111.5	28173.3	28381.9	33618.1	53122.6	67089.4	HEG1:780:S	3	Tn	SQSTPHQEK	"Tn", "Tn", "T"	HEG1:S:780:3:Tn	0.904355	0.0907487	0.147576	ND
HEG1	Q9ULI3	2230.09	100	2.02	34321.5	33477.5	29901.7	26458.4	34474.7	51790.9	HEG1:782:S	2	T	SQSTPHQEK	"T", "T"	HEG1:S:782:2:T	0.0423489	0.545801	0.620571	ND
HEG1	Q9ULI3	1905.98	100	2.59	50835.4	40007.1	45997.3	71892.9	61716.7	64966.4	HEG1:782:S	2	Tn	SQSTPHQEK	"Tn", "Tn"	HEG1:S:782:2:Tn	0.498145	0.00900742	0.0285995	ND
HEG1	Q9ULI3	2595.22	100	2.49	77134.4	74378.7	70251.6	44179.3	38839.4	87446.2	HEG1:782:S	3	T	SQSTPHQEK	"T", "T", "T"	HEG1:S:782:3:T	-0.751519	0.332363	0.412733	ND
HEG1	Q9ULI3	2271.11	100	2.62	32111.5	28173.3	28381.9	33618.1	53122.6	67089.4	HEG1:782:S	3	Tn	SQSTPHQEK	"Tn", "Tn", "T"	HEG1:S:782:3:Tn	0.904355	0.0907487	0.147576	ND
HEG1	Q9ULI3	2230.09	100	2.02	34321.5	33477.5	29901.7	26458.4	34474.7	51790.9	HEG1:783:T	2	T	SQSTPHQEK	"T", "T"	HEG1:T:783:2:T	0.0423489	0.545801	0.620571	ND
HEG1	Q9ULI3	1905.98	100	2.59	50835.4	40007.1	45997.3	71892.9	61716.7	64966.4	HEG1:783:T	2	Tn	SQSTPHQEK	"Tn", "Tn"	HEG1:T:783:2:Tn	0.498145	0.00900742	0.0285995	ND
HEG1	Q9ULI3	2271.11	100	2.62	32111.5	28173.3	28381.9	33618.1	53122.6	67089.4	HEG1:783:T	3	T	SQSTPHQEK	"Tn", "Tn", "T"	HEG1:T:783:3:T	0.904355	0.0907487	0.147576	ND
HEG1	Q9ULI3	2109.06	100	2.48	59148	56915.6	74042.2	74475.4	82435.2	65234.3	HEG1:783:T	3	Tn	SQSTPHQEK	"Tn", "Tn", "Tn"	HEG1:T:783:3:Tn	0.332436	0.218389	0.293632	ND
HEG1	Q9ULI3	2060.18	100	2.21	44701	61236.3	53039.1	81874	169888	188207	HEG1:791:T	2	T	KVITESK	"T", "Tn"	HEG1:T:791:2:T	1.67945	0.0476264	0.0906569	ND
HEG1	Q9ULI3	3705.98	99.56	2.63	35047	22314.3	39275.2	63873.9	42318.9	45925.1	HEG1:791:T	5	Tn	VITESKSPSLVSLPTESTK	"Tn", "Tn", "Tn", "Tn", "Tn"	HEG1:T:791:5:Tn	0.389992	0.092248	0.149507	ND
HEG1	Q9ULI3	2060.18	100	2.21	44701	61236.3	53039.1	81874	169888	188207	HEG1:793:S	2	Tn	KVITESK	"T", "Tn"	HEG1:S:793:2:Tn	1.67945	0.0476264	0.0906569	ND
HEG1	Q9ULI3	2413.28	100	2.62	41902.5	44466.2	51393.1	62517.3	43587.2	50208.6	HEG1:800:S	3	Tn	SPSLVSLPTESTK	"Tn", "Tn", "Tn"	HEG1:S:800:3:Tn	0.175224	0.377005	0.458133	ND
HEG1	Q9ULI3	2007.13	100	2.66	124038	100787	103043	100255	90221.4	106297	HEG1:803:T	1	Tn	SPSLVSLPTESTK	Tn	HEG1:T:803:1:Tn	-0.0395723	0.302375	0.383631	ND
HEG1	Q9ULI3	2413.28	100	2.62	41902.5	44466.2	51393.1	62517.3	43587.2	50208.6	HEG1:803:T	3	Tn	SPSLVSLPTESTK	"Tn", "Tn", "Tn"	HEG1:T:803:3:Tn	0.175224	0.377005	0.458133	ND
HEG1	Q9ULI3	2413.28	99.93	2.62	41902.5	44466.2	51393.1	62517.3	43587.2	50208.6	HEG1:806:T	3	Tn	SPSLVSLPTESTK	"Tn", "Tn", "Tn"	HEG1:T:806:3:Tn	0.175224	0.377005	0.458133	ND
HEG1	Q9ULI3	3705.98	99.13	2.63	35047	22314.3	39275.2	63873.9	42318.9	45925.1	HEG1:806:T	5	Tn	VITESKSPSLVSLPTESTK	"Tn", "Tn", "Tn", "Tn", "Tn"	HEG1:T:806:5:Tn	0.389992	0.092248	0.149507	ND
HEG1	Q9ULI3	3253.78	99.77	1.48	5097.93	6114.92	4187.05	20776.3	18211.2	17487.9	HEG1:912:T	4	Tn	VIVDATTGLIPLTSVPTSAK	"Tn", "Tn", "Tn", "Tn"	HEG1:T:912:4:Tn	1.83684	0.000277899	0.00463495	ND
HEG1	Q9ULI3	3050.7	99.79	1.61	8734.87	7153.49	6957.61	9706.88	6523.68	10316.6	HEG1:918:T	3	Tn	VIVDATTGLIPLTSVPTSAK	"Tn", "Tn", "Tn"	HEG1:T:918:3:Tn	0.440361	0.397529	0.477831	ND
HEG1	Q9ULI3	3253.78	100	3.13	11001	10121	8628.22	29374.8	23900.7	26370.2	HEG1:918:T	4	Tn	VIVDATTGLIPLTSVPTSAK	"Tn", "Tn", "Tn", "Tn"	HEG1:T:918:4:Tn	1.38155	0.000651	0.00639119	ND
HEG1	Q9ULI3	3253.78	100	3.13	11001	10121	8628.22	29374.8	23900.7	26370.2	HEG1:919:S	4	Tn	VIVDATTGLIPLTSVPTSAK	"Tn", "Tn", "Tn", "Tn"	HEG1:S:919:4:Tn	1.38155	0.000651	0.00639119	ND
HEG1	Q9ULI3	3253.78	100	3.13	11001	10121	8628.22	29374.8	23900.7	26370.2	HEG1:922:T	4	Tn	VIVDATTGLIPLTSVPTSAK	"Tn", "Tn", "Tn", "Tn"	HEG1:T:922:4:Tn	1.38155	0.000651	0.00639119	ND
HILPDA	Q9Y5L2	2466.24	100	3.37	96144.4	79546.9	98447.1	53452.3	40916.4	49575.5	HILPDA:41:T	2	Tn	LEGLLESPSPGTSWTTR	"Tn", "Tn"	HILPDA:T:41:2:Tn	-0.955577	0.00346505	0.0169258	ND
HILPDA	Q9Y5L2	2263.17	100	6.08	117996	118817	120725	76080.7	57689.1	64871.9	HILPDA:42:T	1	Tn	LEGLLESPSPGTSWTTR	Tn	HILPDA:T:42:1:Tn	-0.873078	0.000610946	0.00628402	ND
HILPDA	Q9Y5L2	2466.24	100	3.37	96144.4	79546.9	98447.1	53452.3	40916.4	49575.5	HILPDA:42:T	2	Tn	LEGLLESPSPGTSWTTR	"Tn", "Tn"	HILPDA:T:42:2:Tn	-0.955577	0.00346505	0.0169258	ND
HILPDA	Q9Y5L2	1953.04	100	3.21	909111	869362	803056	382606	303056	337559	HILPDA:49:T	2	Tn	SQLANTEPTK	"Tn", "Tn"	HILPDA:T:49:2:Tn	-1.36482	0.000175809	0.00369584	ND
HILPDA	Q9Y5L2	1749.96	100	2.79	206186	212359	181491	130334	111508	118945	HILPDA:52:T	1	Tn	SQLANTEPTK	Tn	HILPDA:T:52:1:Tn	-0.793658	0.00185927	0.0121698	ND
HILPDA	Q9Y5L2	1953.04	100	3.21	909111	869362	803056	382606	303056	337559	HILPDA:52:T	2	Tn	SQLANTEPTK	"Tn", "Tn"	HILPDA:T:52:2:Tn	-1.36482	0.000175809	0.00369584	ND
HLA-C	P10321	2240.12	100	4.36	74747.4	57250.3	67940.8	82766.2	102071	97689.8	HLA-C:48:S	1	T	FISVGYVDDTQFVR	T	HLA-C:S:48:1:T	0.523931	0.0237596	0.0554949	ND
HLA-C	P10321	1951.99	100	3.25	94252.4	91593.7	102395	77809.1	88874.7	82173.8	HLA-C:158:T	1	Tn	SWTAADTAAQITQR	Tn	HLA-C:T:158:1:Tn	-0.197851	0.0454386	0.0879457	ND
HLA-C	P10321	2445.22	100	4.38	32467.4	29641.7	34823.5	43207.3	61808.1	50016.7	HLA-C:214:T	1	T	THVTHHPLSDHEATLR	T	HLA-C:T:214:1:T	0.623419	0.0263867	0.0592636	ND
HPX	P02790	3538.78	99.35	6.13	472227	513369	474689	850928	1.02938e+06	73007.2	HPX:24:T	1	T	TPLPPTSAHGNVAEGETKPDPDVTER	T	HPX:T:24:1:T	0.842056	0.60587	0.674075	ND
HS2ST1	Q7LGA3	2078.99	100	6.34	261669	240456	224505	200744	192523	157716	HS2ST1:58:T	1	T	EIEQRHTMDGPR	T	HS2ST1:T:58:1:T	-0.320743	0.0263086	0.0591943	ND
HS2ST1	Q7LGA3	1916.93	100	4.79	63520.8	58953.9	64143.8	59946.4	59561.2	50541.1	HS2ST1:58:T	1	Tn	EIEQRHTMDGPR	Tn	HS2ST1:T:58:1:Tn	-0.0928559	0.187802	0.258171	ND
HS2ST1	Q7LGA3	2409.5	100	5.38	130354	115107	125905	131997	121312	120231	HS2ST1:297:T	1	T	KLPTKQTIAK	T	HS2ST1:T:297:1:T	-0.05361	0.907877	0.927851	ND
HS6ST1	O60243	3247.69	99.68	3	149193	105606	137312	199460	177111	233064	HS6ST1:59:T	1	T	APPDDLDLFPTPDPHYEKK	T	HS6ST1:T:59:1:T	0.538647	0.0253081	0.0573916	ND
HS6ST1	O60243	3270.56	99.65	3.19	144978	186228	169840	124148	82078.5	92271.7	HS6ST1:400:T	1	T	EDADEPGRVPTEDYMSHIIEK	T	HS6ST1:T:400:1:T	-0.880214	0.017992	0.046265	ND
HSP90B1	P14625	1951.01	100	3.68	461849	457127	519972	375091	327419	399639	HSP90B1:675:T	1	Tn	DISTNYYASQK	Tn	HSP90B1:T:675:1:Tn	-0.300181	0.018569	0.0470066	0.0538064
HSP90B1	P14625	1682.87	100	2.82	445214	445446	435819	214236	196412	218944	HSP90B1:797:T	1	Tn	ESTAEKDEL	Tn	HSP90B1:T:797:1:Tn	-1.0553	6.6804e-06	0.0018157	0.0538064
HSPA5	P11021	2339.21	100	3.25	491198	432117	464308	354549	302249	342965	HSPA5:85:T	1	Tn	NQLTSNPENTVFDAK	Tn	HSPA5:T:85:1:Tn	-0.437022	0.00516581	0.0203523	-0.0603973
HSPA5	P11021	1987.12	100	2.78	71621	70948.1	71056.9	96149.7	101768	103503	HSPA5:338:T	1	T	STMKPVQK	T	HSPA5:T:338:1:T	0.518231	0.000194338	0.00395147	-0.0603973
HSPA5	P11021	1809.08	100	2.13	122453	117528	116603	109265	75129.9	101765	HSPA5:338:T	1	Tn	STMKPVQK	Tn	HSPA5:T:338:1:Tn	-0.207765	0.0893658	0.145818	-0.0603973
HSPA5	P11021	2142.24	100	2.17	44198	45912.6	45424	51720.6	44292.3	55333.9	HSPA5:441:T	2	T	NTVVPTKK	"T", "Tn"	HSPA5:T:441:2:T	0.187285	0.184402	0.254348	-0.0603973
HSPA5	P11021	1939.16	100	2.19	73450.1	68608.9	78135.6	77747.6	84697.3	89503.6	HSPA5:445:T	1	T	NTVVPTKK	T	HSPA5:T:445:1:T	0.205552	0.0731521	0.126004	-0.0603973
HSPA5	P11021	1777.1	100	1.62	479638	431515	466458	386492	290935	383279	HSPA5:445:T	1	Tn	NTVVPTKK	Tn	HSPA5:T:445:1:Tn	-0.283354	0.0374707	0.0766447	-0.0603973
HSPA5	P11021	2142.24	100	2.17	44198	45912.6	45424	51720.6	44292.3	55333.9	HSPA5:445:T	2	Tn	NTVVPTKK	"T", "Tn"	HSPA5:T:445:2:Tn	0.187285	0.184402	0.254348	-0.0603973
HSPA5	P11021	2904.5	100	2.24	82549	77529.2	76786.3	80248.8	65390.9	78108.1	HSPA5:452:S	3	Tn	SQIFSTASDNQPTVTIK	"Tn", "Tn", "Tn"	HSPA5:S:452:3:Tn	0.0107324	0.429357	0.510338	-0.0603973
HSPA5	P11021	3107.58	100	3.81	248677	235064	220725	179889	129635	158453	HSPA5:452:S	4	Tn	SQIFSTASDNQPTVTIK	"Tn", "Tn", "Tn", "Tn"	HSPA5:S:452:4:Tn	-0.569003	0.00906644	0.0285995	-0.0603973
HSPA5	P11021	3310.66	100	4.7	176191	148128	162540	109699	61220.9	79297.7	HSPA5:452:S	5	Tn	SQIFSTASDNQPTVTIK	"Tn", "Tn", "Tn", "Tn", "Tn"	HSPA5:S:452:5:Tn	-1.03544	0.00840567	0.027418	-0.0603973
HSPA5	P11021	2904.5	100	2.24	82549	77529.2	76786.3	80248.8	65390.9	78108.1	HSPA5:453:T	3	Tn	SQIFSTASDNQPTVTIK	"Tn", "Tn", "Tn"	HSPA5:T:453:3:Tn	0.0107324	0.429357	0.510338	-0.0603973
HSPA5	P11021	3107.58	100	3.81	248677	235064	220725	179889	129635	158453	HSPA5:453:T	4	Tn	SQIFSTASDNQPTVTIK	"Tn", "Tn", "Tn", "Tn"	HSPA5:T:453:4:Tn	-0.569003	0.00906644	0.0285995	-0.0603973
HSPA5	P11021	3310.66	100	4.7	176191	148128	162540	109699	61220.9	79297.7	HSPA5:453:T	5	Tn	SQIFSTASDNQPTVTIK	"Tn", "Tn", "Tn", "Tn", "Tn"	HSPA5:T:453:5:Tn	-1.03544	0.00840567	0.027418	-0.0603973
HSPA5	P11021	3310.66	100	4.7	176191	148128	162540	109699	61220.9	79297.7	HSPA5:455:S	5	Tn	SQIFSTASDNQPTVTIK	"Tn", "Tn", "Tn", "Tn", "Tn"	HSPA5:S:455:5:Tn	-1.03544	0.00840567	0.027418	-0.0603973
HSPA5	P11021	3107.58	100	3.81	248677	235064	220725	179889	129635	158453	HSPA5:460:T	4	Tn	SQIFSTASDNQPTVTIK	"Tn", "Tn", "Tn", "Tn"	HSPA5:T:460:4:Tn	-0.569003	0.00906644	0.0285995	-0.0603973
HSPA5	P11021	3310.66	100	4.7	176191	148128	162540	109699	61220.9	79297.7	HSPA5:460:T	5	Tn	SQIFSTASDNQPTVTIK	"Tn", "Tn", "Tn", "Tn", "Tn"	HSPA5:T:460:5:Tn	-1.03544	0.00840567	0.027418	-0.0603973
HSPA5	P11021	2498.34	100	3.99	136778	124628	116745	77992.1	48517.9	69909.3	HSPA5:462:T	1	Tn	SQIFSTASDNQPTVTIK	Tn	HSPA5:T:462:1:Tn	-0.834068	0.00455581	0.0189332	-0.0603973
HSPA5	P11021	2904.5	100	2.24	82549	77529.2	76786.3	80248.8	65390.9	78108.1	HSPA5:462:T	3	Tn	SQIFSTASDNQPTVTIK	"Tn", "Tn", "Tn"	HSPA5:T:462:3:Tn	0.0107324	0.429357	0.510338	-0.0603973
HSPA5	P11021	3107.58	100	3.81	248677	235064	220725	179889	129635	158453	HSPA5:462:T	4	Tn	SQIFSTASDNQPTVTIK	"Tn", "Tn", "Tn", "Tn"	HSPA5:T:462:4:Tn	-0.569003	0.00906644	0.0285995	-0.0603973
HSPA5	P11021	3310.66	100	4.7	176191	148128	162540	109699	61220.9	79297.7	HSPA5:462:T	5	Tn	SQIFSTASDNQPTVTIK	"Tn", "Tn", "Tn", "Tn", "Tn"	HSPA5:T:462:5:Tn	-1.03544	0.00840567	0.027418	-0.0603973
HSPA5	P11021	1853.04	100	2.97	422676	408610	390072	258487	207020	238777	HSPA5:473:T	1	Tn	VYEGERPLTK	Tn	HSPA5:T:473:1:Tn	-0.775059	0.000625243	0.00630174	-0.0603973
HSPA5	P11021	1978.1	100	3.79	299625	219307	287259	244903	226125	270176	HSPA5:525:T	1	Tn	NKITITNDQNR	Tn	HSPA5:T:525:1:Tn	-0.230139	0.482918	0.563756	-0.0603973
HSPA5	P11021	2999.45	99.81	4.35	219347	247804	277797	352538	458327	520693	HSPA5:637:S	1	T	LYGSAGPPPTGEEDTAEKDEL	T	HSPA5:S:637:1:T	0.887174	0.0196443	0.0490257	-0.0603973
HSPA5	P11021	2837.4	99.48	5.61	410126	304178	312446	291804	255371	249327	HSPA5:637:S	1	Tn	LYGSAGPPPTGEEDTAEKDEL	Tn	HSPA5:S:637:1:Tn	-0.291016	0.103449	0.162184	-0.0603973
HSPA5	P11021	3040.48	100	4.67	461120	396223	458601	330917	246492	377055	HSPA5:637:S	2	Tn	LYGSAGPPPTGEEDTAEKDEL	"Tn", "Tn"	HSPA5:S:637:2:Tn	-0.470768	0.0510707	0.0955322	-0.0603973
HSPA5	P11021	2999.45	99.52	5.18	119930	102189	115229	172469	222095	231849	HSPA5:643:T	1	T	LYGSAGPPPTGEEDTAEKDEL	T	HSPA5:T:643:1:T	0.94668	0.0073049	0.0251351	-0.0603973
HSPA5	P11021	2837.4	100	5.98	1.03063e+06	960256	999739	794643	801425	1.05199e+06	HSPA5:643:T	1	Tn	LYGSAGPPPTGEEDTAEKDEL	Tn	HSPA5:T:643:1:Tn	-0.318984	0.259999	0.339925	-0.0603973
HSPA5	P11021	3040.48	100	4.67	461120	396223	458601	330917	246492	377055	HSPA5:643:T	2	Tn	LYGSAGPPPTGEEDTAEKDEL	"Tn", "Tn"	HSPA5:T:643:2:Tn	-0.470768	0.0510707	0.0955322	-0.0603973
HSPG2	P98160	2806.34	99.82	3.39	240519	220540	246861	215535	184516	162516	HSPG2:42:T	1	T	AYDGLSLPEDIETVTASQMR	T	HSPG2:T:42:1:T	-0.382398	0.0488089	0.0923276	0.132248
HSPG2	P98160	2628.29	100	4.54	184818	178651	192410	110050	73562.8	89483.1	HSPG2:42:T	1	Tn	AYDGLSLPEDIETVTASQMR	Tn	HSPG2:T:42:1:Tn	-1.04642	0.00112352	0.00865001	0.132248
HSPG2	P98160	2693.46	100	4.74	18373.2	15721.3	17960.9	12361.6	12224.2	9421.98	HSPG2:269:T	1	Tn	QPPVTHAPQPLLPGSVRPLPC	Tn	HSPG2:T:269:1:Tn	-0.55512	0.0088947	0.0283999	0.132248
HSPG2	P98160	3765.93	100	4	42695.5	27324.7	31946.3	34438.4	29073.6	27575.6	HSPG2:269:T	2	Tn	QPPVTHAPQPLLPGSVRPLPCGPQEAACR	"Tn", "Tn"	HSPG2:T:269:2:Tn	-0.135938	0.509021	0.583591	0.132248
HSPG2	P98160	3765.93	100	4	42695.5	27324.7	31946.3	34438.4	29073.6	27575.6	HSPG2:279:S	2	Tn	QPPVTHAPQPLLPGSVRPLPCGPQEAACR	"Tn", "Tn"	HSPG2:S:279:2:Tn	-0.135938	0.509021	0.583591	0.132248
HSPG2	P98160	2878.55	99.86	3.05	33516.1	26989.2	40798.9	75778.5	86169.9	86976.8	HSPG2:3392:T	1	T	TSIPAGSTPTVQVTPQLETK	T	HSPG2:T:3392:1:T	1.36233	0.000791294	0.00690584	0.132248
HSPG2	P98160	2716.5	99.76	2.82	60568.5	56633.7	60599	73835.1	94807.6	91343.9	HSPG2:3392:T	1	Tn	TSIPAGSTPTVQVTPQLETK	Tn	HSPG2:T:3392:1:Tn	0.59274	0.0144207	0.0397168	0.132248
HYOU1	Q9Y4L1	1855.06	100	3.38	117823	112399	114677	133711	137021	143432	HYOU1:513:S	1	Tn	VFGSQNLTTVK	Tn	HYOU1:S:513:1:Tn	0.256823	0.00209311	0.013015	0.115033
HYOU1	Q9Y4L1	1383.76	100	2.2	134274	125144	116614	51118.6	43540.7	58689.4	HYOU1:580:T	1	Tn	LGNTISSLF	Tn	HYOU1:T:580:1:Tn	-1.29167	0.000381375	0.00522001	0.115033
HYOU1	Q9Y4L1	2600.37	100	3.63	76488	75964.2	75591.6	45316.1	44148.1	46248.6	HYOU1:580:T	2	Tn	LGNTISSLFGGGTTPDAK	"Tn", "Tn"	HYOU1:T:580:2:Tn	-0.745295	1.27202e-06	0.000743317	0.115033
HYOU1	Q9Y4L1	2965.5	99.72	4.8	45988.2	41158.7	43131.9	40020.2	34678.1	45643	HYOU1:580:T	3	T	LGNTISSLFGGGTTPDAK	"T", "Tn", "Tn"	HYOU1:T:580:3:T	-0.108024	0.392865	0.473631	0.115033
HYOU1	Q9Y4L1	2803.45	100	6.02	298311	324158	282038	116106	64306.4	111538	HYOU1:580:T	3	Tn	LGNTISSLFGGGTTPDAK	"Tn", "Tn", "Tn"	HYOU1:T:580:3:Tn	-1.41928	0.00058206	0.00602998	0.115033
HYOU1	Q9Y4L1	2600.37	100	6.28	150151	130965	137621	82463.5	65832.1	92724.2	HYOU1:589:T	2	Tn	LGNTISSLFGGGTTPDAK	"Tn", "Tn"	HYOU1:T:589:2:Tn	-0.738869	0.00356327	0.0169258	0.115033
HYOU1	Q9Y4L1	2803.45	100	6.02	298311	324158	282038	116106	64306.4	111538	HYOU1:589:T	3	Tn	LGNTISSLFGGGTTPDAK	"Tn", "Tn", "Tn"	HYOU1:T:589:3:Tn	-1.41928	0.00058206	0.00602998	0.115033
HYOU1	Q9Y4L1	2559.34	99.85	7.12	41021.4	33948.2	39078.4	29079.9	44885.5	49184.7	HYOU1:590:T	1	T	LGNTISSLFGGGTTPDAK	T	HYOU1:T:590:1:T	0.199879	0.663351	0.726407	0.115033
HYOU1	Q9Y4L1	2397.29	100	9.74	1.82924e+06	1.66416e+06	1.6927e+06	1.42808e+06	1.12327e+06	1.50907e+06	HYOU1:590:T	1	Tn	LGNTISSLFGGGTTPDAK	Tn	HYOU1:T:590:1:Tn	-0.24525	0.0427744	0.083746	0.115033
HYOU1	Q9Y4L1	2762.42	100	3.67	11823	10910.9	13942.5	11484.1	11776	16511.4	HYOU1:590:T	2	T	LGNTISSLFGGGTTPDAK	"Tn", "T"	HYOU1:T:590:2:T	-0.005741	0.608741	0.67664	0.115033
HYOU1	Q9Y4L1	2600.37	100	6.28	150151	130965	137621	82463.5	65832.1	92724.2	HYOU1:590:T	2	Tn	LGNTISSLFGGGTTPDAK	"Tn", "Tn"	HYOU1:T:590:2:Tn	-0.738869	0.00356327	0.0169258	0.115033
HYOU1	Q9Y4L1	2803.45	100	6.02	298311	324158	282038	116106	64306.4	111538	HYOU1:590:T	3	Tn	LGNTISSLFGGGTTPDAK	"Tn", "Tn", "Tn"	HYOU1:T:590:3:Tn	-1.41928	0.00058206	0.00602998	0.115033
HYOU1	Q9Y4L1	2826.38	100	3.04	234687	264616	243026	148070	179254	174652	HYOU1:634:S	1	T	EEAEAPVEDGSQPPPPEPK	T	HYOU1:S:634:1:T	-0.476627	0.00371166	0.0171307	0.115033
HYOU1	Q9Y4L1	2664.33	100	4.65	455871	460504	394198	175809	181377	166988	HYOU1:634:S	1	Tn	EEAEAPVEDGSQPPPPEPK	Tn	HYOU1:S:634:1:Tn	-1.37461	0.000273182	0.00462803	0.115033
HYOU1	Q9Y4L1	1564.81	100	2.3	833180	948017	759755	333518	310801	373397	HYOU1:646:T	1	Tn	GDATPEGEK	Tn	HYOU1:T:646:1:Tn	-1.32086	0.000923486	0.00768682	0.115033
HYOU1	Q9Y4L1	2480.35	100	3.61	566636	577211	506016	413528	516032	492513	HYOU1:832:S	1	Tn	LSALDNLLNHSSMFLK	Tn	HYOU1:S:832:1:Tn	-0.20226	0.117188	0.179045	0.115033
HYOU1	Q9Y4L1	1808	100	2.1	69840.8	69030.2	63696.9	64603.5	71884	75247.5	HYOU1:864:T	1	Tn	VINETWAWK	Tn	HYOU1:T:864:1:Tn	0.0584422	0.453626	0.533896	0.115033
HYOU1	Q9Y4L1	2348.41	100	3.57	107380	109954	88647.3	51554	48256	50908.6	HYOU1:881:T	1	T	LPATEKPVLLSK	T	HYOU1:T:881:1:T	-1.07674	0.00159059	0.0109854	0.115033
HYOU1	Q9Y4L1	2186.36	100	5.23	424265	456326	442882	149925	127729	164726	HYOU1:881:T	1	Tn	LPATEKPVLLSK	Tn	HYOU1:T:881:1:Tn	-1.56269	3.23921e-05	0.00233751	0.115033
IGF1R	P08069	2974.56	100	3.94	274080	293106	259589	63009	60507.3	80083.7	IGF1R:684:T	1	T	KYADGTIDIEEVTENPK	T	IGF1R:T:684:1:T	-2.12097	5.50408e-05	0.00243873	0.0426443
IGFBP2	P18065	1849.99	100	3.98	228476	246733	260830	100343	58023.7	20722.8	IGFBP2:196:T	1	T	EKVTEQHR	T	IGFBP2:T:196:1:T	-2.08824	0.00171161	0.0115174	-0.72977
IGFBP2	P18065	1687.94	100	4.08	284724	291942	294522	110135	94993.7	31272	IGFBP2:196:T	1	Tn	EKVTEQHR	Tn	IGFBP2:T:196:1:Tn	-1.61978	0.000963892	0.00781116	-0.72977
IGFBP2	P18065	1566.76	100	2.75	21993.2	12074	23585.5	13081.8	8719.7	5999.47	IGFBP2:321:T	1	T	GVHTQRMQ	T	IGFBP2:T:321:1:T	-1.33471	0.074546	0.127565	-0.72977
IGFBP6	P24592	2577.35	100	6.5	414337	459688	373115	239821	269633	218571	IGFBP6:126:T	1	T	ESKPQAGTARPQDVNR	T	IGFBP6:T:126:1:T	-0.788846	0.00399138	0.0174051	ND
IGFBP6	P24592	2415.3	100	7.17	2.96318e+06	2.80675e+06	2.7937e+06	1.16877e+06	1.35028e+06	1.00564e+06	IGFBP6:126:T	1	Tn	ESKPQAGTARPQDVNR	Tn	IGFBP6:T:126:1:Tn	-1.26391	0.000121194	0.00319944	ND
IGFBP6	P24592	3037.37	99.84	4.83	74660.2	75435.8	77266.7	49453.6	59747.3	54030.4	IGFBP6:146:T	1	Tn	NPGTSTTPSQPNSAGVQDTEMGPCR	Tn	IGFBP6:T:146:1:Tn	-0.481477	0.0022529	0.0133521	ND
IGFBP7	Q16270	3609.63	99.14	3.21	17043.6	12701.4	17308.2	20172.6	25424.7	22353.7	IGFBP7:39:S	1	T	SSSDTCGPCEPASCPPLPPLGCLLGETR	T	IGFBP7:S:39:1:T	0.391288	0.0309248	0.066965	0.215368
IGFBP7	Q16270	3447.57	100	4.94	31252.4	27340.5	32256.8	43290.4	36356.6	46131.2	IGFBP7:39:S	1	Tn	SSSDTCGPCEPASCPPLPPLGCLLGETR	Tn	IGFBP7:S:39:1:Tn	0.470082	0.0235168	0.0552885	0.215368
IGFBP7	Q16270	2132.13	100	2.64	132829	133091	128736	133732	134007	164304	IGFBP7:161:S	1	Tn	GTCEQGPSIVTPPK	Tn	IGFBP7:S:161:1:Tn	0.0127415	0.290581	0.372275	0.215368
IGFBP7	Q16270	2132.13	100	2.97	167887	174033	167443	161249	105204	160091	IGFBP7:164:T	1	Tn	GTCEQGPSIVTPPK	Tn	IGFBP7:T:164:1:Tn	-0.0685949	0.212196	0.286644	0.215368
IGFBP7	Q16270	2649.45	100	2.9	193820	167146	184969	267377	126091	249481	IGFBP7:188:T	1	T	SCEVIGIPTPVLIWNK	T	IGFBP7:T:188:1:T	0.43165	0.513011	0.586997	0.215368
IGFBP7	Q16270	2487.39	100	3.8	474843	443036	435921	329427	155908	346403	IGFBP7:188:T	1	Tn	SCEVIGIPTPVLIWNK	Tn	IGFBP7:T:188:1:Tn	-0.427467	0.0485458	0.0921027	0.215368
IGFBP7	Q16270	1248.65	100	2.16	110567	127563	105555	63861.3	63690.4	80155.1	IGFBP7:201:Y	1	Tn	GHYGVQR	Tn	IGFBP7:Y:201:1:Tn	-0.791905	0.00624105	0.022913	0.215368
IGFBP7	Q16270	2244.2	100	4.96	185375	150092	177895	141387	136224	229744	IGFBP7:206:T	1	Tn	TELLPGDRDNLAIQTR	Tn	IGFBP7:T:206:1:Tn	-0.33137	0.953395	0.965124	0.215368
IGFBP7	Q16270	2447.28	100	5.97	379300	284094	309754	126601	119735	175599	IGFBP7:206:T	2	Tn	TELLPGDRDNLAIQTR	"Tn", "Tn"	IGFBP7:T:206:2:Tn	-1.29084	0.00534712	0.0207264	0.215368
IGFBP7	Q16270	2406.26	100	4.57	797342	801088	757939	233790	220315	345833	IGFBP7:220:T	1	T	TELLPGDRDNLAIQTR	T	IGFBP7:T:220:1:T	-1.76998	0.000249353	0.00440739	0.215368
IGFBP7	Q16270	2244.2	100	6.65	677387	588626	576111	180598	133045	192021	IGFBP7:220:T	1	Tn	TELLPGDRDNLAIQTR	Tn	IGFBP7:T:220:1:Tn	-1.70457	0.000262536	0.00450569	0.215368
IGFBP7	Q16270	2447.28	100	5.97	379300	284094	309754	126601	119735	175599	IGFBP7:220:T	2	Tn	TELLPGDRDNLAIQTR	"Tn", "Tn"	IGFBP7:T:220:2:Tn	-1.29084	0.00534712	0.0207264	0.215368
IGFBP7	Q16270	2213.26	100	5.77	482465	433840	443591	95440.7	69018.4	108720	IGFBP7:230:T	1	Tn	HEVTGWVLVSPLSK	Tn	IGFBP7:T:230:1:Tn	-2.21655	4.3556e-05	0.0023418	0.215368
IGFBP7	Q16270	2578.39	100	5.26	44378.9	44151.2	41198.9	26092.8	30780.3	27364.1	IGFBP7:230:T	2	T	HEVTGWVLVSPLSK	"T", "Tn"	IGFBP7:T:230:2:T	-0.690171	0.00094283	0.00773666	0.215368
IGFBP7	Q16270	2416.34	100	4.54	76251.3	68529.3	76294.2	25829.6	20685.5	32263.8	IGFBP7:230:T	2	Tn	HEVTGWVLVSPLSK	"Tn", "Tn"	IGFBP7:T:230:2:Tn	-1.56173	0.000359699	0.00520052	0.215368
IGFBP7	Q16270	2619.42	100	2.51	88635.9	83520.7	79402.8	62789.3	45217.8	58622	IGFBP7:230:T	3	Tn	HEVTGWVLVSPLSK	"Tn", "Tn", "Tn"	IGFBP7:T:230:3:Tn	-0.510693	0.00884298	0.0282975	0.215368
IGFBP7	Q16270	2740.44	99.72	1.79	33067.8	37717.4	37359.4	16671.8	13140.5	19915.8	IGFBP7:236:S	2	T	HEVTGWVLVSPLSK	"T", "T"	IGFBP7:S:236:2:T	-1.16406	0.00138164	0.00989835	0.215368
IGFBP7	Q16270	2578.39	100	5.26	44378.9	44151.2	41198.9	26092.8	30780.3	27364.1	IGFBP7:236:S	2	Tn	HEVTGWVLVSPLSK	"T", "Tn"	IGFBP7:S:236:2:Tn	-0.690171	0.00094283	0.00773666	0.215368
IGFBP7	Q16270	2619.42	100	2.51	88635.9	83520.7	79402.8	62789.3	45217.8	58622	IGFBP7:236:S	3	Tn	HEVTGWVLVSPLSK	"Tn", "Tn", "Tn"	IGFBP7:S:236:3:Tn	-0.510693	0.00884298	0.0282975	0.215368
IGFBP7	Q16270	2619.42	100	2.51	88635.9	83520.7	79402.8	62789.3	45217.8	58622	IGFBP7:239:S	3	Tn	HEVTGWVLVSPLSK	"Tn", "Tn", "Tn"	IGFBP7:S:239:3:Tn	-0.510693	0.00884298	0.0282975	0.215368
IGFBP7	Q16270	2257.29	100	3.85	578619	526199	571632	527808	444928	540149	IGFBP7:264:T	1	T	ITVVDALHEIPVK	T	IGFBP7:T:264:1:T	-0.115074	0.185252	0.255275	0.215368
IGFBP7	Q16270	2095.24	100	5.21	294368	261349	238723	188713	107869	221263	IGFBP7:264:T	1	Tn	ITVVDALHEIPVK	Tn	IGFBP7:T:264:1:Tn	-0.469784	0.069209	0.121538	0.215368
IGSF22	Q8N9C0	1881.03	100	2.93	777470	716606	651327	462010	996232	564141	IGSF22:340:T	1	Tn	VTERQTAVFEIR	Tn	IGSF22:T:340:1:Tn	-0.345124	0.818889	0.853565	ND
IKBIP	Q70UQ0	2124.25	100	4.5	114421	109828	117648	112506	88661.7	125312	IKBIP:275:T	1	Tn	TVTFANDLKPK	Tn	IKBIP:T:275:1:Tn	-0.0243474	0.664007	0.726849	0.157044
IL15RA	Q13261	2819.42	100	2.13	56260	48568.2	51953.9	60209.8	60854.6	42874.1	IL15RA:32:T	1	T	ITCPPPMSVEHADIWVK	T	IL15RA:T:32:1:T	0.212766	0.72401	0.775437	ND
IMPAD1	Q9NX62	2637.51	100	5.14	111988	98722.2	99999.1	94159.2	81560.2	86212.6	IMPAD1:94:S	1	T	ESNVLHEKSKGK	T	IMPAD1:S:94:1:T	-0.214017	0.0440119	0.0857145	-0.0365259
IMPAD1	Q9NX62	2143.17	100	6.15	3.30496e+06	3.33981e+06	3.01229e+06	2.30489e+06	2.23487e+06	2.19216e+06	IMPAD1:98:T	1	T	GKTREGAEDK	T	IMPAD1:T:98:1:T	-0.564441	0.00086163	0.00732004	-0.0365259
IMPAD1	Q9NX62	2532.24	99.9	5.14	569835	528169	541177	515676	501117	545322	IMPAD1:107:T	1	T	EGAEDKMTSGDVLSNR	T	IMPAD1:T:107:1:T	-0.0696354	0.224712	0.30129	-0.0365259
IMPAD1	Q9NX62	2589.26	100	2.89	267622	202557	221523	254476	305777	235041	IMPAD1:107:T	2	Tn	EGAEDKMTSGDVLSNR	"Tn", "Tn"	IMPAD1:T:107:2:Tn	0.200076	0.293916	0.375544	-0.0365259
IMPAD1	Q9NX62	2589.26	100	2.89	267622	202557	221523	254476	305777	235041	IMPAD1:108:S	2	Tn	EGAEDKMTSGDVLSNR	"Tn", "Tn"	IMPAD1:S:108:2:Tn	0.200076	0.293916	0.375544	-0.0365259
IMPAD1	Q9NX62	2190.25	100	4	96411.9	92382.6	91367.9	88273.6	90982.4	76247.1	IMPAD1:356:T	1	T	KLPDLEKTGH	T	IMPAD1:T:356:1:T	-0.0656393	0.160832	0.2284	-0.0365259
INHBA	P08476	3666.73	99.59	3.7	105101	107272	102711	210098	181107	241067	INHBA:30:S	2	T	SPTPGSEGHSAAPDCPSCALAALPK	"T", "T"	INHBA:S:30:2:T	0.999289	0.00367682	0.0170768	0.656268
INHBA	P08476	3342.62	99.54	2.97	104559	85291.6	107576	170119	158313	228261	INHBA:30:S	2	Tn	SPTPGSEGHSAAPDCPSCALAALPK	"Tn", "Tn"	INHBA:S:30:2:Tn	0.702217	0.0190357	0.0479074	0.656268
INHBA	P08476	4031.86	99.66	4.1	59151.9	81154	88617.6	170426	170962	259404	INHBA:30:S	3	T	SPTPGSEGHSAAPDCPSCALAALPK	"T", "T", "T"	INHBA:S:30:3:T	1.07494	0.0159158	0.0423638	0.656268
INHBA	P08476	3666.73	99.59	2.48	15297	15894.1	17673.4	26350.7	25533.6	29343.4	INHBA:37:S	2	T	SPTPGSEGHSAAPDCPSCALAALPK	"T", "T"	INHBA:S:37:2:T	0.729355	0.0013686	0.00985392	0.656268
INHBA	P08476	4031.86	99.66	4.1	59151.9	81154	88617.6	170426	170962	259404	INHBA:37:S	3	T	SPTPGSEGHSAAPDCPSCALAALPK	"T", "T", "T"	INHBA:S:37:3:T	1.07494	0.0159158	0.0423638	0.656268
INHBA	P08476	2317.36	100	3.63	76852.8	70670.8	67685.9	116555	204057	171414	INHBA:75:T	1	T	KRPDVTQPVPK	T	INHBA:T:75:1:T	1.2783	0.0228745	0.0542646	0.656268
ITGA3	P26006	1676.93	100	2.18	343364	329547	336542	313982	269696	333458	ITGA3:267:T	2	Tn	NITIVTGAPR	"Tn", "Tn"	ITGA3:T:267:2:Tn	-0.100104	0.185751	0.255719	-0.351074
ITGA3	P26006	1676.93	100	2.18	343364	329547	336542	313982	269696	333458	ITGA3:270:T	2	Tn	NITIVTGAPR	"Tn", "Tn"	ITGA3:T:270:2:Tn	-0.100104	0.185751	0.255719	-0.351074
ITGA3	P26006	2597.41	100	3.05	112097	100763	97743.3	87012.5	88307.6	72431	ITGA3:889:T	1	T	QLDPGGGQGPPPVTLAAAK	T	ITGA3:T:889:1:T	-0.211668	0.035418	0.073121	-0.351074
ITGA3	P26006	2435.35	100	5.47	166579	127915	148807	149156	93036.3	137985	ITGA3:889:T	1	Tn	QLDPGGGQGPPPVTLAAAK	Tn	ITGA3:T:889:1:Tn	-0.108928	0.362074	0.44449	-0.351074
ITGA3	P26006	2128.11	100	1.23	206634	158210	182162	182580	184102	197770	ITGA3:960:T	2	Tn	TSIPTINMENK	"Tn", "Tn"	ITGA3:T:960:2:Tn	0.0152767	0.714232	0.766587	-0.351074
ITGA3	P26006	2128.11	100	1.23	206634	158210	182162	182580	184102	197770	ITGA3:964:T	2	Tn	TSIPTINMENK	"Tn", "Tn"	ITGA3:T:964:2:Tn	0.0152767	0.714232	0.766587	-0.351074
ITGA5	P08648	1921.01	100	2.53	46070.9	37518.1	41142	33812.9	47500.9	40448.5	ITGA5:696:T	1	Tn	VTAPPEAEYSGLVR	Tn	ITGA5:T:696:1:Tn	-0.0245267	0.842378	0.873236	-0.192645
ITGA5	P08648	1898.04	100	3.46	551686	476099	500067	389672	426158	442512	ITGA5:901:S	1	T	SSASSGPQILK	T	ITGA5:S:901:1:T	-0.230733	0.0299448	0.0654333	-0.192645
ITGA5	P08648	1735.98	99.93	3.39	237391	202477	218053	176523	216102	202277	ITGA5:901:S	1	Tn	SSASSGPQILK	Tn	ITGA5:S:901:1:Tn	-0.10834	0.243697	0.322097	-0.192645
ITGA5	P08648	1898.04	100	2.63	132610	118846	127823	80115	81381.7	87545.3	ITGA5:903:S	1	T	SSASSGPQILK	T	ITGA5:S:903:1:T	-0.651368	0.00072746	0.00664409	-0.192645
ITGA6	P23229	2537.42	100	5.4	157680	153834	157787	99070	82655.7	76818.8	ITGA6:1039:T	1	T	LPNAGTQVRVTVFPSK	T	ITGA6:T:1039:1:T	-0.931815	0.000491551	0.0056854	-0.533242
ITGAV	P06756	2761.46	99.64	1.42	6458.25	4782.16	5881.45	5040.93	7252.51	6817.08	ITGAV:617:S	1	Tn	TAADTTGLQPILNQFTPANISR	Tn	ITGAV:S:617:1:Tn	0.212983	0.472294	0.552929	0.163499
ITGAV	P06756	1705.97	100	3.5	529411	445091	432949	573171	382980	525401	ITGAV:888:T	1	T	DHLITKR	T	ITGAV:T:888:1:T	0.239317	0.721967	0.773536	0.163499
ITGB1	P05556	1986.09	100	3.62	410456	152764	428113	354968	198492	243551	ITGB1:199:T	1	Tn	TVMPYISTTPAK	Tn	ITGB1:T:199:1:Tn	-0.753	0.553988	0.62859	-0.448115
ITGB4	P16144	2841.52	100	2.36	24115.7	28600.6	28361	24330.8	36716	26500	ITGB4:197:S	1	T	LKEPWPNSDPPFSFK	T	ITGB4:S:197:1:T	-0.0979159	0.625658	0.691972	0.130931
ITGB4	P16144	2679.46	100	2.92	48135.1	40003.3	53963.5	32777	25032.1	27635.7	ITGB4:197:S	1	Tn	LKEPWPNSDPPFSFK	Tn	ITGB4:S:197:1:Tn	-0.800559	0.0152629	0.0411967	0.130931
ITGB5	P18084	2067.04	100	2.38	699013	643853	672364	509644	564277	718395	ITGB5:199:T	1	T	YQTNPCIGYK	T	ITGB5:T:199:1:T	-0.252838	0.313469	0.393544	-0.200913
ITGB5	P18084	1904.98	100	2.98	161866	146284	181849	127234	156211	187030	ITGB5:199:T	1	Tn	YQTNPCIGYK	Tn	ITGB5:T:199:1:Tn	-0.0513031	0.76233	0.805988	-0.200913
ITGB6	P18564	4633.32	100	2.96	22245	15148	25784.2	23709	45041.9	46842	ITGB6:183:S	3	T	LGFGSFVEKPVSPFVKTTPEEIANPC	"T", "T", "T"	ITGB6:S:183:3:T	1.01779	0.0960676	0.153849	0.233888
ITGB6	P18564	4633.32	100	2.96	22245	15148	25784.2	23709	45041.9	46842	ITGB6:188:T	3	T	LGFGSFVEKPVSPFVKTTPEEIANPC	"T", "T", "T"	ITGB6:T:188:3:T	1.01779	0.0960676	0.153849	0.233888
ITGB6	P18564	3903.06	99.99	4.94	11563.6	17100.2	10966.7	14041.5	24607.6	28691	ITGB6:189:T	1	T	LGFGSFVEKPVSPFVKTTPEEIANPC	T	ITGB6:T:189:1:T	1.08951	0.125575	0.18925	0.233888
ITGB6	P18564	2111.01	100	3.44	94070.4	88371.2	93738.2	99901.5	112255	117526	ITGB6:189:T	1	Tn	TTPEEIANPCSSIPY	Tn	ITGB6:T:189:1:Tn	0.260066	0.0323018	0.068707	0.233888
ITGB6	P18564	4633.32	100	2.96	22245	15148	25784.2	23709	45041.9	46842	ITGB6:189:T	3	T	LGFGSFVEKPVSPFVKTTPEEIANPC	"T", "T", "T"	ITGB6:T:189:3:T	1.01779	0.0960676	0.153849	0.233888
ITGB6	P18564	4720.36	99.09	1.66	5308.31	3665.11	10051.8	9804.04	18085	20067.4	ITGB6:198:S	3	T	LGFGSFVEKPVSPFVKTTPEEIANPCS	"T", "T", "T"	ITGB6:S:198:3:T	1.76847	0.0587858	0.107086	0.233888
ITGB6	P18564	2033.21	100	3.42	61705.1	53094.2	61800.2	63408.6	78276.7	111397	ITGB6:349:T	1	T	LIPGATVGLLQK	T	ITGB6:T:349:1:T	0.343194	0.152965	0.22016	0.233888
ITGB6	P18564	1871.16	100	3.27	36872.3	35406.9	37491.8	40780.6	58024.8	78715.7	ITGB6:349:T	1	Tn	LIPGATVGLLQK	Tn	ITGB6:T:349:1:Tn	0.654131	0.108928	0.168843	0.233888
ITIH4	Q14624	3369.66	100	1.58	30345.4	31162.4	38288.3	19269.2	29282	15156.3	ITIH4:696:S	3	T	LAILPASAPPATSNPDPAVSR	"T", "T", "T"	ITIH4:S:696:3:T	-0.693505	0.0698663	0.121982	ND
ITIH4	Q14624	3369.66	99.73	1.58	30345.4	31162.4	38288.3	19269.2	29282	15156.3	ITIH4:701:T	3	T	LAILPASAPPATSNPDPAVSR	"T", "T", "T"	ITIH4:T:701:3:T	-0.693505	0.0698663	0.121982	ND
ITIH4	Q14624	3369.66	100	2.87	47325.4	49103.5	50383.3	52399.2	64331.8	49107.1	ITIH4:709:S	3	T	LAILPASAPPATSNPDPAVSR	"T", "T", "T"	ITIH4:S:709:3:T	0.0937211	0.249305	0.328604	ND
ITIH4	Q14624	4152.07	98.4	3.85	26366.4	26474.2	32795.7	31987.6	36096.7	20531.6	ITIH4:720:T	2	T	IEETTMTTQTPAPIQAPSAILPLPGQSVER	"T", "T"	ITIH4:T:720:2:T	0.272928	0.855618	0.885122	ND
ITIH4	Q14624	3786.94	98.25	3.48	13827.9	16250.2	14592.1	8428.91	11282.5	2624.33	ITIH4:723:T	1	T	IEETTMTTQTPAPIQAPSAILPLPGQSVER	T	ITIH4:T:723:1:T	-0.791766	0.048128	0.0914305	ND
JAG1	P78504	3248.64	100	6.4	62032.9	64022.7	62475.8	130979	80785.3	138189	JAG1:87:T	1	T	VTAGGPCSFGSGSTPVIGGNTFNLK	T	JAG1:T:87:1:T	1.06797	0.0407869	0.0810111	0.851199
JAG1	P78504	3086.59	100	5.93	12674.3	14275.8	15667.1	22104.8	16569.1	23799.4	JAG1:87:T	1	Tn	VTAGGPCSFGSGSTPVIGGNTFNLK	Tn	JAG1:T:87:1:Tn	0.630787	0.0478929	0.091104	0.851199
JAG1	P78504	1668.93	100	1.64	150631	141442	145204	391689	362858	419714	JAG1:940:S	1	T	SSSLQPVK	T	JAG1:S:940:1:T	1.43163	0.000122201	0.00319944	0.851199
JTB	O76095	2690.4	100	2.38	120889	102497	124995	91546.9	90820.2	90213.6	JTB:71:T	1	T	AKTTPECGPTGYVEK	T	JTB:T:71:1:T	-0.4126	0.0218288	0.0524602	-0.345564
KIRREL1	Q96J84	2712.34	99.73	3.34	233053	170232	232604	288005	221627	261267	KIRREL1:418:T	1	T	GDGGKVECFIGSTPPPDR	T	KIRREL1:T:418:1:T	0.167654	0.188362	0.258423	ND
KITLG	P21583	2645.41	100	1.86	9821.59	11232.1	12326.1	9515.32	9005.55	9566.82	KITLG:178:S	2	T	VSVTKPFMLPPVAA	"T", "T"	KITLG:S:178:2:T	-0.239297	0.0774617	0.131461	ND
KITLG	P21583	2645.41	100	1.86	9821.59	11232.1	12326.1	9515.32	9005.55	9566.82	KITLG:180:T	2	T	VSVTKPFMLPPVAA	"T", "T"	KITLG:T:180:2:T	-0.239297	0.0774617	0.131461	ND
KIAA0319L	Q8IZA0	2475.32	100	4.89	91064.1	81580.9	91397.8	79277.6	84433.2	82245.7	KIAA0319L:197:T	1	T	GSPSDVVTPIVTQHSK	T	KIAA0319L:T:197:1:T	-0.146941	0.164507	0.232701	-0.104697
KIAA0319L	Q8IZA0	3139.68	99.65	2.32	20871.3	15524.5	20257.7	24117.7	14615.6	17846.3	KIAA0319L:228:T	3	Tn	AITISSPLTTDLTAELSGGPK	"Tn", "Tn", "Tn"	KIAA0319L:T:228:3:Tn	-0.182845	0.994331	0.996799	-0.104697
KIAA0319L	Q8IZA0	3177.68	100	2.51	109909	110543	127740	104159	75858.3	95686.6	KIAA0319L:249:S	2	Tn	NVSVQPEISEGLATTPSTQQVK	"Tn", "Tn"	KIAA0319L:S:249:2:Tn	-0.208225	0.0772968	0.131336	-0.104697
KIAA0319L	Q8IZA0	3177.68	100	2.51	109909	110543	127740	104159	75858.3	95686.6	KIAA0319L:261:T	2	Tn	NVSVQPEISEGLATTPSTQQVK	"Tn", "Tn"	KIAA0319L:T:261:2:Tn	-0.208225	0.0772968	0.131336	-0.104697
KIAA0319L	Q8IZA0	2448.41	99.89	2.96	63353.9	53010.4	57186.6	24991.1	26996.1	25331.3	KIAA0319L:373:T	1	T	LSKLTPGLYEFK	T	KIAA0319L:T:373:1:T	-1.17475	0.000472566	0.00562393	-0.104697
KIAA2013	Q8IYS2	2281.07	100	3	174141	169610	154908	158215	161847	166921	KIAA2013:63:S	1	T	GEPGAAEPSACLEAATR	T	KIAA2013:S:63:1:T	-0.0675863	0.571939	0.643683	-0.189351
KIAA2013	Q8IYS2	3239.64	99.6	6.63	26169.7	22189.6	20881.9	19660.7	19088.6	17492.4	KIAA2013:173:S	1	T	CLQLGSPGPGPVAAGPGPASVSGLAAGSGR	T	KIAA2013:S:173:1:T	-0.217177	0.0651375	0.116087	-0.189351
KIAA2013	Q8IYS2	2301.3	100	6.71	299630	277804	288836	288152	282002	229512	KIAA2013:224:T	1	T	VAALQTVGPTAGPAPK	T	KIAA2013:T:224:1:T	-0.0345435	0.321588	0.401463	-0.189351
KIAA2013	Q8IYS2	2139.24	100	7.93	400145	299646	370115	329740	362753	313177	KIAA2013:224:T	1	Tn	VAALQTVGPTAGPAPK	Tn	KIAA2013:T:224:1:Tn	-0.166642	0.553611	0.62859	-0.189351
KRTDAP	P60985	1283.61	99.76	1.09	34846.3	33321	27805.4	13302.1	15311.5	18199.8	KRTDAP:95:T	1	T	SATPDAQ	T	KRTDAP:T:95:1:T	-1.12181	0.00309412	0.0162611	ND
KRTDAP	P60985	1121.55	100	1.52	178871	181113	136145	24669.5	21234.2	23497.6	KRTDAP:95:T	1	Tn	SATPDAQ	Tn	KRTDAP:T:95:1:Tn	-2.92834	0.000632345	0.00630174	ND
L1CAM	P32004	3882	100	3.16	66135	66065.8	68534.4	154946	147490	171416	L1CAM:163:S	1	T	ETVKPVEVEEGESVVLPCNPPPSAEPLR	T	L1CAM:S:163:1:T	1.22828	0.000214972	0.00418324	0.753605
LAD1	O00515	2587.53	100	3.64	38931.5	28365.3	36561.9	43219.8	36211	40977.5	LAD1:128:T	1	Tn	NSLSPVQATQKPLVSK	Tn	LAD1:T:128:1:Tn	0.16449	0.221228	0.297034	-0.296899
LAMA3	Q16787	2933.56	100	3.77	60322.4	50002.7	60149.6	34118.6	22970.5	21062.9	LAMA3:476:S	2	Tn	IPIFPVSTPSSEDPVAGDIK	"Tn", "Tn"	LAMA3:S:476:2:Tn	-1.38877	0.00441226	0.0187061	0.313826
LAMA3	Q16787	2933.56	100	3.32	86302.9	85323.9	77799.2	41813.7	20976.9	26638.8	LAMA3:477:T	2	Tn	IPIFPVSTPSSEDPVAGDIK	"Tn", "Tn"	LAMA3:T:477:2:Tn	-1.67942	0.00140825	0.0100345	0.313826
LAMA3	Q16787	2124.09	100	2.95	399966	369137	351009	508259	344855	446190	LAMA3:2975:S	1	T	VWQDACSPLPK	T	LAMA3:S:2975:1:T	0.273503	0.295889	0.377396	0.313826
LAMA3	Q16787	1962.04	100	2.71	3.44923e+06	2.84977e+06	3.13331e+06	4.60614e+06	3.59731e+06	3.75036e+06	LAMA3:2975:S	1	Tn	VWQDACSPLPK	Tn	LAMA3:S:2975:1:Tn	0.259342	0.0789748	0.133244	0.313826
LAMA3	Q16787	3118.65	100	5.59	21742	22276.4	23759.6	31116.6	22414.3	32203.9	LAMA3:2980:T	1	T	TQANHGALQFGDIPTSHLLFK	T	LAMA3:T:2980:1:T	0.482167	0.130767	0.195336	0.313826
LAMA3	Q16787	2450.4	99.92	3.07	92343.2	87132.7	102671	108333	103298	100950	LAMA3:3113:S	1	T	APVYLGSPPSGKPK	T	LAMA3:S:3113:1:T	0.161728	0.115402	0.176921	0.313826
LAMB1	P07942	2889.37	99.88	1.86	71827.9	62869.7	69337.7	41670.7	25215.3	42924.2	LAMB1:1340:T	3	Tn	VNASTTEPNSTVEQSALMR	"Tn", "Tn", "Tn"	LAMB1:T:1340:3:Tn	-0.734607	0.0075647	0.0257522	0.396159
LAMB1	P07942	2889.37	99.76	1.86	71827.9	62869.7	69337.7	41670.7	25215.3	42924.2	LAMB1:1345:T	3	Tn	VNASTTEPNSTVEQSALMR	"Tn", "Tn", "Tn"	LAMB1:T:1345:3:Tn	-0.734607	0.0075647	0.0257522	0.396159
LAMB1	P07942	2792.37	100	3.8	43647.5	37312.9	40848.7	84505.3	64165.5	108957	LAMB1:1435:T	1	T	CGGPGCGGLVTVAHNAWQK	T	LAMB1:T:1435:1:T	1.04875	0.0257723	0.058124	0.396159
LAMB1	P07942	2630.32	100	5.23	97767.9	85828.9	95351.4	88524.6	56796	88718.1	LAMB1:1435:T	1	Tn	CGGPGCGGLVTVAHNAWQK	Tn	LAMB1:T:1435:1:Tn	-0.107175	0.252923	0.332307	0.396159
LAMB3	Q13751	2558.32	100	4.12	162052	145676	122706	170399	171787	170917	LAMB3:266:S	1	T	CAPKPGASAGPSTAVQVH	T	LAMB3:S:266:1:T	0.230535	0.0732897	0.126165	-0.100051
LAMB3	Q13751	1796.93	100	3.13	139477	111573	112706	88739.5	83757.6	75745.2	LAMB3:762:T	1	T	QAGGGGGTGSPK	T	LAMB3:T:762:1:T	-0.428278	0.0175395	0.0455489	-0.100051
LAMB3	Q13751	1634.87	100	3.51	729666	668399	670877	449968	408886	373332	LAMB3:762:T	1	Tn	QAGGGGGTGSPK	Tn	LAMB3:T:762:1:Tn	-0.71435	0.00073061	0.00664409	-0.100051
LAMB3	Q13751	2162.06	100	1.96	65321.1	62175.1	70983.1	56533.6	64708.9	50166	LAMB3:762:T	2	T	QAGGGGGTGSPK	"T", "T"	LAMB3:T:762:2:T	-0.208441	0.141487	0.20632	-0.100051
LAMB3	Q13751	2162.06	100	1.96	65321.1	62175.1	70983.1	56533.6	64708.9	50166	LAMB3:764:S	2	T	QAGGGGGTGSPK	"T", "T"	LAMB3:S:764:2:T	-0.208441	0.141487	0.20632	-0.100051
LAMB3	Q13751	2532.3	100	3.04	51159.7	46024.6	46716.7	20234.6	22410.8	16713.4	LAMB3:776:S	1	T	LEMSSLPDLTPTFNK	T	LAMB3:S:776:1:T	-1.20711	0.00025988	0.00450569	-0.100051
LAMB3	Q13751	2370.25	99.81	2.06	31748.6	30981.7	29656.8	20699	20431.7	21134.7	LAMB3:776:S	1	Tn	LEMSSLPDLTPTFNK	Tn	LAMB3:S:776:1:Tn	-0.581858	9.90774e-05	0.00302994	-0.100051
LAMC1	P11047	2317.16	99.86	4.19	481231	403715	460492	34767.7	45081.8	41207.2	LAMC1:1209:T	2	Tn	TANDTSTEAYNLLLR	"Tn", "Tn"	LAMC1:T:1209:2:Tn	-3.48221	6.30494e-05	0.00255796	-0.384584
LAMC1	P11047	2666.47	100	3.33	75950.4	64265	65624.4	26712.8	24857.8	26257.6	LAMC1:1603:T	1	Tn	KTLPSGCFNTPSIEKP	Tn	LAMC1:T:1603:1:Tn	-1.3215	0.00033369	0.00499386	-0.384584
LAMC2	Q13753	1711.92	100	1.82	29786.8	32559.7	30083.1	27890	22020.3	24069.7	LAMC2:724:T	1	T	LITQMQLSLA	T	LAMC2:T:724:1:T	-0.321733	0.0334136	0.0708624	-0.086201
LAMC2	Q13753	4280.18	99.98	3.8	39030.3	34013.5	43649.4	32878.5	13732.9	18347.2	LAMC2:724:T	1	Tn	LITQMQLSLAESEASLGNTNIPASDHYVGPNGFK	Tn	LAMC2:T:724:1:Tn	-1.08904	0.0545139	0.100835	-0.086201
LAMC2	Q13753	2235.12	100	2.61	93994.9	106799	106105	83462	66484.5	106893	LAMC2:762:T	1	T	SLAQEATRLAESHVE	T	LAMC2:T:762:1:T	-0.346297	0.250579	0.329679	-0.086201
LAMC2	Q13753	2644.37	100	2.6	94962.6	71403.9	107297	105632	62869.1	86850.5	LAMC2:862:S	1	T	LQGVSDQSFQVEEAKR	T	LAMC2:S:862:1:T	-0.128824	0.726235	0.776953	-0.086201
LAMC2	Q13753	2675.35	99.77	6.3	394986	379791	376608	243913	168339	202925	LAMC2:886:T	1	T	ADSLSSLVTRHMDEFK	T	LAMC2:T:886:1:T	-0.904255	0.00137518	0.0098766	-0.086201
LAMC2	Q13753	1966.12	100	3.95	628480	501460	615085	486792	245150	314798	LAMC2:886:T	1	Tn	QKADSLSSLVTR	Tn	LAMC2:T:886:1:Tn	-0.966361	0.0475026	0.0906569	-0.086201
LAMC2	Q13753	2388.27	100	6.53	388859	400296	501880	410745	230209	286614	LAMC2:895:T	1	T	HMDEFKRTQK	T	LAMC2:T:895:1:T	-0.481961	0.132606	0.197571	-0.086201
LAMP1	P11279	1591.86	99.89	2.9	112091	122668	109979	82101.2	106969	89928.9	LAMP1:105:T	1	Tn	GHTLTLNFTR	Tn	LAMP1:T:105:1:Tn	-0.317818	0.0580443	0.106003	0.0524159
LAMP1	P11279	3664.83	98.97	3.44	98747.7	88013.4	101598	101202	103307	106289	LAMP1:200:T	3	Tn	CEQDRPSPTTAPPAPPSPSPSPVPK	"Tn", "Tn", "Tn"	LAMP1:T:200:3:Tn	0.0651165	0.163705	0.231908	0.0524159
LAMP1	P11279	3664.83	98.97	3.44	98747.7	88013.4	101598	101202	103307	106289	LAMP1:207:S	3	Tn	CEQDRPSPTTAPPAPPSPSPSPVPK	"Tn", "Tn", "Tn"	LAMP1:S:207:3:Tn	0.0651165	0.163705	0.231908	0.0524159
LAMP1	P11279	3664.83	99.99	3.44	98747.7	88013.4	101598	101202	103307	106289	LAMP1:209:S	3	Tn	CEQDRPSPTTAPPAPPSPSPSPVPK	"Tn", "Tn", "Tn"	LAMP1:S:209:3:Tn	0.0651165	0.163705	0.231908	0.0524159
LAMP1	P11279	3867.91	100	3.59	74950.2	63855.5	72656.4	70808.5	88448	77229.3	LAMP1:211:S	4	Tn	CEQDRPSPTTAPPAPPSPSPSPVPK	"Tn", "Tn", "Tn", "Tn"	LAMP1:S:211:4:Tn	0.0880586	0.247449	0.326756	0.0524159
LAMP2	P13473	1987.04	100	2.84	89968.1	89677	84379.5	110504	151649	120764	LAMP2:195:S	3	Tn	DKTSTVAPT	"Tn", "Tn", "Tn"	LAMP2:S:195:3:Tn	0.429384	0.0338235	0.0712594	-0.0740006
LAMP2	P13473	1987.04	100	2.84	89968.1	89677	84379.5	110504	151649	120764	LAMP2:196:T	3	Tn	DKTSTVAPT	"Tn", "Tn", "Tn"	LAMP2:T:196:3:Tn	0.429384	0.0338235	0.0712594	-0.0740006
LAMP2	P13473	2896.59	100	5.73	54712.8	46885.5	45277	63254.7	53662.6	64391.7	LAMP2:200:T	1	Tn	TSTVAPTIHTTVPSPTTTPTPK	Tn	LAMP2:T:200:1:Tn	0.432031	0.062513	0.112313	-0.0740006
LAMP2	P13473	3099.67	100	4.55	34984.9	25692.6	32618.5	44558.7	39580.8	58202.2	LAMP2:200:T	2	Tn	TSTVAPTIHTTVPSPTTTPTPK	"Tn", "Tn"	LAMP2:T:200:2:Tn	0.450014	0.0584238	0.106494	-0.0740006
LAMP2	P13473	1987.04	100	2.84	89968.1	89677	84379.5	110504	151649	120764	LAMP2:200:T	3	Tn	DKTSTVAPT	"Tn", "Tn", "Tn"	LAMP2:T:200:3:Tn	0.429384	0.0338235	0.0712594	-0.0740006
LAMP2	P13473	2269.14	100	1.97	28376.3	24241.9	27494.1	36363.9	40198.2	45107.9	LAMP2:200:T	4	Tn	TSTVAPTIHTTV	"Tn", "Tn", "Tn", "Tn"	LAMP2:T:200:4:Tn	0.54801	0.0080295	0.026765	-0.0740006
LAMP2	P13473	2269.14	100	1.97	28376.3	24241.9	27494.1	36363.9	40198.2	45107.9	LAMP2:203:T	4	Tn	TSTVAPTIHTTV	"Tn", "Tn", "Tn", "Tn"	LAMP2:T:203:4:Tn	0.54801	0.0080295	0.026765	-0.0740006
LAMP2	P13473	2896.59	100	5.84	78006.6	76941.4	88141.9	90488.1	87214.8	100217	LAMP2:204:T	1	Tn	TSTVAPTIHTTVPSPTTTPTPK	Tn	LAMP2:T:204:1:Tn	0.214132	0.0932067	0.150185	-0.0740006
LAMP2	P13473	3099.67	99.78	2.42	24103	24714.6	24710.4	22761.1	26359.7	35122.6	LAMP2:204:T	2	Tn	TSTVAPTIHTTVPSPTTTPTPK	"Tn", "Tn"	LAMP2:T:204:2:Tn	0.0932157	0.386289	0.467049	-0.0740006
LAMP2	P13473	2269.14	100	1.97	28376.3	24241.9	27494.1	36363.9	40198.2	45107.9	LAMP2:204:T	4	Tn	TSTVAPTIHTTV	"Tn", "Tn", "Tn", "Tn"	LAMP2:T:204:4:Tn	0.54801	0.0080295	0.026765	-0.0740006
LAMP2	P13473	2896.59	99.88	4.34	48311.7	38717.7	46739.3	40563.9	33941.5	49594.9	LAMP2:210:T	1	Tn	TSTVAPTIHTTVPSPTTTPTPK	Tn	LAMP2:T:210:1:Tn	-0.204442	0.584283	0.65527	-0.0740006
LAMP2	P13473	1779.01	100	2.3	68201.4	70348.7	82705.2	93837.2	109612	110807	LAMP2:358:T	1	Tn	VQPFNVTQGK	Tn	LAMP2:T:358:1:Tn	0.63981	0.0119701	0.0346124	-0.0740006
LAMP3	Q9UQV4	2269.2	100	3.01	197635	194828	192881	488636	699624	621234	LAMP3:40:T	1	Tn	DYSQPTAAATVQDIK	Tn	LAMP3:T:40:1:Tn	1.67293	0.00269196	0.0150497	ND
LAMP3	Q9UQV4	1686.89	100	1.96	15192.8	13332.3	11820.1	23135.8	28613.6	26972.9	LAMP3:63:T	1	T	QAPHQTLAAR	T	LAMP3:T:63:1:T	1.01659	0.00250381	0.0143645	ND
LAMP3	Q9UQV4	2344.23	100	3.22	40742	43292.9	41331.9	41776.1	64985	55513.2	LAMP3:77:T	1	Tn	FMDGHITFQTAATVK	Tn	LAMP3:T:77:1:Tn	0.425574	0.143851	0.208816	ND
LAMP3	Q9UQV4	1895.06	99.87	2.49	107758	123848	120704	170111	164818	197074	LAMP3:86:T	2	Tn	IPTTTPATTK	"Tn", "Tn"	LAMP3:T:86:2:Tn	0.495	0.00577187	0.0219301	ND
LAMP3	Q9UQV4	1691.98	100	2.18	80513.1	80570.3	91536.3	161686	217048	220331	LAMP3:87:T	1	Tn	IPTTTPATTK	Tn	LAMP3:T:87:1:Tn	1.4297	0.00397769	0.0173918	ND
LAMP3	Q9UQV4	1895.06	100	2.49	107758	123848	120704	170111	164818	197074	LAMP3:87:T	2	Tn	IPTTTPATTK	"Tn", "Tn"	LAMP3:T:87:2:Tn	0.495	0.00577187	0.0219301	ND
LARGE2	Q8N3Y3	3002.49	100	1.97	124992	113723	185130	270116	198460	253204	LARGE2:380:S	1	T	ELFVCPSQPPPGAEQLQQALAQ	T	LARGE2:S:380:1:T	1.01846	0.0326784	0.0693543	ND
LARGE2	Q8N3Y3	2063.09	100	2.73	103709	104043	100896	114157	86907.3	99545.8	LARGE2:708:Y	1	T	YLPALQQPQSPAR	T	LARGE2:Y:708:1:T	-0.0591074	0.75264	0.798748	ND
LARGE2	Q8N3Y3	2485.24	100	2.47	47701.5	39720.4	42994	62669.3	51011.5	58735.1	LARGE2:708:Y	2	T	YLPALQQPQSPARG	"T", "T"	LARGE2:Y:708:2:T	0.450088	0.0276168	0.0613234	ND
LARGE2	Q8N3Y3	2120.11	100	2.71	832425	715941	809742	1.03586e+06	921124	964795	LARGE2:717:S	1	T	YLPALQQPQSPARG	T	LARGE2:S:717:1:T	0.25276	0.0183954	0.0469813	ND
LARGE2	Q8N3Y3	1958.05	100	3.11	203698	211606	207387	277355	225318	254088	LARGE2:717:S	1	Tn	YLPALQQPQSPARG	Tn	LARGE2:S:717:1:Tn	0.293006	0.0425647	0.0834488	ND
LARGE2	Q8N3Y3	2485.24	100	2.47	47701.5	39720.4	42994	62669.3	51011.5	58735.1	LARGE2:717:S	2	T	YLPALQQPQSPARG	"T", "T"	LARGE2:S:717:2:T	0.450088	0.0276168	0.0613234	ND
LDHD	Q86WU2	2045.11	100	1.45	73099.5	180543	107061	91726	189850	88879.5	LDHD:42:S	2	Tn	AVVGGSHVSTAAVVR	"Tn", "Tn"	LDHD:S:42:2:Tn	-0.223029	0.946944	0.960332	ND
LDLR	P01130	3831.62	95.67	5.61	1269743	965946	1.0912e+06	1.44484e+06	983613	1.07875e+06	LDLR:67:T	1	T	WVCDGSAECQDGSDESQETCLSVTCK	T	LDLR:T:67:1:T	-0.0165535	0.73552	0.78519	0.0648829
LDLR	P01130	3669.57	99.44	4.07	259729	226157	239927	341598	256130	273448	LDLR:67:T	1	Tn	WVCDGSAECQDGSDESQETCLSVTCK	Tn	LDLR:T:67:1:Tn	0.188672	0.156829	0.224453	0.0648829
LDLR	P01130	3984.65	99.99	3.13	837116	645133	761778	872954	713731	686497	LDLR:99:S	1	T	CDGQVDCDNGSDEQGCPPKTCSQDEFR	T	LDLR:S:99:1:T	-0.0939892	0.909864	0.929553	0.0648829
LDLR	P01130	3984.65	98.82	4.84	45998	41808.4	40714.2	47507.4	41034	48264.7	LDLR:108:T	1	T	CDGQVDCDNGSDEQGCPPKTCSQDEFR	T	LDLR:T:108:1:T	0.184359	0.38026	0.460728	0.0648829
LDLR	P01130	3822.6	98.93	5.68	1.54321e+06	1.17864e+06	1.55228e+06	2.16108e+06	1.28054e+06	1.84457e+06	LDLR:108:T	1	Tn	CDGQVDCDNGSDEQGCPPKTCSQDEFR	Tn	LDLR:T:108:1:Tn	0.257345	0.302677	0.383675	0.0648829
LDLR	P01130	3625.51	99.23	2.88	42559.3	28687.1	33257.4	51864	37963.6	26732.8	LDLR:147:T	1	T	QFVCDSDRDCLDGSDEASCPVLTCGPA	T	LDLR:T:147:1:T	0.190942	0.654919	0.718814	0.0648829
LDLR	P01130	4337.87	96.94	7.68	1.19689e+06	1.13756e+06	1.11087e+06	1.29562e+06	1.18325e+06	1.41064e+06	LDLR:235:T	1	T	DKSDEENCAVATCRPDEFQCSDGNCIHGSR	T	LDLR:T:235:1:T	0.187701	0.103259	0.161975	0.0648829
LDLR	P01130	4175.82	98.93	5.78	622345	510503	657280	472565	282018	596969	LDLR:235:T	1	Tn	DKSDEENCAVATCRPDEFQCSDGNCIHGSR	Tn	LDLR:T:235:1:Tn	-0.397202	0.224034	0.300521	0.0648829
LDLR	P01130	4337.87	97.02	7.11	8.28749e+06	7.41873e+06	7.52222e+06	8.60404e+06	7.36639e+06	8.29345e+06	LDLR:244:S	1	T	DKSDEENCAVATCRPDEFQCSDGNCIHGSR	T	LDLR:S:244:1:T	0.140814	0.496371	0.574724	0.0648829
LDLR	P01130	1980.98	100	2.43	280977	235574	268569	303402	235204	307555	LDLR:291:T	1	Tn	CHSGECITLDK	Tn	LDLR:T:291:1:Tn	0.175938	0.494332	0.5736	0.0648829
LDLR	P01130	2073.96	100	2.91	90209.4	93585.9	83633.7	83223.4	88912.5	125892	LDLR:721:T	1	T	SCLTEAEAAVATQE	T	LDLR:T:721:1:T	-0.020891	0.497681	0.575731	0.0648829
LDLR	P01130	2456.2	100	1.13	77607.9	75738.7	72826.2	71385.7	60586.4	96158	LDLR:721:T	1	Tn	SCLTEAEAAVATQETSTVR	Tn	LDLR:T:721:1:Tn	-0.085395	0.953963	0.965359	0.0648829
LDLR	P01130	2659.28	100	4.01	625545	450296	568489	112181	72584	118775	LDLR:721:T	2	Tn	SCLTEAEAAVATQETSTVR	"Tn", "Tn"	LDLR:T:721:2:Tn	-2.3413	0.00112931	0.00865001	0.0648829
LDLR	P01130	3348.52	100	2.06	92095.1	73562.4	92540.3	65275.2	45127.3	70212.3	LDLR:721:T	3	T	SCLTEAEAAVATQETSTVR	"T", "T", "T"	LDLR:T:721:3:T	-0.496589	0.0592452	0.107651	0.0648829
LDLR	P01130	2862.36	100	4.65	189430	160079	219217	67812.5	47994.7	97504.4	LDLR:721:T	3	Tn	SCLTEAEAAVATQETSTVR	"Tn", "Tn", "Tn"	LDLR:T:721:3:Tn	-1.48204	0.0060601	0.0223185	0.0648829
LDLR	P01130	3348.52	100	2.06	92095.1	73562.4	92540.3	65275.2	45127.3	70212.3	LDLR:725:S	3	T	SCLTEAEAAVATQETSTVR	"T", "T", "T"	LDLR:S:725:3:T	-0.496589	0.0592452	0.107651	0.0648829
LDLR	P01130	2862.36	99.86	3.74	131706	126657	153797	42054.1	42057.4	74251.1	LDLR:725:S	3	Tn	SCLTEAEAAVATQETSTVR	"Tn", "Tn", "Tn"	LDLR:S:725:3:Tn	-1.64689	0.00338857	0.0169258	0.0648829
LDLR	P01130	2456.2	100	4.09	293811	256003	290941	38242.3	51597.6	40583.8	LDLR:726:T	1	Tn	SCLTEAEAAVATQETSTVR	Tn	LDLR:T:726:1:Tn	-2.84175	5.07458e-05	0.0024358	0.0648829
LDLR	P01130	2659.28	99.88	4.01	625545	450296	568489	112181	72584	118775	LDLR:726:T	2	Tn	SCLTEAEAAVATQETSTVR	"Tn", "Tn"	LDLR:T:726:2:Tn	-2.3413	0.00112931	0.00865001	0.0648829
LDLR	P01130	3348.52	99.78	3.17	94354.1	70090.1	117296	98241.4	88412.8	90136.8	LDLR:726:T	3	T	SCLTEAEAAVATQETSTVR	"T", "T", "T"	LDLR:T:726:3:T	-0.0659686	0.911646	0.930712	0.0648829
LDLR	P01130	2862.36	100	4.65	189430	160079	219217	67812.5	47994.7	97504.4	LDLR:726:T	3	Tn	SCLTEAEAAVATQETSTVR	"Tn", "Tn", "Tn"	LDLR:T:726:3:Tn	-1.48204	0.0060601	0.0223185	0.0648829
LDLR	P01130	2149.17	100	3.24	259217	249616	226884	180657	134122	196641	LDLR:732:S	2	T	LKVSSTAVR	"T", "T"	LDLR:S:732:2:T	-0.466461	0.0237973	0.0554949	0.0648829
LDLR	P01130	1987.12	100	3.15	58599.1	49790.4	57711.4	67694.6	59172.6	88439.3	LDLR:732:S	2	Tn	LKVSSTAVR	"Tn", "T"	LDLR:S:732:2:Tn	0.230186	0.146859	0.21222	0.0648829
LDLR	P01130	2514.31	100	3.34	47805.8	40864.4	38351.1	44683.3	48147.2	56181.8	LDLR:732:S	3	T	LKVSSTAVR	"T", "T", "T"	LDLR:S:732:3:T	0.236608	0.173045	0.241926	0.0648829
LDLR	P01130	2028.15	100	3.71	107393	88021.5	105458	43100.4	43470	73552	LDLR:732:S	3	Tn	LKVSSTAVR	"Tn", "Tn", "Tn"	LDLR:S:732:3:Tn	-1.27857	0.0165551	0.0434232	0.0648829
LDLR	P01130	2149.17	100	3.24	259217	249616	226884	180657	134122	196641	LDLR:733:S	2	T	LKVSSTAVR	"T", "T"	LDLR:S:733:2:T	-0.466461	0.0237973	0.0554949	0.0648829
LDLR	P01130	1825.07	100	2.51	186257	118029	209915	128043	92842.4	140015	LDLR:733:S	2	Tn	LKVSSTAVR	"Tn", "Tn"	LDLR:S:733:2:Tn	-0.540673	0.174297	0.243323	0.0648829
LDLR	P01130	2514.31	100	3.34	47805.8	40864.4	38351.1	44683.3	48147.2	56181.8	LDLR:733:S	3	T	LKVSSTAVR	"T", "T", "T"	LDLR:S:733:3:T	0.236608	0.173045	0.241926	0.0648829
LDLR	P01130	2028.15	100	3.71	107393	88021.5	105458	43100.4	43470	73552	LDLR:733:S	3	Tn	LKVSSTAVR	"Tn", "Tn", "Tn"	LDLR:S:733:3:Tn	-1.27857	0.0165551	0.0434232	0.0648829
LDLR	P01130	2149.17	100	2.65	152425	142141	147056	85691.5	71551.5	96134.8	LDLR:734:T	2	T	LKVSSTAVR	"T", "T"	LDLR:T:734:2:T	-0.779141	0.0012448	0.00923976	0.0648829
LDLR	P01130	1825.07	100	2.51	186257	118029	209915	128043	92842.4	140015	LDLR:734:T	2	Tn	LKVSSTAVR	"Tn", "Tn"	LDLR:T:734:2:Tn	-0.540673	0.174297	0.243323	0.0648829
LDLR	P01130	2514.31	100	3.34	47805.8	40864.4	38351.1	44683.3	48147.2	56181.8	LDLR:734:T	3	T	LKVSSTAVR	"T", "T", "T"	LDLR:T:734:3:T	0.236608	0.173045	0.241926	0.0648829
LDLR	P01130	2028.15	100	3.71	107393	88021.5	105458	43100.4	43470	73552	LDLR:734:T	3	Tn	LKVSSTAVR	"Tn", "Tn", "Tn"	LDLR:T:734:3:Tn	-1.27857	0.0165551	0.0434232	0.0648829
LDLR	P01130	1982.96	100	3.24	12272	13213	10946.5	21031.2	22294.7	29236.4	LDLR:738:T	4	Tn	TQHTTTRP	"Tn", "Tn", "Tn", "Tn"	LDLR:T:738:4:Tn	0.861334	0.0102433	0.0310359	0.0648829
LDLR	P01130	2841.37	100	4.95	13461	15543.6	13661.3	5919.51	7559.96	11198.9	LDLR:738:T	5	Tn	TQHTTTRPVPDTSR	"Tn", "Tn", "Tn", "Tn", "Tn"	LDLR:T:738:5:Tn	-0.853648	0.0240779	0.0558327	0.0648829
LDLR	P01130	3044.45	100	2.15	7330.65	8559.49	10841.3	14378.7	15054.3	27355.5	LDLR:738:T	6	Tn	TQHTTTRPVPDTSR	"Tn", "Tn", "Tn", "Tn", "Tn", "Tn"	LDLR:T:738:6:Tn	0.814578	0.0822177	0.136697	0.0648829
LDLR	P01130	2232.13	100	4.06	13976.6	12284.6	10057.5	12417.6	12259.6	11260	LDLR:741:T	2	Tn	TQHTTTRPVPDTSR	"Tn", "Tn"	LDLR:T:741:2:Tn	-0.00294127	0.920126	0.937708	0.0648829
LDLR	P01130	2365.11	100	1.98	600	584.234	1738.15	4287.14	3886.38	4165.4	LDLR:741:T	3	T	TQHTTTRPV	"T", "T", "T"	LDLR:T:741:3:T	2.79542	0.00142503	0.0100345	0.0648829
LDLR	P01130	2435.21	100	4.37	13441.8	17307.9	17943	15554.1	11665.3	31572	LDLR:741:T	3	Tn	TQHTTTRPVPDTSR	"Tn", "Tn", "Tn"	LDLR:T:741:3:Tn	-0.154139	0.61885	0.687346	0.0648829
LDLR	P01130	2638.29	100	4.76	17923.9	17850.4	15980.4	10270.3	7699.57	18377.4	LDLR:741:T	4	Tn	TQHTTTRPVPDTSR	"Tn", "Tn", "Tn", "Tn"	LDLR:T:741:4:Tn	-0.797474	0.192439	0.262914	0.0648829
LDLR	P01130	2841.37	100	4.95	13461	15543.6	13661.3	5919.51	7559.96	11198.9	LDLR:741:T	5	Tn	TQHTTTRPVPDTSR	"Tn", "Tn", "Tn", "Tn", "Tn"	LDLR:T:741:5:Tn	-0.853648	0.0240779	0.0558327	0.0648829
LDLR	P01130	3044.45	100	2.15	7330.65	8559.49	10841.3	14378.7	15054.3	27355.5	LDLR:741:T	6	Tn	TQHTTTRPVPDTSR	"Tn", "Tn", "Tn", "Tn", "Tn", "Tn"	LDLR:T:741:6:Tn	0.814578	0.0822177	0.136697	0.0648829
LDLR	P01130	2232.13	100	6.01	178200	152251	157353	192293	146488	177595	LDLR:742:T	2	Tn	TQHTTTRPVPDTSR	"Tn", "Tn"	LDLR:T:742:2:Tn	0.174591	0.575963	0.646948	0.0648829
LDLR	P01130	2300.11	100	2.73	11150.1	8894.29	8341.34	8780.73	11611.4	10021.5	LDLR:742:T	3	T	TQHTTTRPVP	"Tn", "T", "T"	LDLR:T:742:3:T	0.172152	0.599503	0.668177	0.0648829
LDLR	P01130	2435.21	100	4.99	29747.8	32467.3	35882	37688.7	29001.8	58382.6	LDLR:742:T	3	Tn	TQHTTTRPVPDTSR	"Tn", "Tn", "Tn"	LDLR:T:742:3:Tn	0.215145	0.369159	0.451346	0.0648829
LDLR	P01130	2638.29	100	4.76	17923.9	17850.4	15980.4	10270.3	7699.57	18377.4	LDLR:742:T	4	Tn	TQHTTTRPVPDTSR	"Tn", "Tn", "Tn", "Tn"	LDLR:T:742:4:Tn	-0.797474	0.192439	0.262914	0.0648829
LDLR	P01130	2841.37	100	4.95	13461	15543.6	13661.3	5919.51	7559.96	11198.9	LDLR:742:T	5	Tn	TQHTTTRPVPDTSR	"Tn", "Tn", "Tn", "Tn", "Tn"	LDLR:T:742:5:Tn	-0.853648	0.0240779	0.0558327	0.0648829
LDLR	P01130	3044.45	100	2.15	7330.65	8559.49	10841.3	14378.7	15054.3	27355.5	LDLR:742:T	6	Tn	TQHTTTRPVPDTSR	"Tn", "Tn", "Tn", "Tn", "Tn", "Tn"	LDLR:T:742:6:Tn	0.814578	0.0822177	0.136697	0.0648829
LDLR	P01130	2029.05	99.89	2.93	67922.2	60458.3	52439.6	67907.5	61683.8	61679.3	LDLR:743:T	1	Tn	TQHTTTRPVPDTSR	Tn	LDLR:T:743:1:Tn	0.0289511	0.518694	0.593029	0.0648829
LDLR	P01130	2300.11	100	2.73	11150.1	8894.29	8341.34	8780.73	11611.4	10021.5	LDLR:743:T	3	T	TQHTTTRPVP	"Tn", "T", "T"	LDLR:T:743:3:T	0.172152	0.599503	0.668177	0.0648829
LDLR	P01130	2435.21	100	4.99	29747.8	32467.3	35882	37688.7	29001.8	58382.6	LDLR:743:T	3	Tn	TQHTTTRPVPDTSR	"Tn", "Tn", "Tn"	LDLR:T:743:3:Tn	0.215145	0.369159	0.451346	0.0648829
LDLR	P01130	2638.29	100	4.76	17923.9	17850.4	15980.4	10270.3	7699.57	18377.4	LDLR:743:T	4	Tn	TQHTTTRPVPDTSR	"Tn", "Tn", "Tn", "Tn"	LDLR:T:743:4:Tn	-0.797474	0.192439	0.262914	0.0648829
LDLR	P01130	2841.37	100	4.95	13461	15543.6	13661.3	5919.51	7559.96	11198.9	LDLR:743:T	5	Tn	TQHTTTRPVPDTSR	"Tn", "Tn", "Tn", "Tn", "Tn"	LDLR:T:743:5:Tn	-0.853648	0.0240779	0.0558327	0.0648829
LDLR	P01130	3044.45	100	2.15	7330.65	8559.49	10841.3	14378.7	15054.3	27355.5	LDLR:743:T	6	Tn	TQHTTTRPVPDTSR	"Tn", "Tn", "Tn", "Tn", "Tn", "Tn"	LDLR:T:743:6:Tn	0.814578	0.0822177	0.136697	0.0648829
LDLR	P01130	2612.26	100	4.71	17311.7	14962.7	21177.5	48025.7	101662	91683.5	LDLR:749:T	5	Tn	HTTTRPVPDTSR	"Tn", "Tn", "Tn", "Tn", "Tn"	LDLR:T:749:5:Tn	2.40492	0.0194266	0.0486086	0.0648829
LDLR	P01130	3044.45	100	2.15	7330.65	8559.49	10841.3	14378.7	15054.3	27355.5	LDLR:749:T	6	Tn	TQHTTTRPVPDTSR	"Tn", "Tn", "Tn", "Tn", "Tn", "Tn"	LDLR:T:749:6:Tn	0.814578	0.0822177	0.136697	0.0648829
LDLR	P01130	2232.13	100	6.01	178200	152251	157353	192293	146488	177595	LDLR:750:S	2	Tn	TQHTTTRPVPDTSR	"Tn", "Tn"	LDLR:S:750:2:Tn	0.174591	0.575963	0.646948	0.0648829
LDLR	P01130	2435.21	100	4.99	29747.8	32467.3	35882	37688.7	29001.8	58382.6	LDLR:750:S	3	Tn	TQHTTTRPVPDTSR	"Tn", "Tn", "Tn"	LDLR:S:750:3:Tn	0.215145	0.369159	0.451346	0.0648829
LDLR	P01130	2638.29	99.87	4.76	17923.9	17850.4	15980.4	10270.3	7699.57	18377.4	LDLR:750:S	4	Tn	TQHTTTRPVPDTSR	"Tn", "Tn", "Tn", "Tn"	LDLR:S:750:4:Tn	-0.797474	0.192439	0.262914	0.0648829
LDLR	P01130	2841.37	100	4.95	13461	15543.6	13661.3	5919.51	7559.96	11198.9	LDLR:750:S	5	Tn	TQHTTTRPVPDTSR	"Tn", "Tn", "Tn", "Tn", "Tn"	LDLR:S:750:5:Tn	-0.853648	0.0240779	0.0558327	0.0648829
LDLR	P01130	3044.45	100	2.15	7330.65	8559.49	10841.3	14378.7	15054.3	27355.5	LDLR:750:S	6	Tn	TQHTTTRPVPDTSR	"Tn", "Tn", "Tn", "Tn", "Tn", "Tn"	LDLR:S:750:6:Tn	0.814578	0.0822177	0.136697	0.0648829
LDLR	P01130	3139.65	99.99	1.27	23592.9	16792.1	23161.1	28931.2	24511.5	26781.2	LDLR:756:T	1	Tn	LPGATPGLTTVEIVTMSHQALGDVAGR	Tn	LDLR:T:756:1:Tn	0.209516	0.0940078	0.151337	0.0648829
LDLR	P01130	3326.74	99.99	2.69	16016.5	13377.1	16093.9	15042.1	12626.7	14329.9	LDLR:756:T	2	Tn	LPGATPGLTTVEIVTMSHQALGDVAGR	"Tn", "Tn"	LDLR:T:756:2:Tn	-0.160524	0.3672	0.449823	0.0648829
LDLR	P01130	3529.81	99.71	4.7	27172.5	29265.3	23310.4	30003.8	17795.7	27668.4	LDLR:756:T	3	Tn	LPGATPGLTTVEIVTMSHQALGDVAGR	"Tn", "Tn", "Tn"	LDLR:T:756:3:Tn	0.0260944	0.747032	0.795361	0.0648829
LDLR	P01130	3732.89	100	3.96	8491.6	7573.12	9946.2	11132.9	8027.05	9355.39	LDLR:756:T	4	Tn	LPGATPGLTTVEIVTMSHQALGDVAGR	"Tn", "Tn", "Tn", "Tn"	LDLR:T:756:4:Tn	0.139763	0.502594	0.579452	0.0648829
LDLR	P01130	4114.02	99.99	2.71	10477.4	12022.8	11354.7	9532.68	9517.17	16950.9	LDLR:756:T	5	T	LPGATPGLTTVEIVTMSHQALGDVAGR	"Tn", "Tn", "Tn", "T", "Tn"	LDLR:T:756:5:T	-0.25234	0.790252	0.832149	0.0648829
LDLR	P01130	3951.97	100	5.79	58198.5	40580.3	53655.1	51286.8	25226.4	68401.7	LDLR:756:T	5	Tn	LPGATPGLTTVEIVTMSHQALGDVAGR	"Tn", "Tn", "Tn", "Tn", "Tn"	LDLR:T:756:5:Tn	-0.0651271	0.862934	0.890133	0.0648829
LDLR	P01130	3732.89	100	3.96	8491.6	7573.12	9946.2	11132.9	8027.05	9355.39	LDLR:760:T	4	Tn	LPGATPGLTTVEIVTMSHQALGDVAGR	"Tn", "Tn", "Tn", "Tn"	LDLR:T:760:4:Tn	0.139763	0.502594	0.579452	0.0648829
LDLR	P01130	3951.97	100	5.79	58198.5	40580.3	53655.1	51286.8	25226.4	68401.7	LDLR:760:T	5	Tn	LPGATPGLTTVEIVTMSHQALGDVAGR	"Tn", "Tn", "Tn", "Tn", "Tn"	LDLR:T:760:5:Tn	-0.0651271	0.862934	0.890133	0.0648829
LDLR	P01130	2844.47	99.61	2.24	29124.5	25648.8	34592.5	29678.8	25076.5	34538.5	LDLR:761:T	2	Tn	LPGATPGLTTVEIVTMSHQALG	"Tn", "Tn"	LDLR:T:761:2:Tn	0.0271981	0.995225	0.996799	0.0648829
LDLR	P01130	3047.55	100	2.92	8354.68	10157.6	12737.3	14332.1	10835.6	13534.1	LDLR:761:T	3	Tn	LPGATPGLTTVEIVTMSHQALG	"Tn", "Tn", "Tn"	LDLR:T:761:3:Tn	0.414041	0.207597	0.280958	0.0648829
LDLR	P01130	3732.89	99.69	3.96	8491.6	7573.12	9946.2	11132.9	8027.05	9355.39	LDLR:761:T	4	Tn	LPGATPGLTTVEIVTMSHQALGDVAGR	"Tn", "Tn", "Tn", "Tn"	LDLR:T:761:4:Tn	0.139763	0.502594	0.579452	0.0648829
LDLR	P01130	3951.97	100	5.79	58198.5	40580.3	53655.1	51286.8	25226.4	68401.7	LDLR:761:T	5	Tn	LPGATPGLTTVEIVTMSHQALGDVAGR	"Tn", "Tn", "Tn", "Tn", "Tn"	LDLR:T:761:5:Tn	-0.0651271	0.862934	0.890133	0.0648829
LDLR	P01130	3139.65	99.05	1.89	21025.1	27843.2	23571.9	16222.2	12331.3	18738.5	LDLR:766:T	1	Tn	LPGATPGLTTVEIVTMSHQALGDVAGR	Tn	LDLR:T:766:1:Tn	-0.539104	0.0370997	0.0760869	0.0648829
LDLR	P01130	2844.47	99.61	2.24	29124.5	25648.8	34592.5	29678.8	25076.5	34538.5	LDLR:766:T	2	Tn	LPGATPGLTTVEIVTMSHQALG	"Tn", "Tn"	LDLR:T:766:2:Tn	0.0271981	0.995225	0.996799	0.0648829
LDLR	P01130	3047.55	100	2.92	8354.68	10157.6	12737.3	14332.1	10835.6	13534.1	LDLR:766:T	3	Tn	LPGATPGLTTVEIVTMSHQALG	"Tn", "Tn", "Tn"	LDLR:T:766:3:Tn	0.414041	0.207597	0.280958	0.0648829
LDLR	P01130	3748.89	99.41	3.4	21199.8	14819.5	16672.3	13050	10840.3	13198.7	LDLR:766:T	4	Tn	LPGATPGLTTVEIVTMSHQALGDVAGR	"Tn", "Tn", "Tn", "Tn"	LDLR:T:766:4:Tn	-0.353397	0.0635688	0.113713	0.0648829
LDLR	P01130	3951.97	100	5.79	58198.5	40580.3	53655.1	51286.8	25226.4	68401.7	LDLR:766:T	5	Tn	LPGATPGLTTVEIVTMSHQALGDVAGR	"Tn", "Tn", "Tn", "Tn", "Tn"	LDLR:T:766:5:Tn	-0.0651271	0.862934	0.890133	0.0648829
LDLR	P01130	3748.89	100	3.47	39254.9	35722.6	40163.6	38368.8	40752.1	40274.7	LDLR:768:S	4	Tn	LPGATPGLTTVEIVTMSHQALGDVAGR	"Tn", "Tn", "Tn", "Tn"	LDLR:S:768:4:Tn	0.0370018	0.408608	0.489921	0.0648829
LDLR	P01130	3951.97	100	5.79	58198.5	40580.3	53655.1	51286.8	25226.4	68401.7	LDLR:768:S	5	Tn	LPGATPGLTTVEIVTMSHQALGDVAGR	"Tn", "Tn", "Tn", "Tn", "Tn"	LDLR:S:768:5:Tn	-0.0651271	0.862934	0.890133	0.0648829
LFNG	Q8NES3	2261.14	100	1.31	6382.02	12578.7	9335.4	10686.2	12621.6	10391	LFNG:82:T	1	T	DVHSLSEYFSLLTR	T	LFNG:T:82:1:T	0.19497	0.401669	0.482466	ND
LGALS3BP	Q08380	3121.45	99.8	2.72	14669.7	14225.2	15076.7	20427.3	29647	24505.9	LGALS3BP:413:T	2	T	IYTSPTWSAFVTDSSWSAR	"T", "T"	LGALS3BP:T:413:2:T	0.740293	0.018958	0.0477681	0.457332
LGALS3BP	Q08380	3121.45	100	2.72	14669.7	14225.2	15076.7	20427.3	29647	24505.9	LGALS3BP:419:T	2	T	IYTSPTWSAFVTDSSWSAR	"T", "T"	LGALS3BP:T:419:2:T	0.740293	0.018958	0.0477681	0.457332
LGALS3BP	Q08380	2192.97	100	2.31	98838	85895.7	112697	114637	103455	106441	LGALS3BP:444:S	1	T	YSSDYFQAPSDYR	T	LGALS3BP:S:444:1:T	0.106914	0.3442	0.424538	0.457332
LGALS3BP	Q08380	2192.97	100	2.59	90370.1	81680.9	83468	89975.2	112354	96200.3	LGALS3BP:451:S	1	T	YSSDYFQAPSDYR	T	LGALS3BP:S:451:1:T	0.204818	0.116386	0.17801	0.457332
LGALS3BP	Q08380	2596.34	99.89	2.64	37202	35956.2	34358.3	38039.1	60070.9	38828.8	LGALS3BP:463:T	1	Tn	QSFQTPQHPSFLFQDK	Tn	LGALS3BP:T:463:1:Tn	0.110888	0.248237	0.327496	0.457332
LIPG	Q9Y5X9	3100.84	100	6.03	98440.4	90083.8	104480	101566	64691.1	90783.6	LIPG:41:T	1	T	LHKPKATQTEVKPSVR	T	LIPG:T:41:1:T	-0.116819	0.364011	0.446297	-0.011588
LIPG	Q9Y5X9	1877.07	100	3.25	447710	419912	416378	596388	485869	816101	LIPG:41:T	1	Tn	ATQTEVKPSVR	Tn	LIPG:T:41:1:Tn	0.506164	0.103751	0.162393	-0.011588
LIPG	Q9Y5X9	2404.26	100	1.69	113289	111721	107392	109257	93772.8	99056.5	LIPG:41:T	2	T	ATQTEVKPSVR	"T", "T"	LIPG:T:41:2:T	-0.173572	0.106851	0.166161	-0.011588
LIPG	Q9Y5X9	3831.1	100	3.39	36099	29961.7	45547	51496	53970.7	56216.6	LIPG:41:T	3	T	LHKPKATQTEVKPSVR	"T", "T", "T"	LIPG:T:41:3:T	0.580215	0.0243087	0.0560073	-0.011588
LIPG	Q9Y5X9	2404.26	100	1.69	113289	111721	107392	109257	93772.8	99056.5	LIPG:43:T	2	T	ATQTEVKPSVR	"T", "T"	LIPG:T:43:2:T	-0.173572	0.106851	0.166161	-0.011588
LIPG	Q9Y5X9	3831.1	100	3.39	36099	29961.7	45547	51496	53970.7	56216.6	LIPG:43:T	3	T	LHKPKATQTEVKPSVR	"T", "T", "T"	LIPG:T:43:3:T	0.580215	0.0243087	0.0560073	-0.011588
LIPG	Q9Y5X9	3831.1	100	3.39	36099	29961.7	45547	51496	53970.7	56216.6	LIPG:48:S	3	T	LHKPKATQTEVKPSVR	"T", "T", "T"	LIPG:S:48:3:T	0.580215	0.0243087	0.0560073	-0.011588
LIPG	Q9Y5X9	2185.12	99.53	2.14	161040	125465	162785	140897	119951	142144	LIPG:493:T	1	T	MKNETSPTVELP	T	LIPG:T:493:1:T	-0.192779	0.33615	0.416392	-0.011588
LMAN1	P49257	3389.89	99.42	4.66	115504	98547.5	116879	84899.4	126221	154659	LMAN1:268:T	1	Tn	FQLTEPGKEPPTPDKEISEK	Tn	LMAN1:T:268:1:Tn	0.128014	0.611121	0.679023	0.0114956
LMAN1	P49257	3404.87	100	3.94	281748	296008	260370	148865	213726	151256	LMAN1:276:T	1	T	QLTEPGKEPPTPDKEISEK	T	LMAN1:T:276:1:T	-0.897411	0.0102173	0.0310359	0.0114956
LMAN1	P49257	3242.82	100	6.14	1.45395e+06	1.44826e+06	1.18387e+06	506192	596864	372160	LMAN1:276:T	1	Tn	QLTEPGKEPPTPDKEISEK	Tn	LMAN1:T:276:1:Tn	-1.51656	0.00140218	0.0100205	0.0114956
LMAN1	P49257	2871.49	100	3.99	127425	135449	142857	123742	114834	115922	LMAN1:385:T	1	Tn	GAGMPGQHGQITQQELDTVVK	Tn	LMAN1:T:385:1:Tn	-0.224603	0.0315771	0.0678671	0.0114956
LMAN1	P49257	3552.79	100	5.6	66762	49030	73283.1	23979.6	18616.7	17785.5	LMAN1:425:S	2	Tn	LVSGMQHPGSAGGVYETTQHFIDIK	"Tn", "Tn"	LMAN1:S:425:2:Tn	-1.84243	0.00462742	0.0190469	0.0114956
LMAN1	P49257	3755.87	99.82	4.47	44262.9	39982.4	40362.9	13385.1	15177.1	17248.4	LMAN1:425:S	3	Tn	LVSGMQHPGSAGGVYETTQHFIDIK	"Tn", "Tn", "Tn"	LMAN1:S:425:3:Tn	-1.41114	0.000118865	0.00316974	0.0114956
LMAN1	P49257	1951.08	100	3.12	122781	109676	135525	114337	113190	100406	LMAN1:460:S	1	Tn	NMPSNEKPK	Tn	LMAN1:S:460:1:Tn	-0.117342	0.199529	0.2717	0.0114956
LMAN2	Q12907	1870.05	100	2.72	111897	97915.6	89178	109217	127865	145829	LMAN2:295:S	1	T	IEPSVNFLK	T	LMAN2:S:295:1:T	0.385013	0.0882925	0.144315	-0.190997
LMAN2	Q12907	1707.99	100	2.39	71541.5	70057.4	66170.7	64979.8	74416.9	72416	LMAN2:295:S	1	Tn	IEPSVNFLK	Tn	LMAN2:S:295:1:Tn	0.0477714	0.702837	0.7584	-0.190997
LNPEP	Q9UIQ6	2606.51	100	3.25	119370	131717	110588	103767	119422	108208	LNPEP:147:S	1	Tn	KNQSIGLIQPFATNGK	Tn	LNPEP:S:147:1:Tn	-0.141625	0.260019	0.339925	-0.103147
LNPEP	Q9UIQ6	2971.64	100	4.29	148906	163580	126508	112471	129463	115897	LNPEP:147:S	2	Tn	KNQSIGLIQPFATNGK	"Tn", "T"	LNPEP:S:147:2:Tn	-0.361564	0.086527	0.141751	-0.103147
LNPEP	Q9UIQ6	2411.31	100	2.65	79476.3	105242	88231.3	64610.3	92794.1	82453	LNPEP:156:T	1	T	NQSIGLIQPFATNGK	T	LNPEP:T:156:1:T	-0.097718	0.379638	0.460283	-0.103147
LNPEP	Q9UIQ6	2971.64	100	4.29	148906	163580	126508	112471	129463	115897	LNPEP:156:T	2	T	KNQSIGLIQPFATNGK	"Tn", "T"	LNPEP:T:156:2:T	-0.361564	0.086527	0.141751	-0.103147
LNPEP	Q9UIQ6	2809.59	100	3.3	81458.8	102157	88396.5	81419.4	83062.2	79096	LNPEP:156:T	2	Tn	KNQSIGLIQPFATNGK	"Tn", "Tn"	LNPEP:T:156:2:Tn	-0.118617	0.20048	0.272478	-0.103147
LPCAT4	Q643R3	2145.28	100	4.36	813013	938211	750461	562738	592421	586526	LPCAT4:515:T	1	Tn	LANGTVQAPKQK	Tn	LPCAT4:T:515:1:Tn	-0.471083	0.0105856	0.0318897	ND
LRFN3	Q9BTN0	2062.98	100	3.19	227909	203627	213106	174875	200600	181883	LRFN3:24:T	1	T	SSPPQSATPSPCPR	T	LRFN3:T:24:1:T	-0.228563	0.0493979	0.0931529	ND
LRFN3	Q9BTN0	1788.99	100	2.51	31884.2	30244.4	28288.1	37086.5	29192.4	35071.2	LRFN3:218:T	1	Tn	LTTIPPDPLFSR	Tn	LRFN3:T:218:1:Tn	0.213619	0.231557	0.309029	ND
LRP1	Q07954	2169.19	100	4.64	974550	683565	879870	1.53325e+06	1.72856e+06	2.36905e+06	LRP1:26:T	1	T	IDAPKTCSPK	T	LRP1:T:26:1:T	0.974205	0.0180328	0.0463286	0.306846
LRP1	Q07954	2007.14	100	3.59	808388	618329	787128	1.44183e+06	1.51272e+06	2.0915e+06	LRP1:26:T	1	Tn	IDAPKTCSPK	Tn	LRP1:T:26:1:Tn	0.942474	0.0116547	0.0341735	0.306846
LRP1	Q07954	2075.92	100	2.75	286130	260004	280323	479572	626683	731272	LRP1:935:T	1	T	TCPPNQFSCASGR	T	LRP1:T:935:1:T	1.16065	0.0101103	0.0309763	0.306846
LRP1	Q07954	1913.87	100	3.52	476974	442784	428052	713270	841466	1.16981e+06	LRP1:935:T	1	Tn	TCPPNQFSCASGR	Tn	LRP1:T:935:1:Tn	0.926302	0.0283933	0.0627573	0.306846
LRP1	Q07954	2398.15	100	5.69	201755	197433	193396	227397	285375	372806	LRP1:1101:T	1	T	SCEGVTHVCDPSVK	T	LRP1:T:1101:1:T	0.531495	0.0822871	0.136697	0.306846
LRP1	Q07954	2236.1	100	5.58	186608	173856	173172	207674	255784	308925	LRP1:1101:T	1	Tn	SCEGVTHVCDPSVK	Tn	LRP1:T:1101:1:Tn	0.557036	0.0545592	0.100854	0.306846
LRP1	Q07954	2729.21	100	3.69	24614.8	22074.9	21838.6	28948.5	30503.2	40261.5	LRP1:2773:T	1	T	TCGPSSFSCPGTHVCVPER	T	LRP1:T:2773:1:T	0.466555	0.0465025	0.089404	0.306846
LRP1	Q07954	2567.15	100	4.06	54796.8	43784.3	51402.1	74737	79201.7	168317	LRP1:2773:T	1	Tn	TCGPSSFSCPGTHVCVPER	Tn	LRP1:T:2773:1:Tn	0.623704	0.134279	0.19924	0.306846
LRP1	Q07954	4325.71	98.35	4.3	86036.4	77965.3	82160.9	119708	175199	199125	LRP1:2855:Y	1	T	HFVCDHDRDCADGSDESPECEYPTCGPSEFR	T	LRP1:Y:2855:1:T	1.09247	0.0249969	0.0571083	0.306846
LRP1	Q07954	3926.5	100	3.46	99073.9	86878.8	94769.5	130682	156692	191806	LRP1:3452:T	1	T	CNGQDNCGDGEDERDCPEVTCAPNQFQC	T	LRP1:T:3452:1:T	0.725435	0.0215494	0.0519716	0.306846
LRP1	Q07954	4378.75	99.39	6.05	617393	529899	489951	632193	893480	1.04511e+06	LRP1:3535:T	1	T	CDGEDDCGDGSDEPKEECDERTCEPYQFR	T	LRP1:T:3535:1:T	0.753718	0.0694457	0.121879	0.306846
LRP1	Q07954	4030.62	99.22	3.45	108964	116059	109320	128650	205793	202873	LRP1:3726:T	1	T	QCDGTDNCGDGTDEEDCEPPTAHTTHCK	T	LRP1:T:3726:1:T	0.892014	0.0558482	0.102709	0.306846
LRP1	Q07954	2040.04	100	3.99	43344.2	53379.4	46436.6	55116.3	58232.3	61204.2	LRP1:3936:T	1	T	SLPPAAPPTTSNRH	T	LRP1:T:3936:1:T	0.326558	0.0386166	0.0778822	0.306846
LRP10	Q7Z4F1	1636.95	100	1.9	53683.8	32003.8	54011.8	69010.6	75069.3	72395.2	LRP10:672:T	1	Tn	LLPSLGPPGPTR	Tn	LRP10:T:672:1:Tn	0.431406	0.0268589	0.0599642	ND
LRP11	Q86VZ4	1607.83	100	2.81	161464	160866	168490	112844	102328	104268	LRP11:197:T	1	T	APDGAALATAR	T	LRP11:T:197:1:T	-0.630914	0.000147098	0.00344424	ND
LRP11	Q86VZ4	1445.78	100	2.88	318453	291683	283100	208207	162393	183336	LRP11:197:T	1	Tn	APDGAALATAR	Tn	LRP11:T:197:1:Tn	-0.669915	0.00264526	0.0149087	ND
LRP11	Q86VZ4	2998.55	100	3.33	156823	114682	143178	115424	81252.4	103750	LRP11:197:T	2	T	APDGAALATARASPRQEK	"T", "T"	LRP11:T:197:2:T	-0.464697	0.0754541	0.128661	ND
LRP11	Q86VZ4	2998.55	100	3.33	156823	114682	143178	115424	81252.4	103750	LRP11:201:S	2	T	APDGAALATARASPRQEK	"T", "T"	LRP11:S:201:2:T	-0.464697	0.0754541	0.128661	ND
LRP11	Q86VZ4	2134.96	100	3.57	234440	189809	231447	159854	131251	144770	LRP11:303:T	1	T	AAYSTGGCLHTCSR	T	LRP11:T:303:1:T	-0.676923	0.0115756	0.034051	ND
LRP11	Q86VZ4	1987.04	100	3.17	71934.2	64631.5	65058.8	76100.7	63272.2	77450.9	LRP11:355:T	2	Tn	MVTHTAASPALPR	"Tn", "Tn"	LRP11:T:355:2:Tn	0.226164	0.37675	0.458133	ND
LRP11	Q86VZ4	2206.11	100	4	38038.4	34304.8	36549.3	32930.6	33262.6	45819.9	LRP11:355:T	3	Tn	MVTHTAASPALPR	"Tn", "Tn", "Tn"	LRP11:T:355:3:Tn	-0.135943	0.823898	0.857545	ND
LRP11	Q86VZ4	2206.11	100	4	38038.4	34304.8	36549.3	32930.6	33262.6	45819.9	LRP11:357:T	3	Tn	MVTHTAASPALPR	"Tn", "Tn", "Tn"	LRP11:T:357:3:Tn	-0.135943	0.823898	0.857545	ND
LRP11	Q86VZ4	1987.04	100	3.17	71934.2	64631.5	65058.8	76100.7	63272.2	77450.9	LRP11:360:S	2	Tn	MVTHTAASPALPR	"Tn", "Tn"	LRP11:S:360:2:Tn	0.226164	0.37675	0.458133	ND
LRP11	Q86VZ4	2206.11	100	4	38038.4	34304.8	36549.3	32930.6	33262.6	45819.9	LRP11:360:S	3	Tn	MVTHTAASPALPR	"Tn", "Tn", "Tn"	LRP11:S:360:3:Tn	-0.135943	0.823898	0.857545	ND
LRP11	Q86VZ4	2224.12	100	4.71	519243	452836	503972	346114	283239	317835	LRP11:366:T	1	Tn	TTGPSEDAGGDSLVEK	Tn	LRP11:T:366:1:Tn	-0.665064	0.00287694	0.0156499	ND
LRP11	Q86VZ4	2427.2	100	2.29	299597	276015	298395	196132	139188	199990	LRP11:366:T	2	Tn	TTGPSEDAGGDSLVEK	"Tn", "Tn"	LRP11:T:366:2:Tn	-0.605399	0.00588181	0.0220801	ND
LRP11	Q86VZ4	2224.12	99.84	3.04	94869.8	92273.7	109386	72322.2	60521.9	90036.9	LRP11:367:T	1	Tn	TTGPSEDAGGDSLVEK	Tn	LRP11:T:367:1:Tn	-0.391511	0.0718437	0.124494	ND
LRP11	Q86VZ4	2427.2	100	2.29	299597	276015	298395	196132	139188	199990	LRP11:367:T	2	Tn	TTGPSEDAGGDSLVEK	"Tn", "Tn"	LRP11:T:367:2:Tn	-0.605399	0.00588181	0.0220801	ND
LRP11	Q86VZ4	3163.79	99.46	6.13	148878	135151	128404	91530.1	66340.2	64791.9	LRP11:386:T	1	T	SQKATAPNKPPALSNTEK	T	LRP11:T:386:1:T	-1.02662	0.00389776	0.0173502	ND
LRP11	Q86VZ4	2788.57	100	4.19	543186	457119	560714	326096	246515	269295	LRP11:386:T	2	Tn	ATAPNKPPALSNTEKR	"Tn", "Tn"	LRP11:T:386:2:Tn	-1.01226	0.00383222	0.0173443	ND
LRP11	Q86VZ4	2788.57	100	4.19	543186	457119	560714	326096	246515	269295	LRP11:397:T	2	Tn	ATAPNKPPALSNTEKR	"Tn", "Tn"	LRP11:T:397:2:Tn	-1.01226	0.00383222	0.0173443	ND
LRP12	Q9Y561	2202.01	100	3.28	69467.9	72597.8	85251.6	78150.1	119765	93340.8	LRP12:208:T	1	T	EANPPTAAAFQPCAY	T	LRP12:T:208:1:T	0.362582	0.178571	0.247968	ND
LRP4	O75096	1546.79	100	1.83	953839	894175	898058	564595	472501	419988	LRP4:1662:T	1	T	ATGMSEK	T	LRP4:T:1662:1:T	-0.926492	0.0007594	0.00672945	ND
LRP8	Q14114	4427.06	99.99	5.28	346285	331681	347689	327986	354612	226132	LRP8:298:T	1	T	DKSDEADCPLGTCRGDEFQCGDGTCVLAIK	T	LRP8:T:298:1:T	-0.0783239	0.379473	0.460283	ND
LRP8	Q14114	1473.77	100	2.14	51104.8	46155.8	52578.9	53435.3	31140.9	55089.7	LRP8:763:T	2	Tn	APGTTVHR	"Tn", "Tn"	LRP8:T:763:2:Tn	0.0643337	0.692103	0.74822	ND
LRP8	Q14114	1270.7	100	1.89	28586.7	25545.9	30112.4	42627.4	31511	35785.1	LRP8:764:T	1	Tn	APGTTVHR	Tn	LRP8:T:764:1:Tn	0.324016	0.0710304	0.123457	ND
LRP8	Q14114	1473.77	100	2.14	51104.8	46155.8	52578.9	53435.3	31140.9	55089.7	LRP8:764:T	2	Tn	APGTTVHR	"Tn", "Tn"	LRP8:T:764:2:Tn	0.0643337	0.692103	0.74822	ND
LRPAP1	P30533	2434.42	100	4.18	59195.9	52934.9	56097.3	64072.1	131650	109670	LRPAP1:45:S	1	T	EKNQPKPSPK	T	LRPAP1:S:45:1:T	0.96716	0.0840429	0.138627	-0.234465
LRPAP1	P30533	2272.37	100	3.61	74211.3	65970.1	60696.8	56102.1	91280.4	99010.9	LRPAP1:45:S	1	Tn	EKNQPKPSPK	Tn	LRPAP1:S:45:1:Tn	0.468493	0.332623	0.412733	-0.234465
LRPAP1	P30533	3212.61	99.57	3.58	275322	273005	266443	384966	494360	555268	LRPAP1:134:T	1	T	QVTSNSLSGTQEDGLDDPRLEK	T	LRPAP1:T:134:1:T	0.856637	0.014364	0.0397168	-0.234465
LRPAP1	P30533	2451.17	100	6.83	480135	454593	381037	305284	343142	377741	LRPAP1:134:T	1	Tn	QVTSNSLSGTQEDGLDDPR	Tn	LRPAP1:T:134:1:Tn	-0.40577	0.0565804	0.103725	-0.234465
LRPAP1	P30533	3253.63	99.81	3.08	182854	140601	160429	144948	154770	182967	LRPAP1:134:T	2	Tn	QVTSNSLSGTQEDGLDDPRLEK	"Tn", "Tn"	LRPAP1:T:134:2:Tn	-0.0518084	0.982043	0.98751	-0.234465
LRPAP1	P30533	3253.63	100	3.08	182854	140601	160429	144948	154770	182967	LRPAP1:141:T	2	Tn	QVTSNSLSGTQEDGLDDPRLEK	"Tn", "Tn"	LRPAP1:T:141:2:Tn	-0.0518084	0.982043	0.98751	-0.234465
LRPAP1	P30533	2132.23	100	3.61	188618	173643	181707	171471	192121	251329	LRPAP1:331:T	2	Tn	TKELGYTVK	"Tn", "Tn"	LRPAP1:T:331:2:Tn	0.0803947	0.385879	0.46675	-0.234465
LRPAP1	P30533	2448.46	100	5.57	126385	98964.8	128524	203283	257487	263913	LRPAP1:337:T	1	T	TKELGYTVKK	T	LRPAP1:T:337:1:T	1.02668	0.0045036	0.0187705	-0.234465
LRPAP1	P30533	2286.41	99.95	6.28	253001	105839	259144	670159	522412	646613	LRPAP1:337:T	1	Tn	TKELGYTVKK	Tn	LRPAP1:T:337:1:Tn	1.35376	0.00389584	0.0173502	-0.234465
LRPAP1	P30533	2132.23	100	3.61	188618	173643	181707	171471	192121	251329	LRPAP1:337:T	2	Tn	TKELGYTVK	"Tn", "Tn"	LRPAP1:T:337:2:Tn	0.0803947	0.385879	0.46675	-0.234465
LRRC8A	Q8IWT6	3699.9	96.6	1.85	28776.4	25463.6	30775.9	13886.1	11680.5	10622.2	LRRC8A:85:T	2	Tn	GWAAPGPEPTYPNSTILPTPDTGPTGIK	"Tn", "Tn"	LRRC8A:T:85:2:Tn	-1.30078	0.000870575	0.00733115	-0.254978
LRRC8A	Q8IWT6	1971.14	100	2.59	62828.5	63443.7	58799.2	69252.1	77942	61241	LRRC8A:89:T	1	Tn	ILPTPDTGPTGIK	Tn	LRRC8A:T:89:1:Tn	0.140438	0.197018	0.268407	-0.254978
LRRC8A	Q8IWT6	3699.9	96.6	1.85	28776.4	25463.6	30775.9	13886.1	11680.5	10622.2	LRRC8A:89:T	2	Tn	GWAAPGPEPTYPNSTILPTPDTGPTGIK	"Tn", "Tn"	LRRC8A:T:89:2:Tn	-1.30078	0.000870575	0.00733115	-0.254978
LRRC8D	Q7L1W4	2308.25	99.96	5.08	299391	270486	297071	108248	121680	97663.5	LRRC8D:77:T	1	Tn	AHTPPGNAEVTTNIPK	Tn	LRRC8D:T:77:1:Tn	-1.45647	0.000100728	0.00302994	-0.652901
LRRC8D	Q7L1W4	1783.8	100	2.9	27276.4	24812.3	21818.9	10564.3	13326.6	11429.9	LRRC8D:86:T	1	Tn	MEAATNQDQDGR	Tn	LRRC8D:T:86:1:Tn	-1.11825	0.0019303	0.0124408	-0.652901
LRRC8D	Q7L1W4	2843.42	99.84	3.44	124144	121215	114592	62276	58630.3	53124.8	LRRC8D:94:T	3	Tn	TTNDISFGTSAVTPDIPLR	"Tn", "Tn", "Tn"	LRRC8D:T:94:3:Tn	-1.04784	8.98631e-05	0.00290793	-0.652901
LRRC8D	Q7L1W4	2843.42	99.84	3.44	124144	121215	114592	62276	58630.3	53124.8	LRRC8D:102:T	3	Tn	TTNDISFGTSAVTPDIPLR	"Tn", "Tn", "Tn"	LRRC8D:T:102:3:Tn	-1.04784	8.98631e-05	0.00290793	-0.652901
LRRC8D	Q7L1W4	2843.42	100	3.44	124144	121215	114592	62276	58630.3	53124.8	LRRC8D:106:T	3	Tn	TTNDISFGTSAVTPDIPLR	"Tn", "Tn", "Tn"	LRRC8D:T:106:3:Tn	-1.04784	8.98631e-05	0.00290793	-0.652901
LRRC8D	Q7L1W4	1895.02	100	3.9	209227	190329	218953	146205	132084	144936	LRRC8D:118:T	1	Tn	TDFALPNQEAK	Tn	LRRC8D:T:118:1:Tn	-0.529655	0.00240927	0.0138795	-0.652901
LSR	Q86X29	2850.53	99.74	1.53	44702.8	35875.3	43472.3	56818.9	46644.6	54922.6	LSR:316:T	1	Tn	AATSGVPSIYAPSTYAHLSPAK	Tn	LSR:T:316:1:Tn	0.337301	0.0516084	0.0963891	0.0717627
LSR	Q86X29	2407.22	100	4.89	341640	335725	377239	377568	435695	345009	LSR:453:T	1	Tn	GPALTPIRDEEWGGHSPR	Tn	LSR:T:453:1:Tn	0.144259	0.306776	0.387351	0.0717627
LSR	Q86X29	2610.3	100	5.43	138167	141130	170446	116872	131674	127367	LSR:453:T	2	Tn	GPALTPIRDEEWGGHSPR	"Tn", "Tn"	LSR:T:453:2:Tn	-0.148039	0.0929254	0.150176	0.0717627
LSR	Q86X29	2610.3	100	5.43	138167	141130	170446	116872	131674	127367	LSR:464:S	2	Tn	GPALTPIRDEEWGGHSPR	"Tn", "Tn"	LSR:S:464:2:Tn	-0.148039	0.0929254	0.150176	0.0717627
LSR	Q86X29	2350.15	99.11	1.79	101708	85561.7	108108	134826	139124	142883	LSR:505:T	1	Tn	SVDALDDLTPPSTAESGSR	Tn	LSR:T:505:1:Tn	0.451938	0.00467686	0.0191022	0.0717627
LSR	Q86X29	1739.82	100	3.44	98383.6	111506	110050	79706.9	81166.2	87449.8	LSR:546:S	1	Tn	SRDPHYDDFR	Tn	LSR:S:546:1:Tn	-0.439207	0.00754447	0.0257522	0.0717627
LTBP1	Q14766	3907.03	100	6.13	256112	180867	264543	116509	100760	126783	LTBP1:801:T	1	T	EHGPGVAEPEVATAPPEKEIPSLDQEK	T	LTBP1:T:801:1:T	-1.13633	0.0125578	0.0357022	-0.701342
LTBP1	Q14766	3744.98	100	5.25	443756	266333	460082	40515.3	34585.3	48048.9	LTBP1:801:T	1	Tn	EHGPGVAEPEVATAPPEKEIPSLDQEK	Tn	LTBP1:T:801:1:Tn	-3.45323	0.00494604	0.0197842	-0.701342
LTBP2	Q14767	1644.86	99.72	1.38	26033.7	29582.6	33019.4	30683.4	29569.1	32064	LTBP2:305:T	1	Tn	LHPTATASSQLS	Tn	LTBP2:T:305:1:Tn	0.0527108	0.597421	0.66663	-0.0985055
LTBP2	Q14767	2503.43	100	3.8	7602.99	5988.73	9390.95	18954.8	19580.7	40320.7	LTBP2:468:S	1	T	LPLSNQLASVNPSLVK	T	LTBP2:S:468:1:T	1.3648	0.0583408	0.10641	-0.0985055
LTBP3	Q9NS15	2338.13	100	4.51	187175	137545	178737	245411	103661	324360	LTBP3:570:T	1	Tn	SAVEIAPTQVTETDECR	Tn	LTBP3:T:570:1:Tn	0.457364	0.441328	0.522411	ND
LTBR	P36941	2369.11	99.73	6.09	74692.4	76921	70472.8	70943.7	73030.6	69681.2	LTBR:421:T	1	Tn	AWHLAETEHCGATPSNR	Tn	LTBR:T:421:1:Tn	-0.0742866	0.257139	0.336887	ND
LY6E	Q16553	1912.07	100	2.56	80333	71921.2	71613.6	104472	183641	107633	LY6E:62:T	1	T	LVTFGHSLSK	T	LY6E:T:62:1:T	0.581634	0.0925996	0.149908	ND
LYPD3	O95274	2394.25	100	2.95	49998.3	52964	42144.4	39017	41210	57106.7	LYPD3:276:T	3	Tn	KPMPAPTSQTPR	"Tn", "Tn", "Tn"	LYPD3:T:276:3:Tn	-0.278883	0.71262	0.766587	-0.880976
LYPD3	O95274	2394.25	100	2.95	49998.3	52964	42144.4	39017	41210	57106.7	LYPD3:277:S	3	Tn	KPMPAPTSQTPR	"Tn", "Tn", "Tn"	LYPD3:S:277:3:Tn	-0.278883	0.71262	0.766587	-0.880976
LYPD3	O95274	2394.25	100	2.95	49998.3	52964	42144.4	39017	41210	57106.7	LYPD3:279:T	3	Tn	KPMPAPTSQTPR	"Tn", "Tn", "Tn"	LYPD3:T:279:3:Tn	-0.278883	0.71262	0.766587	-0.880976
LYPD3	O95274	3296.56	98.73	6.37	80227.9	67765.9	62731.3	48639	44420	60494.3	LYPD3:297:T	1	T	QGVEHEASRDEEPRLTGGAAGHQDR	T	LYPD3:T:297:1:T	-0.478448	0.0546657	0.100876	-0.880976
LYPD3	O95274	1774.91	100	2.4	281941	275358	234927	163012	136746	178073	LYPD3:307:S	1	T	SNSGQYPAK	T	LYPD3:S:307:1:T	-0.75633	0.00529565	0.020666	-0.880976
LYPD6B	Q8NI32	2649.42	100	3.4	61342.9	58622.4	56785.1	20903	16376.7	21335.4	LYPD6B:54:T	1	T	NVRPPLDPTPFPNSFK	T	LYPD6B:T:54:1:T	-1.48774	4.46197e-05	0.0023418	ND
LYSMD3	Q7Z3D4	2215.23	100	4.29	46921.6	44642.2	45109.7	52954.4	57172.2	61923	LYSMD3:264:T	1	T	LHSKITPPSQQR	T	LYSMD3:T:264:1:T	0.341877	0.0117234	0.0341735	ND
LYSMD3	Q7Z3D4	3478.76	99.99	5.61	192850	190854	189347	260565	316097	277953	LYSMD3:279:T	1	T	EMENGIVPTKGIHFSQQDDHK	T	LYSMD3:T:279:1:T	0.542374	0.00464606	0.0190469	ND
LYSMD3	Q7Z3D4	1794.96	100	3.25	134491	125325	131941	104983	93357.2	102559	LYSMD3:279:T	1	Tn	EMENGIVPTK	Tn	LYSMD3:T:279:1:Tn	-0.363439	0.00248099	0.014262	ND
LYSMD3	Q7Z3D4	3827.9	100	4.42	158097	157075	155682	159008	161504	134099	LYSMD3:279:T	2	T	EMENGIVPTKGIHFSQQDDHK	"T", "T"	LYSMD3:T:279:2:T	0.0176415	0.570675	0.642633	ND
LYSMD3	Q7Z3D4	3827.9	100	4.42	158097	157075	155682	159008	161504	134099	LYSMD3:285:S	2	T	EMENGIVPTKGIHFSQQDDHK	"T", "T"	LYSMD3:S:285:2:T	0.0176415	0.570675	0.642633	ND
LYSMD3	Q7Z3D4	2247.03	100	3.15	52952.4	56988.4	57130.2	59936.5	68395.8	60501	LYSMD3:297:S	1	T	LYSQDSQSPAAQQET	T	LYSMD3:S:297:1:T	0.0862897	0.0764327	0.130098	ND
MAN1A1	P33908	3446.87	98.17	4.58	80608.7	66711.6	65972.9	75020.4	73750.5	75537	MAN1A1:76:S	1	T	LLSGVLFHSSPALQPAADHKPGPGAR	T	MAN1A1:S:76:1:T	0.169345	0.486091	0.566091	-0.0694519
MAN1A1	P33908	3133.67	99.33	7.36	33620.2	26774.7	37061.8	94099.6	38314	58344.1	MAN1A1:77:S	1	T	GVLFHSSPALQPAADHKPGPGAR	T	MAN1A1:S:77:1:T	0.795261	0.13417	0.199236	-0.0694519
MAN1A1	P33908	2864.61	100	3.87	157800	156354	168014	214749	153848	186033	MAN1A1:138:T	1	T	EAKETLQKLPEEIQR	T	MAN1A1:T:138:1:T	0.237457	0.250054	0.329289	-0.0694519
MAN1A1	P33908	2458.27	100	5.17	372485	331276	386548	368559	356807	391028	MAN1A1:535:T	1	T	FDGGVEAIATRQNEK	T	MAN1A1:T:535:1:T	-0.0152862	0.677004	0.737432	-0.0694519
MAN1A2	O60476	2113.18	100	4.93	2.22096e+06	1.93429e+06	2.04714e+06	1.66888e+06	1.40615e+06	1.59998e+06	MAN1A2:139:T	1	T	AEIQTEKNK	T	MAN1A2:T:139:1:T	-0.355557	0.0113171	0.0334932	-0.224317
MAN1A2	O60476	1951.13	100	5.03	2273035	1.9783e+06	2.07452e+06	1.75569e+06	1.42076e+06	1.57207e+06	MAN1A2:139:T	1	Tn	AEIQTEKNK	Tn	MAN1A2:T:139:1:Tn	-0.400113	0.015558	0.0417352	-0.224317
MAN1B1	Q9UKM7	2467.23	99.92	5.83	245760	260948	250139	85973.7	73624.6	66029.4	MAN1B1:154:S	1	T	ADTDPENLPEISSQK	T	MAN1B1:S:154:1:T	-1.76447	1.76891e-05	0.00190136	0.0579701
MAN1B1	Q9UKM7	2305.18	99.97	4.51	1724202	1.64982e+06	1.55629e+06	323669	351420	336944	MAN1B1:154:S	1	Tn	ADTDPENLPEISSQK	Tn	MAN1B1:S:154:1:Tn	-2.29172	1.19991e-05	0.00189194	0.0579701
MAN1B1	Q9UKM7	2852.44	100	4.88	526656	463055	556463	1.42334e+06	1.53359e+06	1.36838e+06	MAN1B1:157:T	1	T	ADTDPENLPEISSQKTQR	T	MAN1B1:T:157:1:T	1.43435	7.73318e-05	0.00279369	0.0579701
MAN1B1	Q9UKM7	3217.57	99.66	2.76	280665	225491	256464	112010	105514	139871	MAN1B1:157:T	2	T	ADTDPENLPEISSQKTQR	"T", "T"	MAN1B1:T:157:2:T	-1.19512	0.00212264	0.0131467	0.0579701
MAN1B1	Q9UKM7	2506.39	100	2.57	143793	126025	131909	131390	143375	140007	MAN1B1:174:S	1	T	GPPHLQIRPPSQDLK	T	MAN1B1:S:174:1:T	0.0859528	0.529746	0.603747	0.0579701
MAN1B1	Q9UKM7	3629.79	100	6.75	192156	164973	197913	210772	245279	231375	MAN1B1:186:T	1	T	DGTQEEATKRQEAPVDPRPEGDPQR	T	MAN1B1:T:186:1:T	0.267956	0.0364945	0.0751819	0.0579701
MAN1B1	Q9UKM7	2177.1	100	3.96	781170	792911	909091	984416	1.12536e+06	870933	MAN1B1:219:T	1	T	GAVIEPEQGTELPSR	T	MAN1B1:T:219:1:T	0.312109	0.12007	0.182288	0.0579701
MAN1B1	Q9UKM7	2015.05	100	4.08	171036	153586	179825	135081	158583	102683	MAN1B1:219:T	1	Tn	GAVIEPEQGTELPSR	Tn	MAN1B1:T:219:1:Tn	-0.34048	0.115076	0.176568	0.0579701
MAN1B1	Q9UKM7	2698.34	100	2.37	107896	121665	105126	97784.6	94269.2	111461	MAN1B1:219:T	2	T	GAVIEPEQGTELPSRR	"T", "T"	MAN1B1:T:219:2:T	-0.141963	0.22903	0.306082	0.0579701
MAN1B1	Q9UKM7	2218.13	100	2.57	158578	140056	164859	139539	129387	136359	MAN1B1:219:T	2	Tn	GAVIEPEQGTELPSR	"Tn", "Tn"	MAN1B1:T:219:2:Tn	-0.217783	0.0729617	0.125751	0.0579701
MAN1B1	Q9UKM7	2698.34	100	2.37	107896	121665	105126	97784.6	94269.2	111461	MAN1B1:223:S	2	T	GAVIEPEQGTELPSRR	"T", "T"	MAN1B1:S:223:2:T	-0.141963	0.22903	0.306082	0.0579701
MAN1B1	Q9UKM7	2218.13	100	2.57	158578	140056	164859	139539	129387	136359	MAN1B1:223:S	2	Tn	GAVIEPEQGTELPSR	"Tn", "Tn"	MAN1B1:S:223:2:Tn	-0.217783	0.0729617	0.125751	0.0579701
MAN1B1	Q9UKM7	1717.91	100	3.51	355529	314066	349439	349032	394567	329894	MAN1B1:239:T	1	Tn	TQGTPVHLNYR	Tn	MAN1B1:T:239:1:Tn	-0.00168094	0.476423	0.557084	0.0579701
MAN1B1	Q9UKM7	3029.62	99.57	2.94	92862.1	73180.8	80403.2	93634.2	85764	106195	MAN1B1:370:S	1	T	TPSKIPYSDVNIGTGVAHPPR	T	MAN1B1:S:370:1:T	0.219783	0.189847	0.259928	0.0579701
MAN1B1	Q9UKM7	3394.75	98.98	3.28	33782.3	29606.7	35759.6	38200.6	39047.8	39348.8	MAN1B1:381:T	2	T	TPSKIPYSDVNIGTGVAHPPR	"T", "T"	MAN1B1:T:381:2:T	0.208975	0.0344831	0.0722196	0.0579701
MAN2A1	Q16706	2403.35	100	3.07	222433	222072	218291	245913	224541	242208	MAN2A1:747:T	1	T	NKVEDSGIFTIK	T	MAN2A1:T:747:1:T	0.125219	0.0688359	0.12103	0.124328
MAN2A2	P49641	2608.24	100	5.37	32631.7	41330.1	37071.3	43758.8	34653.7	42276.4	MAN2A2:107:S	1	T	PSFFSISPQDCQFALGGR	T	MAN2A2:S:107:1:T	0.18955	0.442091	0.523098	ND
MAN2B2	Q9Y2E5	2463.39	99.78	2.99	41378.5	36422.2	41951.1	66927	72103.9	111648	MAN2B2:984:S	1	T	SPSRPPGGPIITVHPK	T	MAN2B2:S:984:1:T	0.801196	0.0374207	0.0765968	ND
MANEA	Q5SRI9	2337.25	100	6.14	124976	110297	125690	122344	78435.8	91349.6	MANEA:64:S	1	T	KNFDFQKSDR	T	MANEA:S:64:1:T	-0.452177	0.175624	0.244701	ND
MANEA	Q5SRI9	3044.56	100	1.94	172885	177547	186651	134602	103538	117040	MANEA:69:S	3	T	INSETNTKNLK	"T", "T", "T"	MANEA:S:69:3:T	-0.601203	0.00354606	0.0169258	ND
MANEA	Q5SRI9	2314.3	99.95	3.26	510300	468564	465438	367407	313305	673559	MANEA:71:T	1	T	INSETNTKNLK	T	MANEA:T:71:1:T	-0.350867	0.803837	0.84326	ND
MANEA	Q5SRI9	2679.43	99.74	3.51	288769	243542	241404	218473	199156	243020	MANEA:71:T	2	T	INSETNTKNLK	"T", "T"	MANEA:T:71:2:T	-0.156716	0.132463	0.19746	ND
MANEA	Q5SRI9	3044.56	100	1.94	172885	177547	186651	134602	103538	117040	MANEA:71:T	3	T	INSETNTKNLK	"T", "T", "T"	MANEA:T:71:3:T	-0.601203	0.00354606	0.0169258	ND
MANEA	Q5SRI9	2314.3	100	5.4	593816	486905	559137	498899	328028	340856	MANEA:73:T	1	T	INSETNTKNLK	T	MANEA:T:73:1:T	-0.714038	0.0678618	0.11961	ND
MANEA	Q5SRI9	2152.24	100	5.87	2.15813e+06	1.85288e+06	2.10107e+06	1.78888e+06	1.36103e+06	1.36203e+06	MANEA:73:T	1	Tn	INSETNTKNLK	Tn	MANEA:T:73:1:Tn	-0.625369	0.0352437	0.0728656	ND
MANEA	Q5SRI9	2679.43	100	3.51	288769	243542	241404	218473	199156	243020	MANEA:73:T	2	T	INSETNTKNLK	"T", "T"	MANEA:T:73:2:T	-0.156716	0.132463	0.19746	ND
MANEA	Q5SRI9	3044.56	100	1.94	172885	177547	186651	134602	103538	117040	MANEA:73:T	3	T	INSETNTKNLK	"T", "T", "T"	MANEA:T:73:3:T	-0.601203	0.00354606	0.0169258	ND
MANEA	Q5SRI9	3295.71	99.19	3.15	103673	94025	116998	117443	80820.4	85844.8	MANEA:82:T	2	T	SVEITMKPSKASELNLD	"T", "T"	MANEA:T:82:2:T	-0.272234	0.484727	0.56473	ND
MANEA	Q5SRI9	3279.71	99.57	3.37	194229	181995	269137	214337	149479	163499	MANEA:89:S	2	T	SVEITMKPSKASELNLD	"T", "T"	MANEA:S:89:2:T	-0.248471	0.306788	0.387351	ND
MANEA	Q5SRI9	1688.85	100	2.58	51507.9	46108.2	48222.7	39724.7	44600.8	39948.5	MANEA:452:T	1	T	ERATYALDR	T	MANEA:T:452:1:T	-0.27157	0.0323843	0.0688316	ND
MATN2	O00339	2649.44	100	5.86	240850	233465	216890	86085.5	75355.6	97336.9	MATN2:905:S	1	T	LSHSTKPSGSPLEEK	T	MATN2:S:905:1:T	-1.43937	0.000110501	0.00302994	ND
MAVS	Q7Z434	2161.26	100	1.55	88265.5	89246.9	91111.6	99172	94715.7	90448.9	MAVS:301:T	1	Tn	VPTTLMPVNTVALK	Tn	MAVS:T:301:1:Tn	0.0858018	0.119597	0.181789	-0.140826
MAVS	Q7Z434	3192.48	99.59	2.06	42859.5	29482	45320.5	52098.6	57802.5	63674.1	MAVS:393:T	1	Tn	NEETPAAPTPAGATGGSSAWLDSSSENR	Tn	MAVS:T:393:1:Tn	0.431517	0.0350735	0.0728656	-0.140826
MCAM	P43121	2232.19	100	3.28	317007	300254	260361	277422	292214	667429	MCAM:242:T	1	T	EVTVPVFYPTEK	T	MCAM:T:242:1:T	-0.0391568	0.404606	0.485528	-0.0846703
MCAM	P43121	2070.14	100	3.18	785326	646552	703268	641054	606847	1.62453e+06	MCAM:242:T	1	Tn	EVTVPVFYPTEK	Tn	MCAM:T:242:1:Tn	-0.133629	0.505171	0.581957	-0.0846703
MCAM	P43121	2273.22	100	2.42	82481.2	76829	92470.8	64444.3	51398.5	88798.6	MCAM:242:T	2	Tn	EVTVPVFYPTEK	"Tn", "Tn"	MCAM:T:242:2:Tn	-0.356012	0.25635	0.336503	-0.0846703
MCFD2	Q8NI22	2590.25	99.89	5.18	554070	482754	507160	308034	448682	315674	MCFD2:32:S	1	T	EEPAASFSQPGSMGLDK	T	MCFD2:S:32:1:T	-0.684007	0.0351985	0.0728656	-0.153607
MCFD2	Q8NI22	2428.2	100	5.61	1.8459e+06	1.59386e+06	1.71613e+06	1.08926e+06	828007	869005	MCFD2:32:S	1	Tn	EEPAASFSQPGSMGLDK	Tn	MCFD2:S:32:1:Tn	-0.98172	0.00192328	0.0124408	-0.153607
MCFD2	Q8NI22	2615.28	100	3.94	297141	273515	278551	151728	131723	134680	MCFD2:32:S	2	Tn	EEPAASFSQPGSMGLDK	"Tn", "Tn"	MCFD2:S:32:2:Tn	-1.04841	0.000111937	0.00302994	-0.153607
MCFD2	Q8NI22	2590.25	99.67	2.71	214556	179162	181413	109600	162799	113965	MCFD2:34:S	1	T	EEPAASFSQPGSMGLDK	T	MCFD2:S:34:1:T	-0.670689	0.0375066	0.0766637	-0.153607
MCFD2	Q8NI22	2615.28	99.89	3.94	297141	273515	278551	151728	131723	134680	MCFD2:34:S	2	Tn	EEPAASFSQPGSMGLDK	"Tn", "Tn"	MCFD2:S:34:2:Tn	-1.04841	0.000111937	0.00302994	-0.153607
MCFD2	Q8NI22	2631.27	100	3.03	322768	276319	281963	145964	132657	166540	MCFD2:38:S	2	Tn	EEPAASFSQPGSMGLDK	"Tn", "Tn"	MCFD2:S:38:2:Tn	-0.94989	0.00118548	0.0088911	-0.153607
MEGF9	Q9H1U4	1942.95	100	1.85	99755.5	105802	105341	105429	96239.3	119716	MEGF9:71:T	2	T	ATAPTAQAPR	"T", "T"	MEGF9:T:71:2:T	0.00120453	0.648355	0.712968	ND
MEGF9	Q9H1U4	1942.95	100	1.85	99755.5	105802	105341	105429	96239.3	119716	MEGF9:74:T	2	T	ATAPTAQAPR	"T", "T"	MEGF9:T:74:2:T	0.00120453	0.648355	0.712968	ND
MESD	Q14696	2313.2	99.93	4.29	167368	158774	191612	161360	118779	164424	MESD:45:T	1	Tn	EGSPGTPDESTPPPRK	Tn	MESD:T:45:1:Tn	-0.0527415	0.240403	0.317888	-0.0203404
MESD	Q14696	1764.99	100	3.12	204737	213456	187514	124514	130150	148923	MESD:88:S	1	Tn	RPSAPVDFSK	Tn	MESD:S:88:1:Tn	-0.6536	0.00314935	0.0164059	-0.0203404
MFSD12	Q6NUT3	2994.5	100	4.85	58208.5	19633.9	59506.8	106603	79138	79146.6	MFSD12:200:T	1	T	VEPTQDISISDQLGGQDVPVFR	T	MFSD12:T:200:1:T	0.443298	0.056219	0.103259	ND
MFSD5	Q6N075	2022.98	99.93	3.32	25436.9	23295.2	23046.2	22728.2	28666.1	23239.7	MFSD5:442:T	1	T	VPSPTEEPYAPEL	T	MFSD5:T:442:1:T	-0.00343817	0.665914	0.727554	-0.0335695
MFSD5	Q6N075	1860.93	99.81	1.94	15557.7	19443.9	20932.7	21317.3	30041.3	27435.9	MFSD5:442:T	1	Tn	VPSPTEEPYAPEL	Tn	MFSD5:T:442:1:Tn	0.496749	0.0664008	0.117707	-0.0335695
MGAT1	P26572	2207.16	100	3.14	226221	197864	248899	429244	300535	297874	MGAT1:51:T	1	T	ALDGDPASLTREVIR	T	MGAT1:T:51:1:T	0.409803	0.0612364	0.110542	0.206643
MGAT1	P26572	2080.1	100	4.88	69794.4	64636.6	75388.8	82137.6	93935.4	76125.4	MGAT1:80:S	1	T	GLLQQIGDALSSQR	T	MGAT1:S:80:1:T	0.234931	0.0809362	0.1356	0.206643
MGAT1	P26572	2445.23	100	2.73	66972.1	48540.4	45467.1	85108.7	72793.8	73758.1	MGAT1:80:S	2	T	GLLQQIGDALSSQR	"T", "T"	MGAT1:S:80:2:T	0.603615	0.0390325	0.0784464	0.206643
MGAT1	P26572	2080.1	99.93	3.68	511336	477932	521530	538725	522038	647819	MGAT1:81:S	1	T	GLLQQIGDALSSQR	T	MGAT1:S:81:1:T	0.075277	0.188024	0.258231	0.206643
MGAT1	P26572	2445.23	100	2.73	66972.1	48540.4	45467.1	85108.7	72793.8	73758.1	MGAT1:81:S	2	T	GLLQQIGDALSSQR	"T", "T"	MGAT1:S:81:2:T	0.603615	0.0390325	0.0784464	0.206643
MGAT1	P26572	1912.03	100	4.41	63678	53244.9	61017.9	114371	123614	119769	MGAT1:88:T	1	T	GRVPTAAPPAQPR	T	MGAT1:T:88:1:T	0.972947	0.000129963	0.00327609	0.206643
MGAT1	P26572	1749.98	100	2.63	36204.5	33827.5	35397.2	42152.9	51531	43176.6	MGAT1:88:T	1	Tn	GRVPTAAPPAQPR	Tn	MGAT1:T:88:1:Tn	0.286615	0.0264399	0.0593046	0.206643
MGAT1	P26572	2595.45	100	4.29	61317.2	92701.8	96577.6	130472	175373	166749	MGAT1:100:T	1	T	VPVTPAPAVIPILVIACDR	T	MGAT1:T:100:1:T	0.847005	0.0139542	0.0389796	0.206643
MGAT1	P26572	2433.4	100	3.73	2.34165e+06	1.60014e+06	2.11624e+06	3.16257e+06	3.68351e+06	3.18335e+06	MGAT1:100:T	1	Tn	VPVTPAPAVIPILVIACDR	Tn	MGAT1:T:100:1:Tn	0.589044	0.00886913	0.0283497	0.206643
MGAT1	P26572	2680.45	100	7.65	380000	295944	340839	349404	377873	346220	MGAT1:320:S	1	T	KGVSHGQFFDQHLK	T	MGAT1:S:320:1:T	0.0358054	0.511798	0.586308	0.206643
MGAT2	Q10469	1758.91	100	3.05	167030	151728	164046	189842	201601	181892	MGAT2:59:S	1	T	GGDHPSVAVGIR	T	MGAT2:S:59:1:T	0.210698	0.0150993	0.0408869	0.167358
MGAT2	Q10469	1596.85	100	3.03	60035.8	50969.6	63270.5	58098.8	65379.2	56720.7	MGAT2:59:S	1	Tn	GGDHPSVAVGIR	Tn	MGAT2:S:59:1:Tn	-0.0473165	0.687206	0.744323	0.167358
MGAT2	Q10469	2038.09	100	2.59	195521	112729	219259	304412	248400	287748	MGAT2:112:T	1	T	NVDKAGTWAPR	T	MGAT2:T:112:1:T	0.557481	0.0452869	0.08777	0.167358
MGAT2	Q10469	1959.01	100	3.21	119393	106678	104493	89346.7	96156.9	88488.6	MGAT2:385:T	1	T	KTCRPSTQSA	T	MGAT2:T:385:1:T	-0.255769	0.0227936	0.0542077	0.167358
MGAT4B	Q9UQ53	1824.92	100	3.06	506111	498801	451737	400201	466345	534752	MGAT4B:94:T	1	T	TWGRLTEDPR	T	MGAT4B:T:94:1:T	-0.0970684	0.686012	0.743502	ND
MGAT4B	Q9UQ53	2993.66	97.15	4.12	77437.6	72012.6	80820.4	68259.2	63624.4	75697.4	MGAT4B:371:T	1	T	FKPSLFQHVGTHSSLAGK	T	MGAT4B:T:371:1:T	-0.182011	0.157275	0.224902	ND
MGAT4B	Q9UQ53	1571.85	100	2.29	67575.2	57890.2	69314.7	68488.2	62384.4	89118.7	MGAT4B:490:T	1	T	TATLRYPR	T	MGAT4B:T:490:1:T	0.019363	0.395358	0.476215	ND
MGAT5	Q09328	1636.87	100	1.53	35760.4	31395	35625.5	38271.3	31084.2	32771.7	MGAT5:33:T	1	T	LHFTIQQR	T	MGAT5:T:33:1:T	-0.12046	0.937242	0.953127	0.100305
MIA3	Q5JRA6	2117.01	99.92	5.09	261632	208507	261474	232026	199952	198199	MIA3:282:T	1	Tn	FGSTADALVSDDETTR	Tn	MIA3:T:282:1:Tn	-0.387017	0.179719	0.249201	-0.142417
MIA3	Q5JRA6	2320.09	100	5.62	374391	292484	357201	177849	114409	156006	MIA3:282:T	2	Tn	FGSTADALVSDDETTR	"Tn", "Tn"	MIA3:T:282:2:Tn	-1.19514	0.00350598	0.0169258	-0.142417
MIA3	Q5JRA6	2117.01	99.92	5.55	337157	249390	301945	134351	69072.3	101810	MIA3:293:T	1	Tn	FGSTADALVSDDETTR	Tn	MIA3:T:293:1:Tn	-1.56841	0.00358535	0.0169275	-0.142417
MIA3	Q5JRA6	2320.09	100	5.62	374391	292484	357201	177849	114409	156006	MIA3:293:T	2	Tn	FGSTADALVSDDETTR	"Tn", "Tn"	MIA3:T:293:2:Tn	-1.19514	0.00350598	0.0169258	-0.142417
MIA3	Q5JRA6	3849.09	100	5.15	227266	206657	211289	79942.3	55543.1	64974.7	MIA3:367:T	1	Tn	YPTDKEQNSNEEDKVQLTVPPGIK	Tn	MIA3:T:367:1:Tn	-1.70127	9.66996e-05	0.00302994	-0.142417
MIA3	Q5JRA6	1813.95	100	4.13	23218.4	21038.4	28752.9	29483	22448.1	22975	MIA3:608:T	1	T	LHTLSVEHQR	T	MIA3:T:608:1:T	-0.0151985	0.854071	0.88384	-0.142417
MIA3	Q5JRA6	1651.9	100	4.1	41754.4	36238.9	44040	34874.5	27487	32639.7	MIA3:608:T	1	Tn	LHTLSVEHQR	Tn	MIA3:T:608:1:Tn	-0.355303	0.0473979	0.0905813	-0.142417
MIA3	Q5JRA6	1585.86	100	2.17	528957	480413	528044	565125	554049	668748	MIA3:666:T	1	T	DVAATASK	T	MIA3:T:666:1:T	0.0979111	0.10444	0.163117	-0.142417
MIA3	Q5JRA6	1423.8	100	2.49	1097385	994848	1.0985e+06	1.19588e+06	1.26895e+06	1.37512e+06	MIA3:666:T	1	Tn	DVAATASK	Tn	MIA3:T:666:1:Tn	0.209564	0.0255753	0.0578154	-0.142417
MIA3	Q5JRA6	3103.51	99.79	4.92	241429	223921	211551	83716.9	61204.4	72863.9	MIA3:711:T	1	Tn	AMQGTEVGQTDQTDSTGGPAFLSK	Tn	MIA3:T:711:1:Tn	-1.61971	0.000145802	0.00344424	-0.142417
MIA3	Q5JRA6	3003.53	100	4.45	58627.9	65619	68077	63038.2	70786.4	84862.2	MIA3:768:T	1	T	AVLGTIHPDPEIEESKQETS	T	MIA3:T:768:1:T	0.10936	0.276896	0.357927	-0.142417
MIA3	Q5JRA6	2653.4	100	6.21	168679	135067	156719	121494	79994.9	105723	MIA3:768:T	1	Tn	AVLGTIHPDPEIEESKQE	Tn	MIA3:T:768:1:Tn	-0.567889	0.0305901	0.0663977	-0.142417
MIA3	Q5JRA6	2326.24	100	3.06	93462	88695.5	93224.9	72276.6	62387.3	68389.5	MIA3:838:T	1	T	IQTPELGEVFQNK	T	MIA3:T:838:1:T	-0.446941	0.00179912	0.0118569	-0.142417
MIA3	Q5JRA6	2164.19	100	3.62	115656	97006.1	108394	79278.6	43254.7	65733.9	MIA3:838:T	1	Tn	IQTPELGEVFQNK	Tn	MIA3:T:838:1:Tn	-0.721575	0.0200629	0.0497255	-0.142417
MIA3	Q5JRA6	1874	100	4.33	360606	368290	320427	134171	131685	133163	MIA3:911:S	1	Tn	TSVEPGHSDKR	Tn	MIA3:S:911:1:Tn	-1.43723	0.000128381	0.00327201	-0.142417
MIA3	Q5JRA6	2508.28	100	1.67	45687.3	39600.6	54723.2	22041.5	20869.2	23395.3	MIA3:1083:T	1	Tn	TAELNVQVPEEPTHLDQR	Tn	MIA3:T:1083:1:Tn	-1.05157	0.0052696	0.0206482	-0.142417
MIA3	Q5JRA6	2992.59	99.99	6.64	212033	202381	216058	62966.7	78365.2	69955.7	MIA3:1099:S	1	T	VIGDTHASEVSQKPNTEK	T	MIA3:S:1099:1:T	-1.59978	2.0466e-05	0.00190136	-0.142417
MIA3	Q5JRA6	2830.54	100	7.9	2215968	2.1763e+06	1.97954e+06	168810	213124	161164	MIA3:1099:S	1	Tn	VIGDTHASEVSQKPNTEK	Tn	MIA3:S:1099:1:Tn	-3.68841	1.31027e-05	0.00189194	-0.142417
MIA3	Q5JRA6	3033.62	99.64	3.33	1.1709e+06	1.19503e+06	1.07484e+06	102626	90470.5	111455	MIA3:1099:S	2	Tn	VIGDTHASEVSQKPNTEK	"Tn", "Tn"	MIA3:S:1099:2:Tn	-3.51216	9.54926e-06	0.00189194	-0.142417
MIA3	Q5JRA6	3033.62	100	3.33	1.1709e+06	1.19503e+06	1.07484e+06	102626	90470.5	111455	MIA3:1104:T	2	Tn	VIGDTHASEVSQKPNTEK	"Tn", "Tn"	MIA3:T:1104:2:Tn	-3.51216	9.54926e-06	0.00189194	-0.142417
MIA3	Q5JRA6	3095.49	100	2.71	99087	101076	79548.2	12243.4	19604.4	29048.2	MIA3:1114:T	2	Tn	DLDPGPVTTEDTPMDAIDANK	"Tn", "Tn"	MIA3:T:1114:2:Tn	-2.33752	0.00097536	0.00782462	-0.142417
MIA3	Q5JRA6	3095.49	100	2.71	99087	101076	79548.2	12243.4	19604.4	29048.2	MIA3:1115:T	2	Tn	DLDPGPVTTEDTPMDAIDANK	"Tn", "Tn"	MIA3:T:1115:2:Tn	-2.33752	0.00097536	0.00782462	-0.142417
MINPP1	Q9UNW1	2130.14	100	3.47	695066	528838	656275	799133	691652	594124	MINPP1:42:S	1	Tn	DPVASSLSPYFGTK	Tn	MINPP1:S:42:1:Tn	0.0757456	0.428983	0.510338	-0.347399
MINPP1	Q9UNW1	1326.63	99.85	2.09	25116.2	29615.1	33835.1	40360.3	38171.1	33626.4	MINPP1:122:T	1	Tn	DGGASSTGSR	Tn	MINPP1:T:122:1:Tn	0.366151	0.0701537	0.122302	-0.347399
MINPP1	Q9UNW1	1268.61	99.56	1.76	258753	275970	285722	176646	183950	178440	MINPP1:483:T	1	Tn	ANSTSDEL	Tn	MINPP1:T:483:1:Tn	-0.629071	0.000330778	0.00498764	-0.347399
MMP10	P09238	3816.97	99.99	6.72	8790.66	17791	20557.2	248870	170096	205317	MMP10:262:Y	2	Tn	LSQDDVNGIQSLYGPPPASTEEPLVPTK	"Tn", "Tn"	MMP10:Y:262:2:Tn	3.52863	0.00112789	0.00865001	ND
MMP10	P09238	3816.97	100	6.72	8790.66	17791	20557.2	248870	170096	205317	MMP10:276:T	2	Tn	LSQDDVNGIQSLYGPPPASTEEPLVPTK	"Tn", "Tn"	MMP10:T:276:2:Tn	3.52863	0.00112789	0.00865001	ND
MMP14	P50281	3127.6	100	5.74	25492.9	30185.5	29691.9	28912.1	24029.1	30366.7	MMP14:291:T	1	T	GIQQLYGGESGFPTKMPPQPR	T	MMP14:T:291:1:T	-0.0383961	0.791032	0.832665	0.375178
MMP14	P50281	2243.2	100	7.29	97558.9	82478.8	86429.5	106520	106300	86207.4	MMP14:291:T	1	Tn	GIQQLYGGESGFPTK	Tn	MMP14:T:291:1:Tn	0.298551	0.251701	0.331004	0.375178
MMP14	P50281	2730.48	100	3.69	91519.5	85164.5	87809.6	114086	143841	149261	MMP14:299:T	2	T	TTSRPSVPDKPK	"T", "T"	MMP14:T:299:2:T	0.712024	0.0127498	0.0361413	0.375178
MMP14	P50281	2284.11	100	2.68	17265.9	13582.2	14330.2	22874.7	35605.1	46532.1	MMP14:299:T	3	T	MPPQPRTTSRP	"Tn", "T", "Tn"	MMP14:T:299:3:T	1.31303	0.0450616	0.0874511	0.375178
MMP14	P50281	2203.29	100	5.48	877910	715901	814629	891425	860779	1.06539e+06	MMP14:300:T	1	Tn	TTSRPSVPDKPK	Tn	MMP14:T:300:1:Tn	0.129971	0.160398	0.227925	0.375178
MMP14	P50281	2730.48	100	3.69	91519.5	85164.5	87809.6	114086	143841	149261	MMP14:300:T	2	T	TTSRPSVPDKPK	"T", "T"	MMP14:T:300:2:T	0.712024	0.0127498	0.0361413	0.375178
MMP14	P50281	2284.11	100	2.68	17265.9	13582.2	14330.2	22874.7	35605.1	46532.1	MMP14:300:T	3	Tn	MPPQPRTTSRP	"Tn", "T", "Tn"	MMP14:T:300:3:Tn	1.31303	0.0450616	0.0874511	0.375178
MMP14	P50281	2284.11	100	2.68	17265.9	13582.2	14330.2	22874.7	35605.1	46532.1	MMP14:301:S	3	Tn	MPPQPRTTSRP	"Tn", "T", "Tn"	MMP14:S:301:3:Tn	1.31303	0.0450616	0.0874511	0.375178
MMP14	P50281	2849.32	99.88	3.95	66916.4	53143.1	66002.4	74879.3	80863.6	94835.5	MMP14:314:Y	1	T	NPTYGPNICDGNFDTVAMLR	T	MMP14:Y:314:1:T	0.292973	0.0438141	0.085549	0.375178
MMP15	P51511	4013.95	99.39	3.59	40443.2	29716.9	26398.2	43575.3	45519.8	55110.8	MMP15:313:T	3	T	GIQQLYGTPDGQPQPTQPLPTVTPR	"T", "T", "T"	MMP15:T:313:3:T	0.615211	0.0455779	0.0880035	ND
[truncated: 879 more rows]

## Sheet: ∆GALNT1_TargetList
Gene	Accession	GlycoSite	Identifier	log2(KO/WT)	pval (FDR)	Specificity	Manual inspection	File	Scan	Peptide length	Modified amino acid	Diagnostic ions
ADAM10	O14672	ADAM10:194:T	ADAM10:T:194:1:Tn	-2.15829	0.0250405	Specific	unambiguous	191113_Lumos_(LC1200)_MIN_NTERT_T1_Trypsin_TMT6plex_Oglyco_Jacalin_Differentials_V1_High_pH_4.raw	19159	27	11	c7; c12
ADAM15	Q13444	ADAM15:63:T	ADAM15:T:63:1:T	-1.18959	0.00751942	Specific	unambiguous	191113_Lumos_(LC1200)_MIN_NTERT_T1_Trypsin_TMT6plex_Oglyco_Jacalin_Differentials_V1_High_pH_7.raw	17418	12	4	z7; z8
AREG	P15514	AREG:169:T	AREG:T:169:1:Tn	-1.00117	0.00445907	Specific	unambiguous	191113_Lumos_(LC1200)_MIN_NTERT_T1_Trypsin_TMT6plex_Oglyco_Jacalin_Differentials_V1_High_pH_5.raw	18182	11	9	c8; c9
AREG	P15514	AREG:121:S	AREG:S:121:1:T	-2.01335	0.00155875	Specific	unambiguous	191113_Lumos_(LC1200)_MIN_NTERT_T1_Trypsin_TMT6plex_Oglyco_Jacalin_Differentials_V1_High_pH_3.raw	9510	11	7	z5; z6
AREG	P15514	AREG:121:S	AREG:S:121:1:Tn	-2.82623	0.00190141	Specific	inferred: from alternative glycoform
ASPH	Q12797	ASPH:128:T	ASPH:T:128:1:Tn	-1.76167	0.00358121	Specific	unambiguous	191113_Lumos_(LC1200)_MIN_NTERT_T1_Trypsin_TMT6plex_Oglyco_Jacalin_Differentials_V1_High_pH_1.raw	19665	30	16	c10; c16
BSG	P35613	BSG:251:T	BSG:T:251:1:Tn	-1.03058	0.00155875	Specific	unambiguous	191113_Lumos_(LC1200)_MIN_NTERT_T1_Trypsin_TMT6plex_Oglyco_Jacalin_Differentials_V1_High_pH_6.raw	26609	14	8	c7; c8
C19orf33	Q9GZP8	C19orf33:13:S	C19orf33:S:13:1:Tn	-2.08396	0.00155875	Specific	unambiguous	191113_Lumos_(LC1200)_MIN_NTERT_T1_Trypsin_TMT6plex_Oglyco_Jacalin_Differentials_V1_High_pH_5.raw	12617	20	6	c5; c6
CCDC134	Q9H6E4	CCDC134:192:S	CCDC134:S:192:1:Tn	-1.12812	0.00781794	Specific	unambiguous	191113_Lumos_(LC1200)_MIN_NTERT_T1_Trypsin_TMT6plex_Oglyco_Jacalin_Differentials_V1_High_pH_6.raw	24139	12	6	c5; z6; z7
CCDC134	Q9H6E4	CCDC134:193:T	CCDC134:T:193:1:Tn	-1.17762	0.00597124	Specific	unambiguous	191113_Lumos_(LC1200)_MIN_NTERT_T1_Trypsin_TMT6plex_Oglyco_Jacalin_Differentials_V1_High_pH_6.raw	23441	12	7	c6; c7; z6
CD44	P16070	CD44:184:S	CD44:S:184:1:T	-1.99533	0.0103727	Specific	ambiguous: S183; S184	191113_Lumos_(LC1200)_MIN_NTERT_T1_Trypsin_TMT6plex_Oglyco_Jacalin_Differentials_V1_High_pH_1.raw	16142	24	21; 22	z4
CKAP4	Q07065	CKAP4:364:S	CKAP4:S:364:1:Tn	-1.29561	0.0101059	Specific	unambiguous	191113_Lumos_(LC1200)_MIN_NTERT_T1_Trypsin_TMT6plex_Oglyco_Jacalin_Differentials_V1_High_pH_1.raw	1406	13	6	c5; c6
EGFR	P00533	EGFR:382:T	EGFR:T:382:1:Tn	-2.43504	0.0102778	Specific	unambiguous	191113_Lumos_(LC1200)_MIN_NTERT_T1_Trypsin_TMT6plex_Oglyco_Jacalin_Differentials_V1_High_pH_5.raw	25827	19	5	c3; c5; z13
ERLIN2	O94905	ERLIN2:336:T	ERLIN2:T:336:1:Tn	-3.49199	0.00263074	Specific	unambiguous	191113_Lumos_(LC1200)_MIN_NTERT_T1_Trypsin_TMT6plex_Oglyco_Jacalin_Differentials_V1_High_pH_4.raw	26248	17	14	c12; c12; c14
ERLIN2	O94905	ERLIN2:336:T	ERLIN2:T:336:1:T	-3.92035	0.0035409	Specific	inferred: from alternative glycoform
EXTL3	O43909	EXTL3:138:T	EXTL3:T:138:1:T	-1.05295	0.00586401	Specific	unambiguous	191113_Lumos_(LC1200)_MIN_NTERT_T1_Trypsin_TMT6plex_Oglyco_Jacalin_Differentials_V1_High_pH_4.raw	11970	11	6	c5; c6; z4
FGFBP1	Q14512	FGFBP1:73:T	FGFBP1:T:73:1:Tn	-1.02506	0.0448435	Specific	unambiguous	191113_Lumos_(LC1200)_MIN_NTERT_T1_Trypsin_TMT6plex_Oglyco_Jacalin_Differentials_V1_High_pH_4.raw	21600	13	4	c4; c7; z9
FGFBP1	Q14512	FGFBP1:62:T	FGFBP1:T:62:1:Tn	-1.82634	0.0442881	Shared	inferred: no other S/T/Y present
FZD6	O60353	FZD6:150:T	FZD6:T:150:1:T	-1.06717	0.00822858	Specific	inferred: no other S/T/Y present
GLG1	Q92896	GLG1:1120:S	GLG1:S:1120:1:T	-1.44869	0.00233905	Specific	unambiguous	191113_Lumos_(LC1200)_MIN_NTERT_T1_Trypsin_TMT6plex_Oglyco_Jacalin_Differentials_V1_High_pH_7.raw	19161	9	5	c5; z4
GOLM1	Q8NBJ4	GOLM1:178:T	GOLM1:T:178:1:Tn	-1.01244	0.0407386	Specific	inferred: no other S/T/Y present
GXYLT1	Q4G148	GXYLT1:72:S	GXYLT1:S:72:1:T	-1.05881	0.0309571	Specific	inferred: no other S/T/Y present
HSP90B1	P14625	HSP90B1:797:T	HSP90B1:T:797:1:Tn	-1.0553	0.00155875	Shared	ambiguous: S796; T797	191113_Lumos_(LC1200)_MIN_NTERT_T1_Trypsin_TMT6plex_Oglyco_Jacalin_Differentials_V1_High_pH_2.raw	13382	9	2; 3	c3
HSPG2	P98160	HSPG2:42:T	HSPG2:T:42:1:Tn	-1.04642	0.00958556	Specific	ambiguous: T42; S44	191113_Lumos_(LC1200)_MIN_NTERT_T1_Trypsin_TMT6plex_Oglyco_Jacalin_Differentials_V1_High_pH_4.raw	25552	20	15; 17	c13
HYOU1	Q9Y4L1	HYOU1:881:T	HYOU1:T:881:1:T	-1.07674	0.0115533	Specific	unambiguous	191113_Lumos_(LC1200)_MIN_NTERT_T1_Trypsin_TMT6plex_Oglyco_Jacalin_Differentials_V1_High_pH_8.raw	19256	12	4	c4; z8
HYOU1	Q9Y4L1	HYOU1:646:T	HYOU1:T:646:1:Tn	-1.32086	0.00863259	Specific	inferred: no other S/T/Y present
HYOU1	Q9Y4L1	HYOU1:634:S	HYOU1:S:634:1:Tn	-1.37461	0.00431869	Specific	inferred: no other S/T/Y present
HYOU1	Q9Y4L1	HYOU1:881:T	HYOU1:T:881:1:Tn	-1.56269	0.00194066	Specific	inferred: from alternative glycoform
IGF1R	P08069	IGF1R:684:T	IGF1R:T:684:1:T	-2.12097	0.00227404	Specific	unambiguous	191113_Lumos_(LC1200)_MIN_NTERT_T1_Trypsin_TMT6plex_Oglyco_Jacalin_Differentials_V1_High_pH_4.raw	19337	17	13	c11; z6
IGFBP2	P18065	IGFBP2:196:T	IGFBP2:T:196:1:Tn	-1.61978	0.00870743	Shared	inferred: no other S/T/Y present
IGFBP2	P18065	IGFBP2:196:T	IGFBP2:T:196:1:T	-2.08824	0.0119479	Shared	inferred: no other S/T/Y present
KIAA0319L	Q8IZA0	KIAA0319L:373:T	KIAA0319L:T:373:1:T	-1.17475	0.00598795	Specific	unambiguous	191113_Lumos_(LC1200)_MIN_NTERT_T1_Trypsin_TMT6plex_Oglyco_Jacalin_Differentials_V1_High_pH_8.raw	22785	12	5	c4; c7
LAMB3	Q13751	LAMB3:776:S	LAMB3:S:776:1:T	-1.20711	0.00424952	Shared	unambiguous	191113_Lumos_(LC1200)_MIN_NTERT_T1_Trypsin_TMT6plex_Oglyco_Jacalin_Differentials_V1_High_pH_7.raw	23945	15	5	c4; c5; z10
LAMC1	P11047	LAMC1:1603:T	LAMC1:T:1603:1:Tn	-1.3215	0.00482857	Shared	unambiguous	191113_Lumos_(LC1200)_MIN_NTERT_T1_Trypsin_TMT6plex_Oglyco_Jacalin_Differentials_V1_High_pH_8.raw	19557	16	10	c9; c11; z5
LMAN1	P49257	LMAN1:276:T	LMAN1:T:276:1:Tn	-1.51656	0.0105408	Specific	unambiguous	191113_Lumos_(LC1200)_MIN_NTERT_T1_Trypsin_TMT6plex_Oglyco_Jacalin_Differentials_V1_High_pH_5.raw	16743	19	11	c7; c12; z7
LRRC8D	Q7L1W4	LRRC8D:86:T	LRRC8D:T:86:1:Tn	-1.11825	0.0129677	Shared	inferred: no other S/T/Y present
LRRC8D	Q7L1W4	LRRC8D:77:T	LRRC8D:T:77:1:Tn	-1.45647	0.00263074	Specific	unambiguous	191113_Lumos_(LC1200)_MIN_NTERT_T1_Trypsin_TMT6plex_Oglyco_Jacalin_Differentials_V1_High_pH_5.raw	13641	16	12	c11; c12
LTBP1	Q14766	LTBP1:801:T	LTBP1:T:801:1:T	-1.13633	0.0402973	Shared	unambiguous	191113_Lumos_(LC1200)_MIN_NTERT_T1_Trypsin_TMT6plex_Oglyco_Jacalin_Differentials_V1_High_pH_4.raw	19276	27	13	c13; z18
LTBP1	Q14766	LTBP1:801:T	LTBP1:T:801:1:Tn	-3.45323	0.0227222	Shared	inferred: from alternative glycoform
MAN1B1	Q9UKM7	MAN1B1:154:S	MAN1B1:S:154:1:T	-1.76447	0.00155875	Specific	unambiguous	191113_Lumos_(LC1200)_MIN_NTERT_T1_Trypsin_TMT6plex_Oglyco_Jacalin_Differentials_V1_High_pH_3.raw	18370	15	13	c12; c13
MAN1B1	Q9UKM7	MAN1B1:154:S	MAN1B1:S:154:1:Tn	-2.29172	0.00155875	Specific	inferred: from alternative glycoform
MIA3	Q5JRA6	MIA3:1083:T	MIA3:T:1083:1:Tn	-1.05157	0.0238018	Specific	unambiguous	191113_Lumos_(LC1200)_MIN_NTERT_T1_Trypsin_TMT6plex_Oglyco_Jacalin_Differentials_V1_High_pH_2.raw	17579	18	13	c10; z8
MIA3	Q5JRA6	MIA3:911:S	MIA3:S:911:1:Tn	-1.43723	0.00266305	Specific	unambiguous	191113_Lumos_(LC1200)_MIN_NTERT_T1_Trypsin_TMT6plex_Oglyco_Jacalin_Differentials_V1_High_pH_3.raw	7227	11	2	c1; c2; z9
MIA3	Q5JRA6	MIA3:711:T	MIA3:T:711:1:Tn	-1.61971	0.00284977	Specific	ambiguous: S710; T711	191113_Lumos_(LC1200)_MIN_NTERT_T1_Trypsin_TMT6plex_Oglyco_Jacalin_Differentials_V1_High_pH_5.raw	19419	24	15; 16	c14; z7
MIA3	Q5JRA6	MIA3:367:T	MIA3:T:367:1:Tn	-1.70127	0.00263074	Specific	unambiguous	191113_Lumos_(LC1200)_MIN_NTERT_T1_Trypsin_TMT6plex_Oglyco_Jacalin_Differentials_V1_High_pH_6.raw	21755	24	18	c17; c18
NENF	Q9UMX5	NENF:130:T	NENF:T:130:1:Tn	-3.50093	0.0008385	Specific	inferred: no other S/T/Y present
NUCB1	Q02818	NUCB1:372:T	NUCB1:T:372:1:Tn	-1.05836	0.00527078	Specific	unambiguous	191113_Lumos_(LC1200)_MIN_NTERT_T1_Trypsin_TMT6plex_Oglyco_Jacalin_Differentials_V1_High_pH_2.raw	12987	10	5	c4; c5
NUCB1	Q02818	NUCB1:444:S	NUCB1:S:444:1:T	-1.16694	0.00358121	Shared	unambiguous	191113_Lumos_(LC1200)_MIN_NTERT_T1_Trypsin_TMT6plex_Oglyco_Jacalin_Differentials_V1_High_pH_4.raw	10738	8	4	c3; c4; z4
NUCB1	Q02818	NUCB1:443:T	NUCB1:T:443:1:Tn	-2.6311	0.00263074	Shared	unambiguous	191113_Lumos_(LC1200)_MIN_NTERT_T1_Trypsin_TMT6plex_Oglyco_Jacalin_Differentials_V1_High_pH_4.raw	10475	8	5	c4; c5
PDIA3	P30101	PDIA3:219:T	PDIA3:T:219:1:Tn	-1.57713	0.00897824	Shared	unambiguous	191113_Lumos_(LC1200)_MIN_NTERT_T1_Trypsin_TMT6plex_Oglyco_Jacalin_Differentials_V1_High_pH_5.raw	17006	12	5	c4; c5; z6
PDIA3	P30101	PDIA3:485:T	PDIA3:T:485:1:Tn	-1.69041	0.0217209	Specific	inferred: no other S/T/Y present
PRDX4	Q13162	PRDX4:255:T	PRDX4:T:255:1:Tn	-1.24129	0.00263074	Specific	unambiguous	191113_Lumos_(LC1200)_MIN_NTERT_T1_Trypsin_TMT6plex_Oglyco_Jacalin_Differentials_V1_High_pH_6.raw	20918	23	15	c14; c15
PRKCSH	P14314	PRKCSH:263:T	PRKCSH:T:263:1:Tn	-2.0019	0.00586401	Specific	unambiguous	191113_Lumos_(LC1200)_MIN_NTERT_T1_Trypsin_TMT6plex_Oglyco_Jacalin_Differentials_V1_High_pH_3.raw	21290	16	8	c7; c8; z8
PTTG1IP	P53801	PTTG1IP:73:S	PTTG1IP:S:73:1:Tn	-1.01493	0.013324	Specific	ambiguous: T72; S73	191113_Lumos_(LC1200)_MIN_NTERT_T1_Trypsin_TMT6plex_Oglyco_Jacalin_Differentials_V1_High_pH_7.raw	24766	18	8; 9	z8; z10
RPN1	P04843	RPN1:26:S	RPN1:S:26:1:Tn	-1.60025	0.00155875	Specific	unambiguous	191113_Lumos_(LC1200)_MIN_NTERT_T1_Trypsin_TMT6plex_Oglyco_Jacalin_Differentials_V1_High_pH_3.raw	18430	13	2	c2; z12
SDF4	Q9BRK5	SDF4:44:T	SDF4:T:44:1:T	-1.05683	0.0210643	Specific	ambiguous: S43; T44	191113_Lumos_(LC1200)_MIN_NTERT_T1_Trypsin_TMT6plex_Oglyco_Jacalin_Differentials_V1_High_pH_2.raw	2261	9	5; 6	c4; c6
SEL1L	Q9UBV2	SEL1L:38:T	SEL1L:T:38:1:Tn	-1.07711	0.00870743	Shared	unambiguous	191113_Lumos_(LC1200)_MIN_NTERT_T1_Trypsin_TMT6plex_Oglyco_Jacalin_Differentials_V1_High_pH_4.raw	13797	10	2	c2; z9
SLC9A1	P19634	SLC9A1:62:T	SLC9A1:T:62:1:Tn	-1.00282	0.00263074	Specific	unambiguous	191113_Lumos_(LC1200)_MIN_NTERT_T1_Trypsin_TMT6plex_Oglyco_Jacalin_Differentials_V1_High_pH_3.raw	17659	17	7	c6; c7; z10
SORL1	Q92673	SORL1:1363:T	SORL1:T:1363:1:Tn	-1.03981	0.0378612	Specific	ambiguous: multiple possibilities	191113_Lumos_(LC1200)_MIN_NTERT_T1_Trypsin_TMT6plex_Oglyco_Jacalin_Differentials_V1_High_pH_1.raw	13399	27	11; 20; 26	no
SORL1	Q92673	SORL1:1130:T	SORL1:T:1130:1:Tn	-1.36489	0.0179656	Shared	unambiguous	191113_Lumos_(LC1200)_MIN_NTERT_T1_Trypsin_TMT6plex_Oglyco_Jacalin_Differentials_V1_High_pH_5.raw	18238	13	6	c5; c6; z6
SPINT2	O43291	SPINT2:101:T	SPINT2:T:101:1:Tn	-1.2283	0.00647661	Specific	unambiguous	191113_Lumos_(LC1200)_MIN_NTERT_T1_Trypsin_TMT6plex_Oglyco_Jacalin_Differentials_V1_High_pH_2.raw	14026	16	14	c11; c14
SPRR2D	P22532	SPRR2D:58:T	SPRR2D:T:58:1:Tn	-1.09406	0.00266305	Specific	unambiguous	191113_Lumos_(LC1200)_MIN_NTERT_T1_Trypsin_TMT6plex_Oglyco_Jacalin_Differentials_V1_High_pH_6.raw	16075	13	5	c4; c6; z7
SUN1	O94901	SUN1:369:T	SUN1:T:369:1:Tn	-1.19396	0.0370851	Shared	unambiguous	191113_Lumos_(LC1200)_MIN_NTERT_T1_Trypsin_TMT6plex_Oglyco_Jacalin_Differentials_V1_High_pH_4.raw	18104	14	11	c10; c11
TGOLN2	O43493	TGOLN2:202:T	TGOLN2:T:202:1:T	-1.11193	0.00775982	Specific	unambiguous	191113_Lumos_(LC1200)_MIN_NTERT_T1_Trypsin_TMT6plex_Oglyco_Jacalin_Differentials_V1_High_pH_1.raw	5222	14	7	c7; c9
TGOLN2	O43493	TGOLN2:202:T	TGOLN2:T:202:1:Tn	-1.58395	0.00424952	Specific	inferred: from alternative glycoform
TGOLN2	O43493	TGOLN2:244:T	TGOLN2:T:244:1:Tn	-1.77502	0.00194066	Specific	unambiguous	191113_Lumos_(LC1200)_MIN_NTERT_T1_Trypsin_TMT6plex_Oglyco_Jacalin_Differentials_V1_High_pH_3.raw	9274	14	7	c5; c7; z7
TGOLN2	O43493	TGOLN2:244:T	TGOLN2:T:244:1:T	-1.93125	0.00263074	Specific	inferred: from alternative glycoform
TMED10	P49755	TMED10:55:T	TMED10:T:55:1:Tn	-1.26753	0.0273695	Shared	unambiguous	191113_Lumos_(LC1200)_MIN_NTERT_T1_Trypsin_TMT6plex_Oglyco_Jacalin_Differentials_V1_High_pH_4.raw	24250	21	5	z16; z17
TMED2	Q15363	TMED2:123:T	TMED2:T:123:1:Tn	-1.35899	0.00155875	Shared	inferred: no other S/T/Y present
TXNDC5	Q8NBS9	TXNDC5:174:T	TXNDC5:T:174:1:Tn	-1.67066	0.00737403	Specific	unambiguous	191113_Lumos_(LC1200)_MIN_NTERT_T1_Trypsin_TMT6plex_Oglyco_Jacalin_Differentials_V1_High_pH_4.raw	29147	33	19	c14;c23
ULBP2	Q9BZM5	ULBP2:72:T	ULBP2:T:72:1:T	-1.962	0.00424952	Shared	unambiguous	191113_Lumos_(LC1200)_MIN_NTERT_T1_Trypsin_TMT6plex_Oglyco_Jacalin_Differentials_V1_High_pH_7.raw	16181	10	3	z6; z8
ULBP2	Q9BZM5	ULBP2:72:T	ULBP2:T:72:1:Tn	-2.0688	0.00526764	Shared	inferred: from alternative glycoform

## Sheet: ∆GALNT1_Glycosecretome
Gene	Accessions	Theo MHplus in Da	Prob	XCorr	Abundance 126 (WT#1)	Abundance 127 (WT#2)	Abundance 128 (T1ko#1)	Abundance 129 (T1ko#2)	GlycoSite	GlyNum	GlycanType	Sequence	Modi	Identifier	log2(KO/WT)	pvalue	Proteome: log2(KO/WT)
A2ML1	A8K2U0	4040.81	98.8	5.62	103393	107773	118155	113456	A2ML1:702:S	1	T	SPEYSTAMGAGGGHPEAFESSTPLHQAEDSQVR	T	A2ML1:S:702:1:T	0.133329	0.0867092	1.132
A6NEH8	A6NEH8	2190.04	100	2.75	9177.13	9559.6	8310.95	9183.54	A6NEH8:100:S	3	Tn	SSGLSLPGSAWQ	"Tn", "Tn", "T"	A6NEH8:S:100:3:Tn	-0.0989688	0.369221	ND
A6NEH8	A6NEH8	2190.04	100	2.75	9177.13	9559.6	8310.95	9183.54	A6NEH8:103:S	3	T	SSGLSLPGSAWQ	"Tn", "Tn", "T"	A6NEH8:S:103:3:T	-0.0989688	0.369221	ND
A6NEH8	A6NEH8	2190.04	100	2.75	9177.13	9559.6	8310.95	9183.54	A6NEH8:99:S	3	Tn	SSGLSLPGSAWQ	"Tn", "Tn", "T"	A6NEH8:S:99:3:Tn	-0.0989688	0.369221	ND
ADAM10	O14672	3734.87	100	6.41	69061.3	51972.6	51553.2	38955.9	ADAM10:194:T	1	T	KYQMTGVEEVTQIPQEEHAANGPELL	T	ADAM10:T:194:1:T	-0.419276	0.297127	0.897
ADAM15	Q13444	2204.28	100	3.34	519020	469568	279418	196206	ADAM15:63:T	1	T	KVLQTSLPEPLR	T	ADAM15:T:63:1:T	-1.05555	0.0514454	ND
ADAMTS1	Q9UHI8	2568.4	100	5.53	105743	107961	123767	69379.6	ADAMTS1:170:T	1	T	LATAAPGEKPPAPLQFH	T	ADAMTS1:T:170:1:T	-0.14592	0.769946	0.905
ADAMTS1	Q9UHI8	2788.61	100	4.52	171791	146954	235904	95041.5	ADAMTS1:170:T	1	Tn	LATAAPGEKPPAPLQFHLLR	Tn	ADAMTS1:T:170:1:Tn	0.0541925	0.945202	0.905
ADAMTS1	Q9UHI8	3067.48	100	6.23	1.68663e+06	1.52135e+06	1.86736e+06	756937	ADAMTS1:208:T	1	T	QGDVGGTCGVVDDEPRPTGKAE	T	ADAMTS1:T:208:1:T	-0.289731	0.691803	0.905
ADAMTS7	Q9UKP4	3111.56	100	6.5	132650	111319	171960	200372	ADAMTS7:1186:T	1	T	VSTDGLQTPATPESQNDFPVGK	T	ADAMTS7:T:1186:1:T	0.609888	0.0768234	1.152
ADAMTSL1	Q8N6G6	1890.05	100	2.28	252986	210487	269803	206647	ADAMTSL1:1131:T	1	T	TSPVTLSPHK	T	ADAMTSL1:T:1131:1:T	0.0398416	0.882251	0.829
ADM	P35318	3177.68	99.4	7.18	172390	235063	108330	75960.2	ADM:165:S	1	T	TLVSSKPQAHGAPAPPSGSAPHFL	T	ADM:S:165:1:T	-1.14466	0.124487	0.644
ADM	P35318	3177.68	100	5.62	243851	327048	149892	126743	ADM:178:S	1	T	TLVSSKPQAHGAPAPPSGSAPHFL	T	ADM:S:178:1:T	-1.04525	0.154671	0.644
ADM	P35318	2096.98	100	5.66	102228	160402	61293.9	51877.7	ADM:77:S	1	T	GASRSPEDSSPDAAR	T	ADM:S:77:1:T	-1.21452	0.228989	0.644
AGRN	O00468	1976.99	100	3.12	270910	264597	204070	175890	AGRN:1095:T	1	T	EGSSVATPGPPVER	T	AGRN:T:1095:1:T	-0.495056	0.100734	0.835
AGRN	O00468	2474.26	100	2.48	125919	117614	76741.6	107299	AGRN:1281:S	2	T	ATTASRLPSSAVTPR	"T", "T"	AGRN:S:1281:2:T	-0.404089	0.286084	0.835
AGRN	O00468	1927.98	100	2.4	105584	106370	91206.6	90766.3	AGRN:1281:S	3	Tn	LPSSAVTPR	"Tn", "Tn", "T"	AGRN:S:1281:3:Tn	-0.220025	0.00317558	0.835
AGRN	O00468	1886.95	100	2.26	252060	247302	160096	240704	AGRN:1282:S	2	T	LPSSAVTPR	"T", "T"	AGRN:S:1282:2:T	-0.317201	0.435895	0.835
AGRN	O00468	2090.03	100	2.1	288575	265895	233918	260373	AGRN:1282:S	3	T	LPSSAVTPR	"Tn", "T", "T"	AGRN:S:1282:3:T	-0.165749	0.229213	0.835
AGRN	O00468	1927.98	100	2.4	105584	106370	91206.6	90766.3	AGRN:1282:S	3	Tn	LPSSAVTPR	"Tn", "Tn", "T"	AGRN:S:1282:3:Tn	-0.220025	0.00317558	0.835
AGRN	O00468	2109.12	100	4.7	302077	294066	200710	257750	AGRN:1285:T	1	T	ATTASRLPSSAVTPR	T	AGRN:T:1285:1:T	-0.378863	0.244594	0.835
AGRN	O00468	2474.26	100	2.48	125919	117614	76741.6	107299	AGRN:1285:T	2	T	ATTASRLPSSAVTPR	"T", "T"	AGRN:T:1285:2:T	-0.404089	0.286084	0.835
AGRN	O00468	1927.98	100	2.4	105584	106370	91206.6	90766.3	AGRN:1285:T	3	T	LPSSAVTPR	"Tn", "Tn", "T"	AGRN:T:1285:3:T	-0.220025	0.00317558	0.835
AGRN	O00468	2383.24	99.93	3.09	73258.3	81231.5	52038.7	62605.9	AGRN:1292:S	2	T	APHPSHTSQPVAK	"T", "Tn"	AGRN:S:1292:2:T	-0.430342	0.103572	0.835
AGRN	O00468	2383.24	99.88	3.14	117049	133243	129173	104938	AGRN:1292:S	2	Tn	APHPSHTSQPVAK	"T", "Tn"	AGRN:S:1292:2:Tn	-0.0964177	0.641637	0.835
AGRN	O00468	2910.42	100	4.47	1.57953e+06	1.71768e+06	1.06054e+06	1.22254e+06	AGRN:1292:S	3	T	APHPSHTSQPVAK	"T", "T", "T"	AGRN:S:1292:3:T	-0.530265	0.0433872	0.835
AGRN	O00468	2586.32	100	4.92	116464	137324	143856	117685	AGRN:1292:S	3	Tn	APHPSHTSQPVAK	"Tn", "T", "Tn"	AGRN:S:1292:3:Tn	0.0434102	0.839303	0.835
AGRN	O00468	2382.26	100	5.44	66276	74377.3	52731.4	67104.8	AGRN:1294:T	1	T	APHPSHTSQPVAKTT	T	AGRN:T:1294:1:T	-0.23108	0.362008	0.835
AGRN	O00468	2018.11	100	4.39	69448.8	75560.8	53913.6	76491.8	AGRN:1294:T	1	Tn	APHPSHTSQPVAK	Tn	AGRN:T:1294:1:Tn	-0.153144	0.633583	0.835
AGRN	O00468	2545.29	100	5.39	335816	372362	245648	282380	AGRN:1294:T	2	T	APHPSHTSQPVAK	"T", "T"	AGRN:T:1294:2:T	-0.423498	0.0737036	0.835
AGRN	O00468	2383.24	99.96	5.01	87817.2	97691.9	63506.3	78324.3	AGRN:1294:T	2	Tn	APHPSHTSQPVAK	"T", "Tn"	AGRN:T:1294:2:Tn	-0.387321	0.151907	0.835
AGRN	O00468	2586.32	100	4.92	116464	137324	143856	117685	AGRN:1294:T	3	T	APHPSHTSQPVAK	"Tn", "T", "Tn"	AGRN:T:1294:3:T	0.0434102	0.839303	0.835
AGRN	O00468	2424.27	100	4.39	46222	64626.7	69473.6	59604.5	AGRN:1294:T	3	Tn	APHPSHTSQPVAK	"Tn", "Tn", "Tn"	AGRN:T:1294:3:Tn	0.219653	0.497927	0.835
AGRN	O00468	2180.16	100	5.37	432486	529785	326053	384118	AGRN:1295:S	1	T	APHPSHTSQPVAK	T	AGRN:S:1295:1:T	-0.438277	0.183965	0.835
AGRN	O00468	2545.29	100	5.39	335816	372362	245648	282380	AGRN:1295:S	2	T	APHPSHTSQPVAK	"T", "T"	AGRN:S:1295:2:T	-0.423498	0.0737036	0.835
AGRN	O00468	2383.24	99.95	4.67	120865	151012	132008	117939	AGRN:1295:S	2	Tn	APHPSHTSQPVAK	"T", "Tn"	AGRN:S:1295:2:Tn	-0.12133	0.600542	0.835
AGRN	O00468	2910.42	100	4.47	1.57953e+06	1.71768e+06	1.06054e+06	1.22254e+06	AGRN:1295:S	3	T	APHPSHTSQPVAK	"T", "T", "T"	AGRN:S:1295:3:T	-0.530265	0.0433872	0.835
AGRN	O00468	2586.32	100	4.92	116464	137324	143856	117685	AGRN:1295:S	3	Tn	APHPSHTSQPVAK	"Tn", "T", "Tn"	AGRN:S:1295:3:Tn	0.0434102	0.839303	0.835
AGRN	O00468	2184.02	100	2.17	8547.93	8339.76	5294.88	5539.68	AGRN:1301:T	4	T	TTAAPTTR	"T", "T", "Tn", "Tn"	AGRN:T:1301:4:T	-0.64033	0.00315006	0.835
AGRN	O00468	2184.02	100	2.17	8547.93	8339.76	5294.88	5539.68	AGRN:1302:T	4	T	TTAAPTTR	"T", "T", "Tn", "Tn"	AGRN:T:1302:4:T	-0.64033	0.00315006	0.835
AGRN	O00468	2184.02	100	2.17	8547.93	8339.76	5294.88	5539.68	AGRN:1306:T	4	Tn	TTAAPTTR	"T", "T", "Tn", "Tn"	AGRN:T:1306:4:Tn	-0.64033	0.00315006	0.835
AGRN	O00468	2184.02	100	2.17	8547.93	8339.76	5294.88	5539.68	AGRN:1307:T	4	Tn	TTAAPTTR	"T", "T", "Tn", "Tn"	AGRN:T:1307:4:Tn	-0.64033	0.00315006	0.835
AGRN	O00468	4365.08	98.66	4.5	223038	203089	257458	208725	AGRN:159:T	2	T	NLEEVEFCVEDKPGTHFTPVPPTPPDACR	"T", "Tn"	AGRN:T:159:2:T	0.12961	0.558826	0.835
AGRN	O00468	4892.27	100	4.83	331189	393592	329035	213705	AGRN:159:T	3	T	NLEEVEFCVEDKPGTHFTPVPPTPPDACR	"T", "T", "T"	AGRN:T:159:3:T	-0.417286	0.332114	0.835
AGRN	O00468	4162	99.52	5.24	299218	318822	246156	282514	AGRN:162:T	1	T	NLEEVEFCVEDKPGTHFTPVPPTPPDACR	T	AGRN:T:162:1:T	-0.225331	0.200058	0.835
AGRN	O00468	3999.95	98.94	2.71	102008	103000	73535.3	89563.7	AGRN:162:T	1	Tn	NLEEVEFCVEDKPGTHFTPVPPTPPDACR	Tn	AGRN:T:162:1:Tn	-0.329933	0.231428	0.835
AGRN	O00468	3163.58	100	3.38	291106	286346	207185	249351	AGRN:162:T	2	T	KPGTHFTPVPPTPPDACR	"T", "T"	AGRN:T:162:2:T	-0.338973	0.209839	0.835
AGRN	O00468	4892.27	100	4.83	331189	393592	329035	213705	AGRN:162:T	3	T	NLEEVEFCVEDKPGTHFTPVPPTPPDACR	"T", "T", "T"	AGRN:T:162:3:T	-0.417286	0.332114	0.835
AGRN	O00468	4162	99.62	6.76	316483	282135	300711	276703	AGRN:167:T	1	T	NLEEVEFCVEDKPGTHFTPVPPTPPDACR	T	AGRN:T:167:1:T	-0.0520291	0.66827	0.835
AGRN	O00468	3163.58	100	3.38	291106	286346	207185	249351	AGRN:167:T	2	T	KPGTHFTPVPPTPPDACR	"T", "T"	AGRN:T:167:2:T	-0.338973	0.209839	0.835
AGRN	O00468	4892.27	100	4.83	331189	393592	329035	213705	AGRN:167:T	3	T	NLEEVEFCVEDKPGTHFTPVPPTPPDACR	"T", "T", "T"	AGRN:T:167:3:T	-0.417286	0.332114	0.835
AGRN	O00468	3974.89	100	4.34	103592	89321.3	117133	116988	AGRN:754:T	1	T	GPTFAPLPPVAPLHCAQTPYGCCQDNITAAR	T	AGRN:T:754:1:T	0.279307	0.212199	0.835
APLP2	Q06481	2730.32	99.87	4.29	67038.4	72431.4	38896.9	70961.2	APLP2:367:T	1	T	AMIPPTPLPTNDVDVYFET	T	APLP2:T:367:1:T	-0.344311	0.523089	0.829
APLP2	Q06481	2576.21	100	3.41	36449.8	42852.5	15912.3	14808.2	APLP2:580:S	1	T	ADMDQFTASISETPVDVR	T	APLP2:S:580:1:T	-1.36816	0.0759971	0.829
APOE	P02649	2092.1	100	3.84	3.77048e+06	3.66427e+06	719475	1112616	APOE:212:T	1	T	AATVGSLAGQPLQER	T	APOE:T:212:1:T	-2.02079	0.0326682	0.691
APP	P05067	3243.71	100	3.85	849936	1.07768e+06	606432	929992	APP:370:S	2	T	DPVKLPTTAASTPDAVDK	"T", "T"	APP:S:370:2:T	-0.32724	0.437002	0.894
APP	P05067	3081.65	100	4.87	530815	623622	391645	557224	APP:370:S	2	Tn	DPVKLPTTAASTPDAVDK	"Tn", "T"	APP:S:370:2:Tn	-0.282909	0.417146	0.894
APP	P05067	2878.58	99.87	2.2	454727	564961	373247	475680	APP:371:T	1	T	DPVKLPTTAASTPDAVDK	T	APP:T:371:1:T	-0.264414	0.374697	0.894
APP	P05067	3081.65	100	4.87	530815	623622	391645	557224	APP:371:T	2	T	DPVKLPTTAASTPDAVDK	"Tn", "T"	APP:T:371:2:T	-0.282909	0.417146	0.894
APP	P05067	3608.84	99.85	2.83	451023	500752	362027	370735	APP:371:T	3	T	DPVKLPTTAASTPDAVDK	"T", "T", "T"	APP:T:371:3:T	-0.377278	0.13325	0.894
APP	P05067	3811.92	99.86	2.96	563082	629739	448595	343136	APP:371:T	4	T	DPVKLPTTAASTPDAVDK	"T", "T", "Tn", "T"	APP:T:371:4:T	-0.591294	0.10509	0.894
APP	P05067	2738.32	100	5.52	765678	923013	563878	573675	APP:381:T	1	T	YLETPGDENEHAHFQK	T	APP:T:381:1:T	-0.569973	0.175831	0.894
APP	P05067	2591.19	100	3.9	75877.3	64473.3	52046.8	81158.8	APP:582:S	1	T	EQNYSDDVLANMISEPR	T	APP:S:582:1:T	-0.0753807	0.84991	0.894
APP	P05067	2579.3	100	5.8	150330	183509	175046	177030	APP:587:S	1	T	ISYGNDALMPSLTETK	T	APP:S:587:1:T	0.0767323	0.680012	0.894
APP	P05067	2579.3	99.93	4.45	173146	215305	213502	195363	APP:588:Y	1	T	ISYGNDALMPSLTETK	T	APP:Y:588:1:T	0.07389	0.716998	0.894
APP	P05067	2579.3	100	5.33	1.04073e+06	1179551	1.32187e+06	1.33518e+06	APP:596:S	1	T	ISYGNDALMPSLTETK	T	APP:S:596:1:T	0.259083	0.193127	0.894
APP	P05067	2579.3	99.83	3.17	255997	284844	246178	254691	APP:598:T	1	T	ISYGNDALMPSLTETK	T	APP:T:598:1:T	-0.110774	0.385567	0.894
APP	P05067	2579.3	100	4.29	77485.6	81962.4	74692.8	89840.8	APP:600:T	1	T	ISYGNDALMPSLTETK	T	APP:T:600:1:T	0.045297	0.79535	0.894
APP	P05067	3382.88	99.66	6.76	344399	435299	407646	394583	APP:651:T	1	T	GLTTRPGSGLTNIKTEEISEVK	T	APP:T:651:1:T	0.0410975	0.845596	0.894
APP	P05067	3748.01	99.06	5.07	674125	776972	645613	639031	APP:651:T	2	T	GLTTRPGSGLTNIKTEEISEVK	"T", "T"	APP:T:651:2:T	-0.175776	0.351457	0.894
APP	P05067	4113.14	99.65	7.11	831354	900415	833458	616827	APP:651:T	3	T	GLTTRPGSGLTNIKTEEISEVK	"T", "T", "T"	APP:T:651:3:T	-0.255909	0.40514	0.894
APP	P05067	4478.27	100	5.65	674238	868140	571531	570769	APP:651:T	4	T	GLTTRPGSGLTNIKTEEISEVK	"T", "T", "T", "T"	APP:T:651:4:T	-0.433216	0.287303	0.894
APP	P05067	4681.35	99.85	2.68	548803	553472	441664	402840	APP:651:T	5	T	GLTTRPGSGLTNIKTEEISEVK	"T", "T", "Tn", "T", "T"	APP:T:651:5:T	-0.384306	0.0912465	0.894
APP	P05067	3382.88	99.71	7.6	6829145	7.95896e+06	15348355	13724523	APP:652:T	1	T	GLTTRPGSGLTNIKTEEISEVK	T	APP:T:652:1:T	0.975236	0.0251494	0.894
APP	P05067	2076.21	100	4.49	390620	441271	298792	408884	APP:652:T	1	Tn	GLTTRPGSGLTNIK	Tn	APP:T:652:1:Tn	-0.233306	0.449592	0.894
APP	P05067	3748.01	99.54	7.06	2489785	3.05181e+06	2.68629e+06	2.74175e+06	APP:652:T	2	T	GLTTRPGSGLTNIKTEEISEVK	"T", "T"	APP:T:652:2:T	-0.0298693	0.873199	0.894
APP	P05067	4461.34	98.8	8.43	600064	818692	823152	667572	APP:652:T	3	T	PAADRGLTTRPGSGLTNIKTEEISEVK	"Tn", "T", "T"	APP:T:652:3:T	0.0713859	0.81603	0.894
APP	P05067	3951.09	99.53	5.99	1.4383e+06	1.64319e+06	1.3771e+06	1.18192e+06	APP:652:T	3	Tn	GLTTRPGSGLTNIKTEEISEVK	"Tn", "T", "T"	APP:T:652:3:Tn	-0.268035	0.206417	0.894
APP	P05067	4478.27	100	5.65	674238	868140	571531	570769	APP:652:T	4	T	GLTTRPGSGLTNIKTEEISEVK	"T", "T", "T", "T"	APP:T:652:4:T	-0.433216	0.287303	0.894
APP	P05067	4681.35	99.85	2.68	548803	553472	441664	402840	APP:652:T	5	T	GLTTRPGSGLTNIKTEEISEVK	"T", "T", "Tn", "T", "T"	APP:T:652:5:T	-0.384306	0.0912465	0.894
APP	P05067	3951.09	98.23	6.19	355549	425022	386910	467753	APP:656:S	3	T	GLTTRPGSGLTNIKTEEISEVK	"T", "Tn", "T"	APP:S:656:3:T	0.130825	0.56031	0.894
APP	P05067	3951.09	99.47	4.03	772917	901328	722354	768412	APP:656:S	3	Tn	GLTTRPGSGLTNIKTEEISEVK	"Tn", "T", "T"	APP:S:656:3:Tn	-0.167458	0.371787	0.894
APP	P05067	4478.27	100	4.15	885600	1.10392e+06	898599	893515	APP:656:S	4	T	GLTTRPGSGLTNIKTEEISEVK	"T", "T", "T", "T"	APP:S:656:4:T	-0.150755	0.531954	0.894
APP	P05067	4681.35	100	3.94	572922	568502	466004	409012	APP:656:S	5	T	GLTTRPGSGLTNIKTEEISEVK	"T", "T", "Tn", "T", "T"	APP:S:656:5:T	-0.383454	0.132351	0.894
APP	P05067	3644.94	100	7.04	292963	355278	229574	209219	APP:659:T	1	T	GLTTRPGSGLTNIKTEEISEVKMD	T	APP:T:659:1:T	-0.56299	0.157163	0.894
APP	P05067	3748.01	100	6.1	1.83236e+06	2.10808e+06	1531698	1.47104e+06	APP:659:T	2	T	GLTTRPGSGLTNIKTEEISEVK	"T", "T"	APP:T:659:2:T	-0.392072	0.168373	0.894
APP	P05067	3951.09	99.06	5.99	1.4383e+06	1.64319e+06	1.3771e+06	1.18192e+06	APP:659:T	3	T	GLTTRPGSGLTNIKTEEISEVK	"Tn", "T", "T"	APP:T:659:3:T	-0.268035	0.206417	0.894
APP	P05067	4316.22	99.46	7	473691	540596	372341	360236	APP:659:T	4	T	GLTTRPGSGLTNIKTEEISEVK	"Tn", "T", "T", "T"	APP:T:659:4:T	-0.469414	0.138943	0.894
APP	P05067	4681.35	100	3.94	572922	568502	466004	409012	APP:659:T	5	T	GLTTRPGSGLTNIKTEEISEVK	"T", "T", "Tn", "T", "T"	APP:T:659:5:T	-0.383454	0.132351	0.894
APP	P05067	3748.01	100	6.1	1.83236e+06	2.10808e+06	1531698	1.47104e+06	APP:663:T	2	T	GLTTRPGSGLTNIKTEEISEVK	"T", "T"	APP:T:663:2:T	-0.392072	0.168373	0.894
APP	P05067	4113.14	100	5.87	382734	409046	281050	262861	APP:663:T	3	T	GLTTRPGSGLTNIKTEEISEVK	"T", "T", "T"	APP:T:663:3:T	-0.541728	0.0224474	0.894
APP	P05067	4316.22	99.46	7	473691	540596	372341	360236	APP:663:T	4	T	GLTTRPGSGLTNIKTEEISEVK	"Tn", "T", "T", "T"	APP:T:663:4:T	-0.469414	0.138943	0.894
APP	P05067	4681.35	100	3.94	572922	568502	466004	409012	APP:663:T	5	T	GLTTRPGSGLTNIKTEEISEVK	"T", "T", "Tn", "T", "T"	APP:T:663:5:T	-0.383454	0.132351	0.894
APP	P05067	2507.25	100	3.18	255401	288883	203979	155080	APP:667:S	1	T	TEEISEVKMDAEFR	T	APP:S:667:1:T	-0.600139	0.10366	0.894
APP	P05067	2160.06	100	7.25	789499	859495	264724	218035	APP:681:Y	1	T	HDSGYEVHHQK	T	APP:Y:681:1:T	-1.77221	0.00869859	0.894
APP	P05067	1998.01	100	6.01	805453	951667	291685	236133	APP:681:Y	1	Tn	HDSGYEVHHQK	Tn	APP:Y:681:1:Tn	-1.7351	0.0485029	0.894
AREG	P15514	2444.3	99.88	5.52	274637	381084	160863	157549	AREG:120:T	1	T	TESENTSDKPKR	T	AREG:T:120:1:T	-1.04219	0.194307	0.92
AREG	P15514	2288.2	100	3.78	2.04176e+06	2.77112e+06	684675	668603	AREG:121:S	1	T	TESENTSDKPK	T	AREG:S:121:1:T	-1.83044	0.132129	0.92
AREG	P15514	2186.13	100	4.59	409448	538333	249142	246862	AREG:169:T	1	T	YIEHLEAVTCK	T	AREG:T:169:1:T	-0.934203	0.176821	0.92
AREG	P15514	2432.09	99.9	5.01	52505.3	87021.6	60334.1	51906.9	AREG:53:S	1	T	EPFSGDHSADGFEVTSR	T	AREG:S:53:1:T	-0.313943	0.571696	0.92
B2M	P61769	1946.08	100	4.34	383654	435068	521127	324470	B2M:106:T	1	T	VNHVTLSQPK	T	B2M:T:106:1:T	0.0465958	0.914288	0.684
B3GAT3	O94766	1912.12	100	3.35	63328.6	69297.6	39971.8	31476.4	B3GAT3:311:T	1	T	TRTEKPK	T	B3GAT3:T:311:1:T	-0.892394	0.0353448	0.836
B3GNT7	Q8NFL0	3027.62	100	2.2	37749.2	39659.8	41015.1	42211	B3GNT7:42:T	1	T	SLTPGQFLQEPPPPTLEPQK	T	B3GNT7:T:42:1:T	0.104537	0.146162	ND
B3GNT9	Q6UX72	1607.8	100	2.17	254461	237133	206566	171391	B3GNT9:35:T	1	T	DGAAPTASAPR	T	B3GNT9:T:35:1:T	-0.379244	0.144201	0.825
B4GALT1	P15291	3388.76	99.57	7.05	97439.5	86708.5	59043.6	46759.3	B4GALT1:58:T	1	T	LPQLVGVSTPLQGGSNSAAAIGQSSGELR	T	B4GALT1:T:58:1:T	-0.799487	0.0421689	0.983
B4GALT1	P15291	3388.76	99.58	4.45	14399.6	15005.7	15460.1	20724.4	B4GALT1:66:S	1	T	LPQLVGVSTPLQGGSNSAAAIGQSSGELR	T	B4GALT1:S:66:1:T	0.299296	0.418237	0.983
B4GALT4	O60513	3774.99	99.63	4.71	1.06808e+06	834992	664242	607091	B4GALT4:69:T	1	T	TLTNEASTKKVELDNCPSVSPYLR	T	B4GALT4:T:69:1:T	-0.581986	0.209061	0.83
B4GALT7	Q9UBV7	1707.82	100	3.02	75084	82576.6	83662	72143.3	B4GALT7:68:T	1	T	GQGQETSGPPR	T	B4GALT7:T:68:1:T	-0.0170783	0.906718	1.028
B4GALT7	Q9UBV7	1545.77	100	2.47	36666.7	32289.6	31902.7	31686.9	B4GALT7:68:T	1	Tn	GQGQETSGPPR	Tn	B4GALT7:T:68:1:Tn	-0.116892	0.435192	1.028
B4GALT7	Q9UBV7	1707.82	100	2.37	29955.6	26004.2	17760.8	18393.2	B4GALT7:69:S	1	T	GQGQETSGPPR	T	B4GALT7:S:69:1:T	-0.630235	0.118025	1.028
BOC	Q9BWV1	2332.04	100	3.01	41343.2	46618.1	27306.1	31169.5	BOC:595:S	1	T	DDPGASPQSSSQPDHGR	T	BOC:S:595:1:T	-0.589037	0.0537082	ND
BPNT2	Q9NX62	2143.17	100	3.89	81620.5	88174.9	70920.8	71480.5	BPNT2:98:T	1	T	GKTREGAEDK	T	BPNT2:T:98:1:T	-0.253835	0.147283	ND
C3	P01024	1810.05	100	2.35	370604	407173	464146	440083	C3:887:T	1	Tn	HQQTVTIPPK	Tn	C3:T:887:1:Tn	0.217331	0.120146	1.02
C3	P01024	2767.38	100	3.02	153132	167526	184199	206968	C3:985:T	1	T	ILLQGTPVAQMTEDAVDAER	T	C3:T:985:1:T	0.286751	0.142406	1.02
CALU	O43852	2212.35	100	3.71	544452	629987	467647	378171	CALU:22:T	1	T	LSKPTEKK	T	CALU:T:22:1:T	-0.473553	0.11766	1.02
CANT1	Q8WVQ1	2928.44	99.9	3.87	168308	181508	95411.3	102513	CANT1:236:T	1	T	EWTTTTGDVVNENPEWVK	T	CANT1:T:236:1:T	-0.821642	0.0217718	0.874
CANT1	Q8WVQ1	2928.44	99.87	3.16	93284.4	105338	52887.5	58000.9	CANT1:237:T	1	T	EWTTTTGDVVNENPEWVK	T	CANT1:T:237:1:T	-0.840921	0.0535737	0.874
CCBE1	Q6UXH8	2247.28	100	2.32	582100	587970	413527	355720	CCBE1:55:T	1	T	IATTKYPCLK	T	CCBE1:T:55:1:T	-0.605075	0.0884052	0.77
CCN2	P29279	2102	100	4.24	376615	290721	246101	384967	CCN2:193:T	1	T	LEDTFGPDPTMIR	T	CCN2:T:193:1:T	-0.0806188	0.848386	0.882
CCN2	P29279	1939.95	100	3.01	473894	393675	363056	500101	CCN2:193:T	1	Tn	LEDTFGPDPTMIR	Tn	CCN2:T:193:1:Tn	-0.00735624	0.980875	0.882
CD44	P16070	3163.38	99.21	2.34	31476.9	34349.1	69574.4	101492	CD44:174:T	1	T	TNPEDIYPSNPTDDDVSSGSSSER	T	CD44:T:174:1:T	1.37783	0.184993	1.015
CD44	P16070	1468.74	100	2.7	29876.2	34594.5	47624	59964.5	CD44:541:T	1	T	NDVTGGRR	T	CD44:T:541:1:T	0.738809	0.143172	1.015
CD44	P16070	2250.07	99.93	5.37	18033.1	22491.4	26120.5	22581.8	CD44:637:T	1	T	SHGSQEGGANTTSGPIR	T	CD44:T:637:1:T	0.265192	0.293292	1.015
CD44	P16070	2247.06	100	4.25	455486	416126	254245	319025	CD44:637:T	2	T	QEGGANTTSGPIR	"T", "T"	CD44:T:637:2:T	-0.604473	0.0797396	1.015
CD44	P16070	2387.13	99.66	6.42	10858.2	10056.5	15910.3	11526	CD44:638:T	1	T	HSHGSQEGGANTTSGPIR	T	CD44:T:638:1:T	0.391566	0.370706	1.015
CD44	P16070	1719.87	99.95	3.96	384991	349260	489489	405601	CD44:638:T	1	Tn	QEGGANTTSGPIR	Tn	CD44:T:638:1:Tn	0.28576	0.275934	1.015
CD44	P16070	2247.06	100	4.25	455486	416126	254245	319025	CD44:638:T	2	T	QEGGANTTSGPIR	"T", "T"	CD44:T:638:2:T	-0.604473	0.0797396	1.015
CD99	P14209	3724	100	7.67	1290439	1.63074e+06	983358	932683	CD99:41:T	1	T	DGGFDLSDALPDNENKKPTAIPK	T	CD99:T:41:1:T	-0.60842	0.20134	0.79
CDCP1	Q9H5V8	2667.37	99.86	2.85	65218.8	76206.7	50021.9	63509	CDCP1:289:T	1	T	VEYYIPGSTTNPEVFK	T	CDCP1:T:289:1:T	-0.316956	0.254979	0.974
CDH13	P55290	2118.07	100	3.84	179445	223769	194332	199870	CDH13:130:T	2	T	FARTSPVPRQ	"T", "T"	CDH13:T:130:2:T	-0.03261	0.872491	0.932
CDH13	P55290	2118.07	100	3.84	179445	223769	194332	199870	CDH13:131:S	2	T	FARTSPVPRQ	"T", "T"	CDH13:S:131:2:T	-0.03261	0.872491	0.932
CDH3	P22223	2907.47	100	6.76	962374	981451	744748	714856	CDH3:37:T	1	T	EAEVTLEAGGAEQEPGQALGK	T	CDH3:T:37:1:T	-0.413321	0.00977822	0.89
CDH3	P22223	2745.42	100	8.72	607448	604650	444110	461733	CDH3:37:T	1	Tn	EAEVTLEAGGAEQEPGQALGK	Tn	CDH3:T:37:1:Tn	-0.420173	0.0324476	0.89
CDH3	P22223	2469.22	100	3.23	78374.6	82075.1	54531	81995.4	CDH3:455:T	1	T	VVEVQEGIPTGEPVCVY	T	CDH3:T:455:1:T	-0.232941	0.542519	0.89
CDH3	P22223	2307.16	100	3.46	19120.8	22424.2	12597.6	18915	CDH3:455:T	1	Tn	VVEVQEGIPTGEPVCVY	Tn	CDH3:T:455:1:Tn	-0.398743	0.330255	0.89
CDH3	P22223	3213.44	99.76	3.92	57434.7	64689.5	62811.5	56595.8	CDH3:68:T	1	T	VFMGCPGQEPALFSTDNDDFTVR	T	CDH3:T:68:1:T	-0.0324589	0.803401	0.89
CHST14	Q8NCH0	2498.21	100	4.21	88129.5	75617.5	67842.6	65995.5	CHST14:252:S	1	T	AGAGPSPAGDDVTFPEFLR	T	CHST14:S:252:1:T	-0.290979	0.246269	0.927
CHSY3	Q70JA7	3556.64	100	3.92	9337.46	8628.67	5493.04	9263.97	CHSY3:122:T	1	T	GREPEGATGLPGAPAAEGEPEEEDGGAAGQR	T	CHSY3:T:122:1:T	-0.283879	0.54899	ND
CKAP4	Q07065	2297.24	100	3.9	494041	559141	349497	345873	CKAP4:499:T	1	T	SVGELPSTVESLQK	T	CKAP4:T:499:1:T	-0.598901	0.113662	0.819
CLSTN1	O94985	2148.23	100	3.8	2.51023e+06	2.7316e+06	2.4746e+06	2439549	CLSTN1:172:T	1	T	SYKATVIEGK	T	CLSTN1:T:172:1:T	-0.0931252	0.373604	0.899
CLSTN3	Q9BQT9	2346.17	100	3.19	2.37964e+06	2311179	967513	2386205	CLSTN3:693:T	1	T	KDESWQGTVTDTR	T	CLSTN3:T:693:1:T	-0.484077	0.51863	0.975
COL12A1	Q99715	2006.17	100	3.21	766280	815595	964339	793176	COL12A1:1749:T	1	T	TLPILTTQAPK	T	COL12A1:T:1749:1:T	0.151901	0.485155	0.882
COL12A1	Q99715	4409.22	99.99	2.93	55378	53366.7	38315.4	48209.3	COL12A1:2295:T	3	T	EHTTVKPTEAPTEPPTPPPPPTIPPAR	"T", "T", "T"	COL12A1:T:2295:3:T	-0.329761	0.256143	0.882
COL12A1	Q99715	4044.08	99.15	4.18	83332.3	93383.8	67646.7	79359.4	COL12A1:2299:T	2	T	EHTTVKPTEAPTEPPTPPPPPTIPPAR	"T", "T"	COL12A1:T:2299:2:T	-0.265557	0.197033	0.882
COL12A1	Q99715	4409.22	99.99	2.93	55378	53366.7	38315.4	48209.3	COL12A1:2299:T	3	T	EHTTVKPTEAPTEPPTPPPPPTIPPAR	"T", "T", "T"	COL12A1:T:2299:3:T	-0.329761	0.256143	0.882
COL12A1	Q99715	4044.08	99.55	3.47	111656	104514	71777	89813.9	COL12A1:2303:T	2	T	EHTTVKPTEAPTEPPTPPPPPTIPPAR	"T", "T"	COL12A1:T:2303:2:T	-0.41982	0.167831	0.882
COL17A1	Q9UMD9	1680.85	100	2.29	1.23426e+06	999427	1.12587e+06	1.20651e+06	COL17A1:1284:T	1	T	LLSTDASHSR	T	COL17A1:T:1284:1:T	0.0623778	0.748848	0.883
COL17A1	Q9UMD9	1758.82	100	2.32	8508.65	11415.5	9290.07	11311.2	COL17A1:1293:S	1	T	GSSSSSHSSSVR	T	COL17A1:S:1293:1:T	0.0482205	0.867834	0.883
COL17A1	Q9UMD9	1758.82	100	2.44	24514.7	30849.1	22629.1	25948.8	COL17A1:1296:S	1	T	GSSSSSHSSSVR	T	COL17A1:S:1296:1:T	-0.188643	0.469273	0.883
COL5A3	P25940	2300.24	100	2.93	39883.4	36600.4	29353.3	37201.9	COL5A3:185:T	2	T	LTVLGTQDLGEK	"T", "Tn"	COL5A3:T:185:2:T	-0.200601	0.410116	ND
COL5A3	P25940	2300.24	100	2.93	39883.4	36600.4	29353.3	37201.9	COL5A3:189:T	2	Tn	LTVLGTQDLGEK	"T", "Tn"	COL5A3:T:189:2:Tn	-0.200601	0.410116	ND
CRIM1	Q9NZV1	3265.64	99.24	6.69	720014	760594	622319	659093	CRIM1:598:S	1	T	EASASAGPPILSGTCLTVDGHHHK	T	CRIM1:S:598:1:T	-0.208455	0.0689503	0.83
CRIM1	Q9NZV1	2370.24	100	2.77	80405.9	97456.3	83807.6	80786.4	CRIM1:882:T	1	T	MYVPEPTNIPIEK	T	CRIM1:T:882:1:T	-0.111848	0.577542	0.83
CST3	P01034	2131.16	100	5.04	376432	411839	330599	210748	CST3:28:S	1	T	VSPAAGSSPGKPPR	T	CST3:S:28:1:T	-0.542136	0.268548	0.809
CTSD	P07339	2721.49	100	5.39	109733	106730	115807	66327.1	CTSD:63:T	1	T	YSQAVPAVTEGPIPEVLK	T	CTSD:T:63:1:T	-0.249119	0.613719	0.959
CTSD	P07339	2559.43	100	5	166561	167183	189089	110031	CTSD:63:T	1	Tn	YSQAVPAVTEGPIPEVLK	Tn	CTSD:T:63:1:Tn	-0.158021	0.737202	0.959
CUTA	O60888	2069.06	100	3.94	12343.6	13096.2	8464.35	7684.38	CUTA:176:T	1	T	QVTESVSDSITVLP	T	CUTA:T:176:1:T	-0.655665	0.0133891	ND
CUTA	O60888	1907.01	100	4.15	54910.6	51401.4	33036.4	32232.2	CUTA:176:T	1	Tn	QVTESVSDSITVLP	Tn	CUTA:T:176:1:Tn	-0.703843	0.0441812	ND
DAG1	Q14118	3207.6	100	3.25	1.44458e+06	1858139	1013615	1.06971e+06	DAG1:729:S	2	T	RVPSEAPPTEVPDRDPEK	"T", "T"	DAG1:S:729:2:T	-0.664767	0.202743	0.856
DAG1	Q14118	2842.47	100	5.27	828633	925736	417817	441035	DAG1:734:T	1	T	RVPSEAPPTEVPDRDPEK	T	DAG1:T:734:1:T	-1.03047	0.0564503	0.856
DAG1	Q14118	3207.6	100	3.25	1.44458e+06	1858139	1013615	1.06971e+06	DAG1:734:T	2	T	RVPSEAPPTEVPDRDPEK	"T", "T"	DAG1:T:734:2:T	-0.664767	0.202743	0.856
DCBLD1	Q8N8Z6	2206.23	99.97	3.73	223996	222880	206370	206365	DCBLD1:430:T	1	T	KTSQSTSVSTK	T	DCBLD1:T:430:1:T	-0.114656	0.0207846	0.988
DCBLD1	Q8N8Z6	2571.36	100	4.49	167711	185153	87876.2	124964	DCBLD1:430:T	2	T	KTSQSTSVSTK	"T", "T"	DCBLD1:T:430:2:T	-0.729345	0.119776	0.988
DCBLD1	Q8N8Z6	2206.23	99.97	4.6	333378	341862	255356	288667	DCBLD1:431:S	1	T	KTSQSTSVSTK	T	DCBLD1:S:431:1:T	-0.311733	0.140497	0.988
DCBLD1	Q8N8Z6	2571.36	100	4.49	167711	185153	87876.2	124964	DCBLD1:431:S	2	T	KTSQSTSVSTK	"T", "T"	DCBLD1:S:431:2:T	-0.729345	0.119776	0.988
DCBLD2	Q96PD2	2264.3	100	3.23	317677	337022	271091	438773	DCBLD2:461:T	1	T	GRPPKLTQPPPPR	T	DCBLD2:T:461:1:T	0.116708	0.797815	1.103
DDR1	Q08345	2803.34	99.73	2.24	37301.4	46194.4	38031.7	51641.6	DDR1:67:S	1	T	LESSDGDGAWCPAGSVFPK	T	DDR1:S:67:1:T	0.102976	0.745616	1.017
DENND3	A2RUS2	1906.02	99.65	2.12	285276	286673	288529	262806	DENND3:771:T	2	Tn	TTTTFLLRR	"Tn", "T"	DENND3:T:771:2:Tn	-0.0529568	0.569738	ND
DKK1	O94907	1615.92	100	2.72	187473	127296	265041	145540	DKK1:173:T	1	T	RTTLSSK	T	DKK1:T:173:1:T	0.383371	0.57003	0.576
DKK1	O94907	2505.24	100	6.22	1.34303e+06	1.0469e+06	687593	460981	DKK1:181:T	1	T	MYHTKGQEGSVCLR	T	DKK1:T:181:1:T	-1.05713	0.0870258	0.576
DKK1	O94907	2354.31	100	4.77	698373	566054	343109	348416	DKK1:32:T	1	T	VSATLNSVLNSNAIK	T	DKK1:T:32:1:T	-0.87063	0.144007	0.576
DKK1	O94907	3560.9	99.68	7.07	502550	349964	255761	245415	DKK1:61:S	1	T	NLPPPLGGAAGHPGSAVSAAPGILYPGGNK	T	DKK1:S:61:1:T	-0.766406	0.259554	0.576
DKK3	Q9UBP4	4446.2	99.42	5.18	66247	66229.7	64734.8	103794	DKK3:26:T	2	T	APAPTATSAPVKPGPALSYPQEEATLNEMFR	"T", "T"	DKK3:T:26:2:T	0.347254	0.525474	0.941
DKK3	Q9UBP4	4811.34	100	3.36	87071.6	107266	91630.5	193604	DKK3:26:T	3	T	APAPTATSAPVKPGPALSYPQEEATLNEMFR	"T", "T", "T"	DKK3:T:26:3:T	0.553587	0.533866	0.941
DKK3	Q9UBP4	4081.07	99.59	4.68	33590	41923.5	39213.9	48048.3	DKK3:28:T	1	T	APAPTATSAPVKPGPALSYPQEEATLNEMFR	T	DKK3:T:28:1:T	0.208623	0.435703	0.941
DKK3	Q9UBP4	4446.2	100	7.21	127282	132105	136350	281072	DKK3:28:T	2	T	APAPTATSAPVKPGPALSYPQEEATLNEMFR	"T", "T"	DKK3:T:28:2:T	0.686398	0.471888	0.941
DKK3	Q9UBP4	4811.34	99.47	3.37	78025	94216.5	51234.8	87699.4	DKK3:28:T	3	T	APAPTATSAPVKPGPALSYPQEEATLNEMFR	"T", "T", "T"	DKK3:T:28:3:T	-0.310031	0.523534	0.941
DKK3	Q9UBP4	4081.07	98.56	4.18	51486.8	45592.9	47129.2	85362.5	DKK3:29:S	1	T	APAPTATSAPVKPGPALSYPQEEATLNEMFR	T	DKK3:S:29:1:T	0.448661	0.522464	0.941
DKK3	Q9UBP4	4446.2	100	7.21	127282	132105	136350	281072	DKK3:29:S	2	T	APAPTATSAPVKPGPALSYPQEEATLNEMFR	"T", "T"	DKK3:S:29:2:T	0.686398	0.471888	0.941
DKK3	Q9UBP4	4811.34	98.99	3.36	87071.6	107266	91630.5	193604	DKK3:29:S	3	T	APAPTATSAPVKPGPALSYPQEEATLNEMFR	"T", "T", "T"	DKK3:S:29:3:T	0.553587	0.533866	0.941
DKK3	Q9UBP4	4081.07	100	7.13	144911	182530	140970	265424	DKK3:39:S	1	T	APAPTATSAPVKPGPALSYPQEEATLNEMFR	T	DKK3:S:39:1:T	0.311645	0.639479	0.941
DKK3	Q9UBP4	4811.34	99.79	4.57	160405	174715	157233	186305	DKK3:39:S	3	T	APAPTATSAPVKPGPALSYPQEEATLNEMFR	"T", "T", "T"	DKK3:S:39:3:T	0.0357896	0.82695	0.941
DKK3	Q9UBP4	4811.34	99.79	4.57	160405	174715	157233	186305	DKK3:40:Y	3	T	APAPTATSAPVKPGPALSYPQEEATLNEMFR	"T", "T", "T"	DKK3:Y:40:3:T	0.0357896	0.82695	0.941
DSE	Q9UL01	2357.26	100	3.54	941447	835449	685571	506810	DSE:797:S	1	T	IFAISQQQQQQSK	T	DSE:S:797:1:T	-0.575514	0.133655	ND
DSG2	Q14126	2311.25	100	4.2	1.4029e+06	1.64802e+06	661306	1.87721e+06	DSG2:249:T	1	T	DGNGEVTDKPVK	T	DSG2:T:249:1:T	-0.265255	0.746467	0.901
DSG2	Q14126	2109.27	100	2.82	569771	604339	387016	493524	DSG2:371:T	1	T	YKPTPIPIK	T	DSG2:T:371:1:T	-0.415106	0.195882	0.901
ECM1	Q16610	3770.65	100	6.19	827784	775399	513420	476712	ECM1:130:T	1	T	EGTPAPFGDQSHPEPESWNAAQHCQQDR	T	ECM1:T:130:1:T	-0.695246	0.0151415	0.792
ECM1	Q16610	3003.42	99.78	6.15	431258	470590	292323	292558	ECM1:534:T	1	T	GQGEQGSTGGTNISSTSEPKEE	T	ECM1:T:534:1:T	-0.62474	0.0785865	0.792
EDN1	P05305	2664.45	100	6.02	1.37671e+06	1.49412e+06	1.12116e+06	1.12469e+06	EDN1:100:T	1	T	ALENLLPTKATDRENR	T	EDN1:T:100:1:T	-0.354207	0.117942	0.827
EDN1	P05305	1668.84	100	2.75	15739.7	15596.2	10961.8	18941.9	EDN1:206:T	1	T	ERYVTHNR	T	EDN1:T:206:1:T	-0.0674919	0.886952	0.827
EDN1	P05305	1221.64	100	2.17	134497	110434	79503.8	118593	EDN1:206:T	1	Tn	YVTHNR	Tn	EDN1:T:206:1:Tn	-0.306169	0.432913	0.827
EFNA1	P20827	2618.52	100	5.6	723264	1.04134e+06	717349	832838	EFNA1:152:T	1	T	LKVTVSGKITHSPQA	T	EFNA1:T:152:1:T	-0.186902	0.621807	0.905
EFNA5	P52803	3579.71	98.27	3.47	36878.7	45595.2	33525.9	29949.4	EFNA5:195:S	1	T	VFDVNDKVENSLEPADDTVHESAEP	T	EFNA5:S:195:1:T	-0.377743	0.241764	0.88
EFNB1	P98172	3678.81	99.49	2.66	573362	735448	726435	605175	EFNB1:177:T	3	T	VGQDPNAVTPEQLTTSRPSK	"T", "T", "T"	EFNB1:T:177:3:T	0.0249148	0.921329	0.912
EFNB1	P98172	3313.68	99.74	2.68	619890	738601	705125	825011	EFNB1:178:T	2	T	VGQDPNAVTPEQLTTSRPSK	"T", "T"	EFNB1:T:178:2:T	0.171655	0.416034	0.912
EFNB1	P98172	3678.81	99.49	2.66	573362	735448	726435	605175	EFNB1:178:T	3	T	VGQDPNAVTPEQLTTSRPSK	"T", "T", "T"	EFNB1:T:178:3:T	0.0249148	0.921329	0.912
EFNB1	P98172	3313.68	100	2.68	619890	738601	705125	825011	EFNB1:179:S	2	T	VGQDPNAVTPEQLTTSRPSK	"T", "T"	EFNB1:S:179:2:T	0.171655	0.416034	0.912
EFNB1	P98172	3678.81	99.99	2.66	573362	735448	726435	605175	EFNB1:179:S	3	T	VGQDPNAVTPEQLTTSRPSK	"T", "T", "T"	EFNB1:S:179:3:T	0.0249148	0.921329	0.912
EFNB1	P98172	3935.07	100	6.86	971417	1.12107e+06	850397	943616	EFNB1:188:T	1	T	VGQDPNAVTPEQLTTSRPSKEADNTVK	T	EFNB1:T:188:1:T	-0.222031	0.256012	0.912
EFNB1	P98172	1437.78	100	2.35	2944480	3.26304e+06	1450113	1.95109e+06	EFNB1:188:T	1	Tn	EADNTVK	Tn	EFNB1:T:188:1:Tn	-0.867971	0.0571779	0.912
EFNB1	P98172	2880.39	100	3.42	321119	306894	254107	227984	EFNB1:188:T	2	T	EADNTVKMATQAPGSR	"T", "T"	EFNB1:T:188:2:T	-0.381488	0.0637577	0.912
EFNB1	P98172	3245.52	100	3.69	212645	209448	214975	207006	EFNB1:188:T	3	T	EADNTVKMATQAPGSR	"T", "T", "T"	EFNB1:T:188:3:T	-0.000382862	0.991288	0.912
EFNB1	P98172	2515.26	100	4.4	2.29944e+06	2.33075e+06	1.71296e+06	2.0355e+06	EFNB1:193:T	1	T	EADNTVKMATQAPGSR	T	EFNB1:T:193:1:T	-0.304771	0.22048	0.912
EFNB1	P98172	1366.68	100	2.38	39926	45507.3	36872.1	28561.1	EFNB1:193:T	1	Tn	MATQAPGSR	Tn	EFNB1:T:193:1:Tn	-0.384775	0.20172	0.912
EFNB1	P98172	2880.39	100	3.42	321119	306894	254107	227984	EFNB1:193:T	2	T	EADNTVKMATQAPGSR	"T", "T"	EFNB1:T:193:2:T	-0.381488	0.0637577	0.912
EFNB1	P98172	3245.52	100	3.69	212645	209448	214975	207006	EFNB1:193:T	3	T	EADNTVKMATQAPGSR	"T", "T", "T"	EFNB1:T:193:3:T	-0.000382862	0.991288	0.912
EFNB1	P98172	1877.87	100	2.9	64695.8	75140.6	45918.5	45364.8	EFNB1:198:S	2	T	MATQAPGSR	"T", "T"	EFNB1:S:198:2:T	-0.615319	0.13404	0.912
EFNB1	P98172	3245.52	100	3.69	212645	209448	214975	207006	EFNB1:198:S	3	T	EADNTVKMATQAPGSR	"T", "T", "T"	EFNB1:S:198:3:T	-0.000382862	0.991288	0.912
EFNB1	P98172	2982.5	100	6.8	9161996	11078210	5.4814e+06	5101596	EFNB1:211:T	1	T	GSLGDSDGKHETVNQEEK	T	EFNB1:T:211:1:T	-0.935475	0.113765	0.912
EFNB2	P52799	2094.96	100	2.36	248734	267068	110127	215322	EFNB2:173:S	2	T	VGQDASSAGSTR	"T", "T"	EFNB2:S:173:2:T	-0.664384	0.314562	0.842
EFNB2	P52799	1729.83	100	3.75	285379	336630	269723	299934	EFNB2:174:T	1	T	VGQDASSAGSTR	T	EFNB2:T:174:1:T	-0.126841	0.489762	0.842
EFNB2	P52799	1567.78	100	3.34	173923	216188	165662	165070	EFNB2:174:T	1	Tn	VGQDASSAGSTR	Tn	EFNB2:T:174:1:Tn	-0.238217	0.393779	0.842
EFNB2	P52799	2094.96	100	2.36	248734	267068	110127	215322	EFNB2:174:T	2	T	VGQDASSAGSTR	"T", "T"	EFNB2:T:174:2:T	-0.664384	0.314562	0.842
EGFL7	Q9UHF1	2188.04	99.86	2.48	134400	129213	77099	89534.1	EGFL7:54:T	1	T	VYQPFLTTCDGHR	T	EGFL7:T:54:1:T	-0.661744	0.0495923	ND
EIF2AK3	Q9NZJ5	3080.58	99.86	2.99	303023	326187	215374	307201	EIF2AK3:282:T	1	T	AGFIESTFKPNENTEESK	T	EIF2AK3:T:282:1:T	-0.267904	0.445393	ND
ERP44	Q9BS26	2528.13	99.7	3.23	209573	225578	186373	308698	ERP44:367:T	1	T	EFHHGPDPTDTAPGEQAQ	T	ERP44:T:367:1:T	0.186119	0.710005	0.978
ERP44	Q9BS26	4116.92	98.65	3.28	207323	205208	143861	241634	ERP44:380:S	1	T	EFHHGPDPTDTAPGEQAQDVASSPPESSFQK	T	ERP44:S:380:1:T	-0.0977875	0.828264	0.978
ETV3	P41162	2351.31	100	2.76	6.35911e+06	4.84184e+06	3.99434e+06	4.46652e+06	ETV3:375:S	1	T	VTTPTMASIPPRIK	T	ETV3:S:375:1:T	-0.404744	0.303327	ND
ETV3	P41162	2189.26	99.62	3.39	718999	557929	500744	604808	ETV3:375:S	1	Tn	VTTPTMASIPPRIK	Tn	ETV3:S:375:1:Tn	-0.20791	0.479142	ND
EXTL2	Q9UBQ6	2152.26	100	3.7	1.15306e+06	1.15758e+06	872015	769591	EXTL2:42:S	1	T	ALLPSVKEDK	T	EXTL2:S:42:1:T	-0.493185	0.096165	0.862
F11R	Q9Y624	1758.91	100	3.24	192127	232720	157628	177043	F11R:30:T	1	Tn	SVTVHSSEPEVR	Tn	F11R:T:30:1:Tn	-0.344198	0.230664	0.968
FAM3A	P98173	2426.25	100	3.08	279159	314128	272983	223777	FAM3A:49:T	1	T	IQQLFTSPESSVTAAPR	T	FAM3A:T:49:1:T	-0.256181	0.263907	ND
FAM3C	Q92520	2294.26	100	6.9	3130965	3.82136e+06	5.56045e+06	3.09698e+06	FAM3C:51:T	1	T	SALDTAARSTKPPR	T	FAM3C:T:51:1:T	0.316442	0.61311	1.119
FAP	Q12884	1826.83	100	3.5	16318.1	17986.1	3721.19	3665.06	FAP:38:T	1	T	VHNSEENTMR	T	FAP:T:38:1:T	-2.21547	0.0391882	1.117
FBN2	P35556	1916.92	100	3.19	170275	134668	200271	114727	FBN2:2787:T	1	T	SIHEPDPTAVEQ	T	FBN2:T:2787:1:T	0.0468051	0.927567	0.835
FBN2	P35556	2197.11	100	2.91	31198.5	31176.2	32508.1	24690.7	FBN2:2787:T	1	Tn	SIHEPDPTAVEQISLE	Tn	FBN2:T:2787:1:Tn	-0.124975	0.627684	0.835
FBN2	P35556	2207.06	100	3.82	793760	511954	490638	436644	FBN2:51:T	1	T	SATAGSEGGFLAPEYR	T	FBN2:T:51:1:T	-0.493759	0.401705	0.835
FCGRT	P55899	2835.44	100	2.34	86059.6	84125.1	58054.3	37057.4	FCGRT:346:T	1	T	GDDTGVLLPTPGEAQDADLK	T	FCGRT:T:346:1:T	-0.839408	0.171017	ND
FGFBP1	Q14512	2243.25	100	4.43	457184	421677	184754	168579	FGFBP1:154:T	1	T	LVSSTLFGNTKPR	T	FGFBP1:T:154:1:T	-1.31461	0.0189464	0.655
FGFBP1	Q14512	2243.25	100	5.38	160793	143119	54358.6	62107.6	FGFBP1:159:T	1	T	LVSSTLFGNTKPR	T	FGFBP1:T:159:1:T	-1.38374	0.0313707	0.655
FGFBP1	Q14512	2174.18	100	3.92	1.1556e+06	930651	459943	636121	FGFBP1:166:T	1	T	KEKTEMSPR	T	FGFBP1:T:166:1:T	-0.928582	0.0802058	0.655
FGFBP1	Q14512	2179.1	99.92	3.07	856756	963011	317007	537997	FGFBP1:179:T	2	T	GKETTPSSLA	"T", "T"	FGFBP1:T:179:2:T	-1.08975	0.097659	0.655
FGFBP1	Q14512	2142.14	99.81	4.75	1.69475e+06	1.52586e+06	903449	950504	FGFBP1:180:T	1	T	GKETTPSSLAVTQ	T	FGFBP1:T:180:1:T	-0.796732	0.0613033	0.655
FGFBP1	Q14512	1994.98	99.88	2.7	297556	352586	102276	159221	FGFBP1:180:T	2	T	GKETTPSS	"T", "T"	FGFBP1:T:180:2:T	-1.31396	0.0391905	0.655
FGFBP1	Q14512	2771.31	100	2.69	957395	781330	464358	529322	FGFBP1:192:T	1	T	ATKAPECVEDPDMANQR	T	FGFBP1:T:192:1:T	-0.807176	0.115414	0.655
FGFBP1	Q14512	2712.51	100	4.94	354706	344527	242068	222016	FGFBP1:37:S	1	T	VVSEQKDTLGNTQIK	T	FGFBP1:S:37:1:T	-0.591391	0.0228539	0.655
FGFBP1	Q14512	2712.51	100	5.77	856947	721379	499399	494189	FGFBP1:46:T	1	T	VVSEQKDTLGNTQIK	T	FGFBP1:T:46:1:T	-0.667675	0.14458	0.655
FGFBP1	Q14512	2476.33	100	5.29	1.15525e+06	1161467	411335	349975	FGFBP1:62:T	1	T	GKFVTKDQANCR	T	FGFBP1:T:62:1:T	-1.60552	0.0237071	0.655
FGFBP1	Q14512	2285.18	100	3.56	531522	498170	164650	168425	FGFBP1:73:T	1	T	WAATEQEEGISLK	T	FGFBP1:T:73:1:T	-1.62829	0.0285051	0.655
FJX1	Q86VR8	1453.73	100	2.17	56984.4	49504.7	24490.7	29669.5	FJX1:99:S	1	T	QSRSEPR	T	FJX1:S:99:1:T	-0.975402	0.0374893	0.805
FLRT2	O43155	1777.94	100	2.34	1.48505e+06	1.47652e+06	1.02141e+06	1.06003e+06	FLRT2:418:T	1	T	ERVTPPISER	T	FLRT2:T:418:1:T	-0.508779	0.0215929	0.971
FLRT3	Q9NZU0	2981.45	100	4.98	37766.4	41917.1	36705.8	48529.9	FLRT3:397:T	3	T	LTKDHQTTGSPSR	"T", "T", "T"	FLRT3:T:397:3:T	0.0971772	0.722483	1.028
FLRT3	Q9NZU0	2037.05	99.86	2.81	42000.9	39347.4	36787.3	38674.4	FLRT3:402:T	1	T	DHQTTGSPSRK	T	FLRT3:T:402:1:T	-0.108367	0.225746	1.028
FLRT3	Q9NZU0	2616.31	100	5.89	93522.5	107596	139908	148815	FLRT3:402:T	2	T	LTKDHQTTGSPSR	"T", "T"	FLRT3:T:402:2:T	0.521639	0.0483757	1.028
FLRT3	Q9NZU0	2981.45	100	4.98	37766.4	41917.1	36705.8	48529.9	FLRT3:402:T	3	T	LTKDHQTTGSPSR	"T", "T", "T"	FLRT3:T:402:3:T	0.0971772	0.722483	1.028
FLRT3	Q9NZU0	2037.05	100	4.5	34377.3	41761.6	73752.4	36378.1	FLRT3:403:T	1	T	DHQTTGSPSRK	T	FLRT3:T:403:1:T	0.532509	0.52736	1.028
FLRT3	Q9NZU0	2616.31	100	5.89	93522.5	107596	139908	148815	FLRT3:403:T	2	T	LTKDHQTTGSPSR	"T", "T"	FLRT3:T:403:2:T	0.521639	0.0483757	1.028
FLRT3	Q9NZU0	2981.45	100	4.98	37766.4	41917.1	36705.8	48529.9	FLRT3:403:T	3	T	LTKDHQTTGSPSR	"T", "T", "T"	FLRT3:T:403:3:T	0.0971772	0.722483	1.028
FLRT3	Q9NZU0	2767.31	100	2.66	46388.6	48427.5	63919.2	32797.3	FLRT3:405:S	3	T	DHQTTGSPSRK	"T", "T", "T"	FLRT3:S:405:3:T	0.0286288	0.961195	1.028
FLRT3	Q9NZU0	1794.16	100	2.7	709596	794533	730043	685192	FLRT3:412:T	1	Tn	KTITITVK	Tn	FLRT3:T:412:1:Tn	-0.0878868	0.47781	1.028
FN1	P02751	2316.17	100	3.15	483865	513939	436598	444923	FN1:1302:Y	1	T	YSPVKNEEDVAEL	T	FN1:Y:1302:1:T	-0.178761	0.140572	0.806
FN1	P02751	2316.17	100	3.79	514313	560990	395390	421629	FN1:1303:S	1	T	YSPVKNEEDVAEL	T	FN1:S:1303:1:T	-0.396303	0.0632178	0.806
FN1	P02751	3530.82	100	5.22	362465	383942	266282	290049	FN1:1546:S	1	T	TEIDKPSQMQVTDVQDNSISVK	T	FN1:S:1546:1:T	-0.424018	0.0278991	0.806
FN1	P02751	3571.85	100	2.79	3281921	3232532	2.30545e+06	2.49787e+06	FN1:1546:S	2	Tn	TEIDKPSQMQVTDVQDNSISVK	"Tn", "Tn"	FN1:S:1546:2:Tn	-0.439613	0.0571373	0.806
FN1	P02751	4083.04	100	4.22	1.26837e+06	1.34942e+06	559898	485492	FN1:1546:S	3	T	TEIDKPSQMQVTDVQDNSISVK	"T", "Tn", "T"	FN1:S:1546:3:T	-1.3243	0.00500417	0.806
FN1	P02751	3530.82	99.6	5.68	7690034	7242642	4843928	5.80171e+06	FN1:1551:T	1	T	TEIDKPSQMQVTDVQDNSISVK	T	FN1:T:1551:1:T	-0.488211	0.0959217	0.806
FN1	P02751	3368.77	100	6.07	480493	445756	317945	428042	FN1:1551:T	1	Tn	TEIDKPSQMQVTDVQDNSISVK	Tn	FN1:T:1551:1:Tn	-0.312249	0.331928	0.806
FN1	P02751	3895.96	100	4.69	1.38385e+06	1.49357e+06	675175	842496	FN1:1551:T	2	T	TEIDKPSQMQVTDVQDNSISVK	"T", "T"	FN1:T:1551:2:T	-0.92292	0.0302954	0.806
FN1	P02751	3571.85	100	2.79	3281921	3232532	2.30545e+06	2.49787e+06	FN1:1551:T	2	Tn	TEIDKPSQMQVTDVQDNSISVK	"Tn", "Tn"	FN1:T:1551:2:Tn	-0.439613	0.0571373	0.806
FN1	P02751	4099.04	99.3	3.98	2.38145e+06	2.27629e+06	810678	775171	FN1:1551:T	3	T	TEIDKPSQMQVTDVQDNSISVK	"T", "T", "Tn"	FN1:T:1551:3:T	-1.55438	0.0115529	0.806
FN1	P02751	4083.04	100	4.22	1.26837e+06	1.34942e+06	559898	485492	FN1:1551:T	3	Tn	TEIDKPSQMQVTDVQDNSISVK	"T", "Tn", "T"	FN1:T:1551:3:Tn	-1.3243	0.00500417	0.806
FN1	P02751	3895.96	99.06	4.86	296867	292486	142204	184565	FN1:1557:S	2	T	TEIDKPSQMQVTDVQDNSISVK	"T", "T"	FN1:S:1557:2:T	-0.850862	0.0988369	0.806
FN1	P02751	4245.09	100	5.32	1.1649e+06	1.17889e+06	519557	332574	FN1:1557:S	3	T	TEIDKPSQMQVTDVQDNSISVK	"T", "T", "T"	FN1:S:1557:3:T	-1.4597	0.0779427	0.806
FN1	P02751	4099.04	99.3	3.98	2.38145e+06	2.27629e+06	810678	775171	FN1:1557:S	3	Tn	TEIDKPSQMQVTDVQDNSISVK	"T", "T", "Tn"	FN1:S:1557:3:Tn	-1.55438	0.0115529	0.806
FN1	P02751	3530.82	100	6.25	1.54254e+06	1.62571e+06	589071	706870	FN1:1559:S	1	T	TEIDKPSQMQVTDVQDNSISVK	T	FN1:S:1559:1:T	-1.28968	0.00871453	0.806
FN1	P02751	3895.96	100	4.69	1.38385e+06	1.49357e+06	675175	842496	FN1:1559:S	2	T	TEIDKPSQMQVTDVQDNSISVK	"T", "T"	FN1:S:1559:2:T	-0.92292	0.0302954	0.806
FN1	P02751	4245.09	100	5.32	1.1649e+06	1.17889e+06	519557	332574	FN1:1559:S	3	T	TEIDKPSQMQVTDVQDNSISVK	"T", "T", "T"	FN1:S:1559:3:T	-1.4597	0.0779427	0.806
FN1	P02751	2800.5	100	6.22	1.34664e+06	1.27472e+06	1.1846e+06	1.14987e+06	FN1:1565:S	1	T	WLPSSSPVTGYRVTTTPK	T	FN1:S:1565:1:T	-0.167224	0.109999	0.806
FN1	P02751	1781.93	99.93	3.2	552967	504856	500432	466296	FN1:1565:S	1	Tn	WLPSSSPVTGYR	Tn	FN1:S:1565:1:Tn	-0.129915	0.275443	0.806
FN1	P02751	2153.01	99.88	3.2	56417.3	52454.2	38373.7	58259.4	FN1:1565:S	2	T	WLPSSSPVTGY	"T", "T"	FN1:S:1565:2:T	-0.172036	0.648199	0.806
FN1	P02751	3530.77	100	3.61	596250	558435	509424	405337	FN1:1565:S	3	T	WLPSSSPVTGYRVTTTPK	"T", "T", "T"	FN1:S:1565:3:T	-0.336033	0.232383	0.806
FN1	P02751	2309.11	100	2.57	291747	259742	211689	170282	FN1:1566:S	2	T	WLPSSSPVTGYR	"T", "T"	FN1:S:1566:2:T	-0.529873	0.0905499	0.806
FN1	P02751	3530.77	100	3.61	596250	558435	509424	405337	FN1:1566:S	3	T	WLPSSSPVTGYRVTTTPK	"T", "T", "T"	FN1:S:1566:3:T	-0.336033	0.232383	0.806
FN1	P02751	1943.98	100	4.03	1.68977e+06	1.4732e+06	1.41018e+06	1.62976e+06	FN1:1567:S	1	T	WLPSSSPVTGYR	T	FN1:S:1567:1:T	-0.0572382	0.728523	0.806
FN1	P02751	1781.93	100	3.53	423172	344797	357990	370450	FN1:1567:S	1	Tn	WLPSSSPVTGYR	Tn	FN1:S:1567:1:Tn	-0.0762372	0.702581	0.806
FN1	P02751	4046.13	98.95	4.89	255322	243850	225948	304190	FN1:1567:S	2	T	WLPSSSPVTGYRVTTTPKNGPGPTK	"T", "T"	FN1:S:1567:2:T	0.0868337	0.760261	0.806
FN1	P02751	3530.77	99.59	3.05	278681	273535	180799	229690	FN1:1567:S	3	T	WLPSSSPVTGYRVTTTPK	"T", "T", "T"	FN1:S:1567:3:T	-0.427887	0.208177	0.806
FN1	P02751	4261.03	99.62	3.55	244919	249726	186678	157457	FN1:1567:S	5	T	WLPSSSPVTGYRVTTTPK	"T", "T", "T", "T", "T"	FN1:S:1567:5:T	-0.523419	0.114394	0.806
FN1	P02751	1943.98	100	2.9	456632	434861	336098	358492	FN1:1570:T	1	T	WLPSSSPVTGYR	T	FN1:T:1570:1:T	-0.360062	0.0242968	0.806
FN1	P02751	2309.11	99.92	2.31	279054	273239	189020	238126	FN1:1570:T	2	T	WLPSSSPVTGYR	"T", "T"	FN1:T:1570:2:T	-0.370704	0.23405	0.806
FN1	P02751	3530.77	99.8	2.69	539990	527652	442119	366986	FN1:1570:T	3	T	WLPSSSPVTGYRVTTTPK	"T", "T", "T"	FN1:T:1570:3:T	-0.40003	0.172091	0.806
FN1	P02751	3895.9	99.99	3.21	653208	634467	473218	409897	FN1:1570:T	4	T	WLPSSSPVTGYRVTTTPK	"T", "T", "T", "T"	FN1:T:1570:4:T	-0.544094	0.0782016	0.806
FN1	P02751	4261.03	99.62	3.55	244919	249726	186678	157457	FN1:1570:T	5	T	WLPSSSPVTGYRVTTTPK	"T", "T", "T", "T", "T"	FN1:T:1570:5:T	-0.523419	0.114394	0.806
FN1	P02751	2800.5	99.79	5.97	244707	238733	211888	222865	FN1:1572:Y	1	T	WLPSSSPVTGYRVTTTPK	T	FN1:Y:1572:1:T	-0.153141	0.0893376	0.806
FN1	P02751	3530.77	99.64	3.54	1.90307e+06	1.74685e+06	1.45142e+06	1.50822e+06	FN1:1572:Y	3	T	WLPSSSPVTGYRVTTTPK	"T", "T", "T"	FN1:Y:1572:3:T	-0.302439	0.110248	0.806
FN1	P02751	3895.9	99.71	3.21	653208	634467	473218	409897	FN1:1572:Y	4	T	WLPSSSPVTGYRVTTTPK	"T", "T", "T", "T"	FN1:Y:1572:4:T	-0.544094	0.0782016	0.806
FN1	P02751	4261.03	100	3.55	244919	249726	186678	157457	FN1:1572:Y	5	T	WLPSSSPVTGYRVTTTPK	"T", "T", "T", "T", "T"	FN1:Y:1572:5:T	-0.523419	0.114394	0.806
[truncated: 700 more rows]

## Sheet: ∆GALNT2_Glycoproteome
Gene	Accessions	Theo MHplus in Da	Prob	XCorr	Abundance 126	Abundance 127	Abundance 128	Abundance 129	Abundance 130	Abundance 131	GlycoSite	GlyNum	GlycanType	Sequence	Modi	Identifier	log2(KO/WT)	pvalue	pvalue (FDR adj.)	Proteome: log2(KO/WT)
[truncated: 2,597 more rows]

[truncated: 16 more sheets: ∆GALNT2_TargetList, ∆GALNT2_Glycosecretome, ∆GALNT3_Glycoproteome, ∆GALNT3_TargetList, ∆GALNT6_Glycoproteome, ∆GALNT6_TargetList, ∆GALNT7_Glycoproteome, ∆GALNT7_TargetList, ∆GALNT10_Glycoproteome, ∆GALNT10_TargetList, ∆GALNT11_Glycoproteome, ∆GALNT11_TargetList, ∆GALNT14_Glycoproteome, ∆GALNT14_TargetList, ∆GALNT18_Glycoproteome, ∆GALNT18_TargetList]
