# Supplementary material for: Global mapping of GalNAc-T isoform-specificities and O-glycosylation site-occupancy in a tissue-forming human cell line
Source: Nat Commun. 2022 Oct 21;13:6257. doi: 10.1038/s41467-022-33806-8 (PMC9587226; doi:10.1038/s41467-022-33806-8)
Supplement: Supplementary file 6 — Supplementary Dataset 3 [file 41467_2022_33806_MOESM6_ESM.xlsx]

## Sheet: Supplementary Data 3 Legend
Supplementary Data 3. O-glycosylated patches in the N/TERT-1 proteome. This table provides more detailed information on the identified glycan patches (>=5 O-glycans within 25 amino acids) within the N/TERT-1 proteome, listing specific sites, patch size (number of glycans), and patch length (distance from first glycan to last). Aditionally, a comparison is also made with previously described mucin…

## Sheet: GlycanPatches_NTERT-1
ID	Gene	Patch_ID	GlycoSite	Site	Patch_Size	Patch_Length
P05067	APP	APP	APP:651:T	651	5	13
P05067	APP	APP	APP:652:T	652
P05067	APP	APP	APP:656:S	656
P05067	APP	APP	APP:659:T	659
P05067	APP	APP	APP:663:T	663
O60513	B4GALT4	B4GALT4	B4GALT4:54:T	54	5	16
O60513	B4GALT4	B4GALT4	B4GALT4:62:T	62
O60513	B4GALT4	B4GALT4	B4GALT4:64:T	64
O60513	B4GALT4	B4GALT4	B4GALT4:68:S	68
O60513	B4GALT4	B4GALT4	B4GALT4:69:T	69
P16070	CD44	CD44	CD44:169:Y	169	5	16
P16070	CD44	CD44	CD44:171:S	171
P16070	CD44	CD44	CD44:174:T	174
P16070	CD44	CD44	CD44:183:S	183
P16070	CD44	CD44	CD44:184:S	184
P16070	CD44	CD44_1	CD44:213:T	213	5	24
P16070	CD44	CD44_1	CD44:216:T	216
P16070	CD44	CD44_1	CD44:232:T	232
P16070	CD44	CD44_1	CD44:234:T	234
P16070	CD44	CD44_1	CD44:236:T	236
Q96PD2	DCBLD2	DCBLD2	DCBLD2:505:T	505	5	14
Q96PD2	DCBLD2	DCBLD2	DCBLD2:508:T	508
Q96PD2	DCBLD2	DCBLD2	DCBLD2:509:T	509
Q96PD2	DCBLD2	DCBLD2	DCBLD2:517:T	517
Q96PD2	DCBLD2	DCBLD2	DCBLD2:518:T	518
Q9Y624	F11R	F11R	F11R:133:S	133	5	12
Q9Y624	F11R	F11R	F11R:136:T	136
Q9Y624	F11R	F11R	F11R:141:S	141
Q9Y624	F11R	F11R	F11R:142:S	142
Q9Y624	F11R	F11R	F11R:144:T	144
P02751	FN1	FN1	FN1:19:T	19	5	23
P02751	FN1	FN1	FN1:23:S	23
P02751	FN1	FN1	FN1:24:T	24
P02751	FN1	FN1	FN1:27:S	27
P02751	FN1	FN1	FN1:41:S	41
Q7Z7M9	GALNT5	GALNT5	GALNT5:260:T	260	5	23
Q7Z7M9	GALNT5	GALNT5	GALNT5:262:S	262
Q7Z7M9	GALNT5	GALNT5	GALNT5:274:T	274
Q7Z7M9	GALNT5	GALNT5	GALNT5:275:S	275
Q7Z7M9	GALNT5	GALNT5	GALNT5:282:T	282
O94923	GLCE	GLCE	GLCE:44:S	44	5	21
O94923	GLCE	GLCE	GLCE:45:S	45
O94923	GLCE	GLCE	GLCE:59:S	59
O94923	GLCE	GLCE	GLCE:61:S	61
O94923	GLCE	GLCE	GLCE:64:Y	64
Q3T906	GNPTAB	GNPTAB	GNPTAB:773:S	773	5	22
Q3T906	GNPTAB	GNPTAB	GNPTAB:778:S	778
Q3T906	GNPTAB	GNPTAB	GNPTAB:782:S	782
Q3T906	GNPTAB	GNPTAB	GNPTAB:789:T	789
Q3T906	GNPTAB	GNPTAB	GNPTAB:794:S	794
O00461	GOLIM4	GOLIM4	GOLIM4:216:T	216	5	25
O00461	GOLIM4	GOLIM4	GOLIM4:222:S	222
O00461	GOLIM4	GOLIM4	GOLIM4:229:T	229
O00461	GOLIM4	GOLIM4	GOLIM4:234:Y	234
O00461	GOLIM4	GOLIM4	GOLIM4:240:T	240
Q8NBJ4	GOLM1	GOLM1	GOLM1:218:T	218	5	23
Q8NBJ4	GOLM1	GOLM1	GOLM1:233:S	233
Q8NBJ4	GOLM1	GOLM1	GOLM1:235:T	235
Q8NBJ4	GOLM1	GOLM1	GOLM1:239:S	239
Q8NBJ4	GOLM1	GOLM1	GOLM1:240:S	240
Q16270	IGFBP7	IGFBP7	IGFBP7:236:S	236	5	25
Q16270	IGFBP7	IGFBP7	IGFBP7:239:S	239
Q16270	IGFBP7	IGFBP7	IGFBP7:253:S	253
Q16270	IGFBP7	IGFBP7	IGFBP7:258:S	258
Q16270	IGFBP7	IGFBP7	IGFBP7:260:S	260
Q9GZZ8	LACRT	LACRT	LACRT:75:T	75	5	21
Q9GZZ8	LACRT	LACRT	LACRT:76:S	76
Q9GZZ8	LACRT	LACRT	LACRT:77:S	77
Q9GZZ8	LACRT	LACRT	LACRT:91:S	91
Q9GZZ8	LACRT	LACRT	LACRT:95:T	95
Q86VZ4	LRP11	LRP11	LRP11:355:T	355	5	13
Q86VZ4	LRP11	LRP11	LRP11:357:T	357
Q86VZ4	LRP11	LRP11	LRP11:360:S	360
Q86VZ4	LRP11	LRP11	LRP11:366:T	366
Q86VZ4	LRP11	LRP11	LRP11:367:T	367
Q14114	LRP8	LRP8	LRP8:758:T	758	5	18
Q14114	LRP8	LRP8	LRP8:763:T	763
Q14114	LRP8	LRP8	LRP8:764:T	764
Q14114	LRP8	LRP8	LRP8:774:S	774
Q14114	LRP8	LRP8	LRP8:775:T	775
O95274	LYPD3	LYPD3	LYPD3:276:T	276	5	22
O95274	LYPD3	LYPD3	LYPD3:277:S	277
O95274	LYPD3	LYPD3	LYPD3:279:T	279
O95274	LYPD3	LYPD3	LYPD3:289:S	289
O95274	LYPD3	LYPD3	LYPD3:297:T	297
Q7Z3D4	LYSMD3	LYSMD3	LYSMD3:279:T	279	5	21
Q7Z3D4	LYSMD3	LYSMD3	LYSMD3:285:S	285
Q7Z3D4	LYSMD3	LYSMD3	LYSMD3:294:S	294
Q7Z3D4	LYSMD3	LYSMD3	LYSMD3:297:S	297
Q7Z3D4	LYSMD3	LYSMD3	LYSMD3:299:S	299
Q5JRA6	MIA3	MIA3	MIA3:1096:S	1096	5	20
Q5JRA6	MIA3	MIA3	MIA3:1099:S	1099
Q5JRA6	MIA3	MIA3	MIA3:1104:T	1104
Q5JRA6	MIA3	MIA3	MIA3:1114:T	1114
Q5JRA6	MIA3	MIA3	MIA3:1115:T	1115
O14786	NRP1	NRP1	NRP1:827:T	827	5	18
O14786	NRP1	NRP1	NRP1:829:S	829
O14786	NRP1	NRP1	NRP1:830:T	830
O14786	NRP1	NRP1	NRP1:833:Y	833
O14786	NRP1	NRP1	NRP1:844:S	844
P42857	NSG1	NSG1	NSG1:144:Y	144	5	19
P42857	NSG1	NSG1	NSG1:145:T	145
P42857	NSG1	NSG1	NSG1:150:Y	150
P42857	NSG1	NSG1	NSG1:160:S	160
P42857	NSG1	NSG1	NSG1:162:S	162
Q86YL7	PDPN	PDPN	PDPN:52:T	52	5	25
Q86YL7	PDPN	PDPN	PDPN:66:T	66
Q86YL7	PDPN	PDPN	PDPN:70:T	70
Q86YL7	PDPN	PDPN	PDPN:71:S	71
Q86YL7	PDPN	PDPN	PDPN:76:T	76
Q8IY17	PNPLA6	PNPLA6	PNPLA6:12:T	12	5	11
Q8IY17	PNPLA6	PNPLA6	PNPLA6:13:S	13
Q8IY17	PNPLA6	PNPLA6	PNPLA6:19:T	19
Q8IY17	PNPLA6	PNPLA6	PNPLA6:21:S	21
Q8IY17	PNPLA6	PNPLA6	PNPLA6:22:S	22
O00391	QSOX1	QSOX1	QSOX1:276:T	276	5	14
O00391	QSOX1	QSOX1	QSOX1:277:T	277
O00391	QSOX1	QSOX1	QSOX1:281:T	281
O00391	QSOX1	QSOX1	QSOX1:282:T	282
O00391	QSOX1	QSOX1	QSOX1:289:T	289
Q9UBV2	SEL1L	SEL1L	SEL1L:37:T	37	5	14
Q9UBV2	SEL1L	SEL1L	SEL1L:38:T	38
Q9UBV2	SEL1L	SEL1L	SEL1L:44:S	44
Q9UBV2	SEL1L	SEL1L	SEL1L:49:T	49
Q9UBV2	SEL1L	SEL1L	SEL1L:50:T	50
P05120	SERPINB2	SERPINB2	SERPINB2:69:T	69	5	22
P05120	SERPINB2	SERPINB2	SERPINB2:72:T	72
P05120	SERPINB2	SERPINB2	SERPINB2:77:T	77
P05120	SERPINB2	SERPINB2	SERPINB2:78:S	78
P05120	SERPINB2	SERPINB2	SERPINB2:90:Y	90
O43291	SPINT2	SPINT2	SPINT2:101:T	101	5	12
O43291	SPINT2	SPINT2	SPINT2:102:S	102
O43291	SPINT2	SPINT2	SPINT2:108:S	108
O43291	SPINT2	SPINT2	SPINT2:109:S	109
O43291	SPINT2	SPINT2	SPINT2:112:S	112
Q9UJ37	ST6GALNAC2	ST6GALNAC2	ST6GALNAC2:45:T	45	5	16
Q9UJ37	ST6GALNAC2	ST6GALNAC2	ST6GALNAC2:46:S	46
Q9UJ37	ST6GALNAC2	ST6GALNAC2	ST6GALNAC2:53:S	53
Q9UJ37	ST6GALNAC2	ST6GALNAC2	ST6GALNAC2:56:S	56
Q9UJ37	ST6GALNAC2	ST6GALNAC2	ST6GALNAC2:60:T	60
O43493	TGOLN2	TGOLN2	TGOLN2:132:T	132	5	15
O43493	TGOLN2	TGOLN2	TGOLN2:136:S	136
O43493	TGOLN2	TGOLN2	TGOLN2:137:T	137
O43493	TGOLN2	TGOLN2	TGOLN2:140:S	140
O43493	TGOLN2	TGOLN2	TGOLN2:146:T	146
O43493	TGOLN2	TGOLN2_1	TGOLN2:160:T	160	5	23
O43493	TGOLN2	TGOLN2_1	TGOLN2:166:S	166
O43493	TGOLN2	TGOLN2_1	TGOLN2:174:T	174
O43493	TGOLN2	TGOLN2_1	TGOLN2:175:T	175
O43493	TGOLN2	TGOLN2_1	TGOLN2:182:S	182
O43493	TGOLN2	TGOLN2_2	TGOLN2:221:S	221	5	25
O43493	TGOLN2	TGOLN2_2	TGOLN2:236:S	236
O43493	TGOLN2	TGOLN2_2	TGOLN2:238:S	238
O43493	TGOLN2	TGOLN2_2	TGOLN2:244:T	244
O43493	TGOLN2	TGOLN2_2	TGOLN2:245:S	245
O43493	TGOLN2	TGOLN2_3	TGOLN2:337:S	337	5	16
O43493	TGOLN2	TGOLN2_3	TGOLN2:347:S	347
O43493	TGOLN2	TGOLN2_3	TGOLN2:349:S	349
O43493	TGOLN2	TGOLN2_3	TGOLN2:351:S	351
O43493	TGOLN2	TGOLN2_3	TGOLN2:352:S	352
O75509	TNFRSF21	TNFRSF21	TNFRSF21:315:S	315	5	12
O75509	TNFRSF21	TNFRSF21	TNFRSF21:319:T	319
O75509	TNFRSF21	TNFRSF21	TNFRSF21:324:S	324
O75509	TNFRSF21	TNFRSF21	TNFRSF21:325:S	325
O75509	TNFRSF21	TNFRSF21	TNFRSF21:326:T	326
Q86Y38	XYLT1	XYLT1	XYLT1:234:S	234	5	16
Q86Y38	XYLT1	XYLT1	XYLT1:242:T	242
Q86Y38	XYLT1	XYLT1	XYLT1:245:S	245
Q86Y38	XYLT1	XYLT1	XYLT1:246:S	246
Q86Y38	XYLT1	XYLT1	XYLT1:249:T	249
Q7Z7G0	ABI3BP	ABI3BP	ABI3BP:505:T	505	6	24
Q7Z7G0	ABI3BP	ABI3BP	ABI3BP:506:T	506
Q7Z7G0	ABI3BP	ABI3BP	ABI3BP:512:T	512
Q7Z7G0	ABI3BP	ABI3BP	ABI3BP:516:S	516
Q7Z7G0	ABI3BP	ABI3BP	ABI3BP:524:S	524
Q7Z7G0	ABI3BP	ABI3BP	ABI3BP:528:T	528
P05067	APP	APP	APP:352:T	352	6	20
P05067	APP	APP	APP:353:T	353
P05067	APP	APP	APP:366:T	366
P05067	APP	APP	APP:367:T	367
P05067	APP	APP	APP:370:S	370
P05067	APP	APP	APP:371:T	371
Q04900	CD164	CD164	CD164:127:T	127	6	24
Q04900	CD164	CD164	CD164:131:S	131
Q04900	CD164	CD164	CD164:134:T	134
Q04900	CD164	CD164	CD164:135:T	135
Q04900	CD164	CD164	CD164:148:T	148
Q04900	CD164	CD164	CD164:150:T	150
Q9NPF0	CD320	CD320	CD320:40:T	40	6	18
Q9NPF0	CD320	CD320	CD320:42:T	42
Q9NPF0	CD320	CD320	CD320:43:S	43
Q9NPF0	CD320	CD320	CD320:50:S	50
Q9NPF0	CD320	CD320	CD320:53:S	53
Q9NPF0	CD320	CD320	CD320:57:T	57
P34810	CD68	CD68	CD68:29:S	29	6	13
P34810	CD68	CD68	CD68:31:T	31
P34810	CD68	CD68	CD68:35:S	35
P34810	CD68	CD68	CD68:37:T	37
P34810	CD68	CD68	CD68:39:T	39
P34810	CD68	CD68	CD68:41:T	41
O75976	CPD	CPD	CPD:40:T	40	6	6
O75976	CPD	CPD	CPD:41:T	41
O75976	CPD	CPD	CPD:42:T	42
O75976	CPD	CPD	CPD:43:T	43
O75976	CPD	CPD	CPD:44:T	44
O75976	CPD	CPD	CPD:45:S	45
Q14118	DAG1	DAG1	DAG1:418:T	418	6	14
Q14118	DAG1	DAG1	DAG1:421:T	421
Q14118	DAG1	DAG1	DAG1:422:T	422
Q14118	DAG1	DAG1	DAG1:423:T	423
Q14118	DAG1	DAG1	DAG1:424:T	424
Q14118	DAG1	DAG1	DAG1:431:T	431
O94919	ENDOD1	ENDOD1	ENDOD1:301:S	301	6	8
O94919	ENDOD1	ENDOD1	ENDOD1:302:S	302
O94919	ENDOD1	ENDOD1	ENDOD1:303:S	303
O94919	ENDOD1	ENDOD1	ENDOD1:306:S	306
O94919	ENDOD1	ENDOD1	ENDOD1:307:S	307
O94919	ENDOD1	ENDOD1	ENDOD1:308:T	308
Q9BS26	ERP44	ERP44	ERP44:367:T	367	6	20
Q9BS26	ERP44	ERP44	ERP44:369:T	369
Q9BS26	ERP44	ERP44	ERP44:380:S	380
Q9BS26	ERP44	ERP44	ERP44:381:S	381
Q9BS26	ERP44	ERP44	ERP44:385:S	385
Q9BS26	ERP44	ERP44	ERP44:386:S	386
P02751	FN1	FN1	FN1:2060:T	2060	6	17
P02751	FN1	FN1	FN1:2061:T	2061
P02751	FN1	FN1	FN1:2064:T	2064
P02751	FN1	FN1	FN1:2065:T	2065
P02751	FN1	FN1	FN1:2067:T	2067
P02751	FN1	FN1	FN1:2076:Y	2076
Q7Z7M9	GALNT5	GALNT5	GALNT5:367:S	367	6	20
Q7Z7M9	GALNT5	GALNT5	GALNT5:368:S	368
Q7Z7M9	GALNT5	GALNT5	GALNT5:369:S	369
Q7Z7M9	GALNT5	GALNT5	GALNT5:370:S	370
Q7Z7M9	GALNT5	GALNT5	GALNT5:381:T	381
Q7Z7M9	GALNT5	GALNT5	GALNT5:386:T	386
Q9NU53	GINM1	GINM1	GINM1:193:S	193	6	23
Q9NU53	GINM1	GINM1	GINM1:203:T	203
Q9NU53	GINM1	GINM1	GINM1:204:T	204
Q9NU53	GINM1	GINM1	GINM1:205:S	205
Q9NU53	GINM1	GINM1	GINM1:214:T	214
Q9NU53	GINM1	GINM1	GINM1:215:T	215
P35052	GPC1	GPC1	GPC1:508:S	508	6	15
P35052	GPC1	GPC1	GPC1:509:S	509
P35052	GPC1	GPC1	GPC1:510:S	510
P35052	GPC1	GPC1	GPC1:512:T	512
P35052	GPC1	GPC1	GPC1:515:T	515
P35052	GPC1	GPC1	GPC1:522:S	522
Q9NPR9	GPR108	GPR108	GPR108:159:T	159	6	20
Q9NPR9	GPR108	GPR108	GPR108:169:T	169
Q9NPR9	GPR108	GPR108	GPR108:170:S	170
Q9NPR9	GPR108	GPR108	GPR108:173:S	173
Q9NPR9	GPR108	GPR108	GPR108:177:S	177
Q9NPR9	GPR108	GPR108	GPR108:178:T	178
Q9ULI3	HEG1	HEG1	HEG1:345:S	345	6	24
Q9ULI3	HEG1	HEG1	HEG1:347:T	347
Q9ULI3	HEG1	HEG1	HEG1:349:S	349
Q9ULI3	HEG1	HEG1	HEG1:354:S	354
Q9ULI3	HEG1	HEG1	HEG1:356:T	356
Q9ULI3	HEG1	HEG1	HEG1:368:T	368
Q9ULI3	HEG1	HEG1_1	HEG1:918:T	918	6	24
Q9ULI3	HEG1	HEG1_1	HEG1:919:S	919
Q9ULI3	HEG1	HEG1_1	HEG1:922:T	922
Q9ULI3	HEG1	HEG1_1	HEG1:934:T	934
Q9ULI3	HEG1	HEG1_1	HEG1:938:S	938
Q9ULI3	HEG1	HEG1_1	HEG1:941:S	941
Q9Y4L1	HYOU1	HYOU1	HYOU1:580:T	580	6	21
Q9Y4L1	HYOU1	HYOU1	HYOU1:583:S	583
Q9Y4L1	HYOU1	HYOU1	HYOU1:589:T	589
Q9Y4L1	HYOU1	HYOU1	HYOU1:590:T	590
Q9Y4L1	HYOU1	HYOU1	HYOU1:598:T	598
Q9Y4L1	HYOU1	HYOU1	HYOU1:600:T	600
P11279	LAMP1	LAMP1	LAMP1:197:S	197	6	15
P11279	LAMP1	LAMP1	LAMP1:199:T	199
P11279	LAMP1	LAMP1	LAMP1:200:T	200
P11279	LAMP1	LAMP1	LAMP1:207:S	207
P11279	LAMP1	LAMP1	LAMP1:209:S	209
P11279	LAMP1	LAMP1	LAMP1:211:S	211
Q5SRI9	MANEA	MANEA	MANEA:64:S	64	6	23
Q5SRI9	MANEA	MANEA	MANEA:69:S	69
Q5SRI9	MANEA	MANEA	MANEA:71:T	71
Q5SRI9	MANEA	MANEA	MANEA:73:T	73
Q5SRI9	MANEA	MANEA	MANEA:82:T	82
Q5SRI9	MANEA	MANEA	MANEA:86:S	86
Q9NR99	MXRA5	MXRA5	MXRA5:1253:S	1253	6	20
Q9NR99	MXRA5	MXRA5	MXRA5:1255:S	1255
Q9NR99	MXRA5	MXRA5	MXRA5:1258:S	1258
Q9NR99	MXRA5	MXRA5	MXRA5:1260:S	1260
Q9NR99	MXRA5	MXRA5	MXRA5:1270:T	1270
Q9NR99	MXRA5	MXRA5	MXRA5:1272:S	1272
P12272	PTHLH	PTHLH	PTHLH:75:T	75	6	14
P12272	PTHLH	PTHLH	PTHLH:76:S	76
P12272	PTHLH	PTHLH	PTHLH:79:S	79
P12272	PTHLH	PTHLH	PTHLH:82:S	82
P12272	PTHLH	PTHLH	PTHLH:85:S	85
P12272	PTHLH	PTHLH	PTHLH:88:T	88
P18827	SDC1	SDC1	SDC1:76:T	76	6	17
P18827	SDC1	SDC1	SDC1:77:S	77
P18827	SDC1	SDC1	SDC1:86:T	86
P18827	SDC1	SDC1	SDC1:90:T	90
P18827	SDC1	SDC1	SDC1:91:S	91
P18827	SDC1	SDC1	SDC1:92:T	92
Q13433	SLC39A6	SLC39A6	SLC39A6:207:T	207	6	22
Q13433	SLC39A6	SLC39A6	SLC39A6:221:S	221
Q13433	SLC39A6	SLC39A6	SLC39A6:222:T	222
Q13433	SLC39A6	SLC39A6	SLC39A6:225:S	225
Q13433	SLC39A6	SLC39A6	SLC39A6:227:T	227
Q13433	SLC39A6	SLC39A6	SLC39A6:228:S	228
O43493	TGOLN2	TGOLN2	TGOLN2:54:T	54	6	23
O43493	TGOLN2	TGOLN2	TGOLN2:56:S	56
O43493	TGOLN2	TGOLN2	TGOLN2:62:T	62
O43493	TGOLN2	TGOLN2	TGOLN2:68:S	68
O43493	TGOLN2	TGOLN2	TGOLN2:71:S	71
O43493	TGOLN2	TGOLN2	TGOLN2:76:T	76
Q9BRN9	TM2D3	TM2D3	TM2D3:46:T	46	6	19
Q9BRN9	TM2D3	TM2D3	TM2D3:48:T	48
Q9BRN9	TM2D3	TM2D3	TM2D3:50:T	50
Q9BRN9	TM2D3	TM2D3	TM2D3:58:S	58
Q9BRN9	TM2D3	TM2D3	TM2D3:59:T	59
Q9BRN9	TM2D3	TM2D3	TM2D3:64:Y	64
O60507	TPST1	TPST1	TPST1:39:S	39	6	15
O60507	TPST1	TPST1	TPST1:46:S	46
O60507	TPST1	TPST1	TPST1:47:T	47
O60507	TPST1	TPST1	TPST1:49:T	49
O60507	TPST1	TPST1	TPST1:50:T	50
O60507	TPST1	TPST1	TPST1:53:T	53
Q8NBS9	TXNDC5	TXNDC5	TXNDC5:299:T	299	6	25
Q8NBS9	TXNDC5	TXNDC5	TXNDC5:302:T	302
Q8NBS9	TXNDC5	TXNDC5	TXNDC5:304:T	304
Q8NBS9	TXNDC5	TXNDC5	TXNDC5:306:T	306
Q8NBS9	TXNDC5	TXNDC5	TXNDC5:308:S	308
Q8NBS9	TXNDC5	TXNDC5	TXNDC5:323:T	323
P05067	APP	APP	APP:274:T	274	7	7
P05067	APP	APP	APP:275:T	275
P05067	APP	APP	APP:276:T	276
P05067	APP	APP	APP:277:T	277
P05067	APP	APP	APP:278:T	278
P05067	APP	APP	APP:279:T	279
P05067	APP	APP	APP:280:T	280
Q14118	DAG1	DAG1	DAG1:463:T	463	7	23
Q14118	DAG1	DAG1	DAG1:464:T	464
Q14118	DAG1	DAG1	DAG1:469:T	469
Q14118	DAG1	DAG1	DAG1:482:T	482
Q14118	DAG1	DAG1	DAG1:483:T	483
Q14118	DAG1	DAG1	DAG1:484:T	484
Q14118	DAG1	DAG1	DAG1:485:S	485
P02751	FN1	FN1	FN1:278:T	278	7	17
P02751	FN1	FN1	FN1:279:T	279
P02751	FN1	FN1	FN1:280:S	280
P02751	FN1	FN1	FN1:281:S	281
P02751	FN1	FN1	FN1:283:S	283
P02751	FN1	FN1	FN1:287:T	287
P02751	FN1	FN1	FN1:294:Y	294
P02751	FN1	FN1_1	FN1:2341:S	2341	7	14
P02751	FN1	FN1_1	FN1:2345:T	2345
P02751	FN1	FN1_1	FN1:2346:T	2346
P02751	FN1	FN1_1	FN1:2349:S	2349
P02751	FN1	FN1_1	FN1:2350:Y	2350
P02751	FN1	FN1_1	FN1:2353:Y	2353
P02751	FN1	FN1_1	FN1:2354:S	2354
Q7Z7M9	GALNT5	GALNT5	GALNT5:339:S	339	7	22
Q7Z7M9	GALNT5	GALNT5	GALNT5:341:S	341
Q7Z7M9	GALNT5	GALNT5	GALNT5:343:T	343
Q7Z7M9	GALNT5	GALNT5	GALNT5:345:T	345
Q7Z7M9	GALNT5	GALNT5	GALNT5:354:S	354
Q7Z7M9	GALNT5	GALNT5	GALNT5:356:S	356
Q7Z7M9	GALNT5	GALNT5	GALNT5:360:S	360
P11021	HSPA5	HSPA5	HSPA5:441:T	441	7	22
P11021	HSPA5	HSPA5	HSPA5:445:T	445
P11021	HSPA5	HSPA5	HSPA5:452:S	452
P11021	HSPA5	HSPA5	HSPA5:453:T	453
P11021	HSPA5	HSPA5	HSPA5:455:S	455
P11021	HSPA5	HSPA5	HSPA5:460:T	460
P11021	HSPA5	HSPA5	HSPA5:462:T	462
P13473	LAMP2	LAMP2	LAMP2:195:S	195	7	16
P13473	LAMP2	LAMP2	LAMP2:196:T	196
P13473	LAMP2	LAMP2	LAMP2:200:T	200
P13473	LAMP2	LAMP2	LAMP2:203:T	203
P13473	LAMP2	LAMP2	LAMP2:204:T	204
P13473	LAMP2	LAMP2	LAMP2:207:S	207
P13473	LAMP2	LAMP2	LAMP2:210:T	210
P01130	LDLR	LDLR	LDLR:749:T	749	7	20
P01130	LDLR	LDLR	LDLR:750:S	750
P01130	LDLR	LDLR	LDLR:756:T	756
P01130	LDLR	LDLR	LDLR:760:T	760
P01130	LDLR	LDLR	LDLR:761:T	761
P01130	LDLR	LDLR	LDLR:766:T	766
P01130	LDLR	LDLR	LDLR:768:S	768
Q7L1W4	LRRC8D	LRRC8D	LRRC8D:94:T	94	7	25
Q7L1W4	LRRC8D	LRRC8D	LRRC8D:102:T	102
Q7L1W4	LRRC8D	LRRC8D	LRRC8D:103:S	103
Q7L1W4	LRRC8D	LRRC8D	LRRC8D:106:T	106
Q7L1W4	LRRC8D	LRRC8D	LRRC8D:114:T	114
Q7L1W4	LRRC8D	LRRC8D	LRRC8D:115:Y	115
Q7L1W4	LRRC8D	LRRC8D	LRRC8D:118:T	118
P50281	MMP14	MMP14	MMP14:291:T	291	7	24
P50281	MMP14	MMP14	MMP14:299:T	299
P50281	MMP14	MMP14	MMP14:300:T	300
P50281	MMP14	MMP14	MMP14:301:S	301
P50281	MMP14	MMP14	MMP14:304:S	304
P50281	MMP14	MMP14	MMP14:313:T	313
P50281	MMP14	MMP14	MMP14:314:Y	314
Q02818	NUCB1	NUCB1	NUCB1:39:T	39	7	16
Q02818	NUCB1	NUCB1	NUCB1:42:T	42
Q02818	NUCB1	NUCB1	NUCB1:44:S	44
Q02818	NUCB1	NUCB1	NUCB1:47:T	47
Q02818	NUCB1	NUCB1	NUCB1:50:Y	50
Q02818	NUCB1	NUCB1	NUCB1:51:Y	51
Q02818	NUCB1	NUCB1	NUCB1:54:Y	54
O00468	AGRN	AGRN	AGRN:1292:S	1292	8	21
O00468	AGRN	AGRN	AGRN:1294:T	1294
O00468	AGRN	AGRN	AGRN:1295:S	1295
O00468	AGRN	AGRN	AGRN:1301:T	1301
O00468	AGRN	AGRN	AGRN:1302:T	1302
O00468	AGRN	AGRN	AGRN:1306:T	1306
O00468	AGRN	AGRN	AGRN:1307:T	1307
O00468	AGRN	AGRN	AGRN:1312:T	1312
Q8NC54	C5orf15	C5orf15	C5orf15:91:T	91	8	19
Q8NC54	C5orf15	C5orf15	C5orf15:92:T	92
Q8NC54	C5orf15	C5orf15	C5orf15:93:S	93
Q8NC54	C5orf15	C5orf15	C5orf15:94:T	94
Q8NC54	C5orf15	C5orf15	C5orf15:97:S	97
Q8NC54	C5orf15	C5orf15	C5orf15:101:S	101
Q8NC54	C5orf15	C5orf15	C5orf15:107:S	107
Q8NC54	C5orf15	C5orf15	C5orf15:109:T	109
Q8N8Z6	DCBLD1	DCBLD1	DCBLD1:426:T	426	8	17
Q8N8Z6	DCBLD1	DCBLD1	DCBLD1:427:S	427
Q8N8Z6	DCBLD1	DCBLD1	DCBLD1:429:S	429
Q8N8Z6	DCBLD1	DCBLD1	DCBLD1:430:T	430
Q8N8Z6	DCBLD1	DCBLD1	DCBLD1:431:S	431
Q8N8Z6	DCBLD1	DCBLD1	DCBLD1:433:S	433
Q8N8Z6	DCBLD1	DCBLD1	DCBLD1:434:T	434
Q8N8Z6	DCBLD1	DCBLD1	DCBLD1:442:T	442
P98172	EFNB1	EFNB1	EFNB1:177:T	177	8	25
P98172	EFNB1	EFNB1	EFNB1:178:T	178
P98172	EFNB1	EFNB1	EFNB1:179:S	179
P98172	EFNB1	EFNB1	EFNB1:182:S	182
P98172	EFNB1	EFNB1	EFNB1:188:T	188
P98172	EFNB1	EFNB1	EFNB1:193:T	193
P98172	EFNB1	EFNB1	EFNB1:198:S	198
P98172	EFNB1	EFNB1	EFNB1:201:S	201
Q14512	FGFBP1	FGFBP1	FGFBP1:166:T	166	8	24
Q14512	FGFBP1	FGFBP1	FGFBP1:169:S	169
Q14512	FGFBP1	FGFBP1	FGFBP1:179:T	179
Q14512	FGFBP1	FGFBP1	FGFBP1:180:T	180
Q14512	FGFBP1	FGFBP1	FGFBP1:182:S	182
Q14512	FGFBP1	FGFBP1	FGFBP1:183:S	183
Q14512	FGFBP1	FGFBP1	FGFBP1:187:T	187
Q14512	FGFBP1	FGFBP1	FGFBP1:189:T	189
Q9NZU0	FLRT3	FLRT3	FLRT3:397:T	397	8	23
Q9NZU0	FLRT3	FLRT3	FLRT3:402:T	402
Q9NZU0	FLRT3	FLRT3	FLRT3:403:T	403
Q9NZU0	FLRT3	FLRT3	FLRT3:405:S	405
Q9NZU0	FLRT3	FLRT3	FLRT3:407:S	407
Q9NZU0	FLRT3	FLRT3	FLRT3:412:T	412
Q9NZU0	FLRT3	FLRT3	FLRT3:414:T	414
Q9NZU0	FLRT3	FLRT3	FLRT3:419:T	419
Q7Z7M9	GALNT5	GALNT5	GALNT5:149:T	149	8	24
Q7Z7M9	GALNT5	GALNT5	GALNT5:154:S	154
Q7Z7M9	GALNT5	GALNT5	GALNT5:155:S	155
Q7Z7M9	GALNT5	GALNT5	GALNT5:159:T	159
Q7Z7M9	GALNT5	GALNT5	GALNT5:163:T	163
Q7Z7M9	GALNT5	GALNT5	GALNT5:164:T	164
Q7Z7M9	GALNT5	GALNT5	GALNT5:171:T	171
Q7Z7M9	GALNT5	GALNT5	GALNT5:172:S	172
Q7Z7M9	GALNT5	GALNT5_1	GALNT5:185:S	185	8	24
Q7Z7M9	GALNT5	GALNT5_1	GALNT5:192:S	192
Q7Z7M9	GALNT5	GALNT5_1	GALNT5:200:S	200
Q7Z7M9	GALNT5	GALNT5_1	GALNT5:202:S	202
Q7Z7M9	GALNT5	GALNT5_1	GALNT5:204:S	204
Q7Z7M9	GALNT5	GALNT5_1	GALNT5:205:S	205
Q7Z7M9	GALNT5	GALNT5_1	GALNT5:207:T	207
Q7Z7M9	GALNT5	GALNT5_1	GALNT5:208:S	208
Q9ULI3	HEG1	HEG1	HEG1:782:S	782	8	25
Q9ULI3	HEG1	HEG1	HEG1:783:T	783
Q9ULI3	HEG1	HEG1	HEG1:791:T	791
Q9ULI3	HEG1	HEG1	HEG1:793:S	793
Q9ULI3	HEG1	HEG1	HEG1:800:S	800
Q9ULI3	HEG1	HEG1	HEG1:803:T	803
Q9ULI3	HEG1	HEG1	HEG1:805:S	805
Q9ULI3	HEG1	HEG1	HEG1:806:T	806
P23471	PTPRZ1	PTPRZ1	PTPRZ1:462:S	462	8	23
P23471	PTPRZ1	PTPRZ1	PTPRZ1:463:T	463
P23471	PTPRZ1	PTPRZ1	PTPRZ1:464:T	464
P23471	PTPRZ1	PTPRZ1	PTPRZ1:465:T	465
P23471	PTPRZ1	PTPRZ1	PTPRZ1:467:Y	467
P23471	PTPRZ1	PTPRZ1	PTPRZ1:472:T	472
P23471	PTPRZ1	PTPRZ1	PTPRZ1:474:Y	474
P23471	PTPRZ1	PTPRZ1	PTPRZ1:484:T	484
P19634	SLC9A1	SLC9A1	SLC9A1:40:S	40	8	23
P19634	SLC9A1	SLC9A1	SLC9A1:42:T	42
P19634	SLC9A1	SLC9A1	SLC9A1:44:S	44
P19634	SLC9A1	SLC9A1	SLC9A1:45:T	45
P19634	SLC9A1	SLC9A1	SLC9A1:48:S	48
P19634	SLC9A1	SLC9A1	SLC9A1:49:S	49
P19634	SLC9A1	SLC9A1	SLC9A1:61:T	61
P19634	SLC9A1	SLC9A1	SLC9A1:62:T	62
O00468	AGRN	AGRN	AGRN:1261:T	1261	9	25
O00468	AGRN	AGRN	AGRN:1262:S	1262
O00468	AGRN	AGRN	AGRN:1270:T	1270
O00468	AGRN	AGRN	AGRN:1274:T	1274
O00468	AGRN	AGRN	AGRN:1275:T	1275
O00468	AGRN	AGRN	AGRN:1277:S	1277
O00468	AGRN	AGRN	AGRN:1281:S	1281
O00468	AGRN	AGRN	AGRN:1282:S	1282
O00468	AGRN	AGRN	AGRN:1285:T	1285
P16070	CD44	CD44	CD44:528:T	528	9	23
P16070	CD44	CD44	CD44:529:T	529
P16070	CD44	CD44	CD44:530:S	530
P16070	CD44	CD44	CD44:531:T	531
P16070	CD44	CD44	CD44:533:T	533
P16070	CD44	CD44	CD44:534:S	534
P16070	CD44	CD44	CD44:535:S	535
P16070	CD44	CD44	CD44:541:T	541
P16070	CD44	CD44	CD44:550:S	550
P02751	FN1	FN1	FN1:1551:T	1551	9	26
P02751	FN1	FN1	FN1:1557:S	1557
P02751	FN1	FN1	FN1:1559:S	1559
P02751	FN1	FN1	FN1:1565:S	1565
P02751	FN1	FN1	FN1:1566:S	1566
P02751	FN1	FN1	FN1:1567:S	1567
P02751	FN1	FN1	FN1:1570:T	1570
P02751	FN1	FN1	FN1:1575:T	1575
P02751	FN1	FN1	FN1:1576:T	1576
Q96DB9	FXYD5	FXYD5	FXYD5:87:T	87	9	22
Q96DB9	FXYD5	FXYD5	FXYD5:91:T	91
Q96DB9	FXYD5	FXYD5	FXYD5:94:S	94
Q96DB9	FXYD5	FXYD5	FXYD5:95:T	95
Q96DB9	FXYD5	FXYD5	FXYD5:101:T	101
Q96DB9	FXYD5	FXYD5	FXYD5:104:T	104
Q96DB9	FXYD5	FXYD5	FXYD5:105:T	105
Q96DB9	FXYD5	FXYD5	FXYD5:106:T	106
Q96DB9	FXYD5	FXYD5	FXYD5:108:S	108
P16070	CD44	CD44_1	CD44:420:S	420	10	23
P16070	CD44	CD44_1	CD44:422:S	422
P16070	CD44	CD44_1	CD44:423:T	423
P16070	CD44	CD44_1	CD44:424:T	424
P16070	CD44	CD44_1	CD44:426:T	426
P16070	CD44	CD44_1	CD44:430:S	430
P16070	CD44	CD44_1	CD44:433:T	433
P16070	CD44	CD44_1	CD44:434:S	434
P16070	CD44	CD44_1	CD44:441:T	441
P16070	CD44	CD44_1	CD44:442:T	442
P16070	CD44	CD44_2	CD44:560:Y	560	10	24
P16070	CD44	CD44_2	CD44:561:T	561
P16070	CD44	CD44_2	CD44:562:S	562
P16070	CD44	CD44_2	CD44:564:Y	564
P16070	CD44	CD44_2	CD44:567:T	567
P16070	CD44	CD44_2	CD44:572:T	572
P16070	CD44	CD44_2	CD44:577:T	577
P16070	CD44	CD44_2	CD44:578:S	578
P16070	CD44	CD44_2	CD44:581:T	581
P16070	CD44	CD44_2	CD44:583:S	583
O43493	TGOLN2	TGOLN2	TGOLN2:104:T	104	10	23
O43493	TGOLN2	TGOLN2	TGOLN2:108:S	108
O43493	TGOLN2	TGOLN2	TGOLN2:109:T	109
O43493	TGOLN2	TGOLN2	TGOLN2:110:S	110
O43493	TGOLN2	TGOLN2	TGOLN2:118:T	118
O43493	TGOLN2	TGOLN2	TGOLN2:119:T	119
O43493	TGOLN2	TGOLN2	TGOLN2:122:S	122
O43493	TGOLN2	TGOLN2	TGOLN2:123:T	123
O43493	TGOLN2	TGOLN2	TGOLN2:124:S	124
O43493	TGOLN2	TGOLN2	TGOLN2:126:S	126
Q9UMD9	COL17A1	COL17A1	COL17A1:1283:S	1283	11	18
Q9UMD9	COL17A1	COL17A1	COL17A1:1284:T	1284
Q9UMD9	COL17A1	COL17A1	COL17A1:1289:S	1289
Q9UMD9	COL17A1	COL17A1	COL17A1:1292:S	1292
Q9UMD9	COL17A1	COL17A1	COL17A1:1293:S	1293
Q9UMD9	COL17A1	COL17A1	COL17A1:1294:S	1294
Q9UMD9	COL17A1	COL17A1	COL17A1:1295:S	1295
Q9UMD9	COL17A1	COL17A1	COL17A1:1296:S	1296
Q9UMD9	COL17A1	COL17A1	COL17A1:1298:S	1298
Q9UMD9	COL17A1	COL17A1	COL17A1:1299:S	1299
Q9UMD9	COL17A1	COL17A1	COL17A1:1300:S	1300
P01130	LDLR	LDLR	LDLR:721:T	721	11	23
P01130	LDLR	LDLR	LDLR:724:T	724
P01130	LDLR	LDLR	LDLR:725:S	725
P01130	LDLR	LDLR	LDLR:726:T	726
P01130	LDLR	LDLR	LDLR:732:S	732
P01130	LDLR	LDLR	LDLR:733:S	733
P01130	LDLR	LDLR	LDLR:734:T	734
P01130	LDLR	LDLR	LDLR:738:T	738
P01130	LDLR	LDLR	LDLR:741:T	741
P01130	LDLR	LDLR	LDLR:742:T	742
P01130	LDLR	LDLR	LDLR:743:T	743

## Sheet: GlycanPatch_Comparison
Glyco-patches in N/TERT-1		Previously described
Accession	Gene	UniProt annotation	Malaker et al.	Yes/No overall
Q7Z7G0	ABI3BP	no	yes	yes
O00468	AGRN	yes	yes	yes
P05067	APP	no	yes	yes
O60513	B4GALT4	no	no	no
Q8NC54	KCT2	no	yes	yes
Q04900	CD164	yes	no	yes
Q9NPF0	CD320	no	no	no
P16070	CD44	no	yes	yes
P34810	CD68	yes	yes	yes
Q9UMD9	COL17A1	no	no	no
O75976	CPD	no	no	no
Q14118	DAG1	yes	yes	yes
Q8N8Z6	DCBLD1	no	no	no
Q96PD2	DCBLD2	no	no	no
P98172	EFNB1	no	no	no
O94919	ENDOD1	no	no	no
Q9BS26	ERP44	no	no	no
Q9Y624	F11R	no	no	no
Q14512	FGFBP1	no	no	no
Q9NZU0	FLRT3	no	no	no
P02751	FN1	no	no	no
Q96DB9	FXYD5	no	no	no
Q7Z7M9	GALNT5	no	no	no
Q9NU53	GINM1	no	no	no
O94923	GLCE	no	no	no
Q3T906	GNPTAB	no	no	no
O00461	GOLIM4	no	no	no
Q8NBJ4	GOLM1	no	no	no
P35052	GPC1	no	no	no
Q9NPR9	GPR108	no	no	no
Q9ULI3	HEG1	yes	yes	yes
P11021	HSPA5	no	no	no
Q9Y4L1	HYOU1	no	no	no
Q16270	IGFBP7	no	no	no
Q9GZZ8	LACRT	no	no	no
P11279	LAMP1	no	no	no
P13473	LAMP2	no	yes	yes
P01130	LDLR	yes	no	yes
Q86VZ4	LRP11	no	no	no
Q14114	LRP8	yes	yes	yes
Q7L1W4	LRRC8D	no	no	no
O95274	LYPD3	no	yes	yes
Q7Z3D4	LYSMD3	no	no	no
Q5SRI9	MANEA	no	no	no
Q5JRA6	MIA3	no	no	no
P50281	MMP14	no	no	no
Q9NR99	MXRA5	no	yes	yes
O14786	NRP1	no	no	no
P42857	NSG1	no	no	no
Q02818	NUCB1	no	no	no
Q86YL7	PDPN	no	no	no
Q8IY17	PNPLA6	no	no	no
P12272	PTHLH	no	no	no
P23471	PTPRZ1	no	no	no
O00391	QSOX1	no	no	no
P18827	SDC1	no	yes	yes
Q9UBV2	SEL1L	no	no	no
P05120	SERPINB2	no	no	no
Q13433	SLC39A6	no	no	no
P19634	SLC9A1	no	no	no
O43291	SPINT2	no	no	no
Q9UJ37	ST6GALNAC2	no	no	no
O43493	TGOLN2	no	no	no
Q9BRN9	TM2D3	no	no	no
O75509	TNFRSF21	no	no	no
O60507	TPST1	no	no	no
Q8NBS9	TXNDC5	no	no	no
Q86Y38	XYLT1	no	no	no
