# Supplementary material for: Global mapping of GalNAc-T isoform-specificities and O-glycosylation site-occupancy in a tissue-forming human cell line
Source: Nat Commun. 2022 Oct 21;13:6257. doi: 10.1038/s41467-022-33806-8 (PMC9587226; doi:10.1038/s41467-022-33806-8)
Supplement: Supplementary file 7 — Supplementary Dataset 4 [file 41467_2022_33806_MOESM7_ESM.xlsx]

## Sheet: Supplementary Data 4 Legend
Supplementary Data 4. Quantitative proteomics comparing the N/TERT-1 GALNT KOs vs. WT cells. TMT-based quantitative proteomics was performed for each of the GALNT KOs on three technical replicates of the N/TERT-1 WT cells, as well as three different clones of the respective GALNT KO. Abundance ratios compared GALNT KO/WT. Sites on proteins with an abundance ratio <0.5 (blue) / >2 (red) were not i…

## Sheet: ∆GALNT1_Proteome
Accession	Description	Coverage [%]	# Peptides	# PSMs	# Unique Peptides	# AAs	MW [kDa]	calc. pI	# Razor Peptides	Abundance Ratios	log2AbnRatio
Q9C0C9	(E3-independent) E2 ubiquitin-conjugating enzyme OS=Homo sapiens OX=9606 GN=UBE2O PE=1 SV=3	0.696594	1	1	1	1292	141.2	5.12	0	0.664	-0.590745
O14874	[3-methyl-2-oxobutanoate dehydrogenase [lipoamide]] kinase, mitochondrial OS=Homo sapiens OX=9606 GN=BCKDK PE=1 SV=2	10.1942	2	4	2	412	46.3	8.82	0	0.995	-0.00723157
O94851	[F-actin]-monooxygenase MICAL2 OS=Homo sapiens OX=9606 GN=MICAL2 PE=1 SV=1	8.00712	9	11	9	1124	126.6	8.65	0	1.159	0.212881
Q15118	[Pyruvate dehydrogenase (acetyl-transferring)] kinase isozyme 1, mitochondrial OS=Homo sapiens OX=9606 GN=PDK1 PE=1 SV=1	2.52294	1	1	1	436	49.2	8.81	0	0.701	-0.512514
Q15119	[Pyruvate dehydrogenase (acetyl-transferring)] kinase isozyme 2, mitochondrial OS=Homo sapiens OX=9606 GN=PDK2 PE=1 SV=2	4.6683	1	1	1	407	46.1	6.61	0	0.899	-0.153607
Q15120	[Pyruvate dehydrogenase (acetyl-transferring)] kinase isozyme 3, mitochondrial OS=Homo sapiens OX=9606 GN=PDK3 PE=1 SV=1	12.069	5	7	5	406	46.9	8.37	0	0.885	-0.176251
Q9P0J1	[Pyruvate dehydrogenase [acetyl-transferring]]-phosphatase 1, mitochondrial OS=Homo sapiens OX=9606 GN=PDP1 PE=1 SV=3	16.0149	8	15	8	537	61	6.67	0	1.015	0.0214797
Q04446	1,4-alpha-glucan-branching enzyme OS=Homo sapiens OX=9606 GN=GBE1 PE=1 SV=3	3.56125	3	3	3	702	80.4	6.32	0	0.821	-0.284546
P61604	10 kDa heat shock protein, mitochondrial OS=Homo sapiens OX=9606 GN=HSPE1 PE=1 SV=2	77.451	9	162	9	102	10.9	8.92	0	0.809	-0.305788
Q15029	116 kDa U5 small nuclear ribonucleoprotein component OS=Homo sapiens OX=9606 GN=EFTUD2 PE=1 SV=1	33.2305	30	91	29	972	109.4	5	0	0.847	-0.239566
Q9NRX4	14 kDa phosphohistidine phosphatase OS=Homo sapiens OX=9606 GN=PHPT1 PE=1 SV=1	16.8	2	4	2	125	13.8	6.07	0	0.58	-0.785875
P31946	14-3-3 protein beta/alpha OS=Homo sapiens OX=9606 GN=YWHAB PE=1 SV=3	46.3415	12	68	4	246	28.1	4.83	2	0.901	-0.150401
P62258	14-3-3 protein epsilon OS=Homo sapiens OX=9606 GN=YWHAE PE=1 SV=1	62.3529	14	58	11	255	29.2	4.74	0	0.754	-0.407364
Q04917	14-3-3 protein eta OS=Homo sapiens OX=9606 GN=YWHAH PE=1 SV=4	45.935	12	36	8	246	28.2	4.84	0	0.886	-0.174621
P61981	14-3-3 protein gamma OS=Homo sapiens OX=9606 GN=YWHAG PE=1 SV=2	53.8462	12	49	7	247	28.3	4.89	0	0.818	-0.289827
P31947	14-3-3 protein sigma OS=Homo sapiens OX=9606 GN=SFN PE=1 SV=1	64.9194	18	137	14	248	27.8	4.74	5	0.582	-0.780909
P27348	14-3-3 protein theta OS=Homo sapiens OX=9606 GN=YWHAQ PE=1 SV=1	45.7143	14	55	8	245	27.7	4.78	0	0.776	-0.365871
P63104	14-3-3 protein zeta/delta OS=Homo sapiens OX=9606 GN=YWHAZ PE=1 SV=1	62.449	17	100	11	245	27.7	4.79	4	0.734	-0.446148
Q9C0C2	182 kDa tankyrase-1-binding protein OS=Homo sapiens OX=9606 GN=TNKS1BP1 PE=1 SV=4	21.1683	30	46	30	1729	181.7	4.86	0	0.907	-0.140826
Q99943	1-acyl-sn-glycerol-3-phosphate acyltransferase alpha OS=Homo sapiens OX=9606 GN=AGPAT1 PE=1 SV=2	9.18728	3	3	3	283	31.7	9.38	0	1.05	0.0703893
O15120	1-acyl-sn-glycerol-3-phosphate acyltransferase beta OS=Homo sapiens OX=9606 GN=AGPAT2 PE=1 SV=1	6.83453	2	3	2	278	30.9	9.01	0	1.009	0.0129262
Q9NUQ2	1-acyl-sn-glycerol-3-phosphate acyltransferase epsilon OS=Homo sapiens OX=9606 GN=AGPAT5 PE=1 SV=3	5.76923	2	3	2	364	42	9.1	0	0.901	-0.150401
Q9NRZ7	1-acyl-sn-glycerol-3-phosphate acyltransferase gamma OS=Homo sapiens OX=9606 GN=AGPAT3 PE=1 SV=1	9.04255	4	4	4	376	43.4	8.72	0	0.98	-0.0291463
Q01970	1-phosphatidylinositol 4,5-bisphosphate phosphodiesterase beta-3 OS=Homo sapiens OX=9606 GN=PLCB3 PE=1 SV=2	5.51053	5	7	5	1234	138.7	5.9	0	0.913	-0.131313
P51178	1-phosphatidylinositol 4,5-bisphosphate phosphodiesterase delta-1 OS=Homo sapiens OX=9606 GN=PLCD1 PE=1 SV=2	1.45503	1	1	1	756	85.6	6.7	0	0.654	-0.612637
Q8N3E9	1-phosphatidylinositol 4,5-bisphosphate phosphodiesterase delta-3 OS=Homo sapiens OX=9606 GN=PLCD3 PE=1 SV=3	1.90114	1	1	1	789	89.2	6.98	0	0.891	-0.166503
O75038	1-phosphatidylinositol 4,5-bisphosphate phosphodiesterase eta-2 OS=Homo sapiens OX=9606 GN=PLCH2 PE=2 SV=3	4.80226	6	7	6	1416	154.6	7.84	0	0.895	-0.16004
P19174	1-phosphatidylinositol 4,5-bisphosphate phosphodiesterase gamma-1 OS=Homo sapiens OX=9606 GN=PLCG1 PE=1 SV=1	0.697674	1	1	1	1290	148.4	6.05	0	0.877	-0.189351
Q9BQC3	2-(3-amino-3-carboxypropyl)histidine synthase subunit 2 OS=Homo sapiens OX=9606 GN=DPH2 PE=1 SV=1	1.63599	1	1	1	489	52	5.53	0	0.864	-0.210897
P09543	2',3'-cyclic-nucleotide 3'-phosphodiesterase OS=Homo sapiens OX=9606 GN=CNP PE=1 SV=2	32.304	18	34	18	421	47.5	9.07	0	1.127	0.172488
Q16698	2,4-dienoyl-CoA reductase, mitochondrial OS=Homo sapiens OX=9606 GN=DECR1 PE=1 SV=1	42.9851	12	41	12	335	36	9.28	0	0.987	-0.018878
Q6L8Q7	2',5'-phosphodiesterase 12 OS=Homo sapiens OX=9606 GN=PDE12 PE=1 SV=2	12.1511	6	10	6	609	67.3	6.57	0	0.87	-0.200913
P29728	2'-5'-oligoadenylate synthase 2 OS=Homo sapiens OX=9606 GN=OAS2 PE=1 SV=3	10.2921	7	12	7	719	82.4	8.25	0	1.189	0.249749
Q9Y6K5	2'-5'-oligoadenylate synthase 3 OS=Homo sapiens OX=9606 GN=OAS3 PE=1 SV=3	5.79577	6	8	6	1087	121.1	8.4	0	0.972	-0.0409718
Q15646	2'-5'-oligoadenylate synthase-like protein OS=Homo sapiens OX=9606 GN=OASL PE=1 SV=2	5.05837	2	2	2	514	59.2	7.87	0	1.496	0.58111
Q99460	26S proteasome non-ATPase regulatory subunit 1 OS=Homo sapiens OX=9606 GN=PSMD1 PE=1 SV=2	28.8562	23	52	23	953	105.8	5.39	0	0.876	-0.190997
O75832	26S proteasome non-ATPase regulatory subunit 10 OS=Homo sapiens OX=9606 GN=PSMD10 PE=1 SV=1	3.09735	1	2	1	226	24.4	6.1	0	0.645	-0.632629
O00231	26S proteasome non-ATPase regulatory subunit 11 OS=Homo sapiens OX=9606 GN=PSMD11 PE=1 SV=3	41.4692	16	28	16	422	47.4	6.48	0	0.767	-0.382702
O00232	26S proteasome non-ATPase regulatory subunit 12 OS=Homo sapiens OX=9606 GN=PSMD12 PE=1 SV=3	25.8772	12	24	12	456	52.9	7.65	0	0.868	-0.204233
Q9UNM6	26S proteasome non-ATPase regulatory subunit 13 OS=Homo sapiens OX=9606 GN=PSMD13 PE=1 SV=2	36.4362	15	35	15	376	42.9	5.81	0	0.814	-0.296899
O00487	26S proteasome non-ATPase regulatory subunit 14 OS=Homo sapiens OX=9606 GN=PSMD14 PE=1 SV=1	18.3871	8	21	8	310	34.6	6.52	0	0.93	-0.104697
Q13200	26S proteasome non-ATPase regulatory subunit 2 OS=Homo sapiens OX=9606 GN=PSMD2 PE=1 SV=3	29.8458	25	57	25	908	100.1	5.2	0	0.781	-0.356606
O43242	26S proteasome non-ATPase regulatory subunit 3 OS=Homo sapiens OX=9606 GN=PSMD3 PE=1 SV=2	37.4532	20	49	20	534	60.9	8.44	0	0.86	-0.217591
P55036	26S proteasome non-ATPase regulatory subunit 4 OS=Homo sapiens OX=9606 GN=PSMD4 PE=1 SV=1	28.9125	10	24	6	377	40.7	4.79	4	0.924	-0.114035
Q16401	26S proteasome non-ATPase regulatory subunit 5 OS=Homo sapiens OX=9606 GN=PSMD5 PE=1 SV=3	8.33333	5	6	5	504	56.2	5.48	0	0.842	-0.248108
Q15008	26S proteasome non-ATPase regulatory subunit 6 OS=Homo sapiens OX=9606 GN=PSMD6 PE=1 SV=1	32.6478	19	34	19	389	45.5	5.62	0	0.868	-0.204233
P51665	26S proteasome non-ATPase regulatory subunit 7 OS=Homo sapiens OX=9606 GN=PSMD7 PE=1 SV=2	12.037	4	11	4	324	37	6.77	0	0.871	-0.199255
P48556	26S proteasome non-ATPase regulatory subunit 8 OS=Homo sapiens OX=9606 GN=PSMD8 PE=1 SV=2	16.2857	6	13	6	350	39.6	9.7	0	0.902	-0.148801
O00233	26S proteasome non-ATPase regulatory subunit 9 OS=Homo sapiens OX=9606 GN=PSMD9 PE=1 SV=3	4.4843	1	3	1	223	24.7	6.95	0	0.798	-0.325539
P62333	26S proteasome regulatory subunit 10B OS=Homo sapiens OX=9606 GN=PSMC6 PE=1 SV=1	44.2159	15	29	15	389	44.1	7.49	0	0.86	-0.217591
P62191	26S proteasome regulatory subunit 4 OS=Homo sapiens OX=9606 GN=PSMC1 PE=1 SV=1	50	22	53	20	440	49.2	6.21	3	0.825	-0.277534
P17980	26S proteasome regulatory subunit 6A OS=Homo sapiens OX=9606 GN=PSMC3 PE=1 SV=3	34.8519	13	34	13	439	49.2	5.24	0	0.845	-0.242977
P43686	26S proteasome regulatory subunit 6B OS=Homo sapiens OX=9606 GN=PSMC4 PE=1 SV=2	43.3014	18	39	17	418	47.3	5.21	0	0.875	-0.192645
P35998	26S proteasome regulatory subunit 7 OS=Homo sapiens OX=9606 GN=PSMC2 PE=1 SV=3	50.1155	21	55	21	433	48.6	5.95	0	0.855	-0.226004
P62195	26S proteasome regulatory subunit 8 OS=Homo sapiens OX=9606 GN=PSMC5 PE=1 SV=1	43.8424	17	38	15	406	45.6	7.55	0	0.786	-0.347399
Q13442	28 kDa heat- and acid-stable phosphoprotein OS=Homo sapiens OX=9606 GN=PDAP1 PE=1 SV=1	22.0994	4	7	4	181	20.6	8.87	0	0.799	-0.323733
P82664	28S ribosomal protein S10, mitochondrial OS=Homo sapiens OX=9606 GN=MRPS10 PE=1 SV=2	23.8806	4	8	4	201	23	8	0	0.989	-0.0159576
P82912	28S ribosomal protein S11, mitochondrial OS=Homo sapiens OX=9606 GN=MRPS11 PE=1 SV=2	28.866	5	16	5	194	20.6	10.81	0	1.091	0.125651
O15235	28S ribosomal protein S12, mitochondrial OS=Homo sapiens OX=9606 GN=MRPS12 PE=1 SV=1	21.7391	3	8	3	138	15.2	10.29	0	1.175	0.232661
O60783	28S ribosomal protein S14, mitochondrial OS=Homo sapiens OX=9606 GN=MRPS14 PE=1 SV=1	23.4375	3	5	3	128	15.1	11.41	0	1.07	0.0976108
P82914	28S ribosomal protein S15, mitochondrial OS=Homo sapiens OX=9606 GN=MRPS15 PE=1 SV=1	28.0156	8	21	8	257	29.8	10.48	0	0.98	-0.0291463
Q9Y3D3	28S ribosomal protein S16, mitochondrial OS=Homo sapiens OX=9606 GN=MRPS16 PE=1 SV=1	44.5255	6	11	6	137	15.3	9.5	0	0.929	-0.106249
Q9Y2R5	28S ribosomal protein S17, mitochondrial OS=Homo sapiens OX=9606 GN=MRPS17 PE=1 SV=1	44.6154	4	10	4	130	14.5	9.85	0	1.01	0.0143553
Q9Y676	28S ribosomal protein S18b, mitochondrial OS=Homo sapiens OX=9606 GN=MRPS18B PE=1 SV=1	22.8682	4	8	4	258	29.4	9.38	0	0.929	-0.106249
Q9Y3D5	28S ribosomal protein S18c, mitochondrial OS=Homo sapiens OX=9606 GN=MRPS18C PE=1 SV=1	5.6338	1	2	1	142	15.8	9.55	0	0.776	-0.365871
Q9Y399	28S ribosomal protein S2, mitochondrial OS=Homo sapiens OX=9606 GN=MRPS2 PE=1 SV=1	14.1892	5	7	5	296	33.2	9.26	0	0.897	-0.15682
P82921	28S ribosomal protein S21, mitochondrial OS=Homo sapiens OX=9606 GN=MRPS21 PE=1 SV=3	24.1379	2	3	2	87	10.7	9.92	0	1.179	0.237564
P82650	28S ribosomal protein S22, mitochondrial OS=Homo sapiens OX=9606 GN=MRPS22 PE=1 SV=1	38.3333	16	38	16	360	41.3	7.9	0	0.972	-0.0409718
Q9Y3D9	28S ribosomal protein S23, mitochondrial OS=Homo sapiens OX=9606 GN=MRPS23 PE=1 SV=2	30	6	8	6	190	21.8	8.9	0	0.86	-0.217591
P82663	28S ribosomal protein S25, mitochondrial OS=Homo sapiens OX=9606 GN=MRPS25 PE=1 SV=1	45.6647	6	12	6	173	20.1	8.82	0	0.944	-0.0831412
Q9BYN8	28S ribosomal protein S26, mitochondrial OS=Homo sapiens OX=9606 GN=MRPS26 PE=1 SV=1	22.439	6	10	6	205	24.2	10.39	0	0.977	-0.0335695
Q92552	28S ribosomal protein S27, mitochondrial OS=Homo sapiens OX=9606 GN=MRPS27 PE=1 SV=3	18.1159	9	11	9	414	47.6	6.18	0	0.836	-0.258425
Q9Y2Q9	28S ribosomal protein S28, mitochondrial OS=Homo sapiens OX=9606 GN=MRPS28 PE=1 SV=1	22.4599	5	8	5	187	20.8	9.1	0	0.91	-0.136062
P51398	28S ribosomal protein S29, mitochondrial OS=Homo sapiens OX=9606 GN=DAP3 PE=1 SV=1	25.1256	9	19	9	398	45.5	8.88	0	0.743	-0.428566
Q92665	28S ribosomal protein S31, mitochondrial OS=Homo sapiens OX=9606 GN=MRPS31 PE=1 SV=3	24.557	11	15	11	395	45.3	9.29	0	0.928	-0.107803
Q9Y291	28S ribosomal protein S33, mitochondrial OS=Homo sapiens OX=9606 GN=MRPS33 PE=1 SV=1	11.3208	1	2	1	106	12.6	10.11	0	0.976	-0.0350469
P82930	28S ribosomal protein S34, mitochondrial OS=Homo sapiens OX=9606 GN=MRPS34 PE=1 SV=2	24.3119	4	4	4	218	25.6	9.98	0	0.638	-0.648372
P82673	28S ribosomal protein S35, mitochondrial OS=Homo sapiens OX=9606 GN=MRPS35 PE=1 SV=1	44.2724	15	26	15	323	36.8	8.24	0	0.976	-0.0350469
P82909	28S ribosomal protein S36, mitochondrial OS=Homo sapiens OX=9606 GN=MRPS36 PE=1 SV=2	52.4272	5	7	5	103	11.5	9.99	0	0.961	-0.0573917
P82675	28S ribosomal protein S5, mitochondrial OS=Homo sapiens OX=9606 GN=MRPS5 PE=1 SV=2	28.3721	14	29	14	430	48	9.92	0	1.006	0.00863031
P82932	28S ribosomal protein S6, mitochondrial OS=Homo sapiens OX=9606 GN=MRPS6 PE=1 SV=3	32.8	4	8	4	125	14.2	9.26	0	0.917	-0.125006
Q9Y2R9	28S ribosomal protein S7, mitochondrial OS=Homo sapiens OX=9606 GN=MRPS7 PE=1 SV=2	37.1901	11	19	11	242	28.1	9.99	0	0.889	-0.169745
P82933	28S ribosomal protein S9, mitochondrial OS=Homo sapiens OX=9606 GN=MRPS9 PE=1 SV=2	35.6061	15	33	15	396	45.8	9.51	0	1.106	0.145351
O75600	2-amino-3-ketobutyrate coenzyme A ligase, mitochondrial OS=Homo sapiens OX=9606 GN=GCAT PE=1 SV=1	2.38663	1	1	1	419	45.3	8.05	0	0.787	-0.345564
Q9UJ83	2-hydroxyacyl-CoA lyase 1 OS=Homo sapiens OX=9606 GN=HACL1 PE=1 SV=2	8.65052	4	4	4	578	63.7	7.36	0	0.88	-0.184425
P52758	2-iminobutanoate/2-iminopropanoate deaminase OS=Homo sapiens OX=9606 GN=RIDA PE=1 SV=1	8.0292	1	1	1	137	14.5	8.68	0	0.748	-0.41889
Q5HYK3	2-methoxy-6-polyprenyl-1,4-benzoquinol methylase, mitochondrial OS=Homo sapiens OX=9606 GN=COQ5 PE=1 SV=2	2.44648	1	1	1	327	37.1	6.95	0	0.947	-0.0785637
Q02218	2-oxoglutarate dehydrogenase, mitochondrial OS=Homo sapiens OX=9606 GN=OGDH PE=1 SV=3	31.3783	32	65	32	1023	115.9	6.86	0	0.831	-0.26708
P12694	2-oxoisovalerate dehydrogenase subunit alpha, mitochondrial OS=Homo sapiens OX=9606 GN=BCKDHA PE=1 SV=2	11.9101	5	5	5	445	50.4	8.27	0	0.998	-0.00288828
P21953	2-oxoisovalerate dehydrogenase subunit beta, mitochondrial OS=Homo sapiens OX=9606 GN=BCKDHB PE=1 SV=2	6.12245	2	3	2	392	43.1	6.29	0	0.891	-0.166503
O95861	3'(2'),5'-bisphosphate nucleotidase 1 OS=Homo sapiens OX=9606 GN=BPNT1 PE=1 SV=1	15.9091	5	7	5	308	33.4	5.69	0	0.966	-0.0499049
Q9BYD6	39S ribosomal protein L1, mitochondrial OS=Homo sapiens OX=9606 GN=MRPL1 PE=1 SV=2	31.0769	11	24	11	325	36.9	8.78	0	0.841	-0.249822
Q7Z7H8	39S ribosomal protein L10, mitochondrial OS=Homo sapiens OX=9606 GN=MRPL10 PE=1 SV=3	11.1111	2	4	2	261	29.3	9.58	0	0.866	-0.207561
Q9Y3B7	39S ribosomal protein L11, mitochondrial OS=Homo sapiens OX=9606 GN=MRPL11 PE=1 SV=1	66.1458	12	19	12	192	20.7	9.91	0	0.915	-0.128156
P52815	39S ribosomal protein L12, mitochondrial OS=Homo sapiens OX=9606 GN=MRPL12 PE=1 SV=2	23.7374	6	74	6	198	21.3	8.87	0	0.719	-0.475936
Q9BYD1	39S ribosomal protein L13, mitochondrial OS=Homo sapiens OX=9606 GN=MRPL13 PE=1 SV=1	44.9438	7	9	7	178	20.7	9.16	0	0.955	-0.0664274
Q6P1L8	39S ribosomal protein L14, mitochondrial OS=Homo sapiens OX=9606 GN=MRPL14 PE=1 SV=1	24.1379	3	5	3	145	15.9	10.24	0	0.998	-0.00288828
Q9P015	39S ribosomal protein L15, mitochondrial OS=Homo sapiens OX=9606 GN=MRPL15 PE=1 SV=1	23.9865	6	11	6	296	33.4	10.01	0	0.872	-0.1976
Q9NX20	39S ribosomal protein L16, mitochondrial OS=Homo sapiens OX=9606 GN=MRPL16 PE=1 SV=1	23.506	5	6	5	251	28.4	10.13	0	0.923	-0.115597
Q9NRX2	39S ribosomal protein L17, mitochondrial OS=Homo sapiens OX=9606 GN=MRPL17 PE=1 SV=1	22.8571	5	8	5	175	20	10.11	0	0.941	-0.0877334
Q9H0U6	39S ribosomal protein L18, mitochondrial OS=Homo sapiens OX=9606 GN=MRPL18 PE=1 SV=1	5	1	1	1	180	20.6	9.54	0	0.851	-0.232769
P49406	39S ribosomal protein L19, mitochondrial OS=Homo sapiens OX=9606 GN=MRPL19 PE=1 SV=2	29.4521	10	25	10	292	33.5	9.5	0	0.966	-0.0499049
Q5T653	39S ribosomal protein L2, mitochondrial OS=Homo sapiens OX=9606 GN=MRPL2 PE=1 SV=2	8.85246	3	6	3	305	33.3	11.3	0	1.269	0.343692
Q9BYC9	39S ribosomal protein L20, mitochondrial OS=Homo sapiens OX=9606 GN=MRPL20 PE=1 SV=1	14.094	2	7	2	149	17.4	10.86	0	0.961	-0.0573917
Q7Z2W9	39S ribosomal protein L21, mitochondrial OS=Homo sapiens OX=9606 GN=MRPL21 PE=1 SV=2	20.4878	5	7	5	205	22.8	9.89	0	0.979	-0.0306192
Q9NWU5	39S ribosomal protein L22, mitochondrial OS=Homo sapiens OX=9606 GN=MRPL22 PE=1 SV=1	30.5825	6	12	6	206	23.6	9.94	0	0.917	-0.125006
Q16540	39S ribosomal protein L23, mitochondrial OS=Homo sapiens OX=9606 GN=MRPL23 PE=1 SV=1	15.0327	2	5	2	153	17.8	9.69	0	0.923	-0.115597
Q96A35	39S ribosomal protein L24, mitochondrial OS=Homo sapiens OX=9606 GN=MRPL24 PE=1 SV=1	24.537	5	10	5	216	24.9	9.29	0	0.855	-0.226004
Q9P0M9	39S ribosomal protein L27, mitochondrial OS=Homo sapiens OX=9606 GN=MRPL27 PE=1 SV=1	16.8919	2	5	2	148	16.1	10.42	0	0.971	-0.0424568
Q13084	39S ribosomal protein L28, mitochondrial OS=Homo sapiens OX=9606 GN=MRPL28 PE=1 SV=4	15.2344	5	9	5	256	30.1	8.29	0	0.996	-0.00578235
P09001	39S ribosomal protein L3, mitochondrial OS=Homo sapiens OX=9606 GN=MRPL3 PE=1 SV=1	23.8506	8	15	8	348	38.6	9.48	0	0.903	-0.147202
Q8TCC3	39S ribosomal protein L30, mitochondrial OS=Homo sapiens OX=9606 GN=MRPL30 PE=1 SV=1	18.0124	3	5	3	161	18.5	9.99	0	0.988	-0.0174171
Q9BYC8	39S ribosomal protein L32, mitochondrial OS=Homo sapiens OX=9606 GN=MRPL32 PE=1 SV=1	22.3404	3	3	3	188	21.4	9.73	0	0.953	-0.0694519
O75394	39S ribosomal protein L33, mitochondrial OS=Homo sapiens OX=9606 GN=MRPL33 PE=1 SV=1	16.9231	1	1	1	65	7.6	10.8	0	0.956	-0.0649175
Q9BQ48	39S ribosomal protein L34, mitochondrial OS=Homo sapiens OX=9606 GN=MRPL34 PE=1 SV=1	23.913	2	5	2	92	10.2	12.25	0	0.806	-0.311148
Q9NZE8	39S ribosomal protein L35, mitochondrial OS=Homo sapiens OX=9606 GN=MRPL35 PE=1 SV=3	12.766	3	3	3	188	21.5	11.3	0	1.079	0.109695
Q9BZE1	39S ribosomal protein L37, mitochondrial OS=Homo sapiens OX=9606 GN=MRPL37 PE=1 SV=2	25.5319	12	21	12	423	48.1	8.59	0	0.904	-0.145605
Q96DV4	39S ribosomal protein L38, mitochondrial OS=Homo sapiens OX=9606 GN=MRPL38 PE=1 SV=2	34.7368	11	19	11	380	44.6	7.53	0	0.881	-0.182786
Q9NYK5	39S ribosomal protein L39, mitochondrial OS=Homo sapiens OX=9606 GN=MRPL39 PE=1 SV=3	40.5325	15	28	15	338	38.7	7.65	0	0.924	-0.114035
Q9BYD3	39S ribosomal protein L4, mitochondrial OS=Homo sapiens OX=9606 GN=MRPL4 PE=1 SV=1	22.1865	6	13	6	311	34.9	9.72	0	0.9	-0.152003
Q9NQ50	39S ribosomal protein L40, mitochondrial OS=Homo sapiens OX=9606 GN=MRPL40 PE=1 SV=1	4.85437	2	4	2	206	24.5	9.63	0	0.989	-0.0159576
Q8IXM3	39S ribosomal protein L41, mitochondrial OS=Homo sapiens OX=9606 GN=MRPL41 PE=1 SV=1	38.6861	5	11	5	137	15.4	9.57	0	0.903	-0.147202
Q9Y6G3	39S ribosomal protein L42, mitochondrial OS=Homo sapiens OX=9606 GN=MRPL42 PE=1 SV=1	31.6901	3	5	3	142	16.6	8.35	0	1.15	0.201634
Q8N983	39S ribosomal protein L43, mitochondrial OS=Homo sapiens OX=9606 GN=MRPL43 PE=1 SV=1	16.7442	4	8	4	215	23.4	8.65	0	0.876	-0.190997
Q9H9J2	39S ribosomal protein L44, mitochondrial OS=Homo sapiens OX=9606 GN=MRPL44 PE=1 SV=1	18.6747	6	9	6	332	37.5	8.4	0	0.897	-0.15682
Q9BRJ2	39S ribosomal protein L45, mitochondrial OS=Homo sapiens OX=9606 GN=MRPL45 PE=1 SV=2	36.6013	11	17	11	306	35.3	9.03	0	0.905	-0.14401
Q9H2W6	39S ribosomal protein L46, mitochondrial OS=Homo sapiens OX=9606 GN=MRPL46 PE=1 SV=1	20.4301	7	11	7	279	31.7	7.05	0	0.878	-0.187707
Q9HD33	39S ribosomal protein L47, mitochondrial OS=Homo sapiens OX=9606 GN=MRPL47 PE=1 SV=2	26.8	7	18	7	250	29.4	10.37	0	0.913	-0.131313
Q96GC5	39S ribosomal protein L48, mitochondrial OS=Homo sapiens OX=9606 GN=MRPL48 PE=1 SV=2	29.717	6	16	6	212	23.9	8.98	0	0.907	-0.140826
Q13405	39S ribosomal protein L49, mitochondrial OS=Homo sapiens OX=9606 GN=MRPL49 PE=1 SV=1	31.9277	5	11	5	166	19.2	9.45	0	0.958	-0.0619024
Q8N5N7	39S ribosomal protein L50, mitochondrial OS=Homo sapiens OX=9606 GN=MRPL50 PE=1 SV=2	40.5063	5	17	5	158	18.3	7.88	0	0.928	-0.107803
Q4U2R6	39S ribosomal protein L51, mitochondrial OS=Homo sapiens OX=9606 GN=MRPL51 PE=1 SV=1	14.0625	2	3	2	128	15.1	11.27	0	0.788	-0.343732
Q86TS9	39S ribosomal protein L52, mitochondrial OS=Homo sapiens OX=9606 GN=MRPL52 PE=1 SV=2	7.31707	1	2	1	123	13.7	10.26	0	1.036	0.051024
Q96EL3	39S ribosomal protein L53, mitochondrial OS=Homo sapiens OX=9606 GN=MRPL53 PE=1 SV=1	41.0714	4	11	4	112	12.1	8.76	0	0.929	-0.106249
Q6P161	39S ribosomal protein L54, mitochondrial OS=Homo sapiens OX=9606 GN=MRPL54 PE=1 SV=1	7.24638	1	1	1	138	15.8	9.6	0	1.157	0.210389
Q7Z7F7	39S ribosomal protein L55, mitochondrial OS=Homo sapiens OX=9606 GN=MRPL55 PE=1 SV=1	25	4	6	4	128	15.1	11.15	0	0.881	-0.182786
Q9BYD2	39S ribosomal protein L9, mitochondrial OS=Homo sapiens OX=9606 GN=MRPL9 PE=1 SV=2	17.9775	5	8	5	267	30.2	10.08	0	0.944	-0.0831412
Q9NVS2	39S ribosomal protein S18a, mitochondrial OS=Homo sapiens OX=9606 GN=MRPS18A PE=1 SV=1	15.3061	4	6	4	196	22.2	10.33	0	0.975	-0.0365259
Q9NP92	39S ribosomal protein S30, mitochondrial OS=Homo sapiens OX=9606 GN=MRPS30 PE=1 SV=2	17.7677	6	9	6	439	50.3	7.97	0	0.926	-0.110916
Q15125	3-beta-hydroxysteroid-Delta(8),Delta(7)-isomerase OS=Homo sapiens OX=9606 GN=EBP PE=1 SV=3	4.34783	1	2	1	230	26.3	7.9	0	0.914	-0.129734
P04035	3-hydroxy-3-methylglutaryl-coenzyme A reductase OS=Homo sapiens OX=9606 GN=HMGCR PE=1 SV=1	7.54505	6	13	6	888	97.4	6.74	0	0.788	-0.343732
Q99714	3-hydroxyacyl-CoA dehydrogenase type-2 OS=Homo sapiens OX=9606 GN=HSD17B10 PE=1 SV=3	43.295	9	31	9	261	26.9	7.78	0	0.954	-0.0679388
Q9BUT1	3-hydroxybutyrate dehydrogenase type 2 OS=Homo sapiens OX=9606 GN=BDH2 PE=1 SV=2	3.26531	1	1	1	245	26.7	7.65	0	0.83	-0.268817
P31937	3-hydroxyisobutyrate dehydrogenase, mitochondrial OS=Homo sapiens OX=9606 GN=HIBADH PE=1 SV=2	31.5476	8	17	8	336	35.3	8.13	0	0.761	-0.394032
Q6NVY1	3-hydroxyisobutyryl-CoA hydrolase, mitochondrial OS=Homo sapiens OX=9606 GN=HIBCH PE=1 SV=2	33.6788	14	20	14	386	43.5	8.19	0	0.89	-0.168123
P42765	3-ketoacyl-CoA thiolase, mitochondrial OS=Homo sapiens OX=9606 GN=ACAA2 PE=1 SV=2	14.3577	5	7	5	397	41.9	8.09	0	0.827	-0.274041
P09110	3-ketoacyl-CoA thiolase, peroxisomal OS=Homo sapiens OX=9606 GN=ACAA1 PE=1 SV=2	31.6038	8	15	8	424	44.3	8.44	0	1.207	0.271426
Q06136	3-ketodihydrosphingosine reductase OS=Homo sapiens OX=9606 GN=KDSR PE=1 SV=1	16.5663	5	14	5	332	36.2	7.12	0	0.96	-0.0588937
P56937	3-keto-steroid reductase OS=Homo sapiens OX=9606 GN=HSD17B7 PE=1 SV=1	11.1437	3	4	3	341	38.2	8.1	0	0.989	-0.0159576
P25325	3-mercaptopyruvate sulfurtransferase OS=Homo sapiens OX=9606 GN=MPST PE=1 SV=3	25.9259	8	10	8	297	33.2	6.6	0	0.879	-0.186065
Q9NWU1	3-oxoacyl-[acyl-carrier-protein] synthase, mitochondrial OS=Homo sapiens OX=9606 GN=OXSM PE=1 SV=1	3.26797	1	1	1	459	48.8	7.66	0	1.002	0.00288251
O15530	3-phosphoinositide-dependent protein kinase 1 OS=Homo sapiens OX=9606 GN=PDPK1 PE=1 SV=1	1.43885	1	1	1	556	63.1	7.36	0	0.803	-0.316528
P46783	40S ribosomal protein S10 OS=Homo sapiens OX=9606 GN=RPS10 PE=1 SV=1	50.303	12	34	11	165	18.9	10.15	0	1.002	0.00288251
P62280	40S ribosomal protein S11 OS=Homo sapiens OX=9606 GN=RPS11 PE=1 SV=3	56.962	12	35	12	158	18.4	10.3	0	1.086	0.119024
P25398	40S ribosomal protein S12 OS=Homo sapiens OX=9606 GN=RPS12 PE=1 SV=3	40.1515	5	21	5	132	14.5	7.21	0	1.167	0.222805
P62277	40S ribosomal protein S13 OS=Homo sapiens OX=9606 GN=RPS13 PE=1 SV=2	40.3974	8	24	8	151	17.2	10.54	0	0.799	-0.323733
P62263	40S ribosomal protein S14 OS=Homo sapiens OX=9606 GN=RPS14 PE=1 SV=3	23.8411	4	13	4	151	16.3	10.05	0	0.952	-0.0709665
P62841	40S ribosomal protein S15 OS=Homo sapiens OX=9606 GN=RPS15 PE=1 SV=2	22.7586	5	19	5	145	17	10.39	0	1.141	0.190299
P62244	40S ribosomal protein S15a OS=Homo sapiens OX=9606 GN=RPS15A PE=1 SV=2	49.2308	8	29	8	130	14.8	10.13	0	1.043	0.0607392
P62249	40S ribosomal protein S16 OS=Homo sapiens OX=9606 GN=RPS16 PE=1 SV=2	47.2603	10	25	10	146	16.4	10.21	0	1.079	0.109695
P08708	40S ribosomal protein S17 OS=Homo sapiens OX=9606 GN=RPS17 PE=1 SV=2	40	6	19	6	135	15.5	9.85	0	0.755	-0.405451
P62269	40S ribosomal protein S18 OS=Homo sapiens OX=9606 GN=RPS18 PE=1 SV=3	42.1053	8	18	8	152	17.7	10.99	0	0.932	-0.101598
P39019	40S ribosomal protein S19 OS=Homo sapiens OX=9606 GN=RPS19 PE=1 SV=2	61.3793	12	41	12	145	16.1	10.32	0	0.981	-0.027675
P15880	40S ribosomal protein S2 OS=Homo sapiens OX=9606 GN=RPS2 PE=1 SV=2	40.9556	11	36	11	293	31.3	10.24	0	0.957	-0.0634092
P60866	40S ribosomal protein S20 OS=Homo sapiens OX=9606 GN=RPS20 PE=1 SV=1	36.1345	6	20	6	119	13.4	9.94	0	0.965	-0.0513992
P63220	40S ribosomal protein S21 OS=Homo sapiens OX=9606 GN=RPS21 PE=1 SV=1	39.759	4	7	4	83	9.1	8.5	0	0.964	-0.0528949
P62266	40S ribosomal protein S23 OS=Homo sapiens OX=9606 GN=RPS23 PE=1 SV=3	21.6783	4	10	4	143	15.8	10.49	0	0.797	-0.327348
P62847	40S ribosomal protein S24 OS=Homo sapiens OX=9606 GN=RPS24 PE=1 SV=1	25.5639	4	11	4	133	15.4	10.78	0	1.367	0.451013
P62851	40S ribosomal protein S25 OS=Homo sapiens OX=9606 GN=RPS25 PE=1 SV=1	44	8	15	8	125	13.7	10.11	0	0.909	-0.137648
P62854	40S ribosomal protein S26 OS=Homo sapiens OX=9606 GN=RPS26 PE=1 SV=3	13.913	2	4	2	115	13	11	0	1.07	0.0976108
P42677	40S ribosomal protein S27 OS=Homo sapiens OX=9606 GN=RPS27 PE=1 SV=3	39.2857	3	6	1	84	9.5	9.45	0	1.109	0.149259
Q71UM5	40S ribosomal protein S27-like OS=Homo sapiens OX=9606 GN=RPS27L PE=1 SV=3	38.0952	3	6	1	84	9.5	9.45	2	0.981	-0.027675
P62857	40S ribosomal protein S28 OS=Homo sapiens OX=9606 GN=RPS28 PE=1 SV=1	46.3768	3	18	3	69	7.8	10.7	0	0.981	-0.027675
P62273	40S ribosomal protein S29 OS=Homo sapiens OX=9606 GN=RPS29 PE=1 SV=2	12.5	1	1	1	56	6.7	10.13	0	1.348	0.43082
P23396	40S ribosomal protein S3 OS=Homo sapiens OX=9606 GN=RPS3 PE=1 SV=2	72.428	17	79	17	243	26.7	9.66	0	0.996	-0.00578235
P62861	40S ribosomal protein S30 OS=Homo sapiens OX=9606 GN=FAU PE=1 SV=1	30.5085	3	9	3	59	6.6	12.15	0	0.937	-0.093879
P61247	40S ribosomal protein S3a OS=Homo sapiens OX=9606 GN=RPS3A PE=1 SV=2	52.6515	17	53	17	264	29.9	9.73	0	0.961	-0.0573917
P62701	40S ribosomal protein S4, X isoform OS=Homo sapiens OX=9606 GN=RPS4X PE=1 SV=2	43.346	11	77	7	263	29.6	10.15	4	0.872	-0.1976
P22090	40S ribosomal protein S4, Y isoform 1 OS=Homo sapiens OX=9606 GN=RPS4Y1 PE=1 SV=2	21.673	6	9	2	263	29.4	10.24	0	1.105	0.144046
P46782	40S ribosomal protein S5 OS=Homo sapiens OX=9606 GN=RPS5 PE=1 SV=4	30.3922	9	29	9	204	22.9	9.72	0	0.951	-0.0724828
P62753	40S ribosomal protein S6 OS=Homo sapiens OX=9606 GN=RPS6 PE=1 SV=1	37.3494	11	45	11	249	28.7	10.84	0	1.077	0.107018
P62081	40S ribosomal protein S7 OS=Homo sapiens OX=9606 GN=RPS7 PE=1 SV=1	33.5052	7	25	7	194	22.1	10.1	0	0.97	-0.0439433
P62241	40S ribosomal protein S8 OS=Homo sapiens OX=9606 GN=RPS8 PE=1 SV=2	45.6731	10	37	10	208	24.2	10.32	0	1.227	0.295135
P46781	40S ribosomal protein S9 OS=Homo sapiens OX=9606 GN=RPS9 PE=1 SV=3	49.4845	14	48	14	194	22.6	10.65	0	0.925	-0.112475
P08865	40S ribosomal protein SA OS=Homo sapiens OX=9606 GN=RPSA PE=1 SV=4	40.678	9	24	9	295	32.8	4.87	0	0.946	-0.0800879
Q9BRK5	45 kDa calcium-binding protein OS=Homo sapiens OX=9606 GN=SDF4 PE=1 SV=1	20.9945	7	9	7	362	41.8	4.86	0	0.88	-0.184425
P80404	4-aminobutyrate aminotransferase, mitochondrial OS=Homo sapiens OX=9606 GN=ABAT PE=1 SV=3	18	9	17	9	500	56.4	7.96	0	0.986	-0.0203404
P08195	4F2 cell-surface antigen heavy chain OS=Homo sapiens OX=9606 GN=SLC3A2 PE=1 SV=3	41.1111	24	131	24	630	68	5.01	0	0.628	-0.671164
P49189	4-trimethylaminobutyraldehyde dehydrogenase OS=Homo sapiens OX=9606 GN=ALDH9A1 PE=1 SV=3	33.1984	15	29	15	494	53.8	5.87	0	0.837	-0.2567
Q8TCD5	5'(3')-deoxyribonucleotidase, cytosolic type OS=Homo sapiens OX=9606 GN=NT5C PE=1 SV=2	8.95522	2	2	2	201	23.4	6.64	0	0.693	-0.529073
Q9H0D6	5'-3' exoribonuclease 2 OS=Homo sapiens OX=9606 GN=XRN2 PE=1 SV=1	21.4737	18	39	18	950	108.5	7.47	0	0.973	-0.0394883
P13196	5-aminolevulinate synthase, nonspecific, mitochondrial OS=Homo sapiens OX=9606 GN=ALAS1 PE=1 SV=2	3.28125	2	4	2	640	70.5	8.46	0	1.039	0.0551957
Q13131	5'-AMP-activated protein kinase catalytic subunit alpha-1 OS=Homo sapiens OX=9606 GN=PRKAA1 PE=1 SV=4	1.43113	1	1	1	559	64	8.12	0	0.684	-0.547932
P54619	5'-AMP-activated protein kinase subunit gamma-1 OS=Homo sapiens OX=9606 GN=PRKAG1 PE=1 SV=1	6.34441	2	2	2	331	37.6	6.92	0	0.781	-0.356606
P49914	5-formyltetrahydrofolate cyclo-ligase OS=Homo sapiens OX=9606 GN=MTHFS PE=1 SV=2	11.8227	2	5	2	203	23.2	7.88	0	1.006	0.00863031
Q96CB9	5-methylcytosine rRNA methyltransferase NSUN4 OS=Homo sapiens OX=9606 GN=NSUN4 PE=1 SV=2	14.3229	6	8	6	384	43.1	8.18	0	1.008	0.0114956
Q5TFE4	5'-nucleotidase domain-containing protein 1 OS=Homo sapiens OX=9606 GN=NT5DC1 PE=1 SV=1	4.61538	2	2	2	455	51.8	6.35	0	0.87	-0.200913
Q9H857	5'-nucleotidase domain-containing protein 2 OS=Homo sapiens OX=9606 GN=NT5DC2 PE=1 SV=1	8.26923	5	6	5	520	60.7	6.77	0	1.225	0.292782
Q86UY8	5'-nucleotidase domain-containing protein 3 OS=Homo sapiens OX=9606 GN=NT5DC3 PE=1 SV=1	8.94161	5	7	5	548	63.4	8.31	0	0.932	-0.101598
Q86YG4	5'-nucleotidase domain-containing protein 4 OS=Homo sapiens OX=9606 GN=NT5DC4 PE=2 SV=2	1.63551	1	1	1	428	48.9	6.04	0	0.605	-0.724993
P21589	5'-nucleotidase OS=Homo sapiens OX=9606 GN=NT5E PE=1 SV=1	23.5192	11	21	11	574	63.3	7.03	0	1.316	0.396159
P56378	6.8 kDa mitochondrial proteolipid OS=Homo sapiens OX=9606 GN=MP68 PE=1 SV=1	32.7586	2	4	2	58	6.7	10.08	0	0.572	-0.805913
P10809	60 kDa heat shock protein, mitochondrial OS=Homo sapiens OX=9606 GN=HSPD1 PE=1 SV=2	59.5113	33	776	33	573	61	5.87	0	0.875	-0.192645
P10155	60 kDa SS-A/Ro ribonucleoprotein OS=Homo sapiens OX=9606 GN=TROVE2 PE=1 SV=2	12.2677	8	15	8	538	60.6	8.03	0	1.067	0.0935602
P05388	60S acidic ribosomal protein P0 OS=Homo sapiens OX=9606 GN=RPLP0 PE=1 SV=1	32.8076	10	66	10	317	34.3	5.97	0	0.852	-0.231075
P05386	60S acidic ribosomal protein P1 OS=Homo sapiens OX=9606 GN=RPLP1 PE=1 SV=1	19.2982	2	3	2	114	11.5	4.32	0	1.001	0.00144197
P05387	60S acidic ribosomal protein P2 OS=Homo sapiens OX=9606 GN=RPLP2 PE=1 SV=1	60.8696	7	59	7	115	11.7	4.54	0	1.002	0.00288251
Q96D46	60S ribosomal export protein NMD3 OS=Homo sapiens OX=9606 GN=NMD3 PE=1 SV=1	5.96421	3	3	3	503	57.6	7.14	0	0.873	-0.195946
P27635	60S ribosomal protein L10 OS=Homo sapiens OX=9606 GN=RPL10 PE=1 SV=4	27.1028	7	30	7	214	24.6	10.08	0	0.998	-0.00288828
P62906	60S ribosomal protein L10a OS=Homo sapiens OX=9606 GN=RPL10A PE=1 SV=2	45.1613	10	42	10	217	24.8	9.94	0	0.962	-0.0558912
P62913	60S ribosomal protein L11 OS=Homo sapiens OX=9606 GN=RPL11 PE=1 SV=2	30.3371	7	28	7	178	20.2	9.6	0	1.017	0.0243197
P30050	60S ribosomal protein L12 OS=Homo sapiens OX=9606 GN=RPL12 PE=1 SV=1	60.6061	10	30	10	165	17.8	9.42	0	1.001	0.00144197
P26373	60S ribosomal protein L13 OS=Homo sapiens OX=9606 GN=RPL13 PE=1 SV=4	43.6019	12	43	11	211	24.2	11.65	0	1.054	0.0758749
P40429	60S ribosomal protein L13a OS=Homo sapiens OX=9606 GN=RPL13A PE=1 SV=2	43.3498	12	53	12	203	23.6	10.93	0	1.099	0.136191
P50914	60S ribosomal protein L14 OS=Homo sapiens OX=9606 GN=RPL14 PE=1 SV=4	29.3023	6	19	6	215	23.4	10.93	0	0.945	-0.0816138
P61313	60S ribosomal protein L15 OS=Homo sapiens OX=9606 GN=RPL15 PE=1 SV=2	39.2157	10	32	10	204	24.1	11.62	0	0.943	-0.0846703
P18621	60S ribosomal protein L17 OS=Homo sapiens OX=9606 GN=RPL17 PE=1 SV=3	44.5652	9	32	8	184	21.4	10.17	1	0.967	-0.0484122
Q07020	60S ribosomal protein L18 OS=Homo sapiens OX=9606 GN=RPL18 PE=1 SV=2	34.0426	6	28	6	188	21.6	11.72	0	1.034	0.0482362
Q02543	60S ribosomal protein L18a OS=Homo sapiens OX=9606 GN=RPL18A PE=1 SV=2	42.6136	10	48	10	176	20.7	10.71	0	1.267	0.341417
P84098	60S ribosomal protein L19 OS=Homo sapiens OX=9606 GN=RPL19 PE=1 SV=1	30.102	9	31	9	196	23.5	11.47	0	0.943	-0.0846703
P46778	60S ribosomal protein L21 OS=Homo sapiens OX=9606 GN=RPL21 PE=1 SV=2	36.25	7	20	7	160	18.6	10.49	0	0.934	-0.0985055
P35268	60S ribosomal protein L22 OS=Homo sapiens OX=9606 GN=RPL22 PE=1 SV=2	18.75	2	9	2	128	14.8	9.19	0	1.025	0.0356239
Q6P5R6	60S ribosomal protein L22-like 1 OS=Homo sapiens OX=9606 GN=RPL22L1 PE=1 SV=2	15.5738	2	2	2	122	14.6	9.38	0	0.964	-0.0528949
P62829	60S ribosomal protein L23 OS=Homo sapiens OX=9606 GN=RPL23 PE=1 SV=1	44.2857	8	27	8	140	14.9	10.51	0	0.976	-0.0350469
P62750	60S ribosomal protein L23a OS=Homo sapiens OX=9606 GN=RPL23A PE=1 SV=1	40.3846	9	49	9	156	17.7	10.45	0	0.973	-0.0394883
P83731	60S ribosomal protein L24 OS=Homo sapiens OX=9606 GN=RPL24 PE=1 SV=1	50.3185	10	31	10	157	17.8	11.25	0	1.085	0.117695
P61254	60S ribosomal protein L26 OS=Homo sapiens OX=9606 GN=RPL26 PE=1 SV=1	35.8621	8	23	1	145	17.2	10.55	8	1.036	0.051024
P61353	60S ribosomal protein L27 OS=Homo sapiens OX=9606 GN=RPL27 PE=1 SV=2	55.8824	10	29	9	136	15.8	10.56	0	1.148	0.199123
P46776	60S ribosomal protein L27a OS=Homo sapiens OX=9606 GN=RPL27A PE=1 SV=2	31.7568	6	23	6	148	16.6	11	0	0.963	-0.0543923
P46779	60S ribosomal protein L28 OS=Homo sapiens OX=9606 GN=RPL28 PE=1 SV=3	49.635	9	33	9	137	15.7	12.02	0	1.192	0.253384
P47914	60S ribosomal protein L29 OS=Homo sapiens OX=9606 GN=RPL29 PE=1 SV=2	18.239	3	11	3	159	17.7	11.66	0	1.306	0.385155
P39023	60S ribosomal protein L3 OS=Homo sapiens OX=9606 GN=RPL3 PE=1 SV=2	35.4839	16	58	16	403	46.1	10.18	0	1.081	0.112367
P62888	60S ribosomal protein L30 OS=Homo sapiens OX=9606 GN=RPL30 PE=1 SV=2	50.4348	7	24	7	115	12.8	9.63	0	0.935	-0.0969617
P62899	60S ribosomal protein L31 OS=Homo sapiens OX=9606 GN=RPL31 PE=1 SV=1	42.4	8	21	8	125	14.5	10.54	0	1.127	0.172488
P62910	60S ribosomal protein L32 OS=Homo sapiens OX=9606 GN=RPL32 PE=1 SV=2	39.2593	7	33	7	135	15.8	11.33	0	1.033	0.0468403
P49207	60S ribosomal protein L34 OS=Homo sapiens OX=9606 GN=RPL34 PE=1 SV=3	35.8974	5	22	5	117	13.3	11.47	0	1.183	0.24245
P42766	60S ribosomal protein L35 OS=Homo sapiens OX=9606 GN=RPL35 PE=1 SV=2	49.5935	10	25	10	123	14.5	11.05	0	0.896	-0.158429
P18077	60S ribosomal protein L35a OS=Homo sapiens OX=9606 GN=RPL35A PE=1 SV=2	41.8182	6	55	6	110	12.5	11.06	0	1.282	0.358396
Q9Y3U8	60S ribosomal protein L36 OS=Homo sapiens OX=9606 GN=RPL36 PE=1 SV=3	37.1429	6	16	6	105	12.2	11.59	0	1.017	0.0243197
P83881	60S ribosomal protein L36a OS=Homo sapiens OX=9606 GN=RPL36A PE=1 SV=2	38.6792	6	12	2	106	12.4	10.58	4	1.415	0.500802
P61927	60S ribosomal protein L37 OS=Homo sapiens OX=9606 GN=RPL37 PE=1 SV=2	51.5464	7	17	7	97	11.1	11.74	0	1.2	0.263034
P61513	60S ribosomal protein L37a OS=Homo sapiens OX=9606 GN=RPL37A PE=1 SV=2	58.6957	6	19	6	92	10.3	10.43	0	1.205	0.269033
P63173	60S ribosomal protein L38 OS=Homo sapiens OX=9606 GN=RPL38 PE=1 SV=2	41.4286	3	15	3	70	8.2	10.1	0	0.714	-0.486004
P36578	60S ribosomal protein L4 OS=Homo sapiens OX=9606 GN=RPL4 PE=1 SV=5	40.5152	21	60	21	427	47.7	11.06	0	1.054	0.0758749
P46777	60S ribosomal protein L5 OS=Homo sapiens OX=9606 GN=RPL5 PE=1 SV=3	26.2626	10	41	10	297	34.3	9.72	0	1.017	0.0243197
Q02878	60S ribosomal protein L6 OS=Homo sapiens OX=9606 GN=RPL6 PE=1 SV=3	46.875	18	58	18	288	32.7	10.58	0	1.124	0.168642
P18124	60S ribosomal protein L7 OS=Homo sapiens OX=9606 GN=RPL7 PE=1 SV=1	43.5484	14	41	14	248	29.2	10.65	0	0.981	-0.027675
P62424	60S ribosomal protein L7a OS=Homo sapiens OX=9606 GN=RPL7A PE=1 SV=2	47.7444	19	44	19	266	30	10.61	0	0.978	-0.0320936
Q6DKI1	60S ribosomal protein L7-like 1 OS=Homo sapiens OX=9606 GN=RPL7L1 PE=1 SV=2	23.1373	6	10	6	255	29.7	10.52	0	0.846	-0.24127
P62917	60S ribosomal protein L8 OS=Homo sapiens OX=9606 GN=RPL8 PE=1 SV=2	34.2412	12	39	12	257	28	11.03	0	1.185	0.244887
P32969	60S ribosomal protein L9 OS=Homo sapiens OX=9606 GN=RPL9 PE=1 SV=1	33.3333	7	26	7	192	21.8	9.95	0	0.94	-0.0892673
Q9Y221	60S ribosome subunit biogenesis protein NIP7 homolog OS=Homo sapiens OX=9606 GN=NIP7 PE=1 SV=1	16.1111	2	2	2	180	20.4	8.51	0	0.455	-1.13606
P52209	6-phosphogluconate dehydrogenase, decarboxylating OS=Homo sapiens OX=9606 GN=PGD PE=1 SV=3	28.9855	12	29	12	483	53.1	7.23	0	0.645	-0.632629
O95336	6-phosphogluconolactonase OS=Homo sapiens OX=9606 GN=PGLS PE=1 SV=2	23.2558	5	8	5	258	27.5	6.05	0	0.701	-0.512514
P36639	7,8-dihydro-8-oxoguanine triphosphatase OS=Homo sapiens OX=9606 GN=NUDT1 PE=1 SV=3	14.2132	2	2	2	197	22.5	5.27	0	0.814	-0.296899
Q9UBM7	7-dehydrocholesterol reductase OS=Homo sapiens OX=9606 GN=DHCR7 PE=1 SV=1	11.1579	6	18	6	475	54.5	8.7	0	0.959	-0.0603973
Q7L2J0	7SK snRNA methylphosphate capping enzyme OS=Homo sapiens OX=9606 GN=MEPCE PE=1 SV=1	20.4644	9	9	9	689	74.3	9.57	0	1.027	0.0384362
Q9UHI8	A disintegrin and metalloproteinase with thrombospondin motifs 1 OS=Homo sapiens OX=9606 GN=ADAMTS1 PE=1 SV=4	1.44778	1	1	1	967	105.3	6.83	0	1.034	0.0482362
Q8IZP0	Abl interactor 1 OS=Homo sapiens OX=9606 GN=ABI1 PE=1 SV=4	16.3386	6	12	6	508	55	7.06	0	0.869	-0.202572
A1L0T0	Acetolactate synthase-like protein OS=Homo sapiens OX=9606 GN=ILVBL PE=1 SV=2	8.38608	5	8	5	632	67.8	8.15	0	1.13	0.176323
Q9BWD1	Acetyl-CoA acetyltransferase, cytosolic OS=Homo sapiens OX=9606 GN=ACAT2 PE=1 SV=2	17.3804	7	18	7	397	41.3	6.92	0	0.674	-0.56918
P24752	Acetyl-CoA acetyltransferase, mitochondrial OS=Homo sapiens OX=9606 GN=ACAT1 PE=1 SV=1	48.0094	19	64	19	427	45.2	8.85	0	0.999	-0.00144342
Q13085	Acetyl-CoA carboxylase 1 OS=Homo sapiens OX=9606 GN=ACACA PE=1 SV=2	2.38704	5	5	4	2346	265.4	6.37	1	0.814	-0.296899
Q9NUB1	Acetyl-coenzyme A synthetase 2-like, mitochondrial OS=Homo sapiens OX=9606 GN=ACSS1 PE=1 SV=2	2.61248	2	2	2	689	74.8	7.11	0	1.525	0.608809
Q9NR19	Acetyl-coenzyme A synthetase, cytoplasmic OS=Homo sapiens OX=9606 GN=ACSS2 PE=1 SV=1	8.98716	6	12	6	701	78.5	6.46	0	0.787	-0.345564
O00400	Acetyl-coenzyme A transporter 1 OS=Homo sapiens OX=9606 GN=SLC33A1 PE=1 SV=1	5.10018	3	7	3	549	60.9	7.33	0	1.122	0.166073
Q13510	Acid ceramidase OS=Homo sapiens OX=9606 GN=ASAH1 PE=1 SV=5	6.83544	3	8	3	395	44.6	7.62	0	0.928	-0.107803
Q92484	Acid sphingomyelinase-like phosphodiesterase 3a OS=Homo sapiens OX=9606 GN=SMPDL3A PE=1 SV=2	1.766	1	2	1	453	51.2	6.33	0	1.079	0.109695
O43427	Acidic fibroblast growth factor intracellular-binding protein OS=Homo sapiens OX=9606 GN=FIBP PE=1 SV=3	3.57143	1	1	1	364	41.9	6.48	0	0.733	-0.448115
P39687	Acidic leucine-rich nuclear phosphoprotein 32 family member A OS=Homo sapiens OX=9606 GN=ANP32A PE=1 SV=1	18.8755	9	21	6	249	28.6	4.09	3	1.792	0.841571
Q92688	Acidic leucine-rich nuclear phosphoprotein 32 family member B OS=Homo sapiens OX=9606 GN=ANP32B PE=1 SV=1	21.5139	8	16	4	251	28.8	4.06	1	1.717	0.77989
Q9BTT0	Acidic leucine-rich nuclear phosphoprotein 32 family member E OS=Homo sapiens OX=9606 GN=ANP32E PE=1 SV=1	12.6866	4	6	4	268	30.7	3.85	0	1.281	0.35727
Q99798	Aconitate hydratase, mitochondrial OS=Homo sapiens OX=9606 GN=ACO2 PE=1 SV=2	40.641	34	116	34	780	85.4	7.61	0	0.895	-0.16004
Q8N556	Actin filament-associated protein 1 OS=Homo sapiens OX=9606 GN=AFAP1 PE=1 SV=2	6.30137	5	6	5	730	80.7	8.68	0	1.056	0.0786098
Q8TED9	Actin filament-associated protein 1-like 1 OS=Homo sapiens OX=9606 GN=AFAP1L1 PE=1 SV=2	2.34375	2	2	2	768	86.4	6.8	0	0.643	-0.637109
Q8N4X5	Actin filament-associated protein 1-like 2 OS=Homo sapiens OX=9606 GN=AFAP1L2 PE=1 SV=1	3.66748	2	2	2	818	91.2	5.31	0	0.828	-0.272297
P60709	Actin, cytoplasmic 1 OS=Homo sapiens OX=9606 GN=ACTB PE=1 SV=1	70.6667	22	1198	7	375	41.7	5.48	19	0.943	-0.0846703
P63267	Actin, gamma-enteric smooth muscle OS=Homo sapiens OX=9606 GN=ACTG2 PE=1 SV=1	41.2234	15	846	3	376	41.8	5.48	0	0.954	-0.0679388
O14639	Actin-binding LIM protein 1 OS=Homo sapiens OX=9606 GN=ABLIM1 PE=1 SV=3	4.11311	3	4	3	778	87.6	8.59	0	0.865	-0.209228
Q86TU7	Actin-histidine N-methyltransferase OS=Homo sapiens OX=9606 GN=SETD3 PE=1 SV=1	2.0202	1	1	1	594	67.2	5.96	0	0.885	-0.176251
O96019	Actin-like protein 6A OS=Homo sapiens OX=9606 GN=ACTL6A PE=1 SV=1	24.4755	10	21	10	429	47.4	5.6	0	0.806	-0.311148
Q9NZ32	Actin-related protein 10 OS=Homo sapiens OX=9606 GN=ACTR10 PE=1 SV=1	7.67386	4	4	4	417	46.3	7.37	0	0.78	-0.358454
P61160	Actin-related protein 2 OS=Homo sapiens OX=9606 GN=ACTR2 PE=1 SV=1	29.6954	11	40	11	394	44.7	6.74	0	0.829	-0.270556
Q92747	Actin-related protein 2/3 complex subunit 1A OS=Homo sapiens OX=9606 GN=ARPC1A PE=2 SV=2	26.7568	10	19	10	370	41.5	8.18	0	0.834	-0.261881
O15143	Actin-related protein 2/3 complex subunit 1B OS=Homo sapiens OX=9606 GN=ARPC1B PE=1 SV=3	36.2903	12	30	12	372	40.9	8.35	0	0.825	-0.277534
O15144	Actin-related protein 2/3 complex subunit 2 OS=Homo sapiens OX=9606 GN=ARPC2 PE=1 SV=1	33.3333	12	36	12	300	34.3	7.36	0	0.78	-0.358454
O15145	Actin-related protein 2/3 complex subunit 3 OS=Homo sapiens OX=9606 GN=ARPC3 PE=1 SV=3	27.5281	5	7	5	178	20.5	8.59	0	0.547	-0.870387
P59998	Actin-related protein 2/3 complex subunit 4 OS=Homo sapiens OX=9606 GN=ARPC4 PE=1 SV=3	32.1429	6	17	6	168	19.7	8.43	0	0.798	-0.325539
O15511	Actin-related protein 2/3 complex subunit 5 OS=Homo sapiens OX=9606 GN=ARPC5 PE=1 SV=3	52.9801	8	21	7	151	16.3	5.67	2	0.645	-0.632629
Q9BPX5	Actin-related protein 2/3 complex subunit 5-like protein OS=Homo sapiens OX=9606 GN=ARPC5L PE=1 SV=1	18.3007	3	9	2	153	16.9	6.6	0	0.71	-0.494109
P61158	Actin-related protein 3 OS=Homo sapiens OX=9606 GN=ACTR3 PE=1 SV=3	32.2967	14	60	14	418	47.3	5.88	0	0.78	-0.358454
Q9GZN1	Actin-related protein 6 OS=Homo sapiens OX=9606 GN=ACTR6 PE=1 SV=1	3.0303	1	1	1	396	45.8	5.03	0	1.041	0.0579701
Q9H981	Actin-related protein 8 OS=Homo sapiens OX=9606 GN=ACTR8 PE=1 SV=2	1.60256	1	1	1	624	70.4	7.78	0	0.915	-0.128156
Q8TDG2	Actin-related protein T1 OS=Homo sapiens OX=9606 GN=ACTRT1 PE=2 SV=2	2.92553	1	5	1	376	41.7	6.79	0	1.2	0.263034
P53999	Activated RNA polymerase II transcriptional coactivator p15 OS=Homo sapiens OX=9606 GN=SUB1 PE=1 SV=3	55.1181	10	24	10	127	14.4	9.6	0	1.575	0.655352
Q15650	Activating signal cointegrator 1 OS=Homo sapiens OX=9606 GN=TRIP4 PE=1 SV=4	7.57315	4	4	4	581	66.1	7.85	0	0.956	-0.0649175
Q6VMQ6	Activating transcription factor 7-interacting protein 1 OS=Homo sapiens OX=9606 GN=ATF7IP PE=1 SV=3	9.05512	8	17	8	1270	136.3	4.7	0	0.757	-0.401635
O95433	Activator of 90 kDa heat shock protein ATPase homolog 1 OS=Homo sapiens OX=9606 GN=AHSA1 PE=1 SV=1	15.6805	6	7	6	338	38.2	5.53	0	0.781	-0.356606
Q9ULW3	Activator of basal transcription 1 OS=Homo sapiens OX=9606 GN=ABT1 PE=1 SV=1	10.2941	3	3	3	272	31.1	9.88	0	0.899	-0.153607
Q86WX3	Active regulator of SIRT1 OS=Homo sapiens OX=9606 GN=RPS19BP1 PE=1 SV=1	31.6176	4	4	4	136	15.4	10.74	0	0.785	-0.349235
Q9H2P0	Activity-dependent neuroprotector homeobox protein OS=Homo sapiens OX=9606 GN=ADNP PE=1 SV=1	16.9691	19	27	19	1102	123.5	7.34	0	0.873	-0.195946
O14561	Acyl carrier protein, mitochondrial OS=Homo sapiens OX=9606 GN=NDUFAB1 PE=1 SV=3	21.1538	3	14	3	156	17.4	4.93	0	0.921	-0.118727
P13798	Acylamino-acid-releasing enzyme OS=Homo sapiens OX=9606 GN=APEH PE=1 SV=4	2.3224	2	4	2	732	81.2	5.48	0	0.648	-0.625934
O60427	Acyl-CoA (8-3)-desaturase OS=Homo sapiens OX=9606 GN=FADS1 PE=1 SV=3	4.05405	2	3	2	444	51.9	8.87	0	0.993	-0.0101344
O95864	Acyl-CoA 6-desaturase OS=Homo sapiens OX=9606 GN=FADS2 PE=1 SV=1	12.1622	5	13	5	444	52.2	8.82	0	0.864	-0.210897
Q6JQN1	Acyl-CoA dehydrogenase family member 10 OS=Homo sapiens OX=9606 GN=ACAD10 PE=1 SV=1	0.944287	1	1	1	1059	118.8	8.06	0	1.038	0.0538064
Q709F0	Acyl-CoA dehydrogenase family member 11 OS=Homo sapiens OX=9606 GN=ACAD11 PE=1 SV=3	7.69231	6	7	6	780	87.2	8.02	0	0.805	-0.312939
Q9H845	Acyl-CoA dehydrogenase family member 9, mitochondrial OS=Homo sapiens OX=9606 GN=ACAD9 PE=1 SV=1	13.6876	10	20	10	621	68.7	7.96	0	0.935	-0.0969617
O00767	Acyl-CoA desaturase OS=Homo sapiens OX=9606 GN=SCD PE=1 SV=2	8.6351	4	12	4	359	41.5	9	0	0.579	-0.788365
Q96CM8	Acyl-CoA synthetase family member 2, mitochondrial OS=Homo sapiens OX=9606 GN=ACSF2 PE=1 SV=2	16.748	10	13	10	615	68.1	7.55	0	1.055	0.077243
Q4G176	Acyl-CoA synthetase family member 3, mitochondrial OS=Homo sapiens OX=9606 GN=ACSF3 PE=1 SV=3	4.34028	3	3	3	576	64.1	8.37	0	0.998	-0.00288828
Q92604	Acyl-CoA:lysophosphatidylglycerol acyltransferase 1 OS=Homo sapiens OX=9606 GN=LPGAT1 PE=1 SV=1	4.32432	2	2	2	370	43.1	8.92	0	0.642	-0.639355
Q5T8D3	Acyl-CoA-binding domain-containing protein 5 OS=Homo sapiens OX=9606 GN=ACBD5 PE=1 SV=1	14.9813	8	15	8	534	60.1	5.33	0	0.952	-0.0709665
P07108	Acyl-CoA-binding protein OS=Homo sapiens OX=9606 GN=DBI PE=1 SV=2	44.8276	4	10	4	87	10	6.57	0	0.403	-1.31115
Q9NPJ3	Acyl-coenzyme A thioesterase 13 OS=Homo sapiens OX=9606 GN=ACOT13 PE=1 SV=1	15.7143	2	9	2	140	15	9.14	0	0.905	-0.14401
O14734	Acyl-coenzyme A thioesterase 8 OS=Homo sapiens OX=9606 GN=ACOT8 PE=1 SV=1	12.5392	4	5	4	319	35.9	7.56	0	1.196	0.258217
Q9Y305	Acyl-coenzyme A thioesterase 9, mitochondrial OS=Homo sapiens OX=9606 GN=ACOT9 PE=1 SV=2	37.1298	16	42	16	439	49.9	8.6	0	1.075	0.104337
Q5T1C6	Acyl-coenzyme A thioesterase THEM4 OS=Homo sapiens OX=9606 GN=THEM4 PE=1 SV=1	6.25	2	3	2	240	27.1	8.28	0	0.898	-0.155213
Q53H12	Acylglycerol kinase, mitochondrial OS=Homo sapiens OX=9606 GN=AGK PE=1 SV=2	24.6445	12	22	12	422	47.1	8.09	0	0.928	-0.107803
O75608	Acyl-protein thioesterase 1 OS=Homo sapiens OX=9606 GN=LYPLA1 PE=1 SV=1	19.5652	5	14	5	230	24.7	6.77	0	0.719	-0.475936
Q6P587	Acylpyruvase FAHD1, mitochondrial OS=Homo sapiens OX=9606 GN=FAHD1 PE=1 SV=2	30.3571	8	18	8	224	24.8	7.39	0	0.838	-0.254978
P46108	Adapter molecule crk OS=Homo sapiens OX=9606 GN=CRK PE=1 SV=2	8.88158	2	2	2	304	33.8	5.55	0	1.258	0.331132
P07741	Adenine phosphoribosyltransferase OS=Homo sapiens OX=9606 GN=APRT PE=1 SV=2	13.8889	3	5	3	180	19.6	6.02	0	0.779	-0.360305
P25054	Adenomatous polyposis coli protein OS=Homo sapiens OX=9606 GN=APC PE=1 SV=2	1.23109	3	3	3	2843	311.5	7.8	0	0.896	-0.158429
Q8TB61	Adenosine 3'-phospho 5'-phosphosulfate transporter 1 OS=Homo sapiens OX=9606 GN=SLC35B2 PE=1 SV=1	15.0463	7	12	7	432	47.5	9.16	0	0.905	-0.14401
Q9H1N7	Adenosine 3'-phospho 5'-phosphosulfate transporter 2 OS=Homo sapiens OX=9606 GN=SLC35B3 PE=1 SV=1	2.24439	1	1	1	401	44.6	9.23	0	0.95	-0.0740006
P55263	Adenosine kinase OS=Homo sapiens OX=9606 GN=ADK PE=1 SV=2	23.2044	10	15	10	362	40.5	6.7	0	0.874	-0.194295
Q96HN2	Adenosylhomocysteinase 3 OS=Homo sapiens OX=9606 GN=AHCYL2 PE=1 SV=1	12.4386	8	14	2	611	66.7	7.36	5	0.848	-0.237864
P23526	Adenosylhomocysteinase OS=Homo sapiens OX=9606 GN=AHCY PE=1 SV=4	40.0463	18	50	17	432	47.7	6.34	1	0.954	-0.0679388
P54819	Adenylate kinase 2, mitochondrial OS=Homo sapiens OX=9606 GN=AK2 PE=1 SV=2	63.1799	13	61	13	239	26.5	7.81	0	0.771	-0.375197
P27144	Adenylate kinase 4, mitochondrial OS=Homo sapiens OX=9606 GN=AK4 PE=1 SV=1	39.4619	9	34	9	223	25.3	8.4	0	0.843	-0.246395
P00568	Adenylate kinase isoenzyme 1 OS=Homo sapiens OX=9606 GN=AK1 PE=1 SV=3	21.134	4	7	4	194	21.6	8.63	0	0.913	-0.131313
P30566	Adenylosuccinate lyase OS=Homo sapiens OX=9606 GN=ADSL PE=1 SV=2	1.44628	1	2	1	484	54.9	7.11	0	0.762	-0.392137
P30520	Adenylosuccinate synthetase isozyme 2 OS=Homo sapiens OX=9606 GN=ADSS PE=1 SV=3	4.82456	2	2	2	456	50.1	6.55	0	0.665	-0.588574
Q01518	Adenylyl cyclase-associated protein 1 OS=Homo sapiens OX=9606 GN=CAP1 PE=1 SV=5	33.4737	16	49	16	475	51.9	8.06	0	0.635	-0.655172
Q9Y653	Adhesion G-protein coupled receptor G1 OS=Homo sapiens OX=9606 GN=ADGRG1 PE=1 SV=2	1.7316	1	1	1	693	77.7	8.48	0	0.868	-0.204233
Q86SQ4	Adhesion G-protein coupled receptor G6 OS=Homo sapiens OX=9606 GN=ADGRG6 PE=1 SV=3	0.655201	1	1	1	1221	136.6	7.87	0	1.021	0.0299829
Q9HDC9	Adipocyte plasma membrane-associated protein OS=Homo sapiens OX=9606 GN=APMAP PE=1 SV=2	31.25	13	40	13	416	46.5	6.16	0	0.974	-0.0380063
Q15847	Adipogenesis regulatory factor OS=Homo sapiens OX=9606 GN=ADIRF PE=1 SV=1	9.21053	1	1	1	76	7.8	5.31	0	0.921	-0.118727
Q96A54	Adiponectin receptor protein 1 OS=Homo sapiens OX=9606 GN=ADIPOR1 PE=1 SV=1	3.46667	1	1	1	375	42.6	7.02	0	0.719	-0.475936
P05141	ADP/ATP translocase 2 OS=Homo sapiens OX=9606 GN=SLC25A5 PE=1 SV=7	36.9128	14	159	4	298	32.8	9.69	1	0.804	-0.314733
P12236	ADP/ATP translocase 3 OS=Homo sapiens OX=9606 GN=SLC25A6 PE=1 SV=4	44.9664	16	77	4	298	32.8	9.74	15	0.785	-0.349235
Q9BRR6	ADP-dependent glucokinase OS=Homo sapiens OX=9606 GN=ADPGK PE=1 SV=1	11.8712	5	6	5	497	54.1	6.2	0	1.1	0.137504
Q9NX46	ADP-ribose glycohydrolase ARH3 OS=Homo sapiens OX=9606 GN=ADPRHL2 PE=1 SV=1	2.47934	1	1	1	363	38.9	5.07	0	0.911	-0.134477
Q9BW91	ADP-ribose pyrophosphatase, mitochondrial OS=Homo sapiens OX=9606 GN=NUDT9 PE=1 SV=1	7.42857	3	3	3	350	39.1	8.22	0	0.894	-0.161653
P61204	ADP-ribosylation factor 3 OS=Homo sapiens OX=9606 GN=ARF3 PE=1 SV=2	30.3867	5	31	4	181	20.6	7.43	2	0.957	-0.0634092
P18085	ADP-ribosylation factor 4 OS=Homo sapiens OX=9606 GN=ARF4 PE=1 SV=3	20	4	26	3	180	20.5	7.14	0	0.934	-0.0985055
P84085	ADP-ribosylation factor 5 OS=Homo sapiens OX=9606 GN=ARF5 PE=1 SV=2	20	4	23	3	180	20.5	6.79	0	0.99	-0.0144996
P62330	ADP-ribosylation factor 6 OS=Homo sapiens OX=9606 GN=ARF6 PE=1 SV=2	12.5714	2	7	2	175	20.1	8.95	0	1.009	0.0129262
Q8N6T3	ADP-ribosylation factor GTPase-activating protein 1 OS=Homo sapiens OX=9606 GN=ARFGAP1 PE=1 SV=2	14.7783	6	6	6	406	44.6	5.66	0	0.782	-0.354759
Q8N6H7	ADP-ribosylation factor GTPase-activating protein 2 OS=Homo sapiens OX=9606 GN=ARFGAP2 PE=1 SV=1	2.30326	1	1	1	521	56.7	7.99	0	0.913	-0.131313
Q9NP61	ADP-ribosylation factor GTPase-activating protein 3 OS=Homo sapiens OX=9606 GN=ARFGAP3 PE=1 SV=1	3.10078	2	2	2	516	56.9	7.36	0	0.817	-0.291592
Q9UJY5	ADP-ribosylation factor-binding protein GGA1 OS=Homo sapiens OX=9606 GN=GGA1 PE=1 SV=1	1.09546	1	1	1	639	70.3	5.29	0	1.054	0.0758749
P40616	ADP-ribosylation factor-like protein 1 OS=Homo sapiens OX=9606 GN=ARL1 PE=1 SV=1	17.1271	4	4	4	181	20.4	5.72	0	1.267	0.341417
Q9NXU5	ADP-ribosylation factor-like protein 15 OS=Homo sapiens OX=9606 GN=ARL15 PE=1 SV=1	5.88235	1	2	1	204	22.9	5.63	0	0.989	-0.0159576
P36404	ADP-ribosylation factor-like protein 2 OS=Homo sapiens OX=9606 GN=ARL2 PE=1 SV=4	10.8696	2	4	2	184	20.9	6.34	0	0.878	-0.187707
P36405	ADP-ribosylation factor-like protein 3 OS=Homo sapiens OX=9606 GN=ARL3 PE=1 SV=2	4.3956	1	1	1	182	20.4	7.24	0	0.506	-0.982791
Q9Y689	ADP-ribosylation factor-like protein 5A OS=Homo sapiens OX=9606 GN=ARL5A PE=1 SV=1	6.14525	1	1	1	179	20.7	6.79	0	0.856	-0.224317
Q15041	ADP-ribosylation factor-like protein 6-interacting protein 1 OS=Homo sapiens OX=9606 GN=ARL6IP1 PE=1 SV=2	8.867	2	5	2	203	23.3	9.32	0	1.058	0.0813396
Q66PJ3	ADP-ribosylation factor-like protein 6-interacting protein 4 OS=Homo sapiens OX=9606 GN=ARL6IP4 PE=1 SV=2	5.22565	2	4	2	421	44.9	10.93	0	1.466	0.551885
Q96BM9	ADP-ribosylation factor-like protein 8A OS=Homo sapiens OX=9606 GN=ARL8A PE=1 SV=1	14.5161	3	8	1	186	21.4	7.77	2	1.06	0.0840643
Q9NVJ2	ADP-ribosylation factor-like protein 8B OS=Homo sapiens OX=9606 GN=ARL8B PE=1 SV=1	14.5161	3	11	1	186	21.5	8.43	0	1.069	0.0962619
Q13795	ADP-ribosylation factor-related protein 1 OS=Homo sapiens OX=9606 GN=ARFRP1 PE=1 SV=1	8.45771	2	3	2	201	22.6	7.56	0	1.051	0.0717627
Q9UKK9	ADP-sugar pyrophosphatase OS=Homo sapiens OX=9606 GN=NUDT5 PE=1 SV=1	17.3516	3	3	3	219	24.3	4.94	0	0.775	-0.367732
P10109	Adrenodoxin, mitochondrial OS=Homo sapiens OX=9606 GN=FDX1 PE=1 SV=1	17.9348	4	6	4	184	19.4	5.83	0	0.836	-0.258425
Q9UHB7	AF4/FMR2 family member 4 OS=Homo sapiens OX=9606 GN=AFF4 PE=1 SV=1	2.32158	2	4	2	1163	127.4	9.31	0	0.753	-0.409278
P55196	Afadin OS=Homo sapiens OX=9606 GN=AFDN PE=1 SV=3	5.86623	10	13	10	1824	206.7	6.47	0	0.705	-0.504305
Q9Y4W6	AFG3-like protein 2 OS=Homo sapiens OX=9606 GN=AFG3L2 PE=1 SV=2	24.4668	23	52	23	797	88.5	8.66	0	0.906	-0.142417
O43488	Aflatoxin B1 aldehyde reductase member 2 OS=Homo sapiens OX=9606 GN=AKR7A2 PE=1 SV=3	5.01393	2	2	2	359	39.6	7.17	0	0.868	-0.204233
O00468	Agrin OS=Homo sapiens OX=9606 GN=AGRN PE=1 SV=6	14.7002	26	43	26	2068	217.2	6.39	0	0.965	-0.0513992
Q92667	A-kinase anchor protein 1, mitochondrial OS=Homo sapiens OX=9606 GN=AKAP1 PE=1 SV=1	14.2857	9	10	9	903	97.3	4.94	0	0.836	-0.258425
O43572	A-kinase anchor protein 10, mitochondrial OS=Homo sapiens OX=9606 GN=AKAP10 PE=1 SV=2	1.0574	1	1	1	662	73.8	6.39	0	0.878	-0.187707
Q02952	A-kinase anchor protein 12 OS=Homo sapiens OX=9606 GN=AKAP12 PE=1 SV=4	7.29517	11	16	11	1782	191.4	4.41	0	1.297	0.375178
Q02040	A-kinase anchor protein 17A OS=Homo sapiens OX=9606 GN=AKAP17A PE=1 SV=2	6.33094	5	6	5	695	80.7	9.73	0	0.96	-0.0588937
Q9Y2D5	A-kinase anchor protein 2 OS=Homo sapiens OX=9606 GN=AKAP2 PE=1 SV=3	18.9756	14	28	14	859	94.6	5.11	0	0.959	-0.0603973
O43823	A-kinase anchor protein 8 OS=Homo sapiens OX=9606 GN=AKAP8 PE=1 SV=1	9.82659	6	11	6	692	76.1	5.15	0	0.852	-0.231075
Q9ULX6	A-kinase anchor protein 8-like OS=Homo sapiens OX=9606 GN=AKAP8L PE=1 SV=4	13.9319	8	13	8	646	71.6	5.05	0	0.934	-0.0985055
Q99996	A-kinase anchor protein 9 OS=Homo sapiens OX=9606 GN=AKAP9 PE=1 SV=4	0.665472	2	2	2	3907	452.7	4.98	0	1.031	0.0440443
Q9NRG9	Aladin OS=Homo sapiens OX=9606 GN=AAAS PE=1 SV=1	9.34066	4	6	4	546	59.5	7.5	0	0.778	-0.362158
Q8TD30	Alanine aminotransferase 2 OS=Homo sapiens OX=9606 GN=GPT2 PE=1 SV=1	4.78011	2	3	2	523	57.9	7.71	0	0.94	-0.0892673
P49588	Alanine--tRNA ligase, cytoplasmic OS=Homo sapiens OX=9606 GN=AARS PE=1 SV=2	17.7686	16	21	16	968	106.7	5.53	0	0.627	-0.673463
Q5JTZ9	Alanine--tRNA ligase, mitochondrial OS=Homo sapiens OX=9606 GN=AARS2 PE=1 SV=1	13.2995	12	20	12	985	107.3	6.27	0	0.964	-0.0528949
P11766	Alcohol dehydrogenase class-3 OS=Homo sapiens OX=9606 GN=ADH5 PE=1 SV=4	27.8075	10	12	10	374	39.7	7.49	0	0.896	-0.158429
P47895	Aldehyde dehydrogenase family 1 member A3 OS=Homo sapiens OX=9606 GN=ALDH1A3 PE=1 SV=2	29.6875	16	35	12	512	56.1	7.25	1	0.65	-0.621488
Q8IZ83	Aldehyde dehydrogenase family 16 member A1 OS=Homo sapiens OX=9606 GN=ALDH16A1 PE=1 SV=2	2.74314	2	2	2	802	85.1	6.79	0	0.761	-0.394032
P30837	Aldehyde dehydrogenase X, mitochondrial OS=Homo sapiens OX=9606 GN=ALDH1B1 PE=1 SV=3	33.8491	20	41	17	517	57.2	6.8	3	1.078	0.108357
P05091	Aldehyde dehydrogenase, mitochondrial OS=Homo sapiens OX=9606 GN=ALDH2 PE=1 SV=2	25.5319	12	27	10	517	56.3	7.05	0	0.885	-0.176251
P14550	Aldo-keto reductase family 1 member A1 OS=Homo sapiens OX=9606 GN=AKR1A1 PE=1 SV=3	18.4615	6	8	6	325	36.6	6.79	0	0.719	-0.475936
O60218	Aldo-keto reductase family 1 member B10 OS=Homo sapiens OX=9606 GN=AKR1B10 PE=1 SV=2	5.37975	2	3	2	316	36	7.84	0	0.953	-0.0694519
Q04828	Aldo-keto reductase family 1 member C1 OS=Homo sapiens OX=9606 GN=AKR1C1 PE=1 SV=1	4.95356	2	3	2	323	36.8	7.88	0	0.626	-0.675765
P15121	Aldose reductase OS=Homo sapiens OX=9606 GN=AKR1B1 PE=1 SV=3	31.3291	8	11	8	316	35.8	6.98	0	0.94	-0.0892673
O00116	Alkyldihydroxyacetonephosphate synthase, peroxisomal OS=Homo sapiens OX=9606 GN=AGPS PE=1 SV=1	29.0274	16	35	16	658	72.9	7.34	0	0.968	-0.046921
Q6UW56	All-trans retinoic acid-induced differentiation factor OS=Homo sapiens OX=9606 GN=ATRAID PE=1 SV=2	2.62009	1	1	1	229	24.7	7.25	0	1.025	0.0356239
Q6NUM9	All-trans-retinol 13,14-reductase OS=Homo sapiens OX=9606 GN=RETSAT PE=1 SV=2	21.3115	15	27	15	610	66.8	8.28	0	0.977	-0.0335695
Q6PD74	Alpha- and gamma-adaptin-binding protein p34 OS=Homo sapiens OX=9606 GN=AAGAB PE=1 SV=1	2.85714	1	1	1	315	34.6	4.64	0	0.619	-0.691989
Q9H6U8	Alpha-1,2-mannosyltransferase ALG9 OS=Homo sapiens OX=9606 GN=ALG9 PE=1 SV=2	6.21931	3	4	3	611	69.8	8.68	0	1.04	0.0565835
Q9H553	Alpha-1,3/1,6-mannosyltransferase ALG2 OS=Homo sapiens OX=9606 GN=ALG2 PE=1 SV=1	14.6635	5	6	5	416	47.1	7.05	0	1.189	0.249749
P26572	Alpha-1,3-mannosyl-glycoprotein 2-beta-N-acetylglucosaminyltransferase OS=Homo sapiens OX=9606 GN=MGAT1 PE=1 SV=2	11.9101	6	8	6	445	50.8	9.16	0	1.154	0.206643
Q10469	Alpha-1,6-mannosyl-glycoprotein 2-beta-N-acetylglucosaminyltransferase OS=Homo sapiens OX=9606 GN=MGAT2 PE=1 SV=1	4.9217	2	2	2	447	51.5	8.76	0	1.123	0.167358
Q09328	Alpha-1,6-mannosylglycoprotein 6-beta-N-acetylglucosaminyltransferase A OS=Homo sapiens OX=9606 GN=MGAT5 PE=1 SV=1	2.2942	2	2	2	741	84.5	8.12	0	1.072	0.100305
P30533	Alpha-2-macroglobulin receptor-associated protein OS=Homo sapiens OX=9606 GN=LRPAP1 PE=1 SV=1	55.7423	26	49	26	357	41.4	8.78	0	0.85	-0.234465
A8K2U0	Alpha-2-macroglobulin-like protein 1 OS=Homo sapiens OX=9606 GN=A2ML1 PE=1 SV=3	28.1293	37	128	37	1454	161	5.73	0	0.716	-0.481969
P12814	Alpha-actinin-1 OS=Homo sapiens OX=9606 GN=ACTN1 PE=1 SV=2	52.5785	45	233	27	892	103	5.41	4	0.818	-0.289827
P35609	Alpha-actinin-2 OS=Homo sapiens OX=9606 GN=ACTN2 PE=1 SV=1	14.9888	13	46	1	894	103.8	5.45	0	0.865	-0.209228
O43707	Alpha-actinin-4 OS=Homo sapiens OX=9606 GN=ACTN4 PE=1 SV=2	60.0439	53	299	38	911	104.8	5.44	16	0.789	-0.341903
P35611	Alpha-adducin OS=Homo sapiens OX=9606 GN=ADD1 PE=1 SV=2	1.62822	1	1	1	737	80.9	5.83	0	0.799	-0.323733
P49419	Alpha-aminoadipic semialdehyde dehydrogenase OS=Homo sapiens OX=9606 GN=ALDH7A1 PE=1 SV=5	43.2282	19	84	19	539	58.4	7.99	0	1.145	0.195348
Q9UDR5	Alpha-aminoadipic semialdehyde synthase, mitochondrial OS=Homo sapiens OX=9606 GN=AASS PE=1 SV=1	11.7711	11	13	11	926	102.1	6.64	0	0.906	-0.142417
P61163	Alpha-centractin OS=Homo sapiens OX=9606 GN=ACTR1A PE=1 SV=1	15.6915	5	9	5	376	42.6	6.64	0	0.776	-0.365871
P06733	Alpha-enolase OS=Homo sapiens OX=9606 GN=ENO1 PE=1 SV=2	43.318	22	238	19	434	47.1	7.39	3	0.664	-0.590745
P06280	Alpha-galactosidase A OS=Homo sapiens OX=9606 GN=GLA PE=1 SV=1	12.5874	5	9	5	429	48.7	5.6	0	0.917	-0.125006
Q9C0B1	Alpha-ketoglutarate-dependent dioxygenase FTO OS=Homo sapiens OX=9606 GN=FTO PE=1 SV=3	4.15842	2	3	2	505	58.2	5.22	0	1.158	0.211635
P35475	Alpha-L-iduronidase OS=Homo sapiens OX=9606 GN=IDUA PE=1 SV=2	1.37825	1	1	1	653	72.6	9.14	0	1.115	0.157044
Q16706	Alpha-mannosidase 2 OS=Homo sapiens OX=9606 GN=MAN2A1 PE=1 SV=2	16.958	18	29	18	1144	131.1	7.58	0	1.09	0.124328
Q9UHK6	Alpha-methylacyl-CoA racemase OS=Homo sapiens OX=9606 GN=AMACR PE=1 SV=2	4.97382	2	2	2	382	42.4	6.44	0	0.95	-0.0740006
P17050	Alpha-N-acetylgalactosaminidase OS=Homo sapiens OX=9606 GN=NAGA PE=1 SV=2	7.78589	3	5	3	411	46.5	5.19	0	0.923	-0.115597
Q9UJ37	Alpha-N-acetylgalactosaminide alpha-2,6-sialyltransferase 2 OS=Homo sapiens OX=9606 GN=ST6GALNAC2 PE=1 SV=1	2.13904	1	1	1	374	41.9	9.32	0	0.837	-0.2567
P54802	Alpha-N-acetylglucosaminidase OS=Homo sapiens OX=9606 GN=NAGLU PE=1 SV=2	3.63392	2	2	2	743	82.2	6.65	0	0.956	-0.0649175
Q9NVD7	Alpha-parvin OS=Homo sapiens OX=9606 GN=PARVA PE=1 SV=1	3.76344	1	1	1	372	42.2	5.95	0	0.772	-0.373327
P54920	Alpha-soluble NSF attachment protein OS=Homo sapiens OX=9606 GN=NAPA PE=1 SV=3	40.678	11	20	11	295	33.2	5.36	0	0.91	-0.136062
P37840	Alpha-synuclein OS=Homo sapiens OX=9606 GN=SNCA PE=1 SV=1	15.7143	1	2	1	140	14.5	4.7	0	0.854	-0.227692
P40222	Alpha-taxilin OS=Homo sapiens OX=9606 GN=TXLNA PE=1 SV=3	10.4396	6	6	6	546	61.9	6.52	0	0.87	-0.200913
Q06203	Amidophosphoribosyltransferase OS=Homo sapiens OX=9606 GN=PPAT PE=1 SV=1	3.86847	2	2	2	517	57.4	6.76	0	0.823	-0.281036
P21397	Amine oxidase [flavin-containing] A OS=Homo sapiens OX=9606 GN=MAOA PE=1 SV=1	29.6015	15	42	15	527	59.6	7.85	0	1.419	0.504875
Q12904	Aminoacyl tRNA synthase complex-interacting multifunctional protein 1 OS=Homo sapiens OX=9606 GN=AIMP1 PE=1 SV=2	35.8974	10	19	9	312	34.3	8.43	0	0.952	-0.0709665
Q13155	Aminoacyl tRNA synthase complex-interacting multifunctional protein 2 OS=Homo sapiens OX=9606 GN=AIMP2 PE=1 SV=2	9.0625	3	6	3	320	35.3	8.22	0	1.035	0.0496308
Q03154	Aminoacylase-1 OS=Homo sapiens OX=9606 GN=ACY1 PE=1 SV=1	5.14706	2	5	2	408	45.9	6.18	0	0.809	-0.305788
Q9H4A4	Aminopeptidase B OS=Homo sapiens OX=9606 GN=RNPEP PE=1 SV=2	12.1538	8	8	8	650	72.5	5.74	0	0.962	-0.0558912
P15144	Aminopeptidase N OS=Homo sapiens OX=9606 GN=ANPEP PE=1 SV=4	2.27508	2	3	2	967	109.5	5.48	0	0.977	-0.0335695
P15514	Amphiregulin OS=Homo sapiens OX=9606 GN=AREG PE=1 SV=2	19.4444	5	6	5	252	27.9	7.4	0	1.226	0.293959
Q86SJ2	Amphoterin-induced protein 2 OS=Homo sapiens OX=9606 GN=AMIGO2 PE=1 SV=1	6.13027	3	3	3	522	57.9	8.4	0	1.036	0.051024
O96018	Amyloid-beta A4 precursor protein-binding family A member 3 OS=Homo sapiens OX=9606 GN=APBA3 PE=1 SV=1	1.04348	1	1	1	575	61.4	4.94	0	1.202	0.265437
P05067	Amyloid-beta precursor protein OS=Homo sapiens OX=9606 GN=APP PE=1 SV=3	23.8961	16	25	15	770	86.9	4.82	1	1.065	0.0908534
Q06481	Amyloid-like protein 2 OS=Homo sapiens OX=9606 GN=APLP2 PE=1 SV=2	12.3198	10	14	9	763	86.9	4.79	0	1.145	0.195348
Q6FIF0	AN1-type zinc finger protein 6 OS=Homo sapiens OX=9606 GN=ZFAND6 PE=1 SV=2	4.32692	1	1	1	208	22.5	7.2	0	0.782	-0.354759
Q6FI81	Anamorsin OS=Homo sapiens OX=9606 GN=CIAPIN1 PE=1 SV=2	5.12821	1	1	1	312	33.6	5.62	0	0.88	-0.184425
Q9H1A4	Anaphase-promoting complex subunit 1 OS=Homo sapiens OX=9606 GN=ANAPC1 PE=1 SV=1	1.44033	2	3	2	1944	216.4	6.3	0	0.8	-0.321928
Q9UJX5	Anaphase-promoting complex subunit 4 OS=Homo sapiens OX=9606 GN=ANAPC4 PE=1 SV=2	1.11386	1	1	1	808	92.1	5.53	0	0.867	-0.205896
Q9UJX3	Anaphase-promoting complex subunit 7 OS=Homo sapiens OX=9606 GN=ANAPC7 PE=1 SV=4	1.5025	1	1	1	599	66.8	5.64	0	0.703	-0.508403
Q8NHZ8	Anaphase-promoting complex subunit CDC26 OS=Homo sapiens OX=9606 GN=CDC26 PE=1 SV=1	12.9412	1	1	1	85	9.8	6.81	0	0.667	-0.584241
Q9Y679	Ancient ubiquitous protein 1 OS=Homo sapiens OX=9606 GN=AUP1 PE=1 SV=2	19.5122	9	16	9	410	45.8	8.65	0	0.883	-0.179515
Q9NVV5	Androgen-induced gene 1 protein OS=Homo sapiens OX=9606 GN=AIG1 PE=1 SV=2	3.67347	1	5	1	245	28.2	8.25	0	1.25	0.321928
Q8N7X0	Androglobin OS=Homo sapiens OX=9606 GN=ADGB PE=2 SV=3	0.719856	1	1	1	1667	189.6	8.31	0	0.989	-0.0159576
Q13685	Angio-associated migratory cell protein OS=Homo sapiens OX=9606 GN=AAMP PE=1 SV=2	1.6129	1	1	1	434	46.7	4.42	0	1.632	0.706641
Q9NQW6	Anillin OS=Homo sapiens OX=9606 GN=ANLN PE=1 SV=2	4.98221	5	5	5	1124	124.1	8.07	0	0.75	-0.415037
P04920	Anion exchange protein 2 OS=Homo sapiens OX=9606 GN=SLC4A2 PE=1 SV=4	4.67365	6	11	6	1241	136.9	6.29	0	0.94	-0.0892673
Q9P0K7	Ankycorbin OS=Homo sapiens OX=9606 GN=RAI14 PE=1 SV=2	20.6122	19	36	19	980	110	6.21	0	0.967	-0.0484122
Q86XL3	Ankyrin repeat and LEM domain-containing protein 2 OS=Homo sapiens OX=9606 GN=ANKLE2 PE=1 SV=4	13.3262	10	15	10	938	104	7.09	0	1.088	0.121679
Q6UB99	Ankyrin repeat domain-containing protein 11 OS=Homo sapiens OX=9606 GN=ANKRD11 PE=1 SV=3	0.751033	2	3	2	2663	297.7	7.11	0	0.826	-0.275786
Q86W74	Ankyrin repeat domain-containing protein 46 OS=Homo sapiens OX=9606 GN=ANKRD46 PE=1 SV=1	4.74138	1	1	1	232	26	7.15	0	1.019	0.0271541
P04083	Annexin A1 OS=Homo sapiens OX=9606 GN=ANXA1 PE=1 SV=2	51.1561	17	55	17	346	38.7	7.02	0	0.648	-0.625934
P50995	Annexin A11 OS=Homo sapiens OX=9606 GN=ANXA11 PE=1 SV=1	7.32673	3	4	3	505	54.4	7.65	0	0.899	-0.153607
P07355	Annexin A2 OS=Homo sapiens OX=9606 GN=ANXA2 PE=1 SV=2	64.0118	26	241	26	339	38.6	7.75	0	1.076	0.105678
P12429	Annexin A3 OS=Homo sapiens OX=9606 GN=ANXA3 PE=1 SV=3	44.2724	15	35	15	323	36.4	5.92	0	0.751	-0.413115
P09525	Annexin A4 OS=Homo sapiens OX=9606 GN=ANXA4 PE=1 SV=4	36.0502	11	19	11	319	35.9	6.13	0	0.959	-0.0603973
P08758	Annexin A5 OS=Homo sapiens OX=9606 GN=ANXA5 PE=1 SV=2	32.1875	11	21	11	320	35.9	5.05	0	0.703	-0.508403
P08133	Annexin A6 OS=Homo sapiens OX=9606 GN=ANXA6 PE=1 SV=3	11.8871	8	8	8	673	75.8	5.6	0	0.841	-0.249822
P20073	Annexin A7 OS=Homo sapiens OX=9606 GN=ANXA7 PE=1 SV=3	7.58197	3	3	3	488	52.7	5.68	0	0.687	-0.541618
P13928	Annexin A8 OS=Homo sapiens OX=9606 GN=ANXA8 PE=1 SV=3	33.0275	11	23	1	327	36.9	5.78	10	0.704	-0.506353
Q5VT79	Annexin A8-like protein 1 OS=Homo sapiens OX=9606 GN=ANXA8L1 PE=2 SV=2	33.0275	11	23	1	327	36.9	5.78	0	0.976	-0.0350469
Q9NW15	Anoctamin-10 OS=Homo sapiens OX=9606 GN=ANO10 PE=1 SV=2	8.18182	6	10	6	660	76.3	7.4	0	0.982	-0.0262051
Q4KMQ2	Anoctamin-6 OS=Homo sapiens OX=9606 GN=ANO6 PE=1 SV=2	6.59341	5	7	5	910	106.1	7.77	0	1.043	0.0607392
Q9H6X2	Anthrax toxin receptor 1 OS=Homo sapiens OX=9606 GN=ANTXR1 PE=1 SV=2	3.7234	2	2	1	564	62.7	7.61	0	1.022	0.0313952
P58335	Anthrax toxin receptor 2 OS=Homo sapiens OX=9606 GN=ANTXR2 PE=1 SV=5	8.17996	4	5	3	489	53.6	7.46	1	1.362	0.445727
Q03518	Antigen peptide transporter 1 OS=Homo sapiens OX=9606 GN=TAP1 PE=1 SV=2	12.8713	8	12	8	808	87.2	8.02	0	1.307	0.386259
Q03519	Antigen peptide transporter 2 OS=Homo sapiens OX=9606 GN=TAP2 PE=1 SV=1	21.8659	13	27	12	686	75.6	8.02	1	1.286	0.362891
Q10567	AP-1 complex subunit beta-1 OS=Homo sapiens OX=9606 GN=AP1B1 PE=1 SV=2	18.862	24	51	5	949	104.6	5.06	0	1.021	0.0299829
O43747	AP-1 complex subunit gamma-1 OS=Homo sapiens OX=9606 GN=AP1G1 PE=1 SV=5	13.017	11	15	11	822	91.3	6.8	0	0.785	-0.349235
O75843	AP-1 complex subunit gamma-like 2 OS=Homo sapiens OX=9606 GN=AP1G2 PE=1 SV=1	2.16561	2	2	2	785	87.1	6.55	0	1.107	0.146655
Q9BXS5	AP-1 complex subunit mu-1 OS=Homo sapiens OX=9606 GN=AP1M1 PE=1 SV=3	20.5674	9	11	6	423	48.6	7.3	3	0.953	-0.0694519
Q9Y6Q5	AP-1 complex subunit mu-2 OS=Homo sapiens OX=9606 GN=AP1M2 PE=1 SV=4	14.8936	7	9	4	423	48.1	8.22	0	0.915	-0.128156
P61966	AP-1 complex subunit sigma-1A OS=Homo sapiens OX=9606 GN=AP1S1 PE=1 SV=1	10.1266	1	2	1	158	18.7	5.73	0	1.008	0.0114956
O95782	AP-2 complex subunit alpha-1 OS=Homo sapiens OX=9606 GN=AP2A1 PE=1 SV=3	16.0696	16	27	13	977	107.5	7.03	3	0.891	-0.166503
O94973	AP-2 complex subunit alpha-2 OS=Homo sapiens OX=9606 GN=AP2A2 PE=1 SV=2	12.7796	11	17	8	939	103.9	6.96	0	0.865	-0.209228
P63010	AP-2 complex subunit beta OS=Homo sapiens OX=9606 GN=AP2B1 PE=1 SV=1	23.7994	28	65	9	937	104.5	5.38	21	0.857	-0.222633
Q96CW1	AP-2 complex subunit mu OS=Homo sapiens OX=9606 GN=AP2M1 PE=1 SV=2	24.1379	11	22	11	435	49.6	9.54	0	1.153	0.205393
P53680	AP-2 complex subunit sigma OS=Homo sapiens OX=9606 GN=AP2S1 PE=1 SV=2	10.5634	2	3	2	142	17	6.18	0	0.896	-0.158429
O00203	AP-3 complex subunit beta-1 OS=Homo sapiens OX=9606 GN=AP3B1 PE=1 SV=3	9.23218	11	13	11	1094	121.2	6.04	0	0.95	-0.0740006
O14617	AP-3 complex subunit delta-1 OS=Homo sapiens OX=9606 GN=AP3D1 PE=1 SV=1	5.11709	4	5	4	1153	130.1	8.48	0	0.955	-0.0664274
Q92572	AP-3 complex subunit sigma-1 OS=Homo sapiens OX=9606 GN=AP3S1 PE=1 SV=1	10.8808	2	3	2	193	21.7	5.39	0	1.137	0.185232
P04114	Apolipoprotein B-100 OS=Homo sapiens OX=9606 GN=APOB PE=1 SV=2	0.153408	1	1	1	4563	515.3	7.05	0	0.522	-0.937878
Q9BQE5	Apolipoprotein L2 OS=Homo sapiens OX=9606 GN=APOL2 PE=1 SV=1	19.8813	8	10	8	337	37.1	6.74	0	2.131	1.09153
Q9BZZ5	Apoptosis inhibitor 5 OS=Homo sapiens OX=9606 GN=API5 PE=1 SV=3	25.3817	13	35	13	524	59	7.34	0	0.92	-0.120294
Q07812	Apoptosis regulator BAX OS=Homo sapiens OX=9606 GN=BAX PE=1 SV=1	29.1667	4	11	4	192	21.2	5.22	0	0.811	-0.302226
Q9ULZ3	Apoptosis-associated speck-like protein containing a CARD OS=Homo sapiens OX=9606 GN=PYCARD PE=1 SV=2	18.4615	5	6	5	195	21.6	6.34	0	0.681	-0.554273
O95831	Apoptosis-inducing factor 1, mitochondrial OS=Homo sapiens OX=9606 GN=AIFM1 PE=1 SV=1	34.0946	17	57	17	613	66.9	8.95	0	1.008	0.0114956
Q9UKV3	Apoptotic chromatin condensation inducer in the nucleus OS=Homo sapiens OX=9606 GN=ACIN1 PE=1 SV=2	21.4765	27	60	26	1341	151.8	6.43	1	0.75	-0.415037
Q7Z2E3	Aprataxin OS=Homo sapiens OX=9606 GN=APTX PE=1 SV=2	11.5169	3	7	3	356	40.7	9.17	0	1.165	0.22033
Q9Y2X7	ARF GTPase-activating protein GIT1 OS=Homo sapiens OX=9606 GN=GIT1 PE=1 SV=2	2.1025	1	1	1	761	84.3	6.8	0	0.737	-0.440263
P53367	Arfaptin-1 OS=Homo sapiens OX=9606 GN=ARFIP1 PE=1 SV=2	29.4906	10	18	10	373	41.7	6.7	0	0.923	-0.115597
P53365	Arfaptin-2 OS=Homo sapiens OX=9606 GN=ARFIP2 PE=1 SV=1	8.79765	3	3	3	341	37.8	6.04	0	0.832	-0.265345
P52594	Arf-GAP domain and FG repeat-containing protein 1 OS=Homo sapiens OX=9606 GN=AGFG1 PE=1 SV=2	3.55872	2	2	2	562	58.2	8.63	0	0.916	-0.12658
Q15057	Arf-GAP with coiled-coil, ANK repeat and PH domain-containing protein 2 OS=Homo sapiens OX=9606 GN=ACAP2 PE=1 SV=3	1.79949	2	2	2	778	88	6.8	0	0.841	-0.249822
P78540	Arginase-2, mitochondrial OS=Homo sapiens OX=9606 GN=ARG2 PE=1 SV=1	3.38983	1	1	1	354	38.6	6.47	0	0.787	-0.345564
Q9NWB6	Arginine and glutamate-rich protein 1 OS=Homo sapiens OX=9606 GN=ARGLU1 PE=1 SV=1	22.7106	8	15	8	273	33.2	10.35	0	1.063	0.0881416
Q8TF01	Arginine/serine-rich protein PNISR OS=Homo sapiens OX=9606 GN=PNISR PE=1 SV=2	3.85093	3	5	3	805	92.5	10.02	0	0.983	-0.0247367
Q5TEU4	Arginine-hydroxylase NDUFAF5, mitochondrial OS=Homo sapiens OX=9606 GN=NDUFAF5 PE=1 SV=1	6.95652	2	4	2	345	38.9	6.57	0	0.958	-0.0619024
P54136	Arginine--tRNA ligase, cytoplasmic OS=Homo sapiens OX=9606 GN=RARS PE=1 SV=2	26.5152	17	32	17	660	75.3	6.68	0	0.864	-0.210897
P04424	Argininosuccinate lyase OS=Homo sapiens OX=9606 GN=ASL PE=1 SV=4	3.66379	2	2	2	464	51.6	6.48	0	0.959	-0.0603973
P00966	Argininosuccinate synthase OS=Homo sapiens OX=9606 GN=ASS1 PE=1 SV=2	1.45631	1	1	1	412	46.5	8.02	0	0.488	-1.03505
Q8N8R7	ARL14 effector protein OS=Homo sapiens OX=9606 GN=ARL14EP PE=1 SV=1	3.84615	1	1	1	260	29.3	8.07	0	0.716	-0.481969
Q9NVT9	Armadillo repeat-containing protein 1 OS=Homo sapiens OX=9606 GN=ARMC1 PE=1 SV=1	6.38298	2	2	2	282	31.3	5.74	0	0.908	-0.139236
Q8N2F6	Armadillo repeat-containing protein 10 OS=Homo sapiens OX=9606 GN=ARMC10 PE=1 SV=1	14.5773	4	7	4	343	37.5	6.61	0	0.865	-0.209228
Q9UH62	Armadillo repeat-containing X-linked protein 3 OS=Homo sapiens OX=9606 GN=ARMCX3 PE=1 SV=1	8.17942	3	3	3	379	42.5	8.37	0	0.944	-0.0831412
P15289	Arylsulfatase A OS=Homo sapiens OX=9606 GN=ARSA PE=1 SV=3	12.0316	5	10	5	507	53.6	6.07	0	0.981	-0.027675
P15848	Arylsulfatase B OS=Homo sapiens OX=9606 GN=ARSB PE=1 SV=1	4.87805	2	2	2	533	59.6	8.21	0	0.94	-0.0892673
Q9BVC5	Ashwin OS=Homo sapiens OX=9606 GN=C2orf49 PE=1 SV=1	7.32759	2	3	2	232	25.8	9.74	0	0.954	-0.0679388
P08243	Asparagine synthetase [glutamine-hydrolyzing] OS=Homo sapiens OX=9606 GN=ASNS PE=1 SV=4	1.96078	1	1	1	561	64.3	6.86	0	0.867	-0.205896
O43776	Asparagine--tRNA ligase, cytoplasmic OS=Homo sapiens OX=9606 GN=NARS PE=1 SV=1	17.3358	7	12	7	548	62.9	6.25	0	0.723	-0.467932
P17174	Aspartate aminotransferase, cytoplasmic OS=Homo sapiens OX=9606 GN=GOT1 PE=1 SV=3	14.77	5	6	5	413	46.2	7.01	0	0.709	-0.496142
P00505	Aspartate aminotransferase, mitochondrial OS=Homo sapiens OX=9606 GN=GOT2 PE=1 SV=3	32.5581	15	49	15	430	47.5	9.01	0	1.079	0.109695
P14868	Aspartate--tRNA ligase, cytoplasmic OS=Homo sapiens OX=9606 GN=DARS PE=1 SV=2	34.9301	17	29	17	501	57.1	6.55	0	0.852	-0.231075
Q6PI48	Aspartate--tRNA ligase, mitochondrial OS=Homo sapiens OX=9606 GN=DARS2 PE=1 SV=1	29.7674	18	36	18	645	73.5	8.02	0	0.91	-0.136062
Q12797	Aspartyl/asparaginyl beta-hydroxylase OS=Homo sapiens OX=9606 GN=ASPH PE=1 SV=3	28.2322	21	43	21	758	85.8	5.01	0	0.981	-0.027675
Q15121	Astrocytic phosphoprotein PEA-15 OS=Homo sapiens OX=9606 GN=PEA15 PE=1 SV=2	23.0769	3	4	3	130	15	5.02	0	0.648	-0.625934
Q9UBB4	Ataxin-10 OS=Homo sapiens OX=9606 GN=ATXN10 PE=1 SV=1	3.57895	1	1	1	475	53.5	5.25	0	0.616	-0.698998
P0C7T5	Ataxin-1-like OS=Homo sapiens OX=9606 GN=ATXN1L PE=1 SV=1	1.59652	1	1	1	689	73.3	6.6	0	1.031	0.0440443
Q99700	Ataxin-2 OS=Homo sapiens OX=9606 GN=ATXN2 PE=1 SV=2	6.09292	7	9	5	1313	140.2	9.57	0	0.978	-0.0320936
Q8WWM7	Ataxin-2-like protein OS=Homo sapiens OX=9606 GN=ATXN2L PE=1 SV=2	12	14	22	12	1075	113.3	8.59	2	0.913	-0.131313
Q14CW9	Ataxin-7-like protein 3 OS=Homo sapiens OX=9606 GN=ATXN7L3 PE=1 SV=1	4.89914	2	2	2	347	38.6	7.03	0	1.432	0.518031
Q8WXF7	Atlastin-1 OS=Homo sapiens OX=9606 GN=ATL1 PE=1 SV=1	7.70609	4	4	3	558	63.5	6.18	0	1.328	0.409255
Q8NHH9	Atlastin-2 OS=Homo sapiens OX=9606 GN=ATL2 PE=1 SV=2	14.4082	8	12	7	583	66.2	5.48	1	0.826	-0.275786
Q6DD88	Atlastin-3 OS=Homo sapiens OX=9606 GN=ATL3 PE=1 SV=1	26.8022	11	35	11	541	60.5	5.66	0	0.878	-0.187707
P24539	ATP synthase F(0) complex subunit B1, mitochondrial OS=Homo sapiens OX=9606 GN=ATP5PB PE=1 SV=2	28.9062	8	29	8	256	28.9	9.36	0	0.906	-0.142417
P05496	ATP synthase F(0) complex subunit C1, mitochondrial OS=Homo sapiens OX=9606 GN=ATP5MC1 PE=1 SV=2	5.14706	1	3	1	136	14.3	9.74	0	1.54	0.62293
Q5TC12	ATP synthase mitochondrial F1 complex assembly factor 1 OS=Homo sapiens OX=9606 GN=ATPAF1 PE=1 SV=1	6.40244	2	2	2	328	36.4	7.96	0	1.063	0.0881416
Q8N5M1	ATP synthase mitochondrial F1 complex assembly factor 2 OS=Homo sapiens OX=9606 GN=ATPAF2 PE=1 SV=1	13.1488	4	10	4	289	32.8	7.09	0	1.003	0.00432161
P03928	ATP synthase protein 8 OS=Homo sapiens OX=9606 GN=MT-ATP8 PE=1 SV=1	29.4118	2	6	2	68	8	9.91	0	0.922	-0.117161
P00846	ATP synthase subunit a OS=Homo sapiens OX=9606 GN=MT-ATP6 PE=1 SV=1	8.40708	2	15	2	226	24.8	10.1	0	1.084	0.116365
P25705	ATP synthase subunit alpha, mitochondrial OS=Homo sapiens OX=9606 GN=ATP5F1A PE=1 SV=1	47.1971	28	551	28	553	59.7	9.13	0	0.934	-0.0985055
P06576	ATP synthase subunit beta, mitochondrial OS=Homo sapiens OX=9606 GN=ATP5F1B PE=1 SV=3	48.7713	20	179	20	529	56.5	5.4	0	0.93	-0.104697
O75947	ATP synthase subunit d, mitochondrial OS=Homo sapiens OX=9606 GN=ATP5PD PE=1 SV=3	62.7329	11	41	11	161	18.5	5.3	0	0.909	-0.137648
P30049	ATP synthase subunit delta, mitochondrial OS=Homo sapiens OX=9606 GN=ATP5F1D PE=1 SV=2	13.6905	2	10	2	168	17.5	5.49	0	0.873	-0.195946
P56385	ATP synthase subunit e, mitochondrial OS=Homo sapiens OX=9606 GN=ATP5ME PE=1 SV=2	63.7681	6	36	6	69	7.9	9.35	0	1.17	0.226509
Q5VTU8	ATP synthase subunit epsilon-like protein, mitochondrial OS=Homo sapiens OX=9606 GN=ATP5EP2 PE=3 SV=1	29.4118	2	5	2	51	5.8	10.14	0	1.007	0.0100637
P56134	ATP synthase subunit f, mitochondrial OS=Homo sapiens OX=9606 GN=ATP5MF PE=1 SV=3	13.8298	1	1	1	94	10.9	9.67	0	0.586	-0.771027
O75964	ATP synthase subunit g, mitochondrial OS=Homo sapiens OX=9606 GN=ATP5MG PE=1 SV=3	59.2233	7	26	7	103	11.4	9.64	0	0.829	-0.270556
P36542	ATP synthase subunit gamma, mitochondrial OS=Homo sapiens OX=9606 GN=ATP5F1C PE=1 SV=1	37.5839	12	64	12	298	33	9.22	0	0.922	-0.117161
P48047	ATP synthase subunit O, mitochondrial OS=Homo sapiens OX=9606 GN=ATP5PO PE=1 SV=1	61.0329	11	39	11	213	23.3	9.96	0	0.926	-0.110916
P18859	ATP synthase-coupling factor 6, mitochondrial OS=Homo sapiens OX=9606 GN=ATP5PF PE=1 SV=1	50.9259	5	29	5	108	12.6	9.52	0	1.007	0.0100637
O43681	ATPase ASNA1 OS=Homo sapiens OX=9606 GN=ASNA1 PE=1 SV=2	7.18391	3	6	3	348	38.8	4.91	0	0.85	-0.234465
Q8NBU5	ATPase family AAA domain-containing protein 1 OS=Homo sapiens OX=9606 GN=ATAD1 PE=1 SV=1	21.6066	7	15	7	361	40.7	6.9	0	0.874	-0.194295
Q6PL18	ATPase family AAA domain-containing protein 2 OS=Homo sapiens OX=9606 GN=ATAD2 PE=1 SV=1	2.80576	4	4	4	1390	158.5	6.32	0	0.696	-0.522841
Q9NVI7	ATPase family AAA domain-containing protein 3A OS=Homo sapiens OX=9606 GN=ATAD3A PE=1 SV=2	42.1136	26	70	7	634	71.3	8.98	22	0.974	-0.0380063
Q5T9A4	ATPase family AAA domain-containing protein 3B OS=Homo sapiens OX=9606 GN=ATAD3B PE=1 SV=1	31.7901	23	58	5	648	72.5	9.2	1	0.964	-0.0528949
Q9UII2	ATPase inhibitor, mitochondrial OS=Homo sapiens OX=9606 GN=ATP5IF1 PE=1 SV=1	21.6981	4	18	4	106	12.2	9.35	0	1.081	0.112367
Q9Y6X9	ATPase MORC2 OS=Homo sapiens OX=9606 GN=MORC2 PE=1 SV=2	2.61628	3	5	3	1032	117.8	8.38	0	0.659	-0.60165
Q96S55	ATPase WRNIP1 OS=Homo sapiens OX=9606 GN=WRNIP1 PE=1 SV=2	8.27068	5	5	5	665	72.1	6.1	0	0.924	-0.114035
O95477	ATP-binding cassette sub-family A member 1 OS=Homo sapiens OX=9606 GN=ABCA1 PE=1 SV=3	0.442282	1	1	1	2261	254.1	6.86	0	0.703	-0.508403
Q9NRK6	ATP-binding cassette sub-family B member 10, mitochondrial OS=Homo sapiens OX=9606 GN=ABCB10 PE=1 SV=2	9.48509	6	8	5	738	79.1	9.85	0	1.023	0.0328061
O75027	ATP-binding cassette sub-family B member 7, mitochondrial OS=Homo sapiens OX=9606 GN=ABCB7 PE=1 SV=2	7.18085	7	11	7	752	82.6	9.33	0	0.94	-0.0892673
Q9NUT2	ATP-binding cassette sub-family B member 8, mitochondrial OS=Homo sapiens OX=9606 GN=ABCB8 PE=1 SV=3	9.52381	7	9	6	735	79.9	8.98	0	0.822	-0.28279
P28288	ATP-binding cassette sub-family D member 3 OS=Homo sapiens OX=9606 GN=ABCD3 PE=1 SV=1	18.6646	13	28	13	659	75.4	9.36	0	1.005	0.0071955
P61221	ATP-binding cassette sub-family E member 1 OS=Homo sapiens OX=9606 GN=ABCE1 PE=1 SV=1	23.2053	15	18	15	599	67.3	8.34	0	0.61	-0.713119
Q8NE71	ATP-binding cassette sub-family F member 1 OS=Homo sapiens OX=9606 GN=ABCF1 PE=1 SV=2	6.50888	4	5	4	845	95.9	6.8	0	0.863	-0.212568
Q9UG63	ATP-binding cassette sub-family F member 2 OS=Homo sapiens OX=9606 GN=ABCF2 PE=1 SV=2	12.6806	8	9	8	623	71.2	7.37	0	1.014	0.0200577
P53396	ATP-citrate synthase OS=Homo sapiens OX=9606 GN=ACLY PE=1 SV=3	27.3388	28	67	28	1101	120.8	7.33	0	0.804	-0.314733
Q8IW45	ATP-dependent (S)-NAD(P)H-hydrate dehydratase OS=Homo sapiens OX=9606 GN=NAXD PE=1 SV=1	2.88184	1	1	1	347	36.6	8.06	0	0.998	-0.00288828
P17858	ATP-dependent 6-phosphofructokinase, liver type OS=Homo sapiens OX=9606 GN=PFKL PE=1 SV=6	12.9487	9	11	7	780	85	7.5	2	0.699	-0.516636
Q01813	ATP-dependent 6-phosphofructokinase, platelet type OS=Homo sapiens OX=9606 GN=PFKP PE=1 SV=2	9.82143	8	17	6	784	85.5	7.55	0	0.692	-0.531156
O76031	ATP-dependent Clp protease ATP-binding subunit clpX-like, mitochondrial OS=Homo sapiens OX=9606 GN=CLPX PE=1 SV=2	26.6983	15	29	15	633	69.2	7.58	0	0.857	-0.222633
Q16740	ATP-dependent Clp protease proteolytic subunit, mitochondrial OS=Homo sapiens OX=9606 GN=CLPP PE=1 SV=1	25.9928	5	10	5	277	30.2	8.09	0	1.03	0.0426443
P46063	ATP-dependent DNA helicase Q1 OS=Homo sapiens OX=9606 GN=RECQL PE=1 SV=3	23.7288	15	40	14	649	73.4	7.88	1	1.319	0.399445
Q9H2U1	ATP-dependent DNA/RNA helicase DHX36 OS=Homo sapiens OX=9606 GN=DHX36 PE=1 SV=2	3.47222	3	5	3	1008	114.7	7.68	0	0.918	-0.123434
Q08211	ATP-dependent RNA helicase A OS=Homo sapiens OX=9606 GN=DHX9 PE=1 SV=4	33.7008	43	126	43	1270	140.9	6.84	0	0.85	-0.234465
Q92499	ATP-dependent RNA helicase DDX1 OS=Homo sapiens OX=9606 GN=DDX1 PE=1 SV=2	26.4865	22	52	22	740	82.4	7.23	0	1.145	0.195348
Q9NVP1	ATP-dependent RNA helicase DDX18 OS=Homo sapiens OX=9606 GN=DDX18 PE=1 SV=2	27.9104	18	39	18	670	75.4	9.5	0	0.636	-0.652901
Q9NUU7	ATP-dependent RNA helicase DDX19A OS=Homo sapiens OX=9606 GN=DDX19A PE=1 SV=1	20.7113	11	15	11	478	53.9	6.58	0	0.727	-0.459973
Q9GZR7	ATP-dependent RNA helicase DDX24 OS=Homo sapiens OX=9606 GN=DDX24 PE=1 SV=1	26.4261	19	30	19	859	96.3	9.06	0	0.825	-0.277534
O00148	ATP-dependent RNA helicase DDX39A OS=Homo sapiens OX=9606 GN=DDX39A PE=1 SV=2	29.274	16	51	6	427	49.1	5.68	0	0.759	-0.397828
O00571	ATP-dependent RNA helicase DDX3X OS=Homo sapiens OX=9606 GN=DDX3X PE=1 SV=3	22.2054	15	39	6	662	73.2	7.18	8	0.814	-0.296899
O15523	ATP-dependent RNA helicase DDX3Y OS=Homo sapiens OX=9606 GN=DDX3Y PE=1 SV=2	17.4242	11	31	2	660	73.1	7.55	0	0.813	-0.298673
Q86XP3	ATP-dependent RNA helicase DDX42 OS=Homo sapiens OX=9606 GN=DDX42 PE=1 SV=1	15.9915	12	19	12	938	102.9	7.02	0	1.065	0.0908534
Q9BQ39	ATP-dependent RNA helicase DDX50 OS=Homo sapiens OX=9606 GN=DDX50 PE=1 SV=1	22.9308	15	26	13	737	82.5	9.17	0	0.709	-0.496142
Q8N8A6	ATP-dependent RNA helicase DDX51 OS=Homo sapiens OX=9606 GN=DDX51 PE=1 SV=3	15.1652	9	12	9	666	72.4	8.16	0	0.713	-0.488026
Q8TDD1	ATP-dependent RNA helicase DDX54 OS=Homo sapiens OX=9606 GN=DDX54 PE=1 SV=2	20.4313	16	33	15	881	98.5	10.02	1	0.835	-0.260152
Q8NHQ9	ATP-dependent RNA helicase DDX55 OS=Homo sapiens OX=9606 GN=DDX55 PE=1 SV=3	5.16667	3	3	3	600	68.5	9.25	0	0.934	-0.0985055
Q7Z478	ATP-dependent RNA helicase DHX29 OS=Homo sapiens OX=9606 GN=DHX29 PE=1 SV=2	2.7027	3	5	3	1369	155.1	8.09	0	0.86	-0.217591
Q7L2E3	ATP-dependent RNA helicase DHX30 OS=Homo sapiens OX=9606 GN=DHX30 PE=1 SV=1	12.1441	14	14	14	1194	133.9	8.78	0	0.818	-0.289827
Q9H6R0	ATP-dependent RNA helicase DHX33 OS=Homo sapiens OX=9606 GN=DHX33 PE=1 SV=2	2.82885	2	2	2	707	78.8	8.91	0	0.863	-0.212568
Q14562	ATP-dependent RNA helicase DHX8 OS=Homo sapiens OX=9606 GN=DHX8 PE=1 SV=1	9.91803	11	13	10	1220	139.2	8.32	0	0.93	-0.104697
Q8IYB8	ATP-dependent RNA helicase SUPV3L1, mitochondrial OS=Homo sapiens OX=9606 GN=SUPV3L1 PE=1 SV=1	13.9949	9	11	9	786	87.9	7.99	0	0.902	-0.148801
Q96TA2	ATP-dependent zinc metalloprotease YME1L1 OS=Homo sapiens OX=9606 GN=YME1L1 PE=1 SV=2	17.5938	13	19	13	773	86.4	8.76	0	0.741	-0.432455
Q99712	ATP-sensitive inward rectifier potassium channel 15 OS=Homo sapiens OX=9606 GN=KCNJ15 PE=1 SV=2	12.8	5	6	5	375	42.6	7.69	0	1.203	0.266637
O14497	AT-rich interactive domain-containing protein 1A OS=Homo sapiens OX=9606 GN=ARID1A PE=1 SV=3	4.24508	8	9	8	2285	241.9	6.7	0	0.705	-0.504305
Q8NFD5	AT-rich interactive domain-containing protein 1B OS=Homo sapiens OX=9606 GN=ARID1B PE=1 SV=2	1.5653	3	4	3	2236	236	6.73	0	0.788	-0.343732
Q68CP9	AT-rich interactive domain-containing protein 2 OS=Homo sapiens OX=9606 GN=ARID2 PE=1 SV=2	2.56131	5	6	5	1835	197.3	7.42	0	0.811	-0.302226
Q4LE39	AT-rich interactive domain-containing protein 4B OS=Homo sapiens OX=9606 GN=ARID4B PE=1 SV=2	2.7439	4	4	4	1312	147.7	5.12	0	0.951	-0.0724828
Q8WXE1	ATR-interacting protein OS=Homo sapiens OX=9606 GN=ATRIP PE=1 SV=1	1.39064	1	1	1	791	85.8	6.32	0	0.849	-0.236164
O75882	Attractin OS=Homo sapiens OX=9606 GN=ATRN PE=1 SV=2	3.42897	5	5	5	1429	158.4	7.31	0	1.045	0.0635029
Q8NI60	Atypical kinase COQ8A, mitochondrial OS=Homo sapiens OX=9606 GN=COQ8A PE=1 SV=1	1.5456	1	1	1	647	71.9	6.99	0	0.635	-0.655172
Q96D53	Atypical kinase COQ8B, mitochondrial OS=Homo sapiens OX=9606 GN=COQ8B PE=1 SV=2	7.16912	4	5	4	544	60	7.23	0	0.771	-0.375197
Q9NWT8	Aurora kinase A-interacting protein OS=Homo sapiens OX=9606 GN=AURKAIP1 PE=1 SV=1	5.02513	1	3	1	199	22.3	10.76	0	1.068	0.0949116
Q96GD4	Aurora kinase B OS=Homo sapiens OX=9606 GN=AURKB PE=1 SV=3	3.48837	1	1	1	344	39.3	9.29	0	0.871	-0.199255
Q7Z3C6	Autophagy-related protein 9A OS=Homo sapiens OX=9606 GN=ATG9A PE=1 SV=3	1.54946	1	4	1	839	94.4	6.67	0	0.889	-0.169745
Q96BJ3	Axin interactor, dorsalization-associated protein OS=Homo sapiens OX=9606 GN=AIDA PE=1 SV=1	2.28758	1	1	1	306	35	6.55	0	0.897	-0.15682
O95817	BAG family molecular chaperone regulator 3 OS=Homo sapiens OX=9606 GN=BAG3 PE=1 SV=3	9.21739	6	8	6	575	61.6	6.95	0	0.792	-0.336428
O95429	BAG family molecular chaperone regulator 4 OS=Homo sapiens OX=9606 GN=BAG4 PE=1 SV=1	3.71991	1	1	1	457	49.6	5.12	0	1.167	0.222805
Q9H4G0	Band 4.1-like protein 1 OS=Homo sapiens OX=9606 GN=EPB41L1 PE=1 SV=2	2.27015	2	2	2	881	98.4	5.62	0	1.01	0.0143553
O43491	Band 4.1-like protein 2 OS=Homo sapiens OX=9606 GN=EPB41L2 PE=1 SV=1	22.0896	20	31	20	1005	112.5	5.44	0	0.844	-0.244685
O75531	Barrier-to-autointegration factor OS=Homo sapiens OX=9606 GN=BANF1 PE=1 SV=1	24.7191	3	6	3	89	10.1	6.09	0	0.772	-0.373327
P50895	Basal cell adhesion molecule OS=Homo sapiens OX=9606 GN=BCAM PE=1 SV=2	28.3439	15	23	15	628	67.4	5.81	0	0.543	-0.880976
P98160	Basement membrane-specific heparan sulfate proteoglycan core protein OS=Homo sapiens OX=9606 GN=HSPG2 PE=1 SV=4	2.04965	7	11	7	4391	468.5	6.51	0	1.096	0.132248
Q7L1Q6	Basic leucine zipper and W2 domain-containing protein 1 OS=Homo sapiens OX=9606 GN=BZW1 PE=1 SV=1	18.8544	9	14	9	419	48	5.92	0	0.728	-0.45799
Q9Y6E2	Basic leucine zipper and W2 domain-containing protein 2 OS=Homo sapiens OX=9606 GN=BZW2 PE=1 SV=1	2.38663	1	2	1	419	48.1	6.68	0	0.57	-0.810966
P35613	Basigin OS=Homo sapiens OX=9606 GN=BSG PE=1 SV=2	27.5325	10	31	10	385	42.2	5.66	0	0.998	-0.00288828
Q4VC05	B-cell CLL/lymphoma 7 protein family member A OS=Homo sapiens OX=9606 GN=BCL7A PE=1 SV=1	20.9524	3	3	2	210	22.8	5.14	1	0.852	-0.231075
Q9BQE9	B-cell CLL/lymphoma 7 protein family member B OS=Homo sapiens OX=9606 GN=BCL7B PE=1 SV=1	8.91089	2	2	1	202	22.2	4.75	0	1.007	0.0100637
Q8WUZ0	B-cell CLL/lymphoma 7 protein family member C OS=Homo sapiens OX=9606 GN=BCL7C PE=1 SV=3	10.1382	2	2	1	217	23.5	5.2	0	1.31	0.389567
Q86UU0	B-cell CLL/lymphoma 9-like protein OS=Homo sapiens OX=9606 GN=BCL9L PE=1 SV=1	3.73582	5	6	5	1499	157	8.63	0	1.011	0.015783
Q9C0K0	B-cell lymphoma/leukemia 11B OS=Homo sapiens OX=9606 GN=BCL11B PE=1 SV=1	3.02013	3	4	3	894	95.5	6.55	0	0.905	-0.14401
Q9UHQ4	B-cell receptor-associated protein 29 OS=Homo sapiens OX=9606 GN=BCAP29 PE=1 SV=2	36.5145	11	24	11	241	28.3	9.54	0	1.127	0.172488
P51572	B-cell receptor-associated protein 31 OS=Homo sapiens OX=9606 GN=BCAP31 PE=1 SV=3	47.1545	19	95	18	246	28	8.44	1	1.123	0.167358
Q16611	Bcl-2 homologous antagonist/killer OS=Homo sapiens OX=9606 GN=BAK1 PE=1 SV=1	27.9621	2	7	2	211	23.4	6.01	0	1.311	0.390668
Q92934	Bcl2-associated agonist of cell death OS=Homo sapiens OX=9606 GN=BAD PE=1 SV=3	32.1429	5	10	5	168	18.4	7.15	0	0.898	-0.155213
Q9NYF8	Bcl-2-associated transcription factor 1 OS=Homo sapiens OX=9606 GN=BCLAF1 PE=1 SV=2	31.413	29	75	28	920	106.1	9.98	0	0.862	-0.21424
Q9BXK5	Bcl-2-like protein 13 OS=Homo sapiens OX=9606 GN=BCL2L13 PE=1 SV=1	22.268	9	22	9	485	52.7	4.44	0	1.136	0.183963
Q5H9F3	BCL-6 corepressor-like protein 1 OS=Homo sapiens OX=9606 GN=BCORL1 PE=1 SV=1	0.935126	1	1	1	1711	182.4	7.24	0	0.771	-0.375197
Q5T5X7	BEN domain-containing protein 3 OS=Homo sapiens OX=9606 GN=BEND3 PE=1 SV=1	2.89855	2	2	2	828	94.4	5.43	0	0.835	-0.260152
Q9NYM9	BET1-like protein OS=Homo sapiens OX=9606 GN=BET1L PE=1 SV=1	25.2252	2	4	2	111	12.4	8.16	0	0.931	-0.103147
Q9Y4K1	Beta/gamma crystallin domain-containing protein 1 OS=Homo sapiens OX=9606 GN=CRYBG1 PE=1 SV=3	24.9565	36	71	36	1723	188.6	5.86	0	0.649	-0.62371
Q8N1P7	Beta/gamma crystallin domain-containing protein 2 OS=Homo sapiens OX=9606 GN=CRYBG2 PE=2 SV=2	5.05719	4	4	4	1661	177.8	6.05	0	0.887	-0.172994
Q96L58	Beta-1,3-galactosyltransferase 6 OS=Homo sapiens OX=9606 GN=B3GALT6 PE=1 SV=2	3.95137	1	1	1	329	37.1	9.66	0	0.972	-0.0409718
Q6Y288	Beta-1,3-glucosyltransferase OS=Homo sapiens OX=9606 GN=B3GLCT PE=1 SV=2	3.21285	2	3	2	498	56.5	7.5	0	1.003	0.00432161
P15291	Beta-1,4-galactosyltransferase 1 OS=Homo sapiens OX=9606 GN=B4GALT1 PE=1 SV=5	2.01005	1	1	1	398	43.9	8.65	0	0.89	-0.168123
Q9UBV7	Beta-1,4-galactosyltransferase 7 OS=Homo sapiens OX=9606 GN=B4GALT7 PE=1 SV=1	5.50459	2	2	2	327	37.4	8.98	0	1.077	0.107018
P61769	Beta-2-microglobulin OS=Homo sapiens OX=9606 GN=B2M PE=1 SV=1	19.3277	3	14	3	119	13.7	6.52	0	1.535	0.618239
Q13425	Beta-2-syntrophin OS=Homo sapiens OX=9606 GN=SNTB2 PE=1 SV=1	17.2222	8	12	8	540	57.9	8.82	0	0.853	-0.229382
Q562R1	Beta-actin-like protein 2 OS=Homo sapiens OX=9606 GN=ACTBL2 PE=1 SV=2	23.1383	10	430	3	376	42	5.59	0	1.036	0.051024
Q8WYA6	Beta-catenin-like protein 1 OS=Homo sapiens OX=9606 GN=CTNNBL1 PE=1 SV=1	8.88099	7	13	7	563	65.1	5.05	0	0.744	-0.426625
P16278	Beta-galactosidase OS=Homo sapiens OX=9606 GN=GLB1 PE=1 SV=2	18.6115	10	19	10	677	76	6.57	0	1.35	0.432959
P06865	Beta-hexosaminidase subunit alpha OS=Homo sapiens OX=9606 GN=HEXA PE=1 SV=2	20.2268	11	20	11	529	60.7	5.16	0	0.825	-0.277534
P07686	Beta-hexosaminidase subunit beta OS=Homo sapiens OX=9606 GN=HEXB PE=1 SV=3	23.9209	15	33	15	556	63.1	6.76	0	0.663	-0.592919
O00462	Beta-mannosidase OS=Homo sapiens OX=9606 GN=MANBA PE=2 SV=3	9.32878	9	13	8	879	100.8	5.52	1	0.858	-0.22095
P55957	BH3-interacting domain death agonist OS=Homo sapiens OX=9606 GN=BID PE=1 SV=1	6.66667	1	1	1	195	22	5.44	0	0.645	-0.632629
O43252	Bifunctional 3'-phosphoadenosine 5'-phosphosulfate synthase 1 OS=Homo sapiens OX=9606 GN=PAPSS1 PE=1 SV=2	17.7885	10	24	9	624	70.8	6.86	1	1.514	0.598365
O95340	Bifunctional 3'-phosphoadenosine 5'-phosphosulfate synthase 2 OS=Homo sapiens OX=9606 GN=PAPSS2 PE=1 SV=2	7.16612	4	6	3	614	69.5	8.03	0	1.128	0.173767
Q6NYC1	Bifunctional arginine demethylase and lysyl-hydroxylase JMJD6 OS=Homo sapiens OX=9606 GN=JMJD6 PE=1 SV=1	2.48139	1	2	1	403	46.4	8.69	0	1.045	0.0635029
P07814	Bifunctional glutamate/proline--tRNA ligase OS=Homo sapiens OX=9606 GN=EPRS PE=1 SV=5	25.8598	37	67	37	1512	170.5	7.33	0	0.899	-0.153607
P52848	Bifunctional heparan sulfate N-deacetylase/N-sulfotransferase 1 OS=Homo sapiens OX=9606 GN=NDST1 PE=1 SV=1	0.907029	1	1	1	882	100.8	7.97	0	0.856	-0.224317
P13995	Bifunctional methylenetetrahydrofolate dehydrogenase/cyclohydrolase, mitochondrial OS=Homo sapiens OX=9606 GN=MTHFD2 PE=1 SV=2	28.2857	8	16	8	350	37.9	8.73	0	0.924	-0.114035
P31939	Bifunctional purine biosynthesis protein PURH OS=Homo sapiens OX=9606 GN=ATIC PE=1 SV=3	22.2973	11	14	11	592	64.6	6.71	0	0.791	-0.33825
P53004	Biliverdin reductase A OS=Homo sapiens OX=9606 GN=BLVRA PE=1 SV=2	2.36486	1	1	1	296	33.4	6.44	0	0.774	-0.369595
Q8TDH9	Biogenesis of lysosome-related organelles complex 1 subunit 5 OS=Homo sapiens OX=9606 GN=BLOC1S5 PE=1 SV=1	3.20856	1	2	1	187	21.6	7.59	0	0.962	-0.0558912
Q8NFC6	Biorientation of chromosomes in cell division protein 1-like 1 OS=Homo sapiens OX=9606 GN=BOD1L1 PE=1 SV=2	2.65487	8	12	8	3051	330.3	5.08	0	0.991	-0.013043
Q969J3	BLOC-1-related complex subunit 5 OS=Homo sapiens OX=9606 GN=BORCS5 PE=1 SV=1	11.7347	2	3	2	196	22.2	6.35	0	0.814	-0.296899
Q96GS4	BLOC-1-related complex subunit 6 OS=Homo sapiens OX=9606 GN=BORCS6 PE=1 SV=2	11.2045	3	3	3	357	37.2	5.76	0	0.958	-0.0619024
P54132	Bloom syndrome protein OS=Homo sapiens OX=9606 GN=BLM PE=1 SV=1	1.41143	2	2	1	1417	158.9	7.49	0	0.867	-0.205896
Q9NSY1	BMP-2-inducible protein kinase OS=Homo sapiens OX=9606 GN=BMP2K PE=1 SV=2	1.80879	2	2	2	1161	129.1	6.51	0	0.965	-0.0513992
Q9H3K6	BolA-like protein 2 OS=Homo sapiens OX=9606 GN=BOLA2 PE=1 SV=1	8.13953	1	1	1	86	10.1	6.52	0	0.518	-0.948976
Q53S33	BolA-like protein 3 OS=Homo sapiens OX=9606 GN=BOLA3 PE=1 SV=1	39.2523	4	5	4	107	12.1	9.64	0	0.893	-0.163268
Q6UWU4	Bombesin receptor-activated protein C6orf89 OS=Homo sapiens OX=9606 GN=C6orf89 PE=1 SV=1	2.01729	1	1	1	347	39.8	6.83	0	0.788	-0.343732
Q10589	Bone marrow stromal antigen 2 OS=Homo sapiens OX=9606 GN=BST2 PE=1 SV=1	5.55556	1	1	1	180	19.8	5.6	0	1.84	0.879706
P13497	Bone morphogenetic protein 1 OS=Homo sapiens OX=9606 GN=BMP1 PE=1 SV=2	4.46247	4	5	4	986	111.2	6.9	0	1.05	0.0703893
P36894	Bone morphogenetic protein receptor type-1A OS=Homo sapiens OX=9606 GN=BMPR1A PE=1 SV=2	3.00752	1	1	1	532	60.2	7.58	0	0.927	-0.109359
Q9NWK9	Box C/D snoRNA protein 1 OS=Homo sapiens OX=9606 GN=ZNHIT6 PE=1 SV=1	7.02128	2	2	2	470	53.9	5.8	0	0.966	-0.0499049
P80723	Brain acid soluble protein 1 OS=Homo sapiens OX=9606 GN=BASP1 PE=1 SV=2	92.0705	19	70	19	227	22.7	4.63	0	1.165	0.22033
Q9UQB8	Brain-specific angiogenesis inhibitor 1-associated protein 2 OS=Homo sapiens OX=9606 GN=BAIAP2 PE=1 SV=1	27.1739	15	23	15	552	60.8	8.9	0	0.655	-0.610433
Q9UHR4	Brain-specific angiogenesis inhibitor 1-associated protein 2-like protein 1 OS=Homo sapiens OX=9606 GN=BAIAP2L1 PE=1 SV=2	6.06654	4	4	4	511	56.8	8.68	0	0.676	-0.564905
O15382	Branched-chain-amino-acid aminotransferase, mitochondrial OS=Homo sapiens OX=9606 GN=BCAT2 PE=1 SV=2	23.9796	8	21	8	392	44.3	8.65	0	0.907	-0.140826
Q9P287	BRCA2 and CDKN1A-interacting protein OS=Homo sapiens OX=9606 GN=BCCIP PE=1 SV=1	12.7389	3	3	3	314	36	4.61	0	0.882	-0.181149
Q7Z589	BRCA2-interacting transcriptional repressor EMSY OS=Homo sapiens OX=9606 GN=EMSY PE=1 SV=2	0.75643	1	1	1	1322	141.4	9.33	0	1.047	0.0662614
Q9HCU9	Breast cancer metastasis-suppressor 1 OS=Homo sapiens OX=9606 GN=BRMS1 PE=1 SV=1	8.53659	2	2	2	246	28.4	4.74	0	1.001	0.00144197
Q5PSV4	Breast cancer metastasis-suppressor 1-like protein OS=Homo sapiens OX=9606 GN=BRMS1L PE=1 SV=2	2.16718	1	1	1	323	37.6	5.15	0	0.868	-0.204233
P38398	Breast cancer type 1 susceptibility protein OS=Homo sapiens OX=9606 GN=BRCA1 PE=1 SV=2	0.536769	1	1	1	1863	207.6	5.41	0	0.843	-0.246395
Q9Y6D6	Brefeldin A-inhibited guanine nucleotide-exchange protein 1 OS=Homo sapiens OX=9606 GN=ARFGEF1 PE=1 SV=2	2.10925	4	5	2	1849	208.6	5.85	2	1.02	0.0285692
Q9Y6D5	Brefeldin A-inhibited guanine nucleotide-exchange protein 2 OS=Homo sapiens OX=9606 GN=ARFGEF2 PE=1 SV=3	1.40056	3	4	1	1785	201.9	6.33	0	0.803	-0.316528
Q8WY22	BRI3-binding protein OS=Homo sapiens OX=9606 GN=BRI3BP PE=1 SV=1	11.9522	3	6	2	251	27.8	9.44	1	0.816	-0.293359
Q9NWV8	BRISC and BRCA1-A complex member 1 OS=Homo sapiens OX=9606 GN=BABAM1 PE=1 SV=1	5.47112	2	2	2	329	36.5	4.64	0	0.665	-0.588574
Q9NRL2	Bromodomain adjacent to zinc finger domain protein 1A OS=Homo sapiens OX=9606 GN=BAZ1A PE=1 SV=2	5.9126	9	13	9	1556	178.6	6.6	0	0.932	-0.101598
Q9UIF9	Bromodomain adjacent to zinc finger domain protein 2A OS=Homo sapiens OX=9606 GN=BAZ2A PE=1 SV=4	3.93701	6	7	6	1905	211.1	6.64	0	0.986	-0.0203404
Q9UIF8	Bromodomain adjacent to zinc finger domain protein 2B OS=Homo sapiens OX=9606 GN=BAZ2B PE=1 SV=3	1.15314	2	2	2	2168	240.3	6.54	0	0.931	-0.103147
O95696	Bromodomain-containing protein 1 OS=Homo sapiens OX=9606 GN=BRD1 PE=1 SV=1	0.661626	1	1	1	1058	119.4	8.6	0	0.688	-0.53952
P25440	Bromodomain-containing protein 2 OS=Homo sapiens OX=9606 GN=BRD2 PE=1 SV=2	9.86267	7	7	6	801	88	9.09	0	1.094	0.129613
Q15059	Bromodomain-containing protein 3 OS=Homo sapiens OX=9606 GN=BRD3 PE=1 SV=1	7.85124	7	12	3	726	79.5	9.36	0	0.894	-0.161653
O60885	Bromodomain-containing protein 4 OS=Homo sapiens OX=9606 GN=BRD4 PE=1 SV=2	9.76505	15	24	11	1362	152.1	9.19	4	0.873	-0.195946
Q9NPI1	Bromodomain-containing protein 7 OS=Homo sapiens OX=9606 GN=BRD7 PE=1 SV=1	6.91244	4	4	4	651	74.1	6.39	0	0.797	-0.327348
Q9H0E9	Bromodomain-containing protein 8 OS=Homo sapiens OX=9606 GN=BRD8 PE=1 SV=2	2.51012	2	2	2	1235	135.3	4.6	0	0.82	-0.286304
Q9NW68	BSD domain-containing protein 1 OS=Homo sapiens OX=9606 GN=BSDC1 PE=1 SV=1	3.48837	1	1	1	430	47.1	4.49	0	0.822	-0.28279
Q9H3F6	BTB/POZ domain-containing adapter for CUL3-mediated RhoA degradation protein 3 OS=Homo sapiens OX=9606 GN=KCTD10 PE=1 SV=1	5.7508	2	3	2	313	35.4	6.34	0	1.049	0.0690147
Q96SI1	BTB/POZ domain-containing protein KCTD15 OS=Homo sapiens OX=9606 GN=KCTD15 PE=1 SV=1	2.82686	1	2	1	283	31.9	7.44	0	0.659	-0.60165
Q6PI47	BTB/POZ domain-containing protein KCTD18 OS=Homo sapiens OX=9606 GN=KCTD18 PE=2 SV=2	7.98122	3	3	3	426	46.7	9.1	0	0.756	-0.403542
Q9NXV2	BTB/POZ domain-containing protein KCTD5 OS=Homo sapiens OX=9606 GN=KCTD5 PE=1 SV=1	8.54701	2	2	2	234	26.1	6.24	0	0.874	-0.194295
O43670	BUB3-interacting and GLEBS motif-containing protein ZNF207 OS=Homo sapiens OX=9606 GN=ZNF207 PE=1 SV=1	6.90377	3	10	3	478	50.7	9.1	0	1.095	0.130931
Q9BRD0	BUD13 homolog OS=Homo sapiens OX=9606 GN=BUD13 PE=1 SV=1	1.61551	1	2	1	619	70.5	9.86	0	0.856	-0.224317
Q13895	Bystin OS=Homo sapiens OX=9606 GN=BYSL PE=1 SV=3	19.9085	8	12	8	437	49.6	8.12	0	0.7	-0.514573
Q96EU7	C1GALT1-specific chaperone 1 OS=Homo sapiens OX=9606 GN=C1GALT1C1 PE=1 SV=1	2.20126	1	1	1	318	36.4	6.84	0	1.164	0.219091
P11586	C-1-tetrahydrofolate synthase, cytoplasmic OS=Homo sapiens OX=9606 GN=MTHFD1 PE=1 SV=3	20.2139	19	30	18	935	101.5	7.3	0	0.666	-0.586406
Q9Y426	C2 domain-containing protein 2 OS=Homo sapiens OX=9606 GN=C2CD2 PE=1 SV=2	9.05172	4	4	4	696	75.5	6.92	0	0.819	-0.288065
Q8WUQ7	Cactin OS=Homo sapiens OX=9606 GN=CACTIN PE=1 SV=3	2.77045	2	2	2	758	88.6	9.14	0	1.084	0.116365
P27708	CAD protein OS=Homo sapiens OX=9606 GN=CAD PE=1 SV=3	2.29213	6	6	3	2225	242.8	6.46	0	0.575	-0.798366
Q9NYQ6	Cadherin EGF LAG seven-pass G-type receptor 1 OS=Homo sapiens OX=9606 GN=CELSR1 PE=1 SV=1	0.331785	1	1	1	3014	329.3	5.92	0	0.76	-0.395929
P12830	Cadherin-1 OS=Homo sapiens OX=9606 GN=CDH1 PE=1 SV=3	22.9025	18	65	16	882	97.4	4.73	2	0.772	-0.373327
P55290	Cadherin-13 OS=Homo sapiens OX=9606 GN=CDH13 PE=1 SV=1	5.8906	4	8	4	713	78.2	4.98	0	0.981	-0.027675
P55291	Cadherin-15 OS=Homo sapiens OX=9606 GN=CDH15 PE=1 SV=1	1.84275	1	1	1	814	88.9	4.98	0	0.752	-0.411195
P22223	Cadherin-3 OS=Homo sapiens OX=9606 GN=CDH3 PE=1 SV=2	16.4053	14	30	12	829	91.4	4.75	0	0.77	-0.37707
Q99653	Calcineurin B homologous protein 1 OS=Homo sapiens OX=9606 GN=CHP1 PE=1 SV=3	42.5641	10	20	10	195	22.4	5.1	0	0.988	-0.0174171
P63098	Calcineurin subunit B type 1 OS=Homo sapiens OX=9606 GN=PPP3R1 PE=1 SV=2	5.88235	1	1	1	170	19.3	4.81	0	0.753	-0.409278
Q8IWX8	Calcium homeostasis endoplasmic reticulum protein OS=Homo sapiens OX=9606 GN=CHERP PE=1 SV=3	10.6987	9	13	9	916	103.6	9.04	0	0.851	-0.232769
Q9UM00	Calcium load-activated calcium channel OS=Homo sapiens OX=9606 GN=TMCO1 PE=1 SV=1	17.5532	4	9	4	188	21.2	9.74	0	1.245	0.316146
P49069	Calcium signal-modulating cyclophilin ligand OS=Homo sapiens OX=9606 GN=CAMLG PE=1 SV=1	2.36486	1	1	1	296	32.9	8.05	0	0.895	-0.16004
Q8NE86	Calcium uniporter protein, mitochondrial OS=Homo sapiens OX=9606 GN=MCU PE=1 SV=1	21.3675	8	13	8	351	39.8	8.65	0	0.953	-0.0694519
Q9NWR8	Calcium uniporter regulatory subunit MCUb, mitochondrial OS=Homo sapiens OX=9606 GN=MCUB PE=1 SV=2	6.84524	2	2	2	336	39.1	9.16	0	1.142	0.191563
Q9BPX6	Calcium uptake protein 1, mitochondrial OS=Homo sapiens OX=9606 GN=MICU1 PE=1 SV=1	12.8151	8	9	8	476	54.3	8.41	0	0.83	-0.268817
Q8IYU8	Calcium uptake protein 2, mitochondrial OS=Homo sapiens OX=9606 GN=MICU2 PE=1 SV=2	9.90783	4	7	4	434	49.6	9.09	0	0.878	-0.187707
Q13557	Calcium/calmodulin-dependent protein kinase type II subunit delta OS=Homo sapiens OX=9606 GN=CAMK2D PE=1 SV=3	4.00802	2	2	2	499	56.3	7.25	0	0.871	-0.199255
Q9UQC9	Calcium-activated chloride channel regulator 2 OS=Homo sapiens OX=9606 GN=CLCA2 PE=1 SV=2	15.5885	14	25	14	943	103.9	7.02	0	0.82	-0.286304
O75746	Calcium-binding mitochondrial carrier protein Aralar1 OS=Homo sapiens OX=9606 GN=SLC25A12 PE=1 SV=2	16.2242	12	19	7	678	74.7	8.38	0	0.903	-0.147202
Q9UJS0	Calcium-binding mitochondrial carrier protein Aralar2 OS=Homo sapiens OX=9606 GN=SLC25A13 PE=1 SV=2	35.7037	18	41	13	675	74.1	8.62	5	0.877	-0.189351
Q6NUK1	Calcium-binding mitochondrial carrier protein SCaMC-1 OS=Homo sapiens OX=9606 GN=SLC25A24 PE=1 SV=2	39.413	19	54	19	477	53.3	6.33	0	1.007	0.0100637
O75177	Calcium-responsive transactivator OS=Homo sapiens OX=9606 GN=SS18L1 PE=1 SV=2	3.0303	1	1	1	396	43	6.44	0	1.231	0.299831
P98194	Calcium-transporting ATPase type 2C member 1 OS=Homo sapiens OX=9606 GN=ATP2C1 PE=1 SV=3	14.9075	11	17	11	919	100.5	6.74	0	1.232	0.301002
Q9HB71	Calcyclin-binding protein OS=Homo sapiens OX=9606 GN=CACYBP PE=1 SV=2	32.8947	8	15	8	228	26.2	8.25	0	0.695	-0.524915
Q05682	Caldesmon OS=Homo sapiens OX=9606 GN=CALD1 PE=1 SV=3	41.3619	38	116	38	793	93.2	5.66	0	1.39	0.475085
P0DP25	Calmodulin-3 OS=Homo sapiens OX=9606 GN=CALM3 PE=1 SV=1	48.9933	9	59	7	149	16.8	4.22	2	1.044	0.0621217
P27482	Calmodulin-like protein 3 OS=Homo sapiens OX=9606 GN=CALML3 PE=1 SV=2	25.5034	4	7	2	149	16.9	4.42	0	0.753	-0.409278
P27824	Calnexin OS=Homo sapiens OX=9606 GN=CANX PE=1 SV=2	44.2568	34	142	34	592	67.5	4.6	0	1.017	0.0243197
P04632	Calpain small subunit 1 OS=Homo sapiens OX=9606 GN=CAPNS1 PE=1 SV=1	13.806	4	7	4	268	28.3	5.2	0	0.48	-1.05889
P07384	Calpain-1 catalytic subunit OS=Homo sapiens OX=9606 GN=CAPN1 PE=1 SV=1	10.5042	8	15	7	714	81.8	5.67	0	0.738	-0.438307
P17655	Calpain-2 catalytic subunit OS=Homo sapiens OX=9606 GN=CAPN2 PE=1 SV=6	13.8571	10	15	9	700	79.9	4.98	1	0.696	-0.522841
P20810	Calpastatin OS=Homo sapiens OX=9606 GN=CAST PE=1 SV=4	48.1638	28	61	28	708	76.5	5.07	0	1.009	0.0129262
Q99439	Calponin-2 OS=Homo sapiens OX=9606 GN=CNN2 PE=1 SV=4	47.5728	14	46	12	309	33.7	7.33	2	1.256	0.328836
Q15417	Calponin-3 OS=Homo sapiens OX=9606 GN=CNN3 PE=1 SV=1	24.924	7	13	5	329	36.4	6.05	0	0.95	-0.0740006
P27797	Calreticulin OS=Homo sapiens OX=9606 GN=CALR PE=1 SV=1	56.5947	25	280	25	417	48.1	4.44	0	1.063	0.0881416
O94985	Calsyntenin-1 OS=Homo sapiens OX=9606 GN=CLSTN1 PE=1 SV=1	3.77166	3	3	3	981	109.7	4.91	0	1.113	0.154454
O43852	Calumenin OS=Homo sapiens OX=9606 GN=CALU PE=1 SV=2	46.0317	16	85	16	315	37.1	4.64	0	1.131	0.177599
P17612	cAMP-dependent protein kinase catalytic subunit alpha OS=Homo sapiens OX=9606 GN=PRKACA PE=1 SV=2	9.68661	4	6	4	351	40.6	8.79	0	0.885	-0.176251
P10644	cAMP-dependent protein kinase type I-alpha regulatory subunit OS=Homo sapiens OX=9606 GN=PRKAR1A PE=1 SV=1	10.4987	5	5	5	381	43	5.35	0	0.893	-0.163268
P13861	cAMP-dependent protein kinase type II-alpha regulatory subunit OS=Homo sapiens OX=9606 GN=PRKAR2A PE=1 SV=2	24.7525	10	15	10	404	45.5	5.07	0	0.943	-0.0846703
P56211	cAMP-regulated phosphoprotein 19 OS=Homo sapiens OX=9606 GN=ARPP19 PE=1 SV=2	33.0357	2	2	2	112	12.3	9.09	0	0.553	-0.854649
Q8TC20	Cancer-associated gene 1 protein OS=Homo sapiens OX=9606 GN=CAGE1 PE=1 SV=2	1.8018	1	1	1	777	90.2	5.29	0	0.823	-0.281036
Q9BSD7	Cancer-related nucleoside-triphosphatase OS=Homo sapiens OX=9606 GN=NTPCR PE=1 SV=1	20.5263	3	3	3	190	20.7	9.54	0	0.759	-0.397828
P30622	CAP-Gly domain-containing linker protein 1 OS=Homo sapiens OX=9606 GN=CLIP1 PE=1 SV=2	5.21558	8	9	8	1438	162.1	5.36	0	0.817	-0.291592
Q14444	Caprin-1 OS=Homo sapiens OX=9606 GN=CAPRIN1 PE=1 SV=2	9.59097	8	17	8	709	78.3	5.25	0	1.058	0.0813396
P31327	Carbamoyl-phosphate synthase [ammonia], mitochondrial OS=Homo sapiens OX=9606 GN=CPS1 PE=1 SV=2	6.26667	10	12	7	1500	164.8	6.74	3	0.813	-0.298673
O43570	Carbonic anhydrase 12 OS=Homo sapiens OX=9606 GN=CA12 PE=1 SV=1	2.54237	1	2	1	354	39.4	7.23	0	0.546	-0.873027
P00918	Carbonic anhydrase 2 OS=Homo sapiens OX=9606 GN=CA2 PE=1 SV=2	19.2308	4	5	4	260	29.2	7.4	0	0.649	-0.62371
P16152	Carbonyl reductase [NADPH] 1 OS=Homo sapiens OX=9606 GN=CBR1 PE=1 SV=3	33.213	8	17	8	277	30.4	8.32	0	0.741	-0.432455
O75828	Carbonyl reductase [NADPH] 3 OS=Homo sapiens OX=9606 GN=CBR3 PE=1 SV=3	2.88809	1	1	1	277	30.8	6.18	0	0.787	-0.345564
Q8N4T8	Carbonyl reductase family member 4 OS=Homo sapiens OX=9606 GN=CBR4 PE=1 SV=3	18.1435	4	5	4	237	25.3	9.33	0	0.906	-0.142417
Q9UI42	Carboxypeptidase A4 OS=Homo sapiens OX=9606 GN=CPA4 PE=1 SV=2	9.26366	4	13	4	421	47.3	6.7	0	1.242	0.312665
O75976	Carboxypeptidase D OS=Homo sapiens OX=9606 GN=CPD PE=1 SV=2	11.8116	16	31	16	1380	152.8	6.05	0	0.847	-0.239566
Q9GZU7	Carboxy-terminal domain RNA polymerase II polypeptide A small phosphatase 1 OS=Homo sapiens OX=9606 GN=CTDSP1 PE=1 SV=1	3.44828	1	1	1	261	29.2	6	0	1.118	0.16092
Q8N3K9	Cardiomyopathy-associated protein 5 OS=Homo sapiens OX=9606 GN=CMYA5 PE=1 SV=3	0.172032	1	1	1	4069	448.9	4.78	0	1.166	0.221568
P43155	Carnitine O-acetyltransferase OS=Homo sapiens OX=9606 GN=CRAT PE=1 SV=5	6.23003	5	6	5	626	70.8	8.44	0	0.882	-0.181149
P50416	Carnitine O-palmitoyltransferase 1, liver isoform OS=Homo sapiens OX=9606 GN=CPT1A PE=1 SV=2	14.489	11	18	11	773	88.3	8.65	0	1.001	0.00144197
P23786	Carnitine O-palmitoyltransferase 2, mitochondrial OS=Homo sapiens OX=9606 GN=CPT2 PE=1 SV=2	24.6201	16	28	16	658	73.7	8.18	0	1.025	0.0356239
O75718	Cartilage-associated protein OS=Homo sapiens OX=9606 GN=CRTAP PE=1 SV=1	15.7107	8	17	8	401	46.5	5.73	0	1.185	0.244887
P48729	Casein kinase I isoform alpha OS=Homo sapiens OX=9606 GN=CSNK1A1 PE=1 SV=2	34.7181	11	25	10	337	38.9	9.57	1	0.934	-0.0985055
P48730	Casein kinase I isoform delta OS=Homo sapiens OX=9606 GN=CSNK1D PE=1 SV=2	8.19277	3	7	1	415	47.3	9.74	0	0.797	-0.327348
P49674	Casein kinase I isoform epsilon OS=Homo sapiens OX=9606 GN=CSNK1E PE=1 SV=1	8.17308	3	8	1	416	47.3	9.66	2	0.922	-0.117161
Q9HCP0	Casein kinase I isoform gamma-1 OS=Homo sapiens OX=9606 GN=CSNK1G1 PE=1 SV=1	9.24171	4	4	4	422	48.5	9.01	0	1.122	0.166073
P68400	Casein kinase II subunit alpha OS=Homo sapiens OX=9606 GN=CSNK2A1 PE=1 SV=1	8.4399	3	6	3	391	45.1	7.74	0	0.943	-0.0846703
P19784	Casein kinase II subunit alpha' OS=Homo sapiens OX=9606 GN=CSNK2A2 PE=1 SV=1	8	2	3	2	350	41.2	8.56	0	0.889	-0.169745
P67870	Casein kinase II subunit beta OS=Homo sapiens OX=9606 GN=CSNK2B PE=1 SV=1	23.2558	5	6	5	215	24.9	5.55	0	0.94	-0.0892673
Q9H078	Caseinolytic peptidase B protein homolog OS=Homo sapiens OX=9606 GN=CLPB PE=1 SV=1	12.7298	8	11	8	707	78.7	9.01	0	0.937	-0.093879
Q9H8G2	Caspase activity and apoptosis inhibitor 1 OS=Homo sapiens OX=9606 GN=CAAP1 PE=1 SV=2	12.4654	4	5	4	361	38.3	4.72	0	0.877	-0.189351
Q96LW7	Caspase recruitment domain-containing protein 19 OS=Homo sapiens OX=9606 GN=CARD19 PE=1 SV=1	14.0351	3	3	3	228	25.6	9.2	0	1.066	0.0922074
P55210	Caspase-7 OS=Homo sapiens OX=9606 GN=CASP7 PE=1 SV=1	3.30033	1	1	1	303	34.3	6.07	0	0.845	-0.242977
P04040	Catalase OS=Homo sapiens OX=9606 GN=CAT PE=1 SV=3	22.5806	11	24	11	527	59.7	7.39	0	1.028	0.0398403
Q86VU5	Catechol O-methyltransferase domain-containing protein 1 OS=Homo sapiens OX=9606 GN=COMTD1 PE=1 SV=1	5.72519	1	1	1	262	28.8	8.38	0	1.045	0.0635029
P21964	Catechol O-methyltransferase OS=Homo sapiens OX=9606 GN=COMT PE=1 SV=2	38.3764	9	29	9	271	30	5.47	0	1.073	0.10165
P35221	Catenin alpha-1 OS=Homo sapiens OX=9606 GN=CTNNA1 PE=1 SV=1	43.0464	38	131	38	906	100	6.29	0	0.728	-0.45799
P35222	Catenin beta-1 OS=Homo sapiens OX=9606 GN=CTNNB1 PE=1 SV=1	34.8271	24	71	20	781	85.4	5.86	0	0.803	-0.316528
O60716	Catenin delta-1 OS=Homo sapiens OX=9606 GN=CTNND1 PE=1 SV=1	42.1488	40	106	39	968	108.1	6.23	1	0.798	-0.325539
P07858	Cathepsin B OS=Homo sapiens OX=9606 GN=CTSB PE=1 SV=3	29.7935	10	88	10	339	37.8	6.3	0	1.416	0.501821
P07339	Cathepsin D OS=Homo sapiens OX=9606 GN=CTSD PE=1 SV=1	42.4757	15	83	15	412	44.5	6.54	0	0.922	-0.117161
P07711	Cathepsin L1 OS=Homo sapiens OX=9606 GN=CTSL PE=1 SV=2	10.5105	4	11	3	333	37.5	5.45	1	0.985	-0.0218044
O60911	Cathepsin L2 OS=Homo sapiens OX=9606 GN=CTSV PE=1 SV=2	11.976	3	5	2	334	37.3	8.76	0	0.85	-0.234465
P25774	Cathepsin S OS=Homo sapiens OX=9606 GN=CTSS PE=1 SV=3	3.32326	1	1	1	331	37.5	8.34	0	1.396	0.481299
Q9UBR2	Cathepsin Z OS=Homo sapiens OX=9606 GN=CTSZ PE=1 SV=1	26.7327	9	24	9	303	33.8	7.11	0	1.564	0.645241
P20645	Cation-dependent mannose-6-phosphate receptor OS=Homo sapiens OX=9606 GN=M6PR PE=1 SV=1	24.9097	6	12	6	277	31	5.83	0	0.882	-0.181149
P11717	Cation-independent mannose-6-phosphate receptor OS=Homo sapiens OX=9606 GN=IGF2R PE=1 SV=3	19.0285	44	88	44	2491	274.2	5.94	0	1.002	0.00288251
Q9NQ11	Cation-transporting ATPase 13A2 OS=Homo sapiens OX=9606 GN=ATP13A2 PE=1 SV=2	1.27119	2	2	2	1180	128.7	8.12	0	1.057	0.0799754
Q6NZI2	Caveolae-associated protein 1 OS=Homo sapiens OX=9606 GN=CAVIN1 PE=1 SV=1	37.9487	16	90	16	390	43.4	5.6	0	1.029	0.041243
O95810	Caveolae-associated protein 2 OS=Homo sapiens OX=9606 GN=CAVIN2 PE=1 SV=3	3.76471	2	2	2	425	47.1	5.21	0	0.753	-0.409278
Q969G5	Caveolae-associated protein 3 OS=Homo sapiens OX=9606 GN=CAVIN3 PE=1 SV=3	34.4828	9	33	9	261	27.7	6.43	0	1.066	0.0922074
Q03135	Caveolin-1 OS=Homo sapiens OX=9606 GN=CAV1 PE=1 SV=4	45.5056	8	49	8	178	20.5	6.02	0	0.999	-0.00144342
P51636	Caveolin-2 OS=Homo sapiens OX=9606 GN=CAV2 PE=1 SV=2	3.7037	1	1	1	162	18.3	5.27	0	0.811	-0.302226
Q96Q11	CCA tRNA nucleotidyltransferase 1, mitochondrial OS=Homo sapiens OX=9606 GN=TRNT1 PE=1 SV=2	14.2857	7	7	7	434	50.1	8.1	0	0.858	-0.22095
A5YKK6	CCR4-NOT transcription complex subunit 1 OS=Homo sapiens OX=9606 GN=CNOT1 PE=1 SV=2	2.98822	7	11	7	2376	266.8	7.11	0	0.881	-0.182786
Q9H9A5	CCR4-NOT transcription complex subunit 10 OS=Homo sapiens OX=9606 GN=CNOT10 PE=1 SV=1	2.95699	2	2	2	744	82.3	7.78	0	0.761	-0.394032
Q9NZN8	CCR4-NOT transcription complex subunit 2 OS=Homo sapiens OX=9606 GN=CNOT2 PE=1 SV=1	1.48148	1	1	1	540	59.7	7.66	0	1.002	0.00288251
O75175	CCR4-NOT transcription complex subunit 3 OS=Homo sapiens OX=9606 GN=CNOT3 PE=1 SV=1	5.04648	3	4	3	753	81.8	6.2	0	0.962	-0.0558912
Q9UIV1	CCR4-NOT transcription complex subunit 7 OS=Homo sapiens OX=9606 GN=CNOT7 PE=1 SV=3	4.91228	1	2	1	285	32.7	4.84	0	1.209	0.273814
P17676	CCAAT/enhancer-binding protein beta OS=Homo sapiens OX=9606 GN=CEBPB PE=1 SV=2	7.24638	3	3	3	345	36.1	8.31	0	0.802	-0.318326
P49716	CCAAT/enhancer-binding protein delta OS=Homo sapiens OX=9606 GN=CEBPD PE=1 SV=2	15.6134	2	2	2	269	28.4	8.28	0	0.717	-0.479955
Q03701	CCAAT/enhancer-binding protein zeta OS=Homo sapiens OX=9606 GN=CEBPZ PE=1 SV=3	16.888	16	26	16	1054	120.9	5.94	0	0.739	-0.436354
Q6YHK3	CD109 antigen OS=Homo sapiens OX=9606 GN=CD109 PE=1 SV=2	7.47405	12	14	12	1445	161.6	5.85	0	0.678	-0.560643
P48509	CD151 antigen OS=Homo sapiens OX=9606 GN=CD151 PE=1 SV=3	9.88142	3	7	3	253	28.3	7.47	0	0.712	-0.490051
Q13740	CD166 antigen OS=Homo sapiens OX=9606 GN=ALCAM PE=1 SV=2	15.4374	9	17	9	583	65.1	6.25	0	0.664	-0.590745
O95400	CD2 antigen cytoplasmic tail-binding protein 2 OS=Homo sapiens OX=9606 GN=CD2BP2 PE=1 SV=1	14.0762	4	4	4	341	37.6	4.61	0	1.035	0.0496308
Q5ZPR3	CD276 antigen OS=Homo sapiens OX=9606 GN=CD276 PE=1 SV=1	5.24345	1	1	1	534	57.2	4.91	0	0.948	-0.077041
Q9Y5K6	CD2-associated protein OS=Homo sapiens OX=9606 GN=CD2AP PE=1 SV=1	2.50391	2	2	2	639	71.4	6.4	0	0.71	-0.494109
Q9NPF0	CD320 antigen OS=Homo sapiens OX=9606 GN=CD320 PE=1 SV=1	3.90071	1	1	1	282	29	4.75	0	0.796	-0.32916
P16070	CD44 antigen OS=Homo sapiens OX=9606 GN=CD44 PE=1 SV=3	18.1941	13	79	13	742	81.5	5.33	0	1.064	0.0894982
P13987	CD59 glycoprotein OS=Homo sapiens OX=9606 GN=CD59 PE=1 SV=1	25	4	18	4	128	14.2	6.48	0	1.075	0.104337
P08962	CD63 antigen OS=Homo sapiens OX=9606 GN=CD63 PE=1 SV=2	3.36134	1	3	1	238	25.6	7.81	0	1.574	0.654436
P60033	CD81 antigen OS=Homo sapiens OX=9606 GN=CD81 PE=1 SV=1	8.47458	1	4	1	236	25.8	5.29	0	0.956	-0.0649175
P21926	CD9 antigen OS=Homo sapiens OX=9606 GN=CD9 PE=1 SV=4	15.7895	6	19	6	228	25.4	7.15	0	0.443	-1.17462
P48960	CD97 antigen OS=Homo sapiens OX=9606 GN=CD97 PE=1 SV=4	3.71257	3	4	3	835	91.8	6.87	0	0.97	-0.0439433
P14209	CD99 antigen OS=Homo sapiens OX=9606 GN=CD99 PE=1 SV=1	16.7568	3	5	3	185	18.8	4.75	0	1.004	0.00575927
Q00587	Cdc42 effector protein 1 OS=Homo sapiens OX=9606 GN=CDC42EP1 PE=1 SV=1	10.9974	4	4	4	391	40.3	7.15	0	0.865	-0.209228
Q9NRR8	CDC42 small effector protein 1 OS=Homo sapiens OX=9606 GN=CDC42SE1 PE=1 SV=1	15.1899	1	1	1	79	8.9	9.99	0	0.941	-0.0877334
Q9NZ45	CDGSH iron-sulfur domain-containing protein 1 OS=Homo sapiens OX=9606 GN=CISD1 PE=1 SV=1	36.1111	4	6	4	108	12.2	9.09	0	0.879	-0.186065
Q8N5K1	CDGSH iron-sulfur domain-containing protein 2 OS=Homo sapiens OX=9606 GN=CISD2 PE=1 SV=1	30.3704	4	7	4	135	15.3	9.61	0	0.991	-0.013043
Q96SZ6	CDK5 regulatory subunit-associated protein 1 OS=Homo sapiens OX=9606 GN=CDK5RAP1 PE=1 SV=2	1.66389	1	1	1	601	67.6	8.21	0	0.928	-0.107803
Q96JB5	CDK5 regulatory subunit-associated protein 3 OS=Homo sapiens OX=9606 GN=CDK5RAP3 PE=1 SV=2	19.5652	10	21	10	506	56.9	4.75	0	0.962	-0.0558912
P51948	CDK-activating kinase assembly factor MAT1 OS=Homo sapiens OX=9606 GN=MNAT1 PE=1 SV=1	15.2104	4	5	4	309	35.8	6.09	0	0.8	-0.321928
Q9NXV6	CDKN2A-interacting protein OS=Homo sapiens OX=9606 GN=CDKN2AIP PE=1 SV=3	25.5172	12	23	12	580	61.1	9.01	0	0.86	-0.217591
Q96HQ2	CDKN2AIP N-terminal-like protein OS=Homo sapiens OX=9606 GN=CDKN2AIPNL PE=1 SV=1	8.62069	1	2	1	116	13.2	5	0	1.095	0.130931
O14735	CDP-diacylglycerol--inositol 3-phosphatidyltransferase OS=Homo sapiens OX=9606 GN=CDIPT PE=1 SV=1	8.4507	2	7	2	213	23.5	8.03	0	1.109	0.149259
Q9BY67	Cell adhesion molecule 1 OS=Homo sapiens OX=9606 GN=CADM1 PE=1 SV=2	1.80995	1	1	1	442	48.5	5.07	0	0.902	-0.148801
Q8N126	Cell adhesion molecule 3 OS=Homo sapiens OX=9606 GN=CADM3 PE=1 SV=1	2.26131	1	6	1	398	43.3	6.09	0	0.26	-1.94342
Q8N163	Cell cycle and apoptosis regulator protein 2 OS=Homo sapiens OX=9606 GN=CCAR2 PE=1 SV=2	42.5785	32	81	32	923	102.8	5.22	0	0.666	-0.586406
Q9NV96	Cell cycle control protein 50A OS=Homo sapiens OX=9606 GN=TMEM30A PE=1 SV=1	8.86427	3	4	3	361	40.7	8.59	0	0.916	-0.12658
P60953	Cell division control protein 42 homolog OS=Homo sapiens OX=9606 GN=CDC42 PE=1 SV=2	35.6021	6	23	5	191	21.2	6.55	0	0.836	-0.258425
Q99459	Cell division cycle 5-like protein OS=Homo sapiens OX=9606 GN=CDC5L PE=1 SV=2	32.2943	25	56	25	802	92.2	8.18	0	0.814	-0.296899
Q8IX12	Cell division cycle and apoptosis regulator protein 1 OS=Homo sapiens OX=9606 GN=CCAR1 PE=1 SV=2	21.3913	24	46	24	1150	132.7	5.76	0	0.791	-0.33825
Q13042	Cell division cycle protein 16 homolog OS=Homo sapiens OX=9606 GN=CDC16 PE=1 SV=2	3.22581	2	3	2	620	71.6	5.85	0	0.892	-0.164884
P30260	Cell division cycle protein 27 homolog OS=Homo sapiens OX=9606 GN=CDC27 PE=1 SV=2	4.97573	5	7	5	824	91.8	7.02	0	0.755	-0.405451
Q9NX58	Cell growth-regulating nucleolar protein OS=Homo sapiens OX=9606 GN=LYAR PE=1 SV=2	37.7309	14	34	14	379	43.6	9.54	0	0.704	-0.506353
P43121	Cell surface glycoprotein MUC18 OS=Homo sapiens OX=9606 GN=MCAM PE=1 SV=2	10.5263	6	8	6	646	71.6	5.76	0	0.943	-0.0846703
Q9UHN6	Cell surface hyaluronidase OS=Homo sapiens OX=9606 GN=CEMIP2 PE=1 SV=1	9.83369	14	15	14	1383	154.3	8.15	0	1.204	0.267835
P62633	Cellular nucleic acid-binding protein OS=Homo sapiens OX=9606 GN=CNBP PE=1 SV=1	34.4633	6	13	6	177	19.4	7.71	0	1.005	0.0071955
P29373	Cellular retinoic acid-binding protein 2 OS=Homo sapiens OX=9606 GN=CRABP2 PE=1 SV=2	18.1159	2	2	2	138	15.7	5.4	0	0.364	-1.45799
P04637	Cellular tumor antigen p53 OS=Homo sapiens OX=9606 GN=TP53 PE=1 SV=4	12.2137	5	5	5	393	43.6	6.79	0	1.06	0.0840643
P41208	Centrin-2 OS=Homo sapiens OX=9606 GN=CETN2 PE=1 SV=1	26.1628	5	12	5	172	19.7	5	0	0.774	-0.369595
Q03188	Centromere protein C OS=Homo sapiens OX=9606 GN=CENPC PE=1 SV=2	1.9088	2	2	2	943	106.8	9.39	0	0.84	-0.251539
Q96BT3	Centromere protein T OS=Homo sapiens OX=9606 GN=CENPT PE=1 SV=2	1.24777	1	1	1	561	60.4	6.58	0	0.781	-0.356606
A8MT69	Centromere protein X OS=Homo sapiens OX=9606 GN=CENPX PE=1 SV=1	17.284	1	2	1	81	9	5.9	0	0.959	-0.0603973
O43264	Centromere/kinetochore protein zw10 homolog OS=Homo sapiens OX=9606 GN=ZW10 PE=1 SV=3	12.5802	8	10	8	779	88.8	6.27	0	0.943	-0.0846703
Q9P2H0	Centrosomal protein of 126 kDa OS=Homo sapiens OX=9606 GN=CEP126 PE=1 SV=3	0.80573	1	1	1	1117	125.8	8.76	0	0.656	-0.608232
Q9UPN4	Centrosomal protein of 131 kDa OS=Homo sapiens OX=9606 GN=CEP131 PE=1 SV=3	1.66205	2	2	2	1083	122.1	8.69	0	0.756	-0.403542
Q5SW79	Centrosomal protein of 170 kDa OS=Homo sapiens OX=9606 GN=CEP170 PE=1 SV=1	1.13636	2	2	2	1584	175.2	7.11	0	0.849	-0.236164
Q9Y4F5	Centrosomal protein of 170 kDa protein B OS=Homo sapiens OX=9606 GN=CEP170B PE=1 SV=4	0.692259	1	1	1	1589	171.6	6.84	0	0.908	-0.139236
O15078	Centrosomal protein of 290 kDa OS=Homo sapiens OX=9606 GN=CEP290 PE=1 SV=2	0.282372	1	1	1	2479	290.2	5.95	0	0.796	-0.32916
Q96G23	Ceramide synthase 2 OS=Homo sapiens OX=9606 GN=CERS2 PE=1 SV=1	10.7895	4	8	4	380	44.8	8.98	0	0.826	-0.275786
Q8IU89	Ceramide synthase 3 OS=Homo sapiens OX=9606 GN=CERS3 PE=1 SV=2	3.13316	1	1	1	383	46.3	7.75	0	0.857	-0.222633
Q9HA82	Ceramide synthase 4 OS=Homo sapiens OX=9606 GN=CERS4 PE=1 SV=2	2.53807	1	1	1	394	46.4	9.07	0	0.969	-0.0454314
Q6ZMG9	Ceramide synthase 6 OS=Homo sapiens OX=9606 GN=CERS6 PE=1 SV=1	8.33333	4	6	4	384	44.9	7.65	0	0.962	-0.0558912
O75503	Ceroid-lipofuscinosis neuronal protein 5 OS=Homo sapiens OX=9606 GN=CLN5 PE=1 SV=2	18.1564	6	7	6	358	41.5	7.4	0	1.009	0.0129262
Q9NWW5	Ceroid-lipofuscinosis neuronal protein 6 OS=Homo sapiens OX=9606 GN=CLN6 PE=1 SV=1	3.53698	1	1	1	311	35.9	8.87	0	1.004	0.00575927
Q9UFW8	CGG triplet repeat-binding protein 1 OS=Homo sapiens OX=9606 GN=CGGBP1 PE=1 SV=2	5.38922	1	1	1	167	18.8	8.95	0	0.93	-0.104697
Q9HD42	Charged multivesicular body protein 1a OS=Homo sapiens OX=9606 GN=CHMP1A PE=1 SV=1	7.65306	2	2	2	196	21.7	8.06	0	0.808	-0.307573
Q7LBR1	Charged multivesicular body protein 1b OS=Homo sapiens OX=9606 GN=CHMP1B PE=1 SV=1	4.52261	1	2	1	199	22.1	8.1	0	0.707	-0.500218
Q9UQN3	Charged multivesicular body protein 2b OS=Homo sapiens OX=9606 GN=CHMP2B PE=1 SV=1	4.69484	1	1	1	213	23.9	8.76	0	0.899	-0.153607
Q9Y3E7	Charged multivesicular body protein 3 OS=Homo sapiens OX=9606 GN=CHMP3 PE=1 SV=3	7.20721	2	2	2	222	25.1	5.12	0	0.821	-0.284546
Q9H444	Charged multivesicular body protein 4b OS=Homo sapiens OX=9606 GN=CHMP4B PE=1 SV=1	17.4107	4	5	4	224	24.9	4.82	0	0.945	-0.0816138
Q96FZ7	Charged multivesicular body protein 6 OS=Homo sapiens OX=9606 GN=CHMP6 PE=1 SV=3	17.4129	3	4	3	201	23.5	5.31	0	1.04	0.0565835
P0DP91	Chimeric ERCC6-PGBD3 protein OS=Homo sapiens OX=9606 GN=CSB-PGBD3 PE=1 SV=1	6.8803	6	8	2	1061	119.4	6.58	0	0.923	-0.115597
Q9BWS9	Chitinase domain-containing protein 1 OS=Homo sapiens OX=9606 GN=CHID1 PE=1 SV=1	7.63359	3	5	3	393	44.9	8.63	0	0.721	-0.471929
Q9BT22	Chitobiosyldiphosphodolichol beta-mannosyltransferase OS=Homo sapiens OX=9606 GN=ALG1 PE=1 SV=2	13.5776	6	6	6	464	52.5	7.23	0	0.993	-0.0101344
Q96S66	Chloride channel CLIC-like protein 1 OS=Homo sapiens OX=9606 GN=CLCC1 PE=1 SV=1	8.52995	4	7	4	551	62	5.55	0	1.02	0.0285692
O00299	Chloride intracellular channel protein 1 OS=Homo sapiens OX=9606 GN=CLIC1 PE=1 SV=4	33.195	7	16	7	241	26.9	5.17	0	0.664	-0.590745
Q9Y696	Chloride intracellular channel protein 4 OS=Homo sapiens OX=9606 GN=CLIC4 PE=1 SV=4	35.9684	6	12	6	253	28.8	5.59	0	0.847	-0.239566
P06307	Cholecystokinin OS=Homo sapiens OX=9606 GN=CCK PE=1 SV=1	7.82609	1	2	1	115	12.7	9.01	0	0.816	-0.293359
Q8IWA5	Choline transporter-like protein 2 OS=Homo sapiens OX=9606 GN=SLC44A2 PE=1 SV=3	2.83286	2	4	2	706	80.1	8.57	0	1.064	0.0894982
Q9Y6K0	Choline/ethanolaminephosphotransferase 1 OS=Homo sapiens OX=9606 GN=CEPT1 PE=1 SV=1	4.80769	2	3	2	416	46.5	8.21	0	1.148	0.199123
P49585	Choline-phosphate cytidylyltransferase A OS=Homo sapiens OX=9606 GN=PCYT1A PE=1 SV=2	13.8965	5	6	5	367	41.7	7.25	0	1.304	0.382944
Q6UVK1	Chondroitin sulfate proteoglycan 4 OS=Homo sapiens OX=9606 GN=CSPG4 PE=1 SV=2	2.88544	5	5	5	2322	250.4	5.47	0	0.78	-0.358454
Q86X52	Chondroitin sulfate synthase 1 OS=Homo sapiens OX=9606 GN=CHSY1 PE=1 SV=3	1.62095	1	1	1	802	91.7	9.23	0	1.058	0.0813396
Q8IZ52	Chondroitin sulfate synthase 2 OS=Homo sapiens OX=9606 GN=CHPF PE=1 SV=2	2.70968	2	3	2	775	85.4	6.93	0	1.232	0.301002
Q9NRG0	Chromatin accessibility complex protein 1 OS=Homo sapiens OX=9606 GN=CHRAC1 PE=1 SV=1	10.687	2	2	2	131	14.7	5.1	0	0.807	-0.309359
Q13111	Chromatin assembly factor 1 subunit A OS=Homo sapiens OX=9606 GN=CHAF1A PE=1 SV=3	3.55649	4	7	4	956	106.8	5.94	0	0.712	-0.490051
Q13112	Chromatin assembly factor 1 subunit B OS=Homo sapiens OX=9606 GN=CHAF1B PE=1 SV=1	1.78891	1	1	1	559	61.5	7.5	0	0.55	-0.862496
Q8IXM2	Chromatin complexes subunit BAP18 OS=Homo sapiens OX=9606 GN=BAP18 PE=1 SV=1	22.6744	4	6	4	172	17.9	7.33	0	0.933	-0.100051
Q9HAF1	Chromatin modification-related protein MEAF6 OS=Homo sapiens OX=9606 GN=MEAF6 PE=1 SV=1	9.94764	2	2	2	191	21.6	9.32	0	0.69	-0.535332
Q9Y3Y2	Chromatin target of PRMT1 protein OS=Homo sapiens OX=9606 GN=CHTOP PE=1 SV=2	24.1935	5	14	5	248	26.4	12.23	0	0.831	-0.26708
Q9ULG1	Chromatin-remodeling ATPase INO80 OS=Homo sapiens OX=9606 GN=INO80 PE=1 SV=2	2.18509	4	4	4	1556	176.6	9.5	0	0.7	-0.514573
P83916	Chromobox protein homolog 1 OS=Homo sapiens OX=9606 GN=CBX1 PE=1 SV=1	25.9459	4	9	3	185	21.4	4.93	0	1.1	0.137504
Q13185	Chromobox protein homolog 3 OS=Homo sapiens OX=9606 GN=CBX3 PE=1 SV=4	40.4372	9	53	8	183	20.8	5.33	1	1.239	0.309176
P45973	Chromobox protein homolog 5 OS=Homo sapiens OX=9606 GN=CBX5 PE=1 SV=1	48.6911	9	20	9	191	22.2	5.86	0	0.94	-0.0892673
Q9HC52	Chromobox protein homolog 8 OS=Homo sapiens OX=9606 GN=CBX8 PE=1 SV=3	8.99743	3	4	3	389	43.4	9.91	0	0.711	-0.492079
Q9Y232	Chromodomain Y-like protein OS=Homo sapiens OX=9606 GN=CDYL PE=1 SV=2	13.2107	8	9	8	598	66.4	9.45	0	0.77	-0.37707
O14646	Chromodomain-helicase-DNA-binding protein 1 OS=Homo sapiens OX=9606 GN=CHD1 PE=1 SV=2	6.02339	9	10	8	1710	196.6	7.14	0	0.848	-0.237864
Q86WJ1	Chromodomain-helicase-DNA-binding protein 1-like OS=Homo sapiens OX=9606 GN=CHD1L PE=1 SV=3	1.56076	1	1	1	897	100.9	6.9	0	0.971	-0.0424568
O14647	Chromodomain-helicase-DNA-binding protein 2 OS=Homo sapiens OX=9606 GN=CHD2 PE=1 SV=2	6.72867	12	14	11	1828	211.2	8.1	1	0.903	-0.147202
Q12873	Chromodomain-helicase-DNA-binding protein 3 OS=Homo sapiens OX=9606 GN=CHD3 PE=1 SV=3	6.3	12	16	5	2000	226.4	7.3	0	0.836	-0.258425
Q14839	Chromodomain-helicase-DNA-binding protein 4 OS=Homo sapiens OX=9606 GN=CHD4 PE=1 SV=2	23.5356	41	70	34	1912	217.9	5.86	7	0.81	-0.304006
Q9P2D1	Chromodomain-helicase-DNA-binding protein 7 OS=Homo sapiens OX=9606 GN=CHD7 PE=1 SV=3	0.467134	1	1	1	2997	335.7	6.34	0	0.736	-0.442222
Q9HCK8	Chromodomain-helicase-DNA-binding protein 8 OS=Homo sapiens OX=9606 GN=CHD8 PE=1 SV=5	2.36343	4	4	4	2581	290.3	6.47	0	0.918	-0.123434
Q96JM3	Chromosome alignment-maintaining phosphoprotein 1 OS=Homo sapiens OX=9606 GN=CHAMP1 PE=1 SV=2	18.2266	12	13	12	812	89	8.44	0	0.767	-0.382702
P0CG12	Chromosome transmission fidelity protein 8 homolog isoform 2 OS=Homo sapiens OX=9606 GN=CHTF8 PE=1 SV=1	4.58015	1	1	1	524	51.4	12.41	0	1.101	0.138814
P0CG13	Chromosome transmission fidelity protein 8 homolog OS=Homo sapiens OX=9606 GN=CHTF8 PE=1 SV=1	6.61157	1	1	1	121	13.3	8.18	0	0.8	-0.321928
Q9Y6A4	Cilia- and flagella-associated protein 20 OS=Homo sapiens OX=9606 GN=CFAP20 PE=1 SV=1	16.5803	3	8	3	193	22.8	9.76	0	0.876	-0.190997
Q9ULV3	Cip1-interacting zinc finger protein OS=Homo sapiens OX=9606 GN=CIZ1 PE=1 SV=2	1.00223	1	1	1	898	100	6.11	0	0.829	-0.270556
O75390	Citrate synthase, mitochondrial OS=Homo sapiens OX=9606 GN=CS PE=1 SV=2	23.3906	11	66	11	466	51.7	8.32	0	0.917	-0.125006
O60271	C-Jun-amino-terminal kinase-interacting protein 4 OS=Homo sapiens OX=9606 GN=SPAG9 PE=1 SV=4	2.49811	4	4	4	1321	146.1	5.15	0	0.738	-0.438307
Q96MX0	CKLF-like MARVEL transmembrane domain-containing protein 3 OS=Homo sapiens OX=9606 GN=CMTM3 PE=1 SV=1	3.84615	1	1	1	182	19.7	4.56	0	1.147	0.197865
Q9NX76	CKLF-like MARVEL transmembrane domain-containing protein 6 OS=Homo sapiens OX=9606 GN=CMTM6 PE=1 SV=1	5.46448	1	1	1	183	20.4	5.29	0	0.85	-0.234465
Q00610	Clathrin heavy chain 1 OS=Homo sapiens OX=9606 GN=CLTC PE=1 SV=5	31.6418	51	172	51	1675	191.5	5.69	0	0.87	-0.200913
Q14677	Clathrin interactor 1 OS=Homo sapiens OX=9606 GN=CLINT1 PE=1 SV=1	12.96	6	14	6	625	68.2	6.42	0	0.972	-0.0409718
P09496	Clathrin light chain A OS=Homo sapiens OX=9606 GN=CLTA PE=1 SV=1	11.6935	4	9	4	248	27.1	4.51	0	1.01	0.0143553
P09497	Clathrin light chain B OS=Homo sapiens OX=9606 GN=CLTB PE=1 SV=1	31.0044	10	28	10	229	25.2	4.64	0	0.885	-0.176251
Q9NY35	Claudin domain-containing protein 1 OS=Homo sapiens OX=9606 GN=CLDND1 PE=1 SV=1	3.55731	1	2	1	253	28.6	5.82	0	0.79	-0.340075
Q10570	Cleavage and polyadenylation specificity factor subunit 1 OS=Homo sapiens OX=9606 GN=CPSF1 PE=1 SV=2	9.90991	13	17	13	1443	160.8	6.4	0	0.842	-0.248108
Q9P2I0	Cleavage and polyadenylation specificity factor subunit 2 OS=Homo sapiens OX=9606 GN=CPSF2 PE=1 SV=2	10.7417	9	13	9	782	88.4	5.11	0	0.772	-0.373327
Q9UKF6	Cleavage and polyadenylation specificity factor subunit 3 OS=Homo sapiens OX=9606 GN=CPSF3 PE=1 SV=1	10.5263	8	14	8	684	77.4	5.6	0	0.765	-0.386468
O95639	Cleavage and polyadenylation specificity factor subunit 4 OS=Homo sapiens OX=9606 GN=CPSF4 PE=1 SV=1	4.08922	1	2	1	269	30.2	8.31	0	0.934	-0.0985055
O43809	Cleavage and polyadenylation specificity factor subunit 5 OS=Homo sapiens OX=9606 GN=NUDT21 PE=1 SV=1	33.0396	8	17	8	227	26.2	8.82	0	0.998	-0.00288828
Q16630	Cleavage and polyadenylation specificity factor subunit 6 OS=Homo sapiens OX=9606 GN=CPSF6 PE=1 SV=2	21.5971	12	40	12	551	59.2	7.15	0	1.14	0.189034
Q8N684	Cleavage and polyadenylation specificity factor subunit 7 OS=Homo sapiens OX=9606 GN=CPSF7 PE=1 SV=1	34.1826	15	31	15	471	52	8	0	1.005	0.0071955
Q05048	Cleavage stimulation factor subunit 1 OS=Homo sapiens OX=9606 GN=CSTF1 PE=1 SV=1	24.1299	9	15	9	431	48.3	6.58	0	0.942	-0.086201
P33240	Cleavage stimulation factor subunit 2 OS=Homo sapiens OX=9606 GN=CSTF2 PE=1 SV=1	24.2634	11	17	7	577	60.9	6.83	4	0.823	-0.281036
Q9H0L4	Cleavage stimulation factor subunit 2 tau variant OS=Homo sapiens OX=9606 GN=CSTF2T PE=1 SV=1	15.4221	8	11	4	616	64.4	7.25	0	0.94	-0.0892673
Q12996	Cleavage stimulation factor subunit 3 OS=Homo sapiens OX=9606 GN=CSTF3 PE=1 SV=1	17.7127	12	25	12	717	82.9	8.12	0	0.909	-0.137648
O96005	Cleft lip and palate transmembrane protein 1 OS=Homo sapiens OX=9606 GN=CLPTM1 PE=1 SV=1	20.7773	8	19	8	669	76	6.3	0	0.969	-0.0454314
Q96KA5	Cleft lip and palate transmembrane protein 1-like protein OS=Homo sapiens OX=9606 GN=CLPTM1L PE=1 SV=1	2.41636	1	1	1	538	62.2	8.56	0	1.016	0.0229004
Q7Z460	CLIP-associating protein 1 OS=Homo sapiens OX=9606 GN=CLASP1 PE=1 SV=1	1.30039	2	2	2	1538	169.3	9.03	0	0.777	-0.364013
O75153	Clustered mitochondria protein homolog OS=Homo sapiens OX=9606 GN=CLUH PE=1 SV=2	4.73644	7	7	7	1309	146.6	6.13	0	0.766	-0.384584
Q99417	c-Myc-binding protein OS=Homo sapiens OX=9606 GN=MYCBP PE=1 SV=3	31.068	3	4	3	103	12	5.91	0	0.683	-0.550043
Q14019	Coactosin-like protein OS=Homo sapiens OX=9606 GN=COTL1 PE=1 SV=3	50.7042	7	13	7	142	15.9	5.67	0	0.67	-0.577767
P53621	Coatomer subunit alpha OS=Homo sapiens OX=9606 GN=COPA PE=1 SV=2	27.6144	30	52	30	1224	138.3	7.66	0	0.798	-0.325539
P53618	Coatomer subunit beta OS=Homo sapiens OX=9606 GN=COPB1 PE=1 SV=3	16.7891	12	25	12	953	107.1	6.05	0	0.792	-0.336428
P35606	Coatomer subunit beta' OS=Homo sapiens OX=9606 GN=COPB2 PE=1 SV=2	24.8344	20	32	20	906	102.4	5.27	0	0.804	-0.314733
P48444	Coatomer subunit delta OS=Homo sapiens OX=9606 GN=ARCN1 PE=1 SV=1	26.2231	15	26	15	511	57.2	6.21	0	0.825	-0.277534
O14579	Coatomer subunit epsilon OS=Homo sapiens OX=9606 GN=COPE PE=1 SV=3	12.013	3	4	3	308	34.5	5.12	0	1.078	0.108357
Q9Y678	Coatomer subunit gamma-1 OS=Homo sapiens OX=9606 GN=COPG1 PE=1 SV=1	19.1076	14	25	13	874	97.7	5.47	1	0.793	-0.334607
Q9UBF2	Coatomer subunit gamma-2 OS=Homo sapiens OX=9606 GN=COPG2 PE=1 SV=1	8.95522	7	11	5	871	97.6	5.81	1	0.773	-0.37146
P61923	Coatomer subunit zeta-1 OS=Homo sapiens OX=9606 GN=COPZ1 PE=1 SV=1	11.8644	2	7	2	177	20.2	4.81	0	0.759	-0.397828
O00748	Cocaine esterase OS=Homo sapiens OX=9606 GN=CES2 PE=1 SV=1	24.1503	12	42	12	559	61.8	6.1	0	0.879	-0.186065
P23528	Cofilin-1 OS=Homo sapiens OX=9606 GN=CFL1 PE=1 SV=3	65.6627	15	86	14	166	18.5	8.09	2	0.708	-0.498179
Q8WVM7	Cohesin subunit SA-1 OS=Homo sapiens OX=9606 GN=STAG1 PE=1 SV=3	5.00795	7	9	4	1258	144.3	5.59	0	0.814	-0.296899
Q8N3U4	Cohesin subunit SA-2 OS=Homo sapiens OX=9606 GN=STAG2 PE=1 SV=3	6.98619	9	13	6	1231	141.2	5.43	3	0.727	-0.459973
Q6P1N0	Coiled-coil and C2 domain-containing protein 1A OS=Homo sapiens OX=9606 GN=CC2D1A PE=1 SV=1	1.15668	1	1	1	951	104	8.09	0	0.845	-0.242977
Q5T0F9	Coiled-coil and C2 domain-containing protein 1B OS=Homo sapiens OX=9606 GN=CC2D1B PE=1 SV=1	0.699301	1	1	1	858	94.2	5.26	0	0.979	-0.0306192
Q96NT0	Coiled-coil domain-containing protein 115 OS=Homo sapiens OX=9606 GN=CCDC115 PE=1 SV=1	5.55556	1	1	1	180	19.7	6.95	0	0.917	-0.125006
Q8WUD4	Coiled-coil domain-containing protein 12 OS=Homo sapiens OX=9606 GN=CCDC12 PE=1 SV=1	35.5422	5	7	5	166	19.2	7.34	0	0.959	-0.0603973
Q96CT7	Coiled-coil domain-containing protein 124 OS=Homo sapiens OX=9606 GN=CCDC124 PE=1 SV=1	10.3139	3	3	3	223	25.8	9.54	0	0.69	-0.535332
Q96BQ5	Coiled-coil domain-containing protein 127 OS=Homo sapiens OX=9606 GN=CCDC127 PE=1 SV=1	11.1538	3	3	3	260	30.8	9.2	0	0.879	-0.186065
Q9H6E4	Coiled-coil domain-containing protein 134 OS=Homo sapiens OX=9606 GN=CCDC134 PE=1 SV=1	10.0437	2	3	2	229	26.5	8.85	0	0.836	-0.258425
Q6PK04	Coiled-coil domain-containing protein 137 OS=Homo sapiens OX=9606 GN=CCDC137 PE=1 SV=1	17.9931	5	10	5	289	33.2	10.93	0	0.944	-0.0831412
Q96M89	Coiled-coil domain-containing protein 138 OS=Homo sapiens OX=9606 GN=CCDC138 PE=1 SV=1	1.05263	1	2	1	665	76.2	8.53	0	2.846	1.50894
Q96A33	Coiled-coil domain-containing protein 47 OS=Homo sapiens OX=9606 GN=CCDC47 PE=1 SV=1	24.6377	13	33	13	483	55.8	4.87	0	0.94	-0.0892673
Q96ER9	Coiled-coil domain-containing protein 51 OS=Homo sapiens OX=9606 GN=CCDC51 PE=1 SV=2	1.70316	1	1	1	411	45.8	8.19	0	1.03	0.0426443
Q4VC31	Coiled-coil domain-containing protein 58 OS=Homo sapiens OX=9606 GN=CCDC58 PE=1 SV=1	38.8889	7	20	7	144	16.6	7.81	0	0.737	-0.440263
Q16204	Coiled-coil domain-containing protein 6 OS=Homo sapiens OX=9606 GN=CCDC6 PE=1 SV=2	1.89873	1	1	1	474	53.3	7.34	0	0.716	-0.481969
Q8NA47	Coiled-coil domain-containing protein 63 OS=Homo sapiens OX=9606 GN=CCDC63 PE=2 SV=1	1.7762	1	1	1	563	66.2	9.06	0	0.906	-0.142417
Q9H6F5	Coiled-coil domain-containing protein 86 OS=Homo sapiens OX=9606 GN=CCDC86 PE=1 SV=1	32.2222	11	20	11	360	40.2	10.33	0	1.001	0.00144197
Q9Y3X0	Coiled-coil domain-containing protein 9 OS=Homo sapiens OX=9606 GN=CCDC9 PE=1 SV=1	1.50659	1	2	1	531	59.7	5.4	0	0.729	-0.456009
Q9GZT6	Coiled-coil domain-containing protein 90B, mitochondrial OS=Homo sapiens OX=9606 GN=CCDC90B PE=1 SV=2	9.05512	3	8	3	254	29.5	7.55	0	0.834	-0.261881
Q567U6	Coiled-coil domain-containing protein 93 OS=Homo sapiens OX=9606 GN=CCDC93 PE=1 SV=2	2.53566	2	3	1	631	73.2	8.15	0	0.722	-0.469929
Q6ZUT6	Coiled-coil domain-containing protein 9B OS=Homo sapiens OX=9606 GN=CCDC9B PE=1 SV=1	8.61423	4	4	4	534	57.3	9.13	0	1.051	0.0717627
Q96BP2	Coiled-coil-helix-coiled-coil-helix domain-containing protein 1 OS=Homo sapiens OX=9606 GN=CHCHD1 PE=1 SV=1	36.4407	4	5	4	118	13.5	10.21	0	1.02	0.0285692
Q9Y6H1	Coiled-coil-helix-coiled-coil-helix domain-containing protein 2 OS=Homo sapiens OX=9606 GN=CHCHD2 PE=1 SV=1	15.2318	2	7	2	151	15.5	9.22	0	0.793	-0.334607
Q9BSY4	Coiled-coil-helix-coiled-coil-helix domain-containing protein 5 OS=Homo sapiens OX=9606 GN=CHCHD5 PE=1 SV=1	16.3636	1	2	1	110	12.4	6.73	0	1.068	0.0949116
P38432	Coilin OS=Homo sapiens OX=9606 GN=COIL PE=1 SV=1	10.7639	6	9	6	576	62.6	9.07	0	0.748	-0.41889
O75534	Cold shock domain-containing protein E1 OS=Homo sapiens OX=9606 GN=CSDE1 PE=1 SV=2	16.5414	12	17	12	798	88.8	6.25	0	0.845	-0.242977
Q14011	Cold-inducible RNA-binding protein OS=Homo sapiens OX=9606 GN=CIRBP PE=1 SV=1	15.6977	3	8	3	172	18.6	9.51	0	1.226	0.293959
Q02388	Collagen alpha-1(VII) chain OS=Homo sapiens OX=9606 GN=COL7A1 PE=1 SV=2	13.6209	30	52	30	2944	295	6.27	0	0.759	-0.397828
Q99715	Collagen alpha-1(XII) chain OS=Homo sapiens OX=9606 GN=COL12A1 PE=1 SV=2	6.33366	19	29	19	3063	332.9	5.53	0	1.052	0.0731347
Q9UMD9	Collagen alpha-1(XVII) chain OS=Homo sapiens OX=9606 GN=COL17A1 PE=1 SV=3	19.8397	31	144	31	1497	150.3	8.79	0	1.132	0.178874
P08572	Collagen alpha-2(IV) chain OS=Homo sapiens OX=9606 GN=COL4A2 PE=1 SV=4	0.759346	1	1	1	1712	167.4	8.66	0	1.486	0.571434
P23508	Colorectal mutant cancer protein OS=Homo sapiens OX=9606 GN=MCC PE=1 SV=2	2.6538	2	2	2	829	93	5.52	0	0.965	-0.0513992
Q9Y6G5	COMM domain-containing protein 10 OS=Homo sapiens OX=9606 GN=COMMD10 PE=1 SV=1	3.9604	1	1	1	202	23	6.54	0	0.937	-0.093879
Q86X83	COMM domain-containing protein 2 OS=Homo sapiens OX=9606 GN=COMMD2 PE=1 SV=2	5.02513	1	1	1	199	22.7	6.73	0	0.864	-0.210897
Q7Z4G1	COMM domain-containing protein 6 OS=Homo sapiens OX=9606 GN=COMMD6 PE=1 SV=1	10.5882	1	1	1	85	9.6	6	0	0.818	-0.289827
Q9NX08	COMM domain-containing protein 8 OS=Homo sapiens OX=9606 GN=COMMD8 PE=1 SV=1	6.55738	1	1	1	183	21.1	5.43	0	0.849	-0.236164
Q9BXI9	Complement C1q tumor necrosis factor-related protein 6 OS=Homo sapiens OX=9606 GN=C1QTNF6 PE=1 SV=4	2.8777	1	2	1	278	30.8	6.34	0	0.912	-0.132894
P01024	Complement C3 OS=Homo sapiens OX=9606 GN=C3 PE=1 SV=2	2.64582	4	5	4	1663	187	6.4	0	1.405	0.49057
Q07021	Complement component 1 Q subcomponent-binding protein, mitochondrial OS=Homo sapiens OX=9606 GN=C1QBP PE=1 SV=1	33.3333	7	115	7	282	31.3	4.84	0	0.575	-0.798366
P07357	Complement component C8 alpha chain OS=Homo sapiens OX=9606 GN=C8A PE=1 SV=2	2.39726	1	3	1	584	65.1	6.47	0	1.34	0.422233
P08174	Complement decay-accelerating factor OS=Homo sapiens OX=9606 GN=CD55 PE=1 SV=4	2.09974	1	1	1	381	41.4	7.59	0	0.501	-0.997117
Q9NPL8	Complex I assembly factor TIMMDC1, mitochondrial OS=Homo sapiens OX=9606 GN=TIMMDC1 PE=1 SV=2	21.7544	6	6	6	285	32.2	8.5	0	0.894	-0.161653
Q9Y375	Complex I intermediate-associated protein 30, mitochondrial OS=Homo sapiens OX=9606 GN=NDUFAF1 PE=1 SV=2	17.4312	6	6	6	327	37.7	7.64	0	0.801	-0.320126
Q5U5X0	Complex III assembly factor LYRM7 OS=Homo sapiens OX=9606 GN=LYRM7 PE=1 SV=1	32.6923	3	6	3	104	11.9	9.66	0	0.586	-0.771027
Q15021	Condensin complex subunit 1 OS=Homo sapiens OX=9606 GN=NCAPD2 PE=1 SV=3	0.642398	1	2	1	1401	157.1	6.61	0	0.686	-0.54372
Q9BPX3	Condensin complex subunit 3 OS=Homo sapiens OX=9606 GN=NCAPG PE=1 SV=1	2.06897	2	2	2	1015	114.3	5.59	0	0.837	-0.2567
P42695	Condensin-2 complex subunit D3 OS=Homo sapiens OX=9606 GN=NCAPD3 PE=1 SV=2	0.534045	1	2	1	1498	168.8	7.5	0	0.764	-0.388355
Q86XI2	Condensin-2 complex subunit G2 OS=Homo sapiens OX=9606 GN=NCAPG2 PE=1 SV=1	0.874891	1	1	1	1143	130.9	6.87	0	0.854	-0.227692
Q8WTW3	Conserved oligomeric Golgi complex subunit 1 OS=Homo sapiens OX=9606 GN=COG1 PE=1 SV=1	13.6735	12	13	12	980	108.9	7.31	0	0.818	-0.289827
Q14746	Conserved oligomeric Golgi complex subunit 2 OS=Homo sapiens OX=9606 GN=COG2 PE=1 SV=1	14.6341	10	12	10	738	83.2	6.62	0	0.744	-0.426625
Q96JB2	Conserved oligomeric Golgi complex subunit 3 OS=Homo sapiens OX=9606 GN=COG3 PE=1 SV=3	5.31401	4	6	4	828	94	5.57	0	0.812	-0.300448
Q9H9E3	Conserved oligomeric Golgi complex subunit 4 OS=Homo sapiens OX=9606 GN=COG4 PE=1 SV=3	13.5032	9	12	9	785	89	5.19	0	0.807	-0.309359
Q9UP83	Conserved oligomeric Golgi complex subunit 5 OS=Homo sapiens OX=9606 GN=COG5 PE=1 SV=3	9.0584	7	11	7	839	92.7	6.6	0	0.955	-0.0664274
Q9Y2V7	Conserved oligomeric Golgi complex subunit 6 OS=Homo sapiens OX=9606 GN=COG6 PE=1 SV=2	7.15373	5	5	5	657	73.2	5.76	0	0.869	-0.202572
P83436	Conserved oligomeric Golgi complex subunit 7 OS=Homo sapiens OX=9606 GN=COG7 PE=1 SV=1	7.66234	6	8	6	770	86.3	5.47	0	0.856	-0.224317
Q96MW5	Conserved oligomeric Golgi complex subunit 8 OS=Homo sapiens OX=9606 GN=COG8 PE=1 SV=2	15.3595	7	11	7	612	68.4	5.2	0	0.796	-0.32916
Q9NZB2	Constitutive coactivator of PPAR-gamma-like protein 1 OS=Homo sapiens OX=9606 GN=FAM120A PE=1 SV=2	17.4419	16	27	16	1118	121.8	8.88	0	0.985	-0.0218044
Q12860	Contactin-1 OS=Homo sapiens OX=9606 GN=CNTN1 PE=1 SV=1	3.04519	3	4	3	1018	113.2	5.9	0	0.706	-0.50226
Q8WYK1	Contactin-associated protein-like 5 OS=Homo sapiens OX=9606 GN=CNTNAP5 PE=2 SV=1	0.995406	1	1	1	1306	145.5	6.29	0	1.065	0.0908534
Q13098	COP9 signalosome complex subunit 1 OS=Homo sapiens OX=9606 GN=GPS1 PE=1 SV=4	12.0163	6	10	6	491	55.5	6.74	0	0.753	-0.409278
P61201	COP9 signalosome complex subunit 2 OS=Homo sapiens OX=9606 GN=COPS2 PE=1 SV=1	18.9616	7	8	7	443	51.6	5.53	0	0.788	-0.343732
Q9UNS2	COP9 signalosome complex subunit 3 OS=Homo sapiens OX=9606 GN=COPS3 PE=1 SV=3	8.98345	4	5	4	423	47.8	6.65	0	0.789	-0.341903
Q9BT78	COP9 signalosome complex subunit 4 OS=Homo sapiens OX=9606 GN=COPS4 PE=1 SV=1	20.197	8	11	8	406	46.2	5.83	0	0.857	-0.222633
Q92905	COP9 signalosome complex subunit 5 OS=Homo sapiens OX=9606 GN=COPS5 PE=1 SV=4	11.3772	3	5	3	334	37.6	6.54	0	0.862	-0.21424
Q7L5N1	COP9 signalosome complex subunit 6 OS=Homo sapiens OX=9606 GN=COPS6 PE=1 SV=1	11.315	4	7	4	327	36.1	5.73	0	0.754	-0.407364
Q9UBW8	COP9 signalosome complex subunit 7a OS=Homo sapiens OX=9606 GN=COPS7A PE=1 SV=1	9.45455	2	3	2	275	30.3	8.22	0	1.071	0.0989585
Q9H9Q2	COP9 signalosome complex subunit 7b OS=Homo sapiens OX=9606 GN=COPS7B PE=1 SV=1	8.33333	2	2	2	264	29.6	6.15	0	1.021	0.0299829
Q99627	COP9 signalosome complex subunit 8 OS=Homo sapiens OX=9606 GN=COPS8 PE=1 SV=1	10.0478	2	4	2	209	23.2	5.38	0	0.873	-0.195946
Q99829	Copine-1 OS=Homo sapiens OX=9606 GN=CPNE1 PE=1 SV=1	10.8007	6	7	6	537	59	5.83	0	0.959	-0.0603973
O75131	Copine-3 OS=Homo sapiens OX=9606 GN=CPNE3 PE=1 SV=1	15.27	9	11	8	537	60.1	5.85	1	0.703	-0.508403
O14618	Copper chaperone for superoxide dismutase OS=Homo sapiens OX=9606 GN=CCS PE=1 SV=1	3.28467	1	1	1	274	29	5.58	0	0.795	-0.330973
O00244	Copper transport protein ATOX1 OS=Homo sapiens OX=9606 GN=ATOX1 PE=1 SV=1	11.7647	1	2	1	68	7.4	7.24	0	0.783	-0.352916
Q53SF7	Cordon-bleu protein-like 1 OS=Homo sapiens OX=9606 GN=COBLL1 PE=1 SV=2	2.49169	3	3	3	1204	131.7	6.67	0	0.814	-0.296899
O75367	Core histone macro-H2A.1 OS=Homo sapiens OX=9606 GN=H2AFY PE=1 SV=4	40.5914	15	73	14	372	39.6	9.79	1	0.795	-0.330973
Q9P0M6	Core histone macro-H2A.2 OS=Homo sapiens OX=9606 GN=H2AFY2 PE=1 SV=3	41.129	14	30	13	372	40	9.69	0	0.825	-0.277534
Q13951	Core-binding factor subunit beta OS=Homo sapiens OX=9606 GN=CBFB PE=1 SV=2	14.2857	2	3	2	182	21.5	6.6	0	1.052	0.0731347
P35321	Cornifin-A OS=Homo sapiens OX=9606 GN=SPRR1A PE=1 SV=2	87.6404	7	31	2	89	9.9	8.48	5	0.452	-1.14561
P22528	Cornifin-B OS=Homo sapiens OX=9606 GN=SPRR1B PE=1 SV=2	70.7865	6	33	1	89	9.9	8.48	0	0.682	-0.552156
P31146	Coronin-1A OS=Homo sapiens OX=9606 GN=CORO1A PE=1 SV=4	6.50759	4	5	2	461	51	6.68	0	0.885	-0.176251
Q9BR76	Coronin-1B OS=Homo sapiens OX=9606 GN=CORO1B PE=1 SV=1	12.4744	6	7	5	489	54.2	5.88	0	0.985	-0.0218044
Q9ULV4	Coronin-1C OS=Homo sapiens OX=9606 GN=CORO1C PE=1 SV=1	33.7553	21	51	19	474	53.2	7.08	2	1.061	0.0854247
Q92828	Coronin-2A OS=Homo sapiens OX=9606 GN=CORO2A PE=1 SV=2	12.381	7	11	7	525	59.7	8.05	0	0.882	-0.181149
P57737	Coronin-7 OS=Homo sapiens OX=9606 GN=CORO7 PE=1 SV=2	2.48649	2	6	2	925	100.5	5.8	0	0.673	-0.571322
Q96EY8	Corrinoid adenosyltransferase OS=Homo sapiens OX=9606 GN=MMAB PE=1 SV=1	20.8	4	12	4	250	27.4	8.6	0	0.797	-0.327348
P28845	Corticosteroid 11-beta-dehydrogenase isozyme 1 OS=Homo sapiens OX=9606 GN=HSD11B1 PE=1 SV=3	6.16438	3	3	3	292	32.4	8.56	0	1.306	0.385155
P24468	COUP transcription factor 2 OS=Homo sapiens OX=9606 GN=NR2F2 PE=1 SV=1	2.17391	1	1	1	414	45.5	8.28	0	0.848	-0.237864
Q9NRP2	COX assembly mitochondrial protein 2 homolog OS=Homo sapiens OX=9606 GN=CMC2 PE=1 SV=1	29.1139	3	5	3	79	9.5	7.87	0	0.843	-0.246395
Q7Z7K0	COX assembly mitochondrial protein homolog OS=Homo sapiens OX=9606 GN=CMC1 PE=1 SV=1	9.43396	1	2	1	106	12.5	8.63	0	0.978	-0.0320936
P78310	Coxsackievirus and adenovirus receptor OS=Homo sapiens OX=9606 GN=CXADR PE=1 SV=1	2.19178	1	2	1	365	40	7.56	0	1.19	0.250962
Q9UEE9	Craniofacial development protein 1 OS=Homo sapiens OX=9606 GN=CFDP1 PE=1 SV=1	10.3679	2	3	2	299	33.6	4.81	0	1.16	0.214125
P12532	Creatine kinase U-type, mitochondrial OS=Homo sapiens OX=9606 GN=CKMT1A PE=1 SV=1	40.5276	14	112	14	417	47	8.34	0	0.776	-0.365871
Q92793	CREB-binding protein OS=Homo sapiens OX=9606 GN=CREBBP PE=1 SV=3	0.737101	2	2	2	2442	265.2	8.53	0	0.767	-0.382702
P46109	Crk-like protein OS=Homo sapiens OX=9606 GN=CRKL PE=1 SV=1	2.9703	1	1	1	303	33.8	6.74	0	0.587	-0.768568
Q9BZJ0	Crooked neck-like protein 1 OS=Homo sapiens OX=9606 GN=CRNKL1 PE=1 SV=4	9.08019	7	9	7	848	100.4	8	0	0.922	-0.117161
Q49AN0	Cryptochrome-2 OS=Homo sapiens OX=9606 GN=CRY2 PE=1 SV=2	2.52951	1	1	1	593	66.9	8.35	0	0.684	-0.547932
Q5T3F8	CSC1-like protein 2 OS=Homo sapiens OX=9606 GN=TMEM63B PE=1 SV=1	3.125	3	3	3	832	94.9	7.4	0	0.954	-0.0679388
O95476	CTD nuclear envelope phosphatase 1 OS=Homo sapiens OX=9606 GN=CTDNEP1 PE=1 SV=2	4.5082	1	1	1	244	28.4	9.76	0	0.933	-0.100051
O15194	CTD small phosphatase-like protein OS=Homo sapiens OX=9606 GN=CTDSPL PE=1 SV=2	6.88406	2	2	2	276	31.1	5.54	0	0.77	-0.37707
Q13363	C-terminal-binding protein 1 OS=Homo sapiens OX=9606 GN=CTBP1 PE=1 SV=2	16.5909	8	22	4	440	47.5	6.77	0	1.028	0.0398403
P56545	C-terminal-binding protein 2 OS=Homo sapiens OX=9606 GN=CTBP2 PE=1 SV=1	16.4045	8	23	4	445	48.9	6.95	5	1.062	0.0867838
P17812	CTP synthase 1 OS=Homo sapiens OX=9606 GN=CTPS1 PE=1 SV=2	9.98308	5	9	5	591	66.6	6.46	0	0.651	-0.619271
Q9P2B4	CTTNBP2 N-terminal-like protein OS=Homo sapiens OX=9606 GN=CTTNBP2NL PE=1 SV=2	1.09546	1	1	1	639	70.1	8.06	0	0.804	-0.314733
Q9UBG0	C-type mannose receptor 2 OS=Homo sapiens OX=9606 GN=MRC2 PE=1 SV=2	5.20622	6	6	6	1479	166.6	5.83	0	0.971	-0.0424568
Q9H5V8	CUB domain-containing protein 1 OS=Homo sapiens OX=9606 GN=CDCP1 PE=1 SV=3	12.6794	10	26	10	836	92.9	7.96	0	1.014	0.0200577
Q92879	CUGBP Elav-like family member 1 OS=Homo sapiens OX=9606 GN=CELF1 PE=1 SV=2	8.84774	5	16	5	486	52	8.46	0	0.785	-0.349235
Q13616	Cullin-1 OS=Homo sapiens OX=9606 GN=CUL1 PE=1 SV=2	12.8866	11	14	11	776	89.6	8	0	1.035	0.0496308
Q13617	Cullin-2 OS=Homo sapiens OX=9606 GN=CUL2 PE=1 SV=2	6.84564	6	8	6	745	86.9	6.92	0	0.885	-0.176251
Q13618	Cullin-3 OS=Homo sapiens OX=9606 GN=CUL3 PE=1 SV=2	5.72917	4	6	4	768	88.9	8.48	0	0.921	-0.118727
Q13619	Cullin-4A OS=Homo sapiens OX=9606 GN=CUL4A PE=1 SV=3	7.24638	6	6	2	759	87.6	8.13	0	0.846	-0.24127
Q13620	Cullin-4B OS=Homo sapiens OX=9606 GN=CUL4B PE=1 SV=4	18.1818	15	19	11	913	103.9	7.37	4	0.987	-0.018878
Q93034	Cullin-5 OS=Homo sapiens OX=9606 GN=CUL5 PE=1 SV=4	2.30769	2	2	2	780	90.9	7.94	0	1.055	0.077243
Q86VP6	Cullin-associated NEDD8-dissociated protein 1 OS=Homo sapiens OX=9606 GN=CAND1 PE=1 SV=2	18.4553	20	34	20	1230	136.3	5.78	0	0.901	-0.150401
Q69YN2	CWF19-like protein 1 OS=Homo sapiens OX=9606 GN=CWF19L1 PE=1 SV=2	8.17844	4	4	4	538	60.6	7.24	0	0.974	-0.0380063
P56277	Cx9C motif-containing protein 4 OS=Homo sapiens OX=9606 GN=CMC4 PE=1 SV=1	47.0588	3	5	3	68	7.7	8.18	0	0.852	-0.231075
Q9P0U4	CXXC-type zinc finger protein 1 OS=Homo sapiens OX=9606 GN=CXXC1 PE=1 SV=2	5.64024	2	2	2	656	75.7	8.24	0	0.908	-0.139236
P18846	Cyclic AMP-dependent transcription factor ATF-1 OS=Homo sapiens OX=9606 GN=ATF1 PE=1 SV=2	8.48708	3	5	1	271	29.2	8.37	0	0.81	-0.304006
P17544	Cyclic AMP-dependent transcription factor ATF-7 OS=Homo sapiens OX=9606 GN=ATF7 PE=1 SV=2	6.2753	4	4	4	494	52.9	8.65	0	0.808	-0.307573
P16220	Cyclic AMP-responsive element-binding protein 1 OS=Homo sapiens OX=9606 GN=CREB1 PE=1 SV=2	9.09091	4	6	2	341	36.7	5.57	2	0.964	-0.0528949
P06493	Cyclin-dependent kinase 1 OS=Homo sapiens OX=9606 GN=CDK1 PE=1 SV=3	13.468	4	6	2	297	34.1	8.4	0	0.695	-0.524915
P21127	Cyclin-dependent kinase 11B OS=Homo sapiens OX=9606 GN=CDK11B PE=1 SV=4	12.7044	11	18	11	795	92.6	5.54	0	0.933	-0.100051
Q9NYV4	Cyclin-dependent kinase 12 OS=Homo sapiens OX=9606 GN=CDK12 PE=1 SV=2	6.77852	8	10	6	1490	164.1	9.44	0	0.866	-0.207561
Q14004	Cyclin-dependent kinase 13 OS=Homo sapiens OX=9606 GN=CDK13 PE=1 SV=2	7.67196	11	19	9	1512	164.8	9.69	2	0.839	-0.253257
Q00537	Cyclin-dependent kinase 17 OS=Homo sapiens OX=9606 GN=CDK17 PE=1 SV=2	8.413	5	7	4	523	59.5	9.03	0	0.985	-0.0218044
P24941	Cyclin-dependent kinase 2 OS=Homo sapiens OX=9606 GN=CDK2 PE=1 SV=2	19.4631	5	7	3	298	33.9	8.68	1	1.135	0.182692
O75956	Cyclin-dependent kinase 2-associated protein 2 OS=Homo sapiens OX=9606 GN=CDK2AP2 PE=1 SV=1	14.2857	2	2	2	126	13.1	9.48	0	0.81	-0.304006
P11802	Cyclin-dependent kinase 4 OS=Homo sapiens OX=9606 GN=CDK4 PE=1 SV=2	12.8713	3	5	2	303	33.7	7.01	0	2.454	1.29514
Q00534	Cyclin-dependent kinase 6 OS=Homo sapiens OX=9606 GN=CDK6 PE=1 SV=1	15.9509	4	7	3	326	36.9	6.46	0	0.954	-0.0679388
P50613	Cyclin-dependent kinase 7 OS=Homo sapiens OX=9606 GN=CDK7 PE=1 SV=1	18.7861	7	9	7	346	39	8.47	0	0.833	-0.263612
P49336	Cyclin-dependent kinase 8 OS=Homo sapiens OX=9606 GN=CDK8 PE=1 SV=1	1.50862	1	1	1	464	53.2	8.57	0	0.878	-0.187707
P50750	Cyclin-dependent kinase 9 OS=Homo sapiens OX=9606 GN=CDK9 PE=1 SV=3	22.3118	9	21	8	372	42.8	8.79	0	0.871	-0.199255
P38936	Cyclin-dependent kinase inhibitor 1 OS=Homo sapiens OX=9606 GN=CDKN1A PE=1 SV=3	7.31707	1	2	1	164	18.1	8.37	0	0.98	-0.0291463
Q00535	Cyclin-dependent-like kinase 5 OS=Homo sapiens OX=9606 GN=CDK5 PE=1 SV=3	6.50685	2	4	1	292	33.3	7.66	0	1.096	0.132248
O14976	Cyclin-G-associated kinase OS=Homo sapiens OX=9606 GN=GAK PE=1 SV=2	0.686499	1	1	1	1311	143.1	5.73	0	0.902	-0.148801
P51946	Cyclin-H OS=Homo sapiens OX=9606 GN=CCNH PE=1 SV=1	23.2198	6	8	6	323	37.6	7.15	0	0.854	-0.227692
O75909	Cyclin-K OS=Homo sapiens OX=9606 GN=CCNK PE=1 SV=2	11.0345	6	8	6	580	64.2	8.41	0	0.878	-0.187707
Q96S94	Cyclin-L2 OS=Homo sapiens OX=9606 GN=CCNL2 PE=1 SV=1	4.03846	1	1	1	520	58.1	10.26	0	0.926	-0.110916
O60563	Cyclin-T1 OS=Homo sapiens OX=9606 GN=CCNT1 PE=1 SV=1	10.6061	6	7	6	726	80.6	8.78	0	0.794	-0.332789
Q8N7R7	Cyclin-Y-like protein 1 OS=Homo sapiens OX=9606 GN=CCNYL1 PE=1 SV=2	4.45682	2	4	2	359	40.7	6.07	0	0.844	-0.244685
P04080	Cystatin-B OS=Homo sapiens OX=9606 GN=CSTB PE=1 SV=2	42.8571	3	6	3	98	11.1	7.56	0	0.618	-0.694321
P01034	Cystatin-C OS=Homo sapiens OX=9606 GN=CST3 PE=1 SV=1	25.3425	4	14	4	146	15.8	8.75	0	1.097	0.133564
P21291	Cysteine and glycine-rich protein 1 OS=Homo sapiens OX=9606 GN=CSRP1 PE=1 SV=3	29.0155	3	5	3	193	20.6	8.57	0	0.518	-0.948976
Q9UHD1	Cysteine and histidine-rich domain-containing protein 1 OS=Homo sapiens OX=9606 GN=CHORDC1 PE=1 SV=2	6.62651	2	2	2	332	37.5	7.87	0	0.682	-0.552156
Q9Y697	Cysteine desulfurase, mitochondrial OS=Homo sapiens OX=9606 GN=NFS1 PE=1 SV=3	22.1007	9	13	9	457	50.2	8.31	0	0.951	-0.0724828
Q9H1C7	Cysteine-rich and transmembrane domain-containing protein 1 OS=Homo sapiens OX=9606 GN=CYSTM1 PE=1 SV=1	10.3093	1	1	1	97	10.6	4.32	0	0.825	-0.277534
Q9NZV1	Cysteine-rich motor neuron 1 protein OS=Homo sapiens OX=9606 GN=CRIM1 PE=1 SV=1	1.1583	1	1	1	1036	113.7	5.21	0	0.884	-0.177882
Q9H8E8	Cysteine-rich protein 2-binding protein OS=Homo sapiens OX=9606 GN=KAT14 PE=1 SV=3	3.19693	2	2	2	782	88.8	6.57	0	0.724	-0.465938
Q96HD1	Cysteine-rich with EGF-like domain protein 1 OS=Homo sapiens OX=9606 GN=CRELD1 PE=1 SV=3	6.19048	3	3	3	420	45.4	4.87	0	0.964	-0.0528949
Q6UXH1	Cysteine-rich with EGF-like domain protein 2 OS=Homo sapiens OX=9606 GN=CRELD2 PE=1 SV=1	17.5637	7	16	7	353	38.2	4.59	0	1.009	0.0129262
P49589	Cysteine--tRNA ligase, cytoplasmic OS=Homo sapiens OX=9606 GN=CARS PE=1 SV=3	3.20856	2	3	2	748	85.4	6.76	0	0.964	-0.0528949
P32320	Cytidine deaminase OS=Homo sapiens OX=9606 GN=CDA PE=1 SV=2	11.6438	1	1	1	146	16.2	6.92	0	1.347	0.42975
Q53TN4	Cytochrome b reductase 1 OS=Homo sapiens OX=9606 GN=CYBRD1 PE=1 SV=1	3.4965	1	1	1	286	31.6	8.76	0	0.759	-0.397828
Q9BQA9	Cytochrome b-245 chaperone 1 OS=Homo sapiens OX=9606 GN=CYBC1 PE=1 SV=1	4.27807	1	2	1	187	20.8	6.8	0	1.055	0.077243
P00167	Cytochrome b5 OS=Homo sapiens OX=9606 GN=CYB5A PE=1 SV=2	26.8657	3	6	3	134	15.3	4.96	0	0.915	-0.128156
O43169	Cytochrome b5 type B OS=Homo sapiens OX=9606 GN=CYB5B PE=1 SV=2	42.4658	4	8	4	146	16.3	4.97	0	1.113	0.154454
P31930	Cytochrome b-c1 complex subunit 1, mitochondrial OS=Homo sapiens OX=9606 GN=UQCRC1 PE=1 SV=3	35	14	37	13	480	52.6	6.37	0	0.967	-0.0484122
P22695	Cytochrome b-c1 complex subunit 2, mitochondrial OS=Homo sapiens OX=9606 GN=UQCRC2 PE=1 SV=3	32.2296	15	41	15	453	48.4	8.63	0	0.995	-0.00723157
P07919	Cytochrome b-c1 complex subunit 6, mitochondrial OS=Homo sapiens OX=9606 GN=UQCRH PE=1 SV=2	38.4615	4	9	4	91	10.7	4.44	0	1.067	0.0935602
P14927	Cytochrome b-c1 complex subunit 7 OS=Homo sapiens OX=9606 GN=UQCRB PE=1 SV=2	35.1351	7	13	7	111	13.5	8.78	0	1.018	0.0257376
O14949	Cytochrome b-c1 complex subunit 8 OS=Homo sapiens OX=9606 GN=UQCRQ PE=1 SV=4	21.9512	2	3	2	82	9.9	10.08	0	1.005	0.0071955
Q9UDW1	Cytochrome b-c1 complex subunit 9 OS=Homo sapiens OX=9606 GN=UQCR10 PE=1 SV=3	26.9841	1	4	1	63	7.3	9.47	0	1.094	0.129613
P47985	Cytochrome b-c1 complex subunit Rieske, mitochondrial OS=Homo sapiens OX=9606 GN=UQCRFS1 PE=1 SV=2	24.4526	8	34	8	274	29.6	8.32	0	0.948	-0.077041
P99999	Cytochrome c OS=Homo sapiens OX=9606 GN=CYCS PE=1 SV=2	61.9048	7	22	7	105	11.7	9.57	0	1.124	0.168642
Q9GZY4	Cytochrome c oxidase assembly factor 1 homolog OS=Homo sapiens OX=9606 GN=COA1 PE=1 SV=1	9.58904	1	1	1	146	16.7	8.81	0	0.876	-0.190997
Q9Y2R0	Cytochrome c oxidase assembly factor 3 homolog, mitochondrial OS=Homo sapiens OX=9606 GN=COA3 PE=1 SV=1	35.8491	4	11	4	106	11.7	9.6	0	1.055	0.077243
Q9NYJ1	Cytochrome c oxidase assembly factor 4 homolog, mitochondrial OS=Homo sapiens OX=9606 GN=COA4 PE=1 SV=2	31.0345	2	4	2	87	10.1	6.04	0	0.876	-0.190997
Q5JTJ3	Cytochrome c oxidase assembly factor 6 homolog OS=Homo sapiens OX=9606 GN=COA6 PE=1 SV=1	37.6	4	11	4	125	14.1	8.25	0	0.918	-0.123434
Q96BR5	Cytochrome c oxidase assembly factor 7 OS=Homo sapiens OX=9606 GN=COA7 PE=1 SV=2	21.2121	6	7	6	231	25.7	6.02	0	0.937	-0.093879
Q7KZN9	Cytochrome c oxidase assembly protein COX15 homolog OS=Homo sapiens OX=9606 GN=COX15 PE=1 SV=1	10	4	5	4	410	46	9.82	0	0.86	-0.217591
Q8N8Q8	Cytochrome c oxidase assembly protein COX18, mitochondrial OS=Homo sapiens OX=9606 GN=COX18 PE=1 SV=1	2.4024	1	1	1	333	37	9.83	0	0.836	-0.258425
Q49B96	Cytochrome c oxidase assembly protein COX19 OS=Homo sapiens OX=9606 GN=COX19 PE=1 SV=1	11.1111	1	1	1	90	10.4	8.72	0	0.865	-0.209228
Q14061	Cytochrome c oxidase copper chaperone OS=Homo sapiens OX=9606 GN=COX17 PE=1 SV=2	11.1111	1	2	1	63	6.9	7.24	0	0.887	-0.172994
P00403	Cytochrome c oxidase subunit 2 OS=Homo sapiens OX=9606 GN=MT-CO2 PE=1 SV=1	22.0264	5	15	5	227	25.5	4.82	0	1.284	0.360645
P13073	Cytochrome c oxidase subunit 4 isoform 1, mitochondrial OS=Homo sapiens OX=9606 GN=COX4I1 PE=1 SV=1	40.2367	8	48	8	169	19.6	9.51	0	1.076	0.105678
P20674	Cytochrome c oxidase subunit 5A, mitochondrial OS=Homo sapiens OX=9606 GN=COX5A PE=1 SV=2	26	4	22	4	150	16.8	6.79	0	0.873	-0.195946
P10606	Cytochrome c oxidase subunit 5B, mitochondrial OS=Homo sapiens OX=9606 GN=COX5B PE=1 SV=2	39.5349	7	32	7	129	13.7	8.81	0	1.233	0.302173
P14854	Cytochrome c oxidase subunit 6B1 OS=Homo sapiens OX=9606 GN=COX6B1 PE=1 SV=2	41.8605	4	10	4	86	10.2	7.05	0	1.227	0.295135
P09669	Cytochrome c oxidase subunit 6C OS=Homo sapiens OX=9606 GN=COX6C PE=1 SV=2	49.3333	4	8	4	75	8.8	10.39	0	1.308	0.387363
P14406	Cytochrome c oxidase subunit 7A2, mitochondrial OS=Homo sapiens OX=9606 GN=COX7A2 PE=1 SV=1	34.9398	3	4	3	83	9.4	9.76	0	1.581	0.660837
O14548	Cytochrome c oxidase subunit 7A-related protein, mitochondrial OS=Homo sapiens OX=9606 GN=COX7A2L PE=1 SV=2	17.5439	2	5	2	114	12.6	9.42	0	0.913	-0.131313
P24311	Cytochrome c oxidase subunit 7B, mitochondrial OS=Homo sapiens OX=9606 GN=COX7B PE=1 SV=2	8.75	1	3	1	80	9.2	10.27	0	1.276	0.351628
P15954	Cytochrome c oxidase subunit 7C, mitochondrial OS=Homo sapiens OX=9606 GN=COX7C PE=1 SV=1	28.5714	2	8	2	63	7.2	10.27	0	1.048	0.0676387
O00483	Cytochrome c oxidase subunit NDUFA4 OS=Homo sapiens OX=9606 GN=NDUFA4 PE=1 SV=1	40.7407	4	14	4	81	9.4	9.38	0	1.269	0.343692
P08574	Cytochrome c1, heme protein, mitochondrial OS=Homo sapiens OX=9606 GN=CYC1 PE=1 SV=3	21.8462	6	18	6	325	35.4	9	0	0.989	-0.0159576
P53701	Cytochrome c-type heme lyase OS=Homo sapiens OX=9606 GN=HCCS PE=1 SV=1	34.3284	8	11	8	268	30.6	6.68	0	1.018	0.0257376
Q6UW02	Cytochrome P450 20A1 OS=Homo sapiens OX=9606 GN=CYP20A1 PE=1 SV=1	9.09091	4	6	4	462	52.4	6.21	0	1.152	0.204141
Q96SQ9	Cytochrome P450 2S1 OS=Homo sapiens OX=9606 GN=CYP2S1 PE=1 SV=2	9.72222	4	4	4	504	55.8	8.62	0	0.774	-0.369595
Q99418	Cytohesin-2 OS=Homo sapiens OX=9606 GN=CYTH2 PE=1 SV=2	6.25	2	4	2	400	46.5	5.54	0	0.708	-0.498179
P21399	Cytoplasmic aconitate hydratase OS=Homo sapiens OX=9606 GN=ACO1 PE=1 SV=3	7.08661	7	8	7	889	98.3	6.68	0	0.858	-0.22095
Q14204	Cytoplasmic dynein 1 heavy chain 1 OS=Homo sapiens OX=9606 GN=DYNC1H1 PE=1 SV=5	17.8003	81	126	81	4646	532.1	6.4	0	0.805	-0.312939
Q13409	Cytoplasmic dynein 1 intermediate chain 2 OS=Homo sapiens OX=9606 GN=DYNC1I2 PE=1 SV=3	8.77743	5	6	5	638	71.4	5.2	0	0.916	-0.12658
Q9Y6G9	Cytoplasmic dynein 1 light intermediate chain 1 OS=Homo sapiens OX=9606 GN=DYNC1LI1 PE=1 SV=3	10.1338	5	6	4	523	56.5	6.42	0	0.709	-0.496142
O43237	Cytoplasmic dynein 1 light intermediate chain 2 OS=Homo sapiens OX=9606 GN=DYNC1LI2 PE=1 SV=1	17.8862	8	12	7	492	54.1	6.38	1	0.872	-0.1976
Q7L576	Cytoplasmic FMR1-interacting protein 1 OS=Homo sapiens OX=9606 GN=CYFIP1 PE=1 SV=1	11.1732	13	18	13	1253	145.1	6.9	0	0.775	-0.367732
P16333	Cytoplasmic protein NCK1 OS=Homo sapiens OX=9606 GN=NCK1 PE=1 SV=1	2.65252	1	1	1	377	42.8	6.47	0	0.744	-0.426625
Q07065	Cytoskeleton-associated protein 4 OS=Homo sapiens OX=9606 GN=CKAP4 PE=1 SV=2	59.6346	37	218	37	602	66	5.92	0	1.232	0.301002
Q14008	Cytoskeleton-associated protein 5 OS=Homo sapiens OX=9606 GN=CKAP5 PE=1 SV=3	8.90748	17	22	17	2032	225.4	7.8	0	0.696	-0.522841
P28838	Cytosol aminopeptidase OS=Homo sapiens OX=9606 GN=LAP3 PE=1 SV=3	35.2601	17	29	17	519	56.1	7.93	0	0.847	-0.239566
Q9H0P0	Cytosolic 5'-nucleotidase 3A OS=Homo sapiens OX=9606 GN=NT5C3A PE=1 SV=3	2.67857	1	1	1	336	37.9	7.12	0	0.914	-0.129734
O00154	Cytosolic acyl coenzyme A thioester hydrolase OS=Homo sapiens OX=9606 GN=ACOT7 PE=1 SV=3	32.6316	13	53	13	380	41.8	8.54	0	0.999	-0.00144342
Q8NFI3	Cytosolic endo-beta-N-acetylglucosaminidase OS=Homo sapiens OX=9606 GN=ENGASE PE=1 SV=1	1.61507	1	1	1	743	83.9	6.79	0	1.252	0.324235
Q96KP4	Cytosolic non-specific dipeptidase OS=Homo sapiens OX=9606 GN=CNDP2 PE=1 SV=2	16.6316	7	14	7	475	52.8	5.97	0	0.851	-0.232769
Q69YQ0	Cytospin-A OS=Homo sapiens OX=9606 GN=SPECC1L PE=1 SV=2	3.58102	3	3	3	1117	124.5	5.72	0	1.006	0.00863031
Q5M775	Cytospin-B OS=Homo sapiens OX=9606 GN=SPECC1 PE=1 SV=1	10.7678	11	15	11	1068	118.5	6.7	0	1.014	0.0200577
O75844	CAAX prenyl protease 1 homolog OS=Homo sapiens OX=9606 GN=ZMPSTE24 PE=1 SV=2	15.5789	7	15	7	475	54.8	7.49	0	1.167	0.222805
O43175	D-3-phosphoglycerate dehydrogenase OS=Homo sapiens OX=9606 GN=PHGDH PE=1 SV=4	20.8255	10	16	10	533	56.6	6.71	0	0.581	-0.78339
Q8TEA8	D-aminoacyl-tRNA deacylase 1 OS=Homo sapiens OX=9606 GN=DTD1 PE=1 SV=2	7.6555	1	1	1	209	23.4	8.24	0	0.748	-0.41889
Q96EP5	DAZ-associated protein 1 OS=Homo sapiens OX=9606 GN=DAZAP1 PE=1 SV=1	10.0737	3	8	3	407	43.4	8.56	0	0.992	-0.011588
Q02338	D-beta-hydroxybutyrate dehydrogenase, mitochondrial OS=Homo sapiens OX=9606 GN=BDH1 PE=1 SV=3	13.4111	6	6	6	343	38.1	8.95	0	0.896	-0.158429
Q5BKZ1	DBIRD complex subunit ZNF326 OS=Homo sapiens OX=9606 GN=ZNF326 PE=1 SV=2	12.543	6	8	6	582	65.6	5.15	0	0.969	-0.0454314
Q9UKG1	DCC-interacting protein 13-alpha OS=Homo sapiens OX=9606 GN=APPL1 PE=1 SV=1	5.07757	3	3	3	709	79.6	5.41	0	0.809	-0.305788
Q8NEU8	DCC-interacting protein 13-beta OS=Homo sapiens OX=9606 GN=APPL2 PE=1 SV=3	3.91566	2	2	2	664	74.4	4.94	0	0.803	-0.316528
Q96GG9	DCN1-like protein 1 OS=Homo sapiens OX=9606 GN=DCUN1D1 PE=1 SV=1	3.4749	1	1	1	259	30.1	5.34	0	0.917	-0.125006
Q8IWE4	DCN1-like protein 3 OS=Homo sapiens OX=9606 GN=DCUN1D3 PE=1 SV=1	7.23684	2	2	2	304	34.3	5.12	0	0.917	-0.125006
Q9BTE7	DCN1-like protein 5 OS=Homo sapiens OX=9606 GN=DCUN1D5 PE=1 SV=1	3.37553	1	1	1	237	27.5	5.58	0	0.843	-0.246395
Q9H773	dCTP pyrophosphatase 1 OS=Homo sapiens OX=9606 GN=DCTPP1 PE=1 SV=1	22.9412	3	4	3	170	18.7	5.03	0	0.879	-0.186065
Q9Y4B6	DDB1- and CUL4-associated factor 1 OS=Homo sapiens OX=9606 GN=DCAF1 PE=1 SV=3	5.77306	8	9	8	1507	168.9	5.06	0	0.781	-0.356606
Q9NV06	DDB1- and CUL4-associated factor 13 OS=Homo sapiens OX=9606 GN=DCAF13 PE=1 SV=2	22.4719	9	13	9	445	51.4	9.19	0	0.853	-0.229382
Q96JK2	DDB1- and CUL4-associated factor 5 OS=Homo sapiens OX=9606 GN=DCAF5 PE=1 SV=2	5.2017	5	5	5	942	103.9	5.76	0	1.138	0.186501
Q58WW2	DDB1- and CUL4-associated factor 6 OS=Homo sapiens OX=9606 GN=DCAF6 PE=1 SV=1	3.37209	2	2	2	860	96.2	5.27	0	1.126	0.171207
P61962	DDB1- and CUL4-associated factor 7 OS=Homo sapiens OX=9606 GN=DCAF7 PE=1 SV=1	8.77193	3	3	3	342	38.9	5.52	0	0.794	-0.332789
Q5TAQ9	DDB1- and CUL4-associated factor 8 OS=Homo sapiens OX=9606 GN=DCAF8 PE=1 SV=1	1.17253	1	1	1	597	66.8	5.39	0	0.992	-0.011588
P30046	D-dopachrome decarboxylase OS=Homo sapiens OX=9606 GN=DDT PE=1 SV=3	6.77966	1	1	1	118	12.7	7.3	0	0.79	-0.340075
Q96HY6	DDRGK domain-containing protein 1 OS=Homo sapiens OX=9606 GN=DDRGK1 PE=1 SV=2	22.293	6	12	6	314	35.6	5.12	0	1.209	0.273814
Q9UER7	Death domain-associated protein 6 OS=Homo sapiens OX=9606 GN=DAXX PE=1 SV=2	3.37838	2	3	2	740	81.3	4.87	0	0.896	-0.158429
P53355	Death-associated protein kinase 1 OS=Homo sapiens OX=9606 GN=DAPK1 PE=1 SV=6	1.18881	2	3	1	1430	159.9	6.83	0	0.752	-0.411195
O43293	Death-associated protein kinase 3 OS=Homo sapiens OX=9606 GN=DAPK3 PE=1 SV=1	13.6564	6	11	5	454	52.5	6.89	1	0.851	-0.232769
Q9BTC0	Death-inducer obliterator 1 OS=Homo sapiens OX=9606 GN=DIDO1 PE=1 SV=5	10.1339	21	34	21	2240	243.7	7.88	0	0.87	-0.200913
Q5T2R2	Decaprenyl-diphosphate synthase subunit 1 OS=Homo sapiens OX=9606 GN=PDSS1 PE=1 SV=1	1.68675	1	1	1	415	46.2	9	0	0.957	-0.0634092
Q9H7D0	Dedicator of cytokinesis protein 5 OS=Homo sapiens OX=9606 GN=DOCK5 PE=1 SV=3	1.5508	3	3	3	1870	215.2	7.96	0	0.718	-0.477944
Q96HP0	Dedicator of cytokinesis protein 6 OS=Homo sapiens OX=9606 GN=DOCK6 PE=1 SV=3	2.10064	5	7	4	2047	229.4	6.74	0	0.83	-0.268817
Q96N67	Dedicator of cytokinesis protein 7 OS=Homo sapiens OX=9606 GN=DOCK7 PE=1 SV=4	6.7757	13	16	12	2140	242.4	6.8	1	0.949	-0.07552
Q9BZ29	Dedicator of cytokinesis protein 9 OS=Homo sapiens OX=9606 GN=DOCK9 PE=1 SV=2	3.28661	6	6	6	2069	236.3	7.49	0	1.267	0.341417
Q96LJ7	Dehydrogenase/reductase SDR family member 1 OS=Homo sapiens OX=9606 GN=DHRS1 PE=1 SV=1	24.9201	6	17	6	313	33.9	7.83	0	1.046	0.0648829
Q9BTZ2	Dehydrogenase/reductase SDR family member 4 OS=Homo sapiens OX=9606 GN=DHRS4 PE=1 SV=3	22.3022	7	11	7	278	29.5	8.56	0	1.047	0.0662614
Q9Y394	Dehydrogenase/reductase SDR family member 7 OS=Homo sapiens OX=9606 GN=DHRS7 PE=1 SV=1	27.1386	9	26	9	339	38.3	8.32	0	0.98	-0.0291463
Q6IAN0	Dehydrogenase/reductase SDR family member 7B OS=Homo sapiens OX=9606 GN=DHRS7B PE=1 SV=2	28.9231	8	14	8	325	35.1	9.55	0	1.081	0.112367
Q8N5I4	Dehydrogenase/reductase SDR family member on chromosome X OS=Homo sapiens OX=9606 GN=DHRSX PE=1 SV=2	3.0303	1	3	1	330	36.4	9	0	1.572	0.652601
Q14739	Delta(14)-sterol reductase OS=Homo sapiens OX=9606 GN=LBR PE=1 SV=2	17.2358	15	29	15	615	70.7	9.36	0	0.953	-0.0694519
Q15392	Delta(24)-sterol reductase OS=Homo sapiens OX=9606 GN=DHCR24 PE=1 SV=2	10.4651	7	27	7	516	60.1	8.16	0	0.884	-0.177882
Q13011	Delta(3,5)-Delta(2,4)-dienoyl-CoA isomerase, mitochondrial OS=Homo sapiens OX=9606 GN=ECH1 PE=1 SV=2	46.6463	12	46	12	328	35.8	8	0	0.831	-0.26708
P30038	Delta-1-pyrroline-5-carboxylate dehydrogenase, mitochondrial OS=Homo sapiens OX=9606 GN=ALDH4A1 PE=1 SV=3	38.3659	20	57	20	563	61.7	8.07	0	0.831	-0.26708
P54886	Delta-1-pyrroline-5-carboxylate synthase OS=Homo sapiens OX=9606 GN=ALDH18A1 PE=1 SV=2	25.4088	21	62	21	795	87.2	7.12	0	1.01	0.0143553
O43583	Density-regulated protein OS=Homo sapiens OX=9606 GN=DENR PE=1 SV=2	4.0404	1	1	1	198	22.1	5.3	0	0.798	-0.325539
P27707	Deoxycytidine kinase OS=Homo sapiens OX=9606 GN=DCK PE=1 SV=1	8.84615	2	2	2	260	30.5	5.21	0	1.291	0.368489
P32321	Deoxycytidylate deaminase OS=Homo sapiens OX=9606 GN=DCTD PE=1 SV=2	14.6067	2	2	2	178	20	7.56	0	0.735	-0.444184
Q16854	Deoxyguanosine kinase, mitochondrial OS=Homo sapiens OX=9606 GN=DGUOK PE=1 SV=2	6.13718	2	5	2	277	32	8.66	0	0.98	-0.0291463
Q9Y3Z3	Deoxynucleoside triphosphate triphosphohydrolase SAMHD1 OS=Homo sapiens OX=9606 GN=SAMHD1 PE=1 SV=2	37.5399	20	41	20	626	72.2	7.14	0	2.084	1.05936
Q9H147	Deoxynucleotidyltransferase terminal-interacting protein 1 OS=Homo sapiens OX=9606 GN=DNTTIP1 PE=1 SV=2	13.9818	4	6	4	329	37	8.97	0	0.929	-0.106249
Q5QJE6	Deoxynucleotidyltransferase terminal-interacting protein 2 OS=Homo sapiens OX=9606 GN=DNTTIP2 PE=1 SV=2	24.2063	17	31	17	756	84.4	6.16	0	0.787	-0.345564
O00115	Deoxyribonuclease-2-alpha OS=Homo sapiens OX=9606 GN=DNASE2 PE=1 SV=2	13.0556	5	14	5	360	39.6	8.05	0	0.922	-0.117161
P33316	Deoxyuridine 5'-triphosphate nucleotidohydrolase, mitochondrial OS=Homo sapiens OX=9606 GN=DUT PE=1 SV=4	32.1429	7	12	7	252	26.5	9.36	0	0.857	-0.222633
Q8WVC6	Dephospho-CoA kinase domain-containing protein OS=Homo sapiens OX=9606 GN=DCAKD PE=1 SV=1	5.62771	1	1	1	231	26.5	9.58	0	0.847	-0.239566
Q9BUN8	Derlin-1 OS=Homo sapiens OX=9606 GN=DERL1 PE=1 SV=1	13.1474	3	5	3	251	28.8	9.51	0	0.869	-0.202572
Q9GZP9	Derlin-2 OS=Homo sapiens OX=9606 GN=DERL2 PE=1 SV=1	7.94979	2	2	2	239	27.5	7.28	0	1.1	0.137504
Q9UL01	Dermatan-sulfate epimerase OS=Homo sapiens OX=9606 GN=DSE PE=1 SV=1	5.21921	5	6	5	958	109.7	8.09	0	0.992	-0.011588
Q02487	Desmocollin-2 OS=Homo sapiens OX=9606 GN=DSC2 PE=1 SV=1	11.5427	7	22	6	901	99.9	5.34	0	0.501	-0.997117
Q14574	Desmocollin-3 OS=Homo sapiens OX=9606 GN=DSC3 PE=1 SV=3	19.1964	13	25	12	896	99.9	6.1	1	0.637	-0.650635
Q02413	Desmoglein-1 OS=Homo sapiens OX=9606 GN=DSG1 PE=1 SV=2	0.953289	1	1	1	1049	113.7	5.03	0	0.758	-0.39973
Q14126	Desmoglein-2 OS=Homo sapiens OX=9606 GN=DSG2 PE=1 SV=2	17.0841	18	26	18	1118	122.2	5.24	0	0.914	-0.129734
P32926	Desmoglein-3 OS=Homo sapiens OX=9606 GN=DSG3 PE=1 SV=2	24.1241	19	36	19	999	107.5	5	0	0.748	-0.41889
P15924	Desmoplakin OS=Homo sapiens OX=9606 GN=DSP PE=1 SV=3	41.1355	134	300	134	2871	331.6	6.81	0	0.631	-0.664288
P60981	Destrin OS=Homo sapiens OX=9606 GN=DSTN PE=1 SV=3	53.3333	10	19	9	165	18.5	7.85	0	0.857	-0.222633
Q9BW61	DET1- and DDB1-associated protein 1 OS=Homo sapiens OX=9606 GN=DDA1 PE=1 SV=1	18.6275	2	6	2	102	11.8	8.68	0	0.999	-0.00144342
Q96JH7	Deubiquitinating protein VCIP135 OS=Homo sapiens OX=9606 GN=VCPIP1 PE=1 SV=2	0.572831	1	1	1	1222	134.2	7.2	0	0.787	-0.345564
Q9Y295	Developmentally-regulated GTP-binding protein 1 OS=Homo sapiens OX=9606 GN=DRG1 PE=1 SV=1	19.0736	5	10	5	367	40.5	8.9	0	0.826	-0.275786
P55039	Developmentally-regulated GTP-binding protein 2 OS=Homo sapiens OX=9606 GN=DRG2 PE=1 SV=1	2.1978	1	1	1	364	40.7	8.88	0	1.05	0.0703893
O94923	D-glucuronyl C5-epimerase OS=Homo sapiens OX=9606 GN=GLCE PE=1 SV=3	3.88979	2	2	2	617	70.1	8.97	0	1.058	0.0813396
Q9NR28	Diablo homolog, mitochondrial OS=Homo sapiens OX=9606 GN=DIABLO PE=1 SV=1	26.7782	8	17	7	239	27.1	5.9	1	0.951	-0.0724828
P23743	Diacylglycerol kinase alpha OS=Homo sapiens OX=9606 GN=DGKA PE=1 SV=3	11.4286	6	9	6	735	82.6	6.73	0	0.81	-0.304006
O75907	Diacylglycerol O-acyltransferase 1 OS=Homo sapiens OX=9606 GN=DGAT1 PE=1 SV=2	14.3443	3	4	3	488	55.2	9.32	0	0.995	-0.00723157
Q9UBP4	Dickkopf-related protein 3 OS=Homo sapiens OX=9606 GN=DKK3 PE=1 SV=2	2.85714	1	1	1	350	38.4	4.65	0	1.717	0.77989
Q68CQ4	Digestive organ expansion factor homolog OS=Homo sapiens OX=9606 GN=DIEXF PE=1 SV=2	14.1534	11	12	11	756	87	5.88	0	0.737	-0.440263
P09622	Dihydrolipoyl dehydrogenase, mitochondrial OS=Homo sapiens OX=9606 GN=DLD PE=1 SV=2	30.0589	16	60	16	509	54.1	7.85	0	0.998	-0.00288828
P10515	Dihydrolipoyllysine-residue acetyltransferase component of pyruvate dehydrogenase complex, mitochondrial OS=Homo sapiens OX=9606 GN=DLAT PE=1 SV=3	18.8563	12	30	12	647	69	7.84	0	0.871	-0.199255
P36957	Dihydrolipoyllysine-residue succinyltransferase component of 2-oxoglutarate dehydrogenase complex, mitochondrial OS=Homo sapiens OX=9606 GN=DLST PE=1 SV=4	22.9581	12	39	12	453	48.7	8.95	0	0.986	-0.0203404
Q02127	Dihydroorotate dehydrogenase (quinone), mitochondrial OS=Homo sapiens OX=9606 GN=DHODH PE=1 SV=3	20.2532	5	7	5	395	42.8	9.67	0	0.876	-0.190997
P09417	Dihydropteridine reductase OS=Homo sapiens OX=9606 GN=QDPR PE=1 SV=2	10.2459	2	2	2	244	25.8	7.37	0	0.817	-0.291592
Q14194	Dihydropyrimidinase-related protein 1 OS=Homo sapiens OX=9606 GN=CRMP1 PE=1 SV=1	6.46853	4	5	1	572	62.1	7.03	0	1.023	0.0328061
Q16555	Dihydropyrimidinase-related protein 2 OS=Homo sapiens OX=9606 GN=DPYSL2 PE=1 SV=1	26.049	12	24	10	572	62.3	6.38	2	0.824	-0.279284
Q14195	Dihydropyrimidinase-related protein 3 OS=Homo sapiens OX=9606 GN=DPYSL3 PE=1 SV=1	8.94737	5	6	3	570	61.9	6.49	1	0.885	-0.176251
O15228	Dihydroxyacetone phosphate acyltransferase OS=Homo sapiens OX=9606 GN=GNPAT PE=1 SV=1	10.1471	7	9	7	680	77.1	6.57	0	0.817	-0.291592
Q8WVM0	Dimethyladenosine transferase 1, mitochondrial OS=Homo sapiens OX=9606 GN=TFB1M PE=1 SV=1	11.8497	4	5	4	346	39.5	9.26	0	0.746	-0.422752
Q9H5Q4	Dimethyladenosine transferase 2, mitochondrial OS=Homo sapiens OX=9606 GN=TFB2M PE=1 SV=1	16.6667	7	8	7	396	45.3	9.19	0	0.926	-0.110916
Q01459	Di-N-acetylchitobiase OS=Homo sapiens OX=9606 GN=CTBS PE=1 SV=1	7.79221	3	4	3	385	43.7	6.64	0	0.693	-0.529073
P53634	Dipeptidyl peptidase 1 OS=Homo sapiens OX=9606 GN=CTSC PE=1 SV=2	26.9978	11	36	11	463	51.8	6.99	0	1.1	0.137504
Q9UHL4	Dipeptidyl peptidase 2 OS=Homo sapiens OX=9606 GN=DPP7 PE=1 SV=3	3.86179	2	2	2	492	54.3	6.32	0	0.892	-0.164884
Q9NY33	Dipeptidyl peptidase 3 OS=Homo sapiens OX=9606 GN=DPP3 PE=1 SV=2	4.07056	3	4	3	737	82.5	5.1	0	0.895	-0.16004
Q86TI2	Dipeptidyl peptidase 9 OS=Homo sapiens OX=9606 GN=DPP9 PE=1 SV=3	2.66512	3	3	3	863	98.2	6.46	0	0.89	-0.168123
P53602	Diphosphomevalonate decarboxylase OS=Homo sapiens OX=9606 GN=MVD PE=1 SV=1	8.5	3	4	3	400	43.4	7.23	0	0.671	-0.575615
Q8N8Z6	Discoidin, CUB and LCCL domain-containing protein 1 OS=Homo sapiens OX=9606 GN=DCBLD1 PE=1 SV=2	3.07692	3	3	3	715	77.9	8.05	0	1.439	0.525067
Q96PD2	Discoidin, CUB and LCCL domain-containing protein 2 OS=Homo sapiens OX=9606 GN=DCBLD2 PE=1 SV=1	12.129	7	9	7	775	85	7.17	0	1.146	0.196607
Q14689	Disco-interacting protein 2 homolog A OS=Homo sapiens OX=9606 GN=DIP2A PE=1 SV=2	0.445576	1	1	1	1571	170.3	8.03	0	0.874	-0.194295
Q9Y4D1	Disheveled-associated activator of morphogenesis 1 OS=Homo sapiens OX=9606 GN=DAAM1 PE=1 SV=2	1.94805	2	2	2	1078	123.4	7.23	0	0.915	-0.128156
O14672	Disintegrin and metalloproteinase domain-containing protein 10 OS=Homo sapiens OX=9606 GN=ADAM10 PE=1 SV=1	10.0267	7	11	7	748	84.1	7.77	0	0.969	-0.0454314
Q13444	Disintegrin and metalloproteinase domain-containing protein 15 OS=Homo sapiens OX=9606 GN=ADAM15 PE=1 SV=4	8.69061	8	9	8	863	92.9	6.73	0	0.789	-0.341903
P78536	Disintegrin and metalloproteinase domain-containing protein 17 OS=Homo sapiens OX=9606 GN=ADAM17 PE=1 SV=1	12.6214	9	13	9	824	93	5.76	0	0.919	-0.121863
Q9UKQ2	Disintegrin and metalloproteinase domain-containing protein 28 OS=Homo sapiens OX=9606 GN=ADAM28 PE=2 SV=3	1.67742	1	1	1	775	87.1	6.95	0	0.88	-0.184425
Q13443	Disintegrin and metalloproteinase domain-containing protein 9 OS=Homo sapiens OX=9606 GN=ADAM9 PE=1 SV=1	19.4139	13	24	13	819	90.5	7.52	0	1.034	0.0482362
Q12959	Disks large homolog 1 OS=Homo sapiens OX=9606 GN=DLG1 PE=1 SV=2	15.0442	12	18	12	904	100.4	5.76	0	0.87	-0.200913
Q8TDM6	Disks large homolog 5 OS=Homo sapiens OX=9606 GN=DLG5 PE=1 SV=4	3.07452	5	7	5	1919	213.7	7.42	0	0.896	-0.158429
Q9Y2H0	Disks large-associated protein 4 OS=Homo sapiens OX=9606 GN=DLGAP4 PE=1 SV=3	4.53629	5	10	5	992	107.9	7.08	0	0.929	-0.106249
Q9NW81	Distal membrane-arm assembly complex protein 2 OS=Homo sapiens OX=9606 GN=DMAC2 PE=1 SV=3	5.83658	2	2	2	257	29.2	6.43	0	0.805	-0.312939
Q5T7M9	Divergent protein kinase domain 1A OS=Homo sapiens OX=9606 GN=DIPK1A PE=2 SV=1	4.20561	2	2	2	428	49	7.17	0	0.866	-0.207561
P26358	DNA (cytosine-5)-methyltransferase 1 OS=Homo sapiens OX=9606 GN=DNMT1 PE=1 SV=2	3.71287	6	7	6	1616	183	7.75	0	1.172	0.228973
Q16531	DNA damage-binding protein 1 OS=Homo sapiens OX=9606 GN=DDB1 PE=1 SV=1	27.2807	33	71	33	1140	126.9	5.26	0	0.983	-0.0247367
Q92466	DNA damage-binding protein 2 OS=Homo sapiens OX=9606 GN=DDB2 PE=1 SV=1	14.5199	7	18	7	427	47.8	9.47	0	0.829	-0.270556
Q99708	DNA endonuclease RBBP8 OS=Homo sapiens OX=9606 GN=RBBP8 PE=1 SV=2	2.67559	2	2	2	897	101.9	6.3	0	0.776	-0.365871
P07992	DNA excision repair protein ERCC-1 OS=Homo sapiens OX=9606 GN=ERCC1 PE=1 SV=1	3.0303	1	1	1	297	32.5	6.25	0	1.008	0.0114956
Q03468	DNA excision repair protein ERCC-6 OS=Homo sapiens OX=9606 GN=ERCC6 PE=1 SV=1	7.63563	11	14	7	1493	168.3	8.09	4	0.969	-0.0454314
O00273	DNA fragmentation factor subunit alpha OS=Homo sapiens OX=9606 GN=DFFA PE=1 SV=1	5.13595	2	2	2	331	36.5	4.79	0	1.137	0.185232
P18858	DNA ligase 1 OS=Homo sapiens OX=9606 GN=LIG1 PE=1 SV=1	1.30577	1	1	1	919	101.7	5.62	0	1.858	0.893751
P49916	DNA ligase 3 OS=Homo sapiens OX=9606 GN=LIG3 PE=1 SV=2	7.73043	8	10	8	1009	112.8	9.01	0	0.741	-0.432455
P49917	DNA ligase 4 OS=Homo sapiens OX=9606 GN=LIG4 PE=1 SV=2	2.5247	2	2	2	911	103.9	7.96	0	1.101	0.138814
Q9NPF5	DNA methyltransferase 1-associated protein 1 OS=Homo sapiens OX=9606 GN=DMAP1 PE=1 SV=1	10.9208	5	5	5	467	53	9.5	0	0.896	-0.158429
P40692	DNA mismatch repair protein Mlh1 OS=Homo sapiens OX=9606 GN=MLH1 PE=1 SV=1	5.02646	4	4	4	756	84.5	5.72	0	1	0
P43246	DNA mismatch repair protein Msh2 OS=Homo sapiens OX=9606 GN=MSH2 PE=1 SV=1	8.99358	10	12	10	934	104.7	5.77	0	1.13	0.176323
P20585	DNA mismatch repair protein Msh3 OS=Homo sapiens OX=9606 GN=MSH3 PE=1 SV=4	1.93492	2	2	2	1137	127.3	8.02	0	0.945	-0.0816138
P52701	DNA mismatch repair protein Msh6 OS=Homo sapiens OX=9606 GN=MSH6 PE=1 SV=2	6.17647	9	11	9	1360	152.7	6.9	0	1.036	0.051024
P09884	DNA polymerase alpha catalytic subunit OS=Homo sapiens OX=9606 GN=POLA1 PE=1 SV=2	0.889193	1	1	1	1462	165.8	5.85	0	0.86	-0.217591
P06746	DNA polymerase beta OS=Homo sapiens OX=9606 GN=POLB PE=1 SV=3	12.2388	5	6	5	335	38.2	8.95	0	1.436	0.522056
P28340	DNA polymerase delta catalytic subunit OS=Homo sapiens OX=9606 GN=POLD1 PE=1 SV=2	4.60705	6	6	5	1107	123.6	7.03	0	0.949	-0.07552
P49005	DNA polymerase delta subunit 2 OS=Homo sapiens OX=9606 GN=POLD2 PE=1 SV=1	8.52878	3	4	3	469	51.3	5.58	0	0.974	-0.0380063
Q15054	DNA polymerase delta subunit 3 OS=Homo sapiens OX=9606 GN=POLD3 PE=1 SV=2	7.72532	4	4	4	466	51.4	9.35	0	0.867	-0.205896
P54098	DNA polymerase subunit gamma-1 OS=Homo sapiens OX=9606 GN=POLG PE=1 SV=1	2.09847	2	2	2	1239	139.5	6.9	0	1.008	0.0114956
Q9UHN1	DNA polymerase subunit gamma-2, mitochondrial OS=Homo sapiens OX=9606 GN=POLG2 PE=1 SV=1	2.47423	1	1	1	485	54.9	8.35	0	0.804	-0.314733
P49643	DNA primase large subunit OS=Homo sapiens OX=9606 GN=PRIM2 PE=1 SV=2	2.94695	1	1	1	509	58.8	7.91	0	0.758	-0.39973
Q01831	DNA repair protein complementing XP-C cells OS=Homo sapiens OX=9606 GN=XPC PE=1 SV=4	14.2553	11	19	11	940	105.9	8.9	0	0.736	-0.442222
P28715	DNA repair protein complementing XP-G cells OS=Homo sapiens OX=9606 GN=ERCC5 PE=1 SV=3	1.51771	2	2	2	1186	133	5.22	0	1.14	0.189034
Q92878	DNA repair protein RAD50 OS=Homo sapiens OX=9606 GN=RAD50 PE=1 SV=1	28.3537	44	72	44	1312	153.8	6.89	0	0.914	-0.129734
P18887	DNA repair protein XRCC1 OS=Homo sapiens OX=9606 GN=XRCC1 PE=1 SV=2	13.4281	8	9	8	633	69.4	6.39	0	1.037	0.0524159
Q13426	DNA repair protein XRCC4 OS=Homo sapiens OX=9606 GN=XRCC4 PE=1 SV=2	7.44048	2	2	2	336	38.3	4.98	0	0.847	-0.239566
P49736	DNA replication licensing factor MCM2 OS=Homo sapiens OX=9606 GN=MCM2 PE=1 SV=4	21.792	18	39	18	904	101.8	5.52	0	0.713	-0.488026
P25205	DNA replication licensing factor MCM3 OS=Homo sapiens OX=9606 GN=MCM3 PE=1 SV=3	25.495	22	49	22	808	90.9	5.77	0	0.747	-0.42082
P33991	DNA replication licensing factor MCM4 OS=Homo sapiens OX=9606 GN=MCM4 PE=1 SV=5	17.4971	17	37	17	863	96.5	6.74	0	0.654	-0.612637
P33992	DNA replication licensing factor MCM5 OS=Homo sapiens OX=9606 GN=MCM5 PE=1 SV=5	33.7875	24	47	24	734	82.2	8.37	0	0.727	-0.459973
Q14566	DNA replication licensing factor MCM6 OS=Homo sapiens OX=9606 GN=MCM6 PE=1 SV=1	28.2582	24	38	24	821	92.8	5.41	0	0.718	-0.477944
P33993	DNA replication licensing factor MCM7 OS=Homo sapiens OX=9606 GN=MCM7 PE=1 SV=4	38.3866	26	39	26	719	81.3	6.46	0	0.792	-0.336428
P11387	DNA topoisomerase 1 OS=Homo sapiens OX=9606 GN=TOP1 PE=1 SV=2	40.6536	36	110	36	765	90.7	9.31	0	0.894	-0.161653
P11388	DNA topoisomerase 2-alpha OS=Homo sapiens OX=9606 GN=TOP2A PE=1 SV=3	17.3743	25	37	16	1531	174.3	8.72	0	0.588	-0.766112
Q02880	DNA topoisomerase 2-beta OS=Homo sapiens OX=9606 GN=TOP2B PE=1 SV=3	25.8918	44	72	35	1626	183.2	8	9	0.779	-0.360305
P27695	DNA-(apurinic or apyrimidinic site) lyase OS=Homo sapiens OX=9606 GN=APEX1 PE=1 SV=2	33.9623	11	19	11	318	35.5	8.12	0	1.359	0.442545
O60870	DNA/RNA-binding protein KIN17 OS=Homo sapiens OX=9606 GN=KIN PE=1 SV=2	5.59796	2	2	2	393	45.3	8.95	0	1.075	0.104337
P29372	DNA-3-methyladenine glycosylase OS=Homo sapiens OX=9606 GN=MPG PE=1 SV=3	4.02685	1	1	1	298	32.8	9.57	0	1.079	0.109695
P48378	DNA-binding protein RFX2 OS=Homo sapiens OX=9606 GN=RFX2 PE=1 SV=2	1.24481	1	3	1	723	79.9	6.79	0	0.954	-0.0679388
O14593	DNA-binding protein RFXANK OS=Homo sapiens OX=9606 GN=RFXANK PE=1 SV=2	3.07692	1	2	1	260	28.1	4.55	0	0.918	-0.123434
P78527	DNA-dependent protein kinase catalytic subunit OS=Homo sapiens OX=9606 GN=PRKDC PE=1 SV=3	29.8692	124	340	124	4128	468.8	7.12	0	0.784	-0.351074
O95602	DNA-directed RNA polymerase I subunit RPA1 OS=Homo sapiens OX=9606 GN=POLR1A PE=1 SV=2	13.7209	18	32	17	1720	194.7	7.03	1	0.842	-0.248108
Q9H9Y6	DNA-directed RNA polymerase I subunit RPA2 OS=Homo sapiens OX=9606 GN=POLR1B PE=1 SV=2	14.0088	15	21	15	1135	128.1	7.83	0	0.829	-0.270556
O15446	DNA-directed RNA polymerase I subunit RPA34 OS=Homo sapiens OX=9606 GN=CD3EAP PE=1 SV=1	30.5882	8	17	8	510	55	8.51	0	0.976	-0.0350469
Q3B726	DNA-directed RNA polymerase I subunit RPA43 OS=Homo sapiens OX=9606 GN=TWISTNB PE=1 SV=1	8.57988	3	5	3	338	37.4	6.98	0	0.927	-0.109359
Q9GZS1	DNA-directed RNA polymerase I subunit RPA49 OS=Homo sapiens OX=9606 GN=POLR1E PE=1 SV=3	16.7064	7	14	7	419	47.2	8.94	0	0.817	-0.291592
P24928	DNA-directed RNA polymerase II subunit RPB1 OS=Homo sapiens OX=9606 GN=POLR2A PE=1 SV=2	17.9695	36	53	36	1970	217	7.37	0	0.869	-0.202572
P52435	DNA-directed RNA polymerase II subunit RPB11-a OS=Homo sapiens OX=9606 GN=POLR2J PE=1 SV=1	21.3675	2	2	2	117	13.3	5.86	0	0.79	-0.340075
P30876	DNA-directed RNA polymerase II subunit RPB2 OS=Homo sapiens OX=9606 GN=POLR2B PE=1 SV=1	18.3135	18	26	18	1174	133.8	6.87	0	0.83	-0.268817
P19387	DNA-directed RNA polymerase II subunit RPB3 OS=Homo sapiens OX=9606 GN=POLR2C PE=1 SV=2	15.6364	4	7	4	275	31.4	4.92	0	0.895	-0.16004
O15514	DNA-directed RNA polymerase II subunit RPB4 OS=Homo sapiens OX=9606 GN=POLR2D PE=1 SV=1	29.5775	3	6	3	142	16.3	4.79	0	0.999	-0.00144342
P62487	DNA-directed RNA polymerase II subunit RPB7 OS=Homo sapiens OX=9606 GN=POLR2G PE=1 SV=1	22.6744	4	6	4	172	19.3	5.54	0	0.782	-0.354759
P36954	DNA-directed RNA polymerase II subunit RPB9 OS=Homo sapiens OX=9606 GN=POLR2I PE=1 SV=1	13.6	1	1	1	125	14.5	5.14	0	1.073	0.10165
O14802	DNA-directed RNA polymerase III subunit RPC1 OS=Homo sapiens OX=9606 GN=POLR3A PE=1 SV=2	7.6259	11	13	10	1390	155.5	8.48	0	0.862	-0.21424
Q9NW08	DNA-directed RNA polymerase III subunit RPC2 OS=Homo sapiens OX=9606 GN=POLR3B PE=1 SV=2	4.14828	5	6	5	1133	127.7	8.5	0	0.925	-0.112475
Q9BUI4	DNA-directed RNA polymerase III subunit RPC3 OS=Homo sapiens OX=9606 GN=POLR3C PE=1 SV=1	5.99251	3	3	3	534	60.6	7.31	0	0.971	-0.0424568
P05423	DNA-directed RNA polymerase III subunit RPC4 OS=Homo sapiens OX=9606 GN=POLR3D PE=1 SV=2	8.0402	3	4	3	398	44.4	6.98	0	0.837	-0.2567
O15318	DNA-directed RNA polymerase III subunit RPC7 OS=Homo sapiens OX=9606 GN=POLR3G PE=1 SV=2	5.38117	1	1	1	223	25.9	4.63	0	0.909	-0.137648
O75575	DNA-directed RNA polymerase III subunit RPC9 OS=Homo sapiens OX=9606 GN=CRCP PE=1 SV=1	4.72973	1	1	1	148	16.9	5.39	0	0.937	-0.093879
O00411	DNA-directed RNA polymerase, mitochondrial OS=Homo sapiens OX=9606 GN=POLRMT PE=1 SV=2	3.00813	4	4	4	1230	138.5	8.98	0	0.697	-0.520769
O15160	DNA-directed RNA polymerases I and III subunit RPAC1 OS=Homo sapiens OX=9606 GN=POLR1C PE=1 SV=1	19.9422	5	5	5	346	39.2	5.5	0	0.87	-0.200913
P0DPB6	DNA-directed RNA polymerases I and III subunit RPAC2 OS=Homo sapiens OX=9606 GN=POLR1D PE=1 SV=1	21.8045	2	3	2	133	15.2	5.8	0	0.995	-0.00723157
P19388	DNA-directed RNA polymerases I, II, and III subunit RPABC1 OS=Homo sapiens OX=9606 GN=POLR2E PE=1 SV=4	30.9524	7	13	7	210	24.5	5.95	0	0.852	-0.231075
P61218	DNA-directed RNA polymerases I, II, and III subunit RPABC2 OS=Homo sapiens OX=9606 GN=POLR2F PE=1 SV=1	5.51181	1	2	1	127	14.5	4.22	0	0.718	-0.477944
P52434	DNA-directed RNA polymerases I, II, and III subunit RPABC3 OS=Homo sapiens OX=9606 GN=POLR2H PE=1 SV=4	26.6667	3	5	3	150	17.1	4.68	0	0.877	-0.189351
P53803	DNA-directed RNA polymerases I, II, and III subunit RPABC4 OS=Homo sapiens OX=9606 GN=POLR2K PE=1 SV=1	12.069	1	1	1	58	7	9.06	0	0.909	-0.137648
P62875	DNA-directed RNA polymerases I, II, and III subunit RPABC5 OS=Homo sapiens OX=9606 GN=POLR2L PE=1 SV=1	13.4328	1	1	1	67	7.6	7.77	0	0.853	-0.229382
P31689	DnaJ homolog subfamily A member 1 OS=Homo sapiens OX=9606 GN=DNAJA1 PE=1 SV=2	17.8841	7	12	7	397	44.8	7.08	0	0.905	-0.14401
O60884	DnaJ homolog subfamily A member 2 OS=Homo sapiens OX=9606 GN=DNAJA2 PE=1 SV=1	14.5631	6	7	6	412	45.7	6.48	0	0.917	-0.125006
Q96EY1	DnaJ homolog subfamily A member 3, mitochondrial OS=Homo sapiens OX=9606 GN=DNAJA3 PE=1 SV=2	6.45833	3	5	3	480	52.5	9.26	0	1.094	0.129613
P25685	DnaJ homolog subfamily B member 1 OS=Homo sapiens OX=9606 GN=DNAJB1 PE=1 SV=4	34.4118	13	21	12	340	38	8.63	1	0.941	-0.0877334
Q9UBS4	DnaJ homolog subfamily B member 11 OS=Homo sapiens OX=9606 GN=DNAJB11 PE=1 SV=1	25.6983	9	21	9	358	40.5	6.18	0	1.106	0.145351
Q9NXW2	DnaJ homolog subfamily B member 12 OS=Homo sapiens OX=9606 GN=DNAJB12 PE=1 SV=5	8.26667	3	3	3	375	41.8	8.69	0	0.926	-0.110916
Q8TBM8	DnaJ homolog subfamily B member 14 OS=Homo sapiens OX=9606 GN=DNAJB14 PE=1 SV=1	5.27704	2	4	2	379	42.5	8.59	0	1.09	0.124328
P25686	DnaJ homolog subfamily B member 2 OS=Homo sapiens OX=9606 GN=DNAJB2 PE=1 SV=3	12.3457	3	3	3	324	35.6	5.95	0	0.911	-0.134477
Q9UDY4	DnaJ homolog subfamily B member 4 OS=Homo sapiens OX=9606 GN=DNAJB4 PE=1 SV=1	14.2433	4	7	3	337	37.8	8.5	0	1.474	0.559737
O75190	DnaJ homolog subfamily B member 6 OS=Homo sapiens OX=9606 GN=DNAJB6 PE=1 SV=2	2.14724	1	1	1	326	36.1	9.16	0	1.026	0.0370307
Q96KC8	DnaJ homolog subfamily C member 1 OS=Homo sapiens OX=9606 GN=DNAJC1 PE=1 SV=1	7.03971	4	5	4	554	63.8	8.63	0	1.071	0.0989585
Q8IXB1	DnaJ homolog subfamily C member 10 OS=Homo sapiens OX=9606 GN=DNAJC10 PE=1 SV=2	12.9887	10	21	10	793	91	7.18	0	1.064	0.0894982
Q9NVH1	DnaJ homolog subfamily C member 11 OS=Homo sapiens OX=9606 GN=DNAJC11 PE=1 SV=2	18.068	11	20	11	559	63.2	8.4	0	0.985	-0.0218044
O75165	DnaJ homolog subfamily C member 13 OS=Homo sapiens OX=9606 GN=DNAJC13 PE=1 SV=5	5.61748	10	12	10	2243	254.3	6.74	0	1.028	0.0398403
Q9Y5T4	DnaJ homolog subfamily C member 15 OS=Homo sapiens OX=9606 GN=DNAJC15 PE=1 SV=2	7.33333	1	1	1	150	16.4	10.08	0	0.728	-0.45799
Q9Y2G8	DnaJ homolog subfamily C member 16 OS=Homo sapiens OX=9606 GN=DNAJC16 PE=2 SV=3	3.32481	2	2	2	782	90.5	7.12	0	1.126	0.171207
Q5F1R6	DnaJ homolog subfamily C member 21 OS=Homo sapiens OX=9606 GN=DNAJC21 PE=1 SV=2	3.01318	1	1	1	531	62	5.47	0	0.745	-0.424688
Q9H1X3	DnaJ homolog subfamily C member 25 OS=Homo sapiens OX=9606 GN=DNAJC25 PE=1 SV=1	3.88889	1	1	1	360	42.4	9.13	0	1.109	0.149259
Q13217	DnaJ homolog subfamily C member 3 OS=Homo sapiens OX=9606 GN=DNAJC3 PE=1 SV=1	33.7302	24	43	24	504	57.5	6.15	0	1.024	0.0342157
Q96LL9	DnaJ homolog subfamily C member 30, mitochondrial OS=Homo sapiens OX=9606 GN=DNAJC30 PE=1 SV=3	3.9823	1	2	1	226	25.9	10.49	0	0.93	-0.104697
Q9H3Z4	DnaJ homolog subfamily C member 5 OS=Homo sapiens OX=9606 GN=DNAJC5 PE=1 SV=1	20.202	5	11	5	198	22.1	5.07	0	1.293	0.370722
Q99615	DnaJ homolog subfamily C member 7 OS=Homo sapiens OX=9606 GN=DNAJC7 PE=1 SV=2	4.45344	3	3	3	494	56.4	6.96	0	0.887	-0.172994
O75937	DnaJ homolog subfamily C member 8 OS=Homo sapiens OX=9606 GN=DNAJC8 PE=1 SV=2	26.087	8	12	8	253	29.8	9.06	0	1.266	0.340277
Q8WXX5	DnaJ homolog subfamily C member 9 OS=Homo sapiens OX=9606 GN=DNAJC9 PE=1 SV=1	13.0769	3	3	3	260	29.9	5.73	0	0.79	-0.340075
Q5SXM8	DNL-type zinc finger protein OS=Homo sapiens OX=9606 GN=DNLZ PE=1 SV=1	13.4831	2	3	2	178	19.2	9.8	0	0.904	-0.145605
O60762	Dolichol-phosphate mannosyltransferase subunit 1 OS=Homo sapiens OX=9606 GN=DPM1 PE=1 SV=1	21.5385	7	9	7	260	29.6	9.57	0	0.96	-0.0588937
Q9P2X0	Dolichol-phosphate mannosyltransferase subunit 3 OS=Homo sapiens OX=9606 GN=DPM3 PE=1 SV=2	23.913	2	3	2	92	10.1	5.94	0	0.998	-0.00288828
Q9Y672	Dolichyl pyrophosphate Man9GlcNAc2 alpha-1,3-glucosyltransferase OS=Homo sapiens OX=9606 GN=ALG6 PE=1 SV=2	3.35306	2	2	2	507	58.1	8.46	0	1.045	0.0635029
P39656	Dolichyl-diphosphooligosaccharide--protein glycosyltransferase 48 kDa subunit OS=Homo sapiens OX=9606 GN=DDOST PE=1 SV=4	27.4123	12	66	12	456	50.8	6.55	0	1.264	0.337996
P04843	Dolichyl-diphosphooligosaccharide--protein glycosyltransferase subunit 1 OS=Homo sapiens OX=9606 GN=RPN1 PE=1 SV=1	50.2471	30	126	30	607	68.5	6.38	0	1.065	0.0908534
P04844	Dolichyl-diphosphooligosaccharide--protein glycosyltransferase subunit 2 OS=Homo sapiens OX=9606 GN=RPN2 PE=1 SV=3	26.149	14	39	14	631	69.2	5.69	0	1.027	0.0384362
P61803	Dolichyl-diphosphooligosaccharide--protein glycosyltransferase subunit DAD1 OS=Homo sapiens OX=9606 GN=DAD1 PE=1 SV=3	26.5487	3	18	3	113	12.5	7.08	0	1.161	0.215368
P46977	Dolichyl-diphosphooligosaccharide--protein glycosyltransferase subunit STT3A OS=Homo sapiens OX=9606 GN=STT3A PE=1 SV=2	21.2766	18	55	16	705	80.5	8.07	2	1.147	0.197865
Q8TCJ2	Dolichyl-diphosphooligosaccharide--protein glycosyltransferase subunit STT3B OS=Homo sapiens OX=9606 GN=STT3B PE=1 SV=1	14.0436	13	40	11	826	93.6	8.91	0	1.187	0.24732
Q9Y673	Dolichyl-phosphate beta-glucosyltransferase OS=Homo sapiens OX=9606 GN=ALG5 PE=1 SV=1	20.679	7	11	7	324	36.9	9.28	0	1.047	0.0662614
P49959	Double-strand break repair protein MRE11 OS=Homo sapiens OX=9606 GN=MRE11 PE=1 SV=3	16.1017	12	21	12	708	80.5	5.9	0	0.826	-0.275786
O60216	Double-strand-break repair protein rad21 homolog OS=Homo sapiens OX=9606 GN=RAD21 PE=1 SV=2	18.542	10	18	10	631	71.6	4.65	0	0.713	-0.488026
O95793	Double-stranded RNA-binding protein Staufen homolog 1 OS=Homo sapiens OX=9606 GN=STAU1 PE=1 SV=2	29.8094	15	24	15	577	63.1	9.44	0	1.042	0.0593553
P55265	Double-stranded RNA-specific adenosine deaminase OS=Homo sapiens OX=9606 GN=ADAR PE=1 SV=4	33.8499	39	94	39	1226	136	8.65	0	0.834	-0.261881
P78563	Double-stranded RNA-specific editase 1 OS=Homo sapiens OX=9606 GN=ADARB1 PE=1 SV=1	6.74764	5	5	5	741	80.7	9.01	0	0.966	-0.0499049
Q14919	Dr1-associated corepressor OS=Homo sapiens OX=9606 GN=DRAP1 PE=1 SV=3	4.39024	1	1	1	205	22.3	5.17	0	1.036	0.051024
Q16643	Drebrin OS=Homo sapiens OX=9606 GN=DBN1 PE=1 SV=4	30.0462	17	51	17	649	71.4	4.45	0	1.245	0.316146
Q9UJU6	Drebrin-like protein OS=Homo sapiens OX=9606 GN=DBNL PE=1 SV=1	27.2093	10	13	10	430	48.2	5.05	0	0.786	-0.347399
Q9NRD9	Dual oxidase 1 OS=Homo sapiens OX=9606 GN=DUOX1 PE=1 SV=1	2.64346	4	4	4	1551	177.1	7.9	0	0.993	-0.0101344
Q02750	Dual specificity mitogen-activated protein kinase kinase 1 OS=Homo sapiens OX=9606 GN=MAP2K1 PE=1 SV=2	8.14249	3	3	3	393	43.4	6.62	0	0.732	-0.450084
O95147	Dual specificity protein phosphatase 14 OS=Homo sapiens OX=9606 GN=DUSP14 PE=1 SV=1	7.07071	2	3	2	198	22.2	9.57	0	2.148	1.10299
Q14203	Dynactin subunit 1 OS=Homo sapiens OX=9606 GN=DCTN1 PE=1 SV=3	11.0329	13	18	13	1278	141.6	5.81	0	0.793	-0.334607
Q13561	Dynactin subunit 2 OS=Homo sapiens OX=9606 GN=DCTN2 PE=1 SV=4	18.9526	7	9	7	401	44.2	5.21	0	0.736	-0.442222
O75935	Dynactin subunit 3 OS=Homo sapiens OX=9606 GN=DCTN3 PE=1 SV=1	16.6667	4	4	4	186	21.1	5.47	0	0.725	-0.463947
Q9UJW0	Dynactin subunit 4 OS=Homo sapiens OX=9606 GN=DCTN4 PE=1 SV=1	3.04348	1	1	1	460	52.3	7.34	0	0.664	-0.590745
Q9BTE1	Dynactin subunit 5 OS=Homo sapiens OX=9606 GN=DCTN5 PE=1 SV=1	6.04396	1	1	1	182	20.1	8.02	0	0.876	-0.190997
O00399	Dynactin subunit 6 OS=Homo sapiens OX=9606 GN=DCTN6 PE=1 SV=1	3.15789	1	1	1	190	20.7	6.32	0	0.95	-0.0740006
Q05193	Dynamin-1 OS=Homo sapiens OX=9606 GN=DNM1 PE=1 SV=2	4.39815	4	5	1	864	97.3	7.17	0	0.659	-0.60165
O00429	Dynamin-1-like protein OS=Homo sapiens OX=9606 GN=DNM1L PE=1 SV=2	13.3152	9	11	9	736	81.8	6.81	0	0.731	-0.452057
P50570	Dynamin-2 OS=Homo sapiens OX=9606 GN=DNM2 PE=1 SV=2	5.86207	5	6	2	870	98	7.44	2	0.789	-0.341903
O60313	Dynamin-like 120 kDa protein, mitochondrial OS=Homo sapiens OX=9606 GN=OPA1 PE=1 SV=3	27.9167	28	54	28	960	111.6	7.87	0	0.878	-0.187707
Q86Y56	Dynein assembly factor 5, axonemal OS=Homo sapiens OX=9606 GN=DNAAF5 PE=1 SV=4	1.52047	1	1	1	855	93.5	6.42	0	0.784	-0.351074
Q9UFH2	Dynein heavy chain 17, axonemal OS=Homo sapiens OX=9606 GN=DNAH17 PE=1 SV=3	0.179292	1	1	1	4462	509	5.72	0	1.024	0.0342157
Q9C0G6	Dynein heavy chain 6, axonemal OS=Homo sapiens OX=9606 GN=DNAH6 PE=2 SV=3	0.21645	1	1	1	4158	475.7	6	0	0.615	-0.701342
P63167	Dynein light chain 1, cytoplasmic OS=Homo sapiens OX=9606 GN=DYNLL1 PE=1 SV=1	50.5618	4	13	3	89	10.4	7.4	1	0.844	-0.244685
Q96FJ2	Dynein light chain 2, cytoplasmic OS=Homo sapiens OX=9606 GN=DYNLL2 PE=1 SV=1	44.9438	3	5	2	89	10.3	7.37	0	1.013	0.0186342
Q8IZA0	Dyslexia-associated protein KIAA0319-like protein OS=Homo sapiens OX=9606 GN=KIAA0319L PE=1 SV=2	4.19447	4	5	4	1049	115.6	6.05	0	0.93	-0.104697
Q03001	Dystonin OS=Homo sapiens OX=9606 GN=DST PE=1 SV=4	2.17966	18	22	16	7570	860.1	5.25	0	0.626	-0.675765
Q14118	Dystroglycan OS=Homo sapiens OX=9606 GN=DAG1 PE=1 SV=2	4.24581	3	3	3	895	97.4	8.56	0	0.866	-0.207561
P11532	Dystrophin OS=Homo sapiens OX=9606 GN=DMD PE=1 SV=3	0.488467	2	2	1	3685	426.5	5.88	0	0.873	-0.195946
Q96L91	E1A-binding protein p400 OS=Homo sapiens OX=9606 GN=EP400 PE=1 SV=4	0.728079	2	2	2	3159	343.3	9.19	0	0.906	-0.142417
O00257	E3 SUMO-protein ligase CBX4 OS=Homo sapiens OX=9606 GN=CBX4 PE=1 SV=3	1.60714	1	2	1	560	61.3	9.36	0	0.787	-0.345564
Q96MF7	E3 SUMO-protein ligase NSE2 OS=Homo sapiens OX=9606 GN=NSMCE2 PE=1 SV=2	12.5506	3	3	3	247	27.9	7.74	0	0.827	-0.274041
O75925	E3 SUMO-protein ligase PIAS1 OS=Homo sapiens OX=9606 GN=PIAS1 PE=1 SV=2	1.68971	1	1	1	651	71.8	7.3	0	0.928	-0.107803
Q9Y6X2	E3 SUMO-protein ligase PIAS3 OS=Homo sapiens OX=9606 GN=PIAS3 PE=1 SV=2	1.59236	1	1	1	628	68	7.69	0	1.056	0.0786098
P49792	E3 SUMO-protein ligase RanBP2 OS=Homo sapiens OX=9606 GN=RANBP2 PE=1 SV=2	34.6774	98	192	69	3224	358	6.2	29	0.711	-0.492079
Q9Y4E5	E3 SUMO-protein ligase ZNF451 OS=Homo sapiens OX=9606 GN=ZNF451 PE=1 SV=2	1.50801	2	2	2	1061	121.4	6.77	0	1.209	0.273814
Q14258	E3 ubiquitin/ISG15 ligase TRIM25 OS=Homo sapiens OX=9606 GN=TRIM25 PE=1 SV=2	12.6984	7	11	7	630	70.9	8.09	0	0.835	-0.260152
Q9UKV5	E3 ubiquitin-protein ligase AMFR OS=Homo sapiens OX=9606 GN=AMFR PE=1 SV=2	7.77605	4	5	4	643	72.9	6.39	0	0.805	-0.312939
Q9Y4X5	E3 ubiquitin-protein ligase ARIH1 OS=Homo sapiens OX=9606 GN=ARIH1 PE=1 SV=2	1.97487	1	1	1	557	64.1	5.08	0	0.982	-0.0262051
Q5VTR2	E3 ubiquitin-protein ligase BRE1A OS=Homo sapiens OX=9606 GN=RNF20 PE=1 SV=2	11.5897	11	12	10	975	113.6	5.94	1	0.881	-0.182786
O75150	E3 ubiquitin-protein ligase BRE1B OS=Homo sapiens OX=9606 GN=RNF40 PE=1 SV=5	11.8881	11	13	10	1001	113.6	6.29	0	0.92	-0.120294
Q9UNE7	E3 ubiquitin-protein ligase CHIP OS=Homo sapiens OX=9606 GN=STUB1 PE=1 SV=2	18.8119	6	6	6	303	34.8	5.87	0	0.995	-0.00723157
Q8TDB6	E3 ubiquitin-protein ligase DTX3L OS=Homo sapiens OX=9606 GN=DTX3L PE=1 SV=1	14.4595	11	12	11	740	83.5	8.06	0	1.38	0.464668
Q9ULT8	E3 ubiquitin-protein ligase HECTD1 OS=Homo sapiens OX=9606 GN=HECTD1 PE=1 SV=3	0.996169	2	3	2	2610	289.2	5.35	0	0.769	-0.378944
O95714	E3 ubiquitin-protein ligase HERC2 OS=Homo sapiens OX=9606 GN=HERC2 PE=1 SV=2	0.558544	3	4	3	4834	526.9	6.28	0	0.978	-0.0320936
Q7Z6Z7	E3 ubiquitin-protein ligase HUWE1 OS=Homo sapiens OX=9606 GN=HUWE1 PE=1 SV=3	4.22954	17	21	17	4374	481.6	5.22	0	0.934	-0.0985055
Q9NX47	E3 ubiquitin-protein ligase MARCH5 OS=Homo sapiens OX=9606 GN=MARCH5 PE=1 SV=1	3.59712	1	1	1	278	31.2	8.7	0	1.292	0.369606
Q9HCI7	E3 ubiquitin-protein ligase MSL2 OS=Homo sapiens OX=9606 GN=MSL2 PE=1 SV=2	1.90641	1	1	1	577	62.5	7.8	0	0.886	-0.174621
O75592	E3 ubiquitin-protein ligase MYCBP2 OS=Homo sapiens OX=9606 GN=MYCBP2 PE=1 SV=4	1.09021	4	4	4	4678	513.3	7.02	0	0.991	-0.013043
Q7Z6E9	E3 ubiquitin-protein ligase RBBP6 OS=Homo sapiens OX=9606 GN=RBBP6 PE=1 SV=1	10.6027	17	19	17	1792	201.4	9.64	0	0.852	-0.231075
Q06587	E3 ubiquitin-protein ligase RING1 OS=Homo sapiens OX=9606 GN=RING1 PE=1 SV=2	10.3448	3	5	2	406	42.4	5.62	0	0.764	-0.388355
Q99496	E3 ubiquitin-protein ligase RING2 OS=Homo sapiens OX=9606 GN=RNF2 PE=1 SV=1	11.9048	4	8	3	336	37.6	6.84	1	0.838	-0.254978
Q9Y508	E3 ubiquitin-protein ligase RNF114 OS=Homo sapiens OX=9606 GN=RNF114 PE=1 SV=1	7.01754	2	2	2	228	25.7	7.25	0	1.25	0.321928
Q9BV68	E3 ubiquitin-protein ligase RNF126 OS=Homo sapiens OX=9606 GN=RNF126 PE=1 SV=2	4.50161	1	1	1	311	33.8	5.47	0	1.273	0.348232
O43567	E3 ubiquitin-protein ligase RNF13 OS=Homo sapiens OX=9606 GN=RNF13 PE=1 SV=1	1.83727	1	2	1	381	42.8	4.98	0	1.001	0.00144197
Q8NC42	E3 ubiquitin-protein ligase RNF149 OS=Homo sapiens OX=9606 GN=RNF149 PE=2 SV=2	2.75	1	1	1	400	43.1	6.54	0	0.824	-0.279284
Q9H6Y7	E3 ubiquitin-protein ligase RNF167 OS=Homo sapiens OX=9606 GN=RNF167 PE=1 SV=1	4.85714	2	2	2	350	38.3	5.63	0	0.835	-0.260152
Q8NCN4	E3 ubiquitin-protein ligase RNF169 OS=Homo sapiens OX=9606 GN=RNF169 PE=1 SV=2	2.25989	2	2	2	708	77.1	9.1	0	0.847	-0.239566
Q96K19	E3 ubiquitin-protein ligase RNF170 OS=Homo sapiens OX=9606 GN=RNF170 PE=1 SV=2	5.42636	1	1	1	258	29.8	5.58	0	1.063	0.0881416
Q96GF1	E3 ubiquitin-protein ligase RNF185 OS=Homo sapiens OX=9606 GN=RNF185 PE=1 SV=1	13.0208	3	4	3	192	20.4	6.52	0	1.236	0.305679
Q63HN8	E3 ubiquitin-protein ligase RNF213 OS=Homo sapiens OX=9606 GN=RNF213 PE=1 SV=3	0.864221	5	5	5	5207	591	6.48	0	0.959	-0.0603973
Q96EP0	E3 ubiquitin-protein ligase RNF31 OS=Homo sapiens OX=9606 GN=RNF31 PE=1 SV=1	1.1194	1	1	1	1072	119.6	6.57	0	0.911	-0.134477
Q99942	E3 ubiquitin-protein ligase RNF5 OS=Homo sapiens OX=9606 GN=RNF5 PE=1 SV=1	8.88889	2	2	2	180	19.9	6.65	0	0.761	-0.394032
Q5M7Z0	E3 ubiquitin-protein ligase RNFT1 OS=Homo sapiens OX=9606 GN=RNFT1 PE=1 SV=2	4.13793	2	2	2	435	49.7	8.53	0	0.835	-0.260152
Q86TM6	E3 ubiquitin-protein ligase synoviolin OS=Homo sapiens OX=9606 GN=SYVN1 PE=1 SV=2	5.34846	4	9	4	617	67.6	6.95	0	1.236	0.305679
Q96F44	E3 ubiquitin-protein ligase TRIM11 OS=Homo sapiens OX=9606 GN=TRIM11 PE=1 SV=2	9.18803	3	3	3	468	52.7	5.69	0	1.018	0.0257376
Q8IYM9	E3 ubiquitin-protein ligase TRIM22 OS=Homo sapiens OX=9606 GN=TRIM22 PE=1 SV=1	8.63454	4	5	4	498	56.9	7.72	0	1.252	0.324235
P36406	E3 ubiquitin-protein ligase TRIM23 OS=Homo sapiens OX=9606 GN=TRIM23 PE=1 SV=1	1.0453	1	1	1	574	64	6.38	0	1.288	0.365133
Q9UPN9	E3 ubiquitin-protein ligase TRIM33 OS=Homo sapiens OX=9606 GN=TRIM33 PE=1 SV=3	4.52529	5	6	4	1127	122.5	6.67	1	0.904	-0.145605
O94972	E3 ubiquitin-protein ligase TRIM37 OS=Homo sapiens OX=9606 GN=TRIM37 PE=1 SV=2	0.93361	1	2	1	964	107.8	5.15	0	0.851	-0.232769
Q9C037	E3 ubiquitin-protein ligase TRIM4 OS=Homo sapiens OX=9606 GN=TRIM4 PE=1 SV=2	3.6	2	3	2	500	57.4	8.1	0	0.73	-0.454032
Q14669	E3 ubiquitin-protein ligase TRIP12 OS=Homo sapiens OX=9606 GN=TRIP12 PE=1 SV=1	10.3414	19	30	19	1992	220.3	8.48	0	0.805	-0.312939
Q8IWV7	E3 ubiquitin-protein ligase UBR1 OS=Homo sapiens OX=9606 GN=UBR1 PE=1 SV=1	0.457404	1	1	1	1749	200.1	6.01	0	1.009	0.0129262
Q5T4S7	E3 ubiquitin-protein ligase UBR4 OS=Homo sapiens OX=9606 GN=UBR4 PE=1 SV=1	0.617403	3	3	3	5183	573.5	6.04	0	0.712	-0.490051
O95071	E3 ubiquitin-protein ligase UBR5 OS=Homo sapiens OX=9606 GN=UBR5 PE=1 SV=2	11.1826	24	31	24	2799	309.2	5.85	0	0.914	-0.129734
Q96T88	E3 ubiquitin-protein ligase UHRF1 OS=Homo sapiens OX=9606 GN=UHRF1 PE=1 SV=1	12.3581	10	19	9	793	89.8	7.56	1	0.775	-0.367732
Q96PU4	E3 ubiquitin-protein ligase UHRF2 OS=Homo sapiens OX=9606 GN=UHRF2 PE=1 SV=1	6.23441	4	4	3	802	89.9	8.21	0	1.005	0.0071955
P98170	E3 ubiquitin-protein ligase XIAP OS=Homo sapiens OX=9606 GN=XIAP PE=1 SV=2	3.82294	1	1	1	497	56.6	6.65	0	0.738	-0.438307
Q96JP5	E3 ubiquitin-protein ligase ZFP91 OS=Homo sapiens OX=9606 GN=ZFP91 PE=1 SV=1	3.33333	2	2	2	570	63.4	7.36	0	1.106	0.145351
O94874	E3 UFM1-protein ligase 1 OS=Homo sapiens OX=9606 GN=UFL1 PE=1 SV=2	36.7758	30	61	30	794	89.5	6.79	0	0.929	-0.106249
Q15075	Early endosome antigen 1 OS=Homo sapiens OX=9606 GN=EEA1 PE=1 SV=2	50.8859	81	176	80	1411	162.4	5.68	1	0.99	-0.0144996
P18146	Early growth response protein 1 OS=Homo sapiens OX=9606 GN=EGR1 PE=1 SV=1	2.39411	1	1	1	543	57.5	8.25	0	0.785	-0.349235
Q53HC9	EARP and GARP complex-interacting protein 1 OS=Homo sapiens OX=9606 GN=EIPR1 PE=1 SV=2	7.23514	2	2	2	387	43.6	5.06	0	0.771	-0.375197
O95834	Echinoderm microtubule-associated protein-like 2 OS=Homo sapiens OX=9606 GN=EML2 PE=1 SV=1	6.62558	4	7	4	649	70.6	6.32	0	0.611	-0.710756
Q9Y227	Ectonucleoside triphosphate diphosphohydrolase 4 OS=Homo sapiens OX=9606 GN=ENTPD4 PE=1 SV=1	2.27273	1	2	1	616	70.2	8.29	0	1.04	0.0565835
O75356	Ectonucleoside triphosphate diphosphohydrolase 5 OS=Homo sapiens OX=9606 GN=ENTPD5 PE=1 SV=1	1.63551	1	1	1	428	47.5	6.33	0	0.784	-0.351074
O75071	EF-hand calcium-binding domain-containing protein 14 OS=Homo sapiens OX=9606 GN=EFCAB14 PE=1 SV=1	3.23232	2	2	2	495	55	6.32	0	1.027	0.0384362
Q96C19	EF-hand domain-containing protein D2 OS=Homo sapiens OX=9606 GN=EFHD2 PE=1 SV=1	41.6667	9	29	9	240	26.7	5.2	0	0.562	-0.831358
Q5NDL2	EGF domain-specific O-linked N-acetylglucosamine transferase OS=Homo sapiens OX=9606 GN=EOGT PE=1 SV=1	11.1954	7	15	7	527	62	7.05	0	1.059	0.0827026
Q12805	EGF-containing fibulin-like extracellular matrix protein 1 OS=Homo sapiens OX=9606 GN=EFEMP1 PE=1 SV=2	22.3124	10	28	10	493	54.6	5.07	0	1.139	0.187768
Q8N3D4	EH domain-binding protein 1-like protein 1 OS=Homo sapiens OX=9606 GN=EHBP1L1 PE=1 SV=2	2.2981	3	3	2	1523	161.8	4.83	1	0.769	-0.378944
Q9H4M9	EH domain-containing protein 1 OS=Homo sapiens OX=9606 GN=EHD1 PE=1 SV=2	7.1161	4	7	3	534	60.6	6.83	0	0.881	-0.182786
Q9NZN4	EH domain-containing protein 2 OS=Homo sapiens OX=9606 GN=EHD2 PE=1 SV=2	21.7311	13	20	11	543	61.1	6.46	2	0.67	-0.577767
Q9H223	EH domain-containing protein 4 OS=Homo sapiens OX=9606 GN=EHD4 PE=1 SV=1	9.0573	6	8	5	541	61.1	6.76	0	0.751	-0.413115
Q92616	eIF-2-alpha kinase activator GCN1 OS=Homo sapiens OX=9606 GN=GCN1 PE=1 SV=6	3.93111	11	12	11	2671	292.6	7.47	0	0.688	-0.53952
Q9BXV9	EKC/KEOPS complex subunit GON7 OS=Homo sapiens OX=9606 GN=GON7 PE=1 SV=2	9	1	1	1	100	10.9	4.27	0	1.299	0.377401
P19957	Elafin OS=Homo sapiens OX=9606 GN=PI3 PE=1 SV=3	20.5128	2	3	2	117	12.3	8.82	0	0.413	-1.27579
Q15717	ELAV-like protein 1 OS=Homo sapiens OX=9606 GN=ELAVL1 PE=1 SV=2	38.3436	10	26	9	326	36.1	9.17	1	0.826	-0.275786
Q12926	ELAV-like protein 2 OS=Homo sapiens OX=9606 GN=ELAVL2 PE=1 SV=2	9.7493	4	5	3	359	39.5	9.13	0	0.74	-0.434403
P13804	Electron transfer flavoprotein subunit alpha, mitochondrial OS=Homo sapiens OX=9606 GN=ETFA PE=1 SV=1	47.1471	13	58	13	333	35.1	8.38	0	0.923	-0.115597
P38117	Electron transfer flavoprotein subunit beta OS=Homo sapiens OX=9606 GN=ETFB PE=1 SV=3	61.1765	18	65	18	255	27.8	8.1	0	0.85	-0.234465
Q16134	Electron transfer flavoprotein-ubiquinone oxidoreductase, mitochondrial OS=Homo sapiens OX=9606 GN=ETFDH PE=1 SV=2	16.5316	9	11	9	617	68.5	7.55	0	0.961	-0.0573917
Q8IUD2	ELKS/Rab6-interacting/CAST family member 1 OS=Homo sapiens OX=9606 GN=ERC1 PE=1 SV=1	12.3656	12	21	12	1116	128	5.97	0	0.86	-0.217591
Q6PJG2	ELM2 and SANT domain-containing protein 1 OS=Homo sapiens OX=9606 GN=ELMSAN1 PE=1 SV=2	4.40191	4	8	4	1045	114.9	9.19	0	0.768	-0.380822
Q8IZ81	ELMO domain-containing protein 2 OS=Homo sapiens OX=9606 GN=ELMOD2 PE=1 SV=1	14.3345	4	5	4	293	34.9	8.05	0	1.041	0.0579701
P68104	Elongation factor 1-alpha 1 OS=Homo sapiens OX=9606 GN=EEF1A1 PE=1 SV=1	45.8874	19	116	10	462	50.1	9.01	10	0.677	-0.562772
Q05639	Elongation factor 1-alpha 2 OS=Homo sapiens OX=9606 GN=EEF1A2 PE=1 SV=1	20.5184	11	52	2	463	50.4	9.03	0	1.152	0.204141
P24534	Elongation factor 1-beta OS=Homo sapiens OX=9606 GN=EEF1B2 PE=1 SV=3	34.6667	8	26	6	225	24.7	4.67	0	1.249	0.320773
P29692	Elongation factor 1-delta OS=Homo sapiens OX=9606 GN=EEF1D PE=1 SV=5	44.8399	12	50	10	281	31.1	5.01	2	1.276	0.351628
P26641	Elongation factor 1-gamma OS=Homo sapiens OX=9606 GN=EEF1G PE=1 SV=3	33.6384	18	53	18	437	50.1	6.67	0	1.149	0.200379
P13639	Elongation factor 2 OS=Homo sapiens OX=9606 GN=EEF2 PE=1 SV=4	35.4312	33	102	32	858	95.3	6.83	1	0.541	-0.8863
Q96RP9	Elongation factor G, mitochondrial OS=Homo sapiens OX=9606 GN=GFM1 PE=1 SV=2	28.8948	23	48	23	751	83.4	7.01	0	0.916	-0.12658
P43897	Elongation factor Ts, mitochondrial OS=Homo sapiens OX=9606 GN=TSFM PE=1 SV=2	18.7692	7	16	7	325	35.4	8.38	0	0.95	-0.0740006
P49411	Elongation factor Tu, mitochondrial OS=Homo sapiens OX=9606 GN=TUFM PE=1 SV=2	55.0885	22	104	22	452	49.5	7.61	0	0.882	-0.181149
Q9BW60	Elongation of very long chain fatty acids protein 1 OS=Homo sapiens OX=9606 GN=ELOVL1 PE=1 SV=1	9.319	2	3	2	279	32.6	9.6	0	0.582	-0.780909
Q9GZR5	Elongation of very long chain fatty acids protein 4 OS=Homo sapiens OX=9606 GN=ELOVL4 PE=1 SV=1	2.54777	1	2	1	314	36.8	9.47	0	0.881	-0.182786
Q9NYP7	Elongation of very long chain fatty acids protein 5 OS=Homo sapiens OX=9606 GN=ELOVL5 PE=1 SV=1	8.3612	3	5	3	299	35.3	9.42	0	1.044	0.0621217
Q14241	Elongin-A OS=Homo sapiens OX=9606 GN=ELOA PE=1 SV=2	10.6516	8	9	8	798	89.9	9.57	0	0.836	-0.258425
Q15370	Elongin-B OS=Homo sapiens OX=9606 GN=ELOB PE=1 SV=1	52.5424	6	12	6	118	13.1	4.88	0	0.908	-0.139236
Q15369	Elongin-C OS=Homo sapiens OX=9606 GN=ELOC PE=1 SV=1	58.0357	5	15	5	112	12.5	4.78	0	0.986	-0.0203404
Q6PCB8	Embigin OS=Homo sapiens OX=9606 GN=EMB PE=1 SV=1	2.14067	1	1	1	327	36.9	6.54	0	0.836	-0.258425
P50402	Emerin OS=Homo sapiens OX=9606 GN=EMD PE=1 SV=1	31.8898	7	30	7	254	29	5.5	0	0.885	-0.176251
Q9NRM1	Enamelin OS=Homo sapiens OX=9606 GN=ENAM PE=1 SV=3	0.963222	1	2	1	1142	128.7	6.83	0	1.094	0.129613
O94919	Endonuclease domain-containing 1 protein OS=Homo sapiens OX=9606 GN=ENDOD1 PE=1 SV=2	20.2	9	19	9	500	55	5.71	0	0.951	-0.0724828
Q14249	Endonuclease G, mitochondrial OS=Homo sapiens OX=9606 GN=ENDOG PE=1 SV=4	10.101	3	5	3	297	32.6	9.5	0	0.838	-0.254978
Q99961	Endophilin-A2 OS=Homo sapiens OX=9606 GN=SH3GL1 PE=1 SV=1	14.1304	5	7	5	368	41.5	5.43	0	0.612	-0.708396
Q9Y371	Endophilin-B1 OS=Homo sapiens OX=9606 GN=SH3GLB1 PE=1 SV=1	4.38356	2	4	1	365	40.8	6.04	0	0.672	-0.573467
Q9NR46	Endophilin-B2 OS=Homo sapiens OX=9606 GN=SH3GLB2 PE=1 SV=1	4.05063	2	4	1	395	43.9	5.99	1	0.584	-0.77596
Q9NZ08	Endoplasmic reticulum aminopeptidase 1 OS=Homo sapiens OX=9606 GN=ERAP1 PE=1 SV=3	18.491	19	40	19	941	107.2	6.46	0	1.028	0.0398403
Q6P179	Endoplasmic reticulum aminopeptidase 2 OS=Homo sapiens OX=9606 GN=ERAP2 PE=1 SV=2	11.1458	12	16	12	960	110.4	6.71	0	1.082	0.1137
P11021	Endoplasmic reticulum chaperone BiP OS=Homo sapiens OX=9606 GN=HSPA5 PE=1 SV=2	60.2446	48	711	45	654	72.3	5.16	3	0.959	-0.0603973
Q9C0E8	Endoplasmic reticulum junction formation protein lunapark OS=Homo sapiens OX=9606 GN=LNPK PE=1 SV=2	20.3271	7	17	7	428	47.7	5.11	0	1.009	0.0129262
Q96DZ1	Endoplasmic reticulum lectin 1 OS=Homo sapiens OX=9606 GN=ERLEC1 PE=1 SV=1	11.3872	5	5	5	483	54.8	6.28	0	1.028	0.0398403
Q9UKM7	Endoplasmic reticulum mannosyl-oligosaccharide 1,2-alpha-mannosidase OS=Homo sapiens OX=9606 GN=MAN1B1 PE=1 SV=2	8.44063	5	9	5	699	79.5	7.72	0	1.041	0.0579701
Q7Z2K6	Endoplasmic reticulum metallopeptidase 1 OS=Homo sapiens OX=9606 GN=ERMP1 PE=1 SV=2	9.73451	9	9	9	904	100.2	7.52	0	0.78	-0.358454
P30040	Endoplasmic reticulum resident protein 29 OS=Homo sapiens OX=9606 GN=ERP29 PE=1 SV=4	38.3142	11	72	11	261	29	7.31	0	0.861	-0.215915
Q9BS26	Endoplasmic reticulum resident protein 44 OS=Homo sapiens OX=9606 GN=ERP44 PE=1 SV=1	36.6995	16	43	15	406	46.9	5.26	1	0.964	-0.0528949
Q969X5	Endoplasmic reticulum-Golgi intermediate compartment protein 1 OS=Homo sapiens OX=9606 GN=ERGIC1 PE=1 SV=1	21.0345	6	11	6	290	32.6	7.06	0	0.926	-0.110916
Q96RQ1	Endoplasmic reticulum-Golgi intermediate compartment protein 2 OS=Homo sapiens OX=9606 GN=ERGIC2 PE=1 SV=2	8.48806	3	6	3	377	42.5	6.77	0	0.952	-0.0709665
Q9Y282	Endoplasmic reticulum-Golgi intermediate compartment protein 3 OS=Homo sapiens OX=9606 GN=ERGIC3 PE=1 SV=1	15.4047	7	10	7	383	43.2	6.06	0	0.915	-0.128156
P14625	Endoplasmin OS=Homo sapiens OX=9606 GN=HSP90B1 PE=1 SV=1	47.5716	51	592	36	803	92.4	4.84	15	1.038	0.0538064
Q9UPY3	Endoribonuclease Dicer OS=Homo sapiens OX=9606 GN=DICER1 PE=1 SV=3	0.62435	1	1	1	1922	218.5	5.68	0	1.051	0.0717627
Q53H82	Endoribonuclease LACTB2 OS=Homo sapiens OX=9606 GN=LACTB2 PE=1 SV=2	15.2778	3	4	3	288	32.8	6.8	0	0.635	-0.655172
P58557	Endoribonuclease YbeY OS=Homo sapiens OX=9606 GN=YBEY PE=1 SV=2	4.79042	1	1	1	167	19.3	7.55	0	1.001	0.00144197
O60869	Endothelial differentiation-related factor 1 OS=Homo sapiens OX=9606 GN=EDF1 PE=1 SV=1	28.3784	5	9	5	148	16.4	9.95	0	0.818	-0.289827
Q9Y5X9	Endothelial lipase OS=Homo sapiens OX=9606 GN=LIPG PE=1 SV=1	2.2	1	1	1	500	56.8	7.93	0	0.992	-0.011588
Q9UNN8	Endothelial protein C receptor OS=Homo sapiens OX=9606 GN=PROCR PE=1 SV=1	8.82353	2	9	2	238	26.7	7.18	0	0.767	-0.382702
P42892	Endothelin-converting enzyme 1 OS=Homo sapiens OX=9606 GN=ECE1 PE=1 SV=2	7.4026	6	6	6	770	87.1	5.88	0	1.327	0.408168
Q96F86	Enhancer of mRNA-decapping protein 3 OS=Homo sapiens OX=9606 GN=EDC3 PE=1 SV=1	8.66142	4	4	4	508	56	7.11	0	0.578	-0.790859
Q6P2E9	Enhancer of mRNA-decapping protein 4 OS=Homo sapiens OX=9606 GN=EDC4 PE=1 SV=1	2.14133	3	3	3	1401	151.6	5.86	0	0.718	-0.477944
P84090	Enhancer of rudimentary homolog OS=Homo sapiens OX=9606 GN=ERH PE=1 SV=1	39.4231	5	27	5	104	12.3	5.92	0	0.704	-0.506353
Q9BV79	Enoyl-[acyl-carrier-protein] reductase, mitochondrial OS=Homo sapiens OX=9606 GN=MECR PE=1 SV=2	5.63003	2	2	2	373	40.4	8.76	0	0.821	-0.284546
P42126	Enoyl-CoA delta isomerase 1, mitochondrial OS=Homo sapiens OX=9606 GN=ECI1 PE=1 SV=1	14.9007	4	14	4	302	32.8	8.54	0	0.886	-0.174621
O75521	Enoyl-CoA delta isomerase 2, mitochondrial OS=Homo sapiens OX=9606 GN=ECI2 PE=1 SV=4	14.2132	4	9	4	394	43.6	9	0	0.778	-0.362158
P30084	Enoyl-CoA hydratase, mitochondrial OS=Homo sapiens OX=9606 GN=ECHS1 PE=1 SV=4	47.5862	11	27	11	290	31.4	8.07	0	1.022	0.0313952
Q14244	Ensconsin OS=Homo sapiens OX=9606 GN=MAP7 PE=1 SV=1	1.73565	1	2	1	749	84	9.61	0	0.73	-0.454032
Q92817	Envoplakin OS=Homo sapiens OX=9606 GN=EVPL PE=1 SV=3	6.09936	10	10	10	2033	231.5	6.96	0	0.796	-0.32916
P21709	Ephrin type-A receptor 1 OS=Homo sapiens OX=9606 GN=EPHA1 PE=1 SV=4	4.81557	4	4	4	976	108.1	6.64	0	0.749	-0.416962
P29317	Ephrin type-A receptor 2 OS=Homo sapiens OX=9606 GN=EPHA2 PE=1 SV=2	23.3607	23	42	21	976	108.2	6.23	2	0.887	-0.172994
P54753	Ephrin type-B receptor 3 OS=Homo sapiens OX=9606 GN=EPHB3 PE=1 SV=2	6.21242	5	9	1	998	110.3	6.32	0	0.805	-0.312939
P54760	Ephrin type-B receptor 4 OS=Homo sapiens OX=9606 GN=EPHB4 PE=1 SV=2	7.7001	6	12	2	987	108.2	6.9	2	1.001	0.00144197
P98172	Ephrin-B1 OS=Homo sapiens OX=9606 GN=EFNB1 PE=1 SV=1	19.6532	6	16	6	346	38	8.94	0	0.871	-0.199255
P52799	Ephrin-B2 OS=Homo sapiens OX=9606 GN=EFNB2 PE=1 SV=1	6.30631	2	3	2	333	36.9	8.85	0	1.008	0.0114956
Q12929	Epidermal growth factor receptor kinase substrate 8 OS=Homo sapiens OX=9606 GN=EPS8 PE=1 SV=1	1.3382	1	14	1	822	91.8	7.5	0	1.45	0.536053
Q9H6S3	Epidermal growth factor receptor kinase substrate 8-like protein 2 OS=Homo sapiens OX=9606 GN=EPS8L2 PE=1 SV=2	8.95105	6	7	6	715	80.6	6.84	0	0.695	-0.524915
P00533	Epidermal growth factor receptor OS=Homo sapiens OX=9606 GN=EGFR PE=1 SV=2	33.8017	38	90	37	1210	134.2	6.68	1	0.957	-0.0634092
P42566	Epidermal growth factor receptor substrate 15 OS=Homo sapiens OX=9606 GN=EPS15 PE=1 SV=2	12.7232	9	13	9	896	98.6	4.64	0	0.943	-0.0846703
Q9UBC2	Epidermal growth factor receptor substrate 15-like 1 OS=Homo sapiens OX=9606 GN=EPS15L1 PE=1 SV=1	4.74537	3	4	3	864	94.2	5.11	0	0.952	-0.0709665
P58107	Epiplakin OS=Homo sapiens OX=9606 GN=EPPK1 PE=1 SV=3	16.077	13	34	9	5088	555.3	5.62	0	0.599	-0.739372
Q08345	Epithelial discoidin domain-containing receptor 1 OS=Homo sapiens OX=9606 GN=DDR1 PE=1 SV=1	6.90033	6	9	6	913	101.1	6.83	0	0.946	-0.0800879
P54851	Epithelial membrane protein 2 OS=Homo sapiens OX=9606 GN=EMP2 PE=1 SV=1	3.59281	1	1	1	167	19.2	7.62	0	0.514	-0.96016
Q6NXG1	Epithelial splicing regulatory protein 1 OS=Homo sapiens OX=9606 GN=ESRP1 PE=1 SV=2	12.9222	8	18	7	681	75.5	6.68	1	0.894	-0.161653
Q9H6T0	Epithelial splicing regulatory protein 2 OS=Homo sapiens OX=9606 GN=ESRP2 PE=1 SV=1	3.57634	3	3	2	727	78.4	6.71	0	0.79	-0.340075
P07099	Epoxide hydrolase 1 OS=Homo sapiens OX=9606 GN=EPHX1 PE=1 SV=1	7.69231	4	5	4	455	52.9	7.25	0	0.976	-0.0350469
O95208	Epsin-2 OS=Homo sapiens OX=9606 GN=EPN2 PE=1 SV=3	4.83619	3	5	3	641	68.4	7.52	0	0.934	-0.0985055
Q9H201	Epsin-3 OS=Homo sapiens OX=9606 GN=EPN3 PE=2 SV=1	6.8038	3	3	3	632	68.2	5.91	0	1.057	0.0799754
Q9BZQ6	ER degradation-enhancing alpha-mannosidase-like protein 3 OS=Homo sapiens OX=9606 GN=EDEM3 PE=1 SV=2	4.93562	4	5	4	932	104.6	4.93	0	0.9	-0.152003
P33947	ER lumen protein-retaining receptor 2 OS=Homo sapiens OX=9606 GN=KDELR2 PE=1 SV=1	3.77358	1	3	1	212	24.4	8.72	0	1.867	0.900722
Q8N766	ER membrane protein complex subunit 1 OS=Homo sapiens OX=9606 GN=EMC1 PE=1 SV=1	18.2276	16	36	16	993	111.7	7.66	0	1.021	0.0299829
Q5UCC4	ER membrane protein complex subunit 10 OS=Homo sapiens OX=9606 GN=EMC10 PE=1 SV=1	12.2137	3	8	3	262	27.3	6.13	0	1.015	0.0214797
Q15006	ER membrane protein complex subunit 2 OS=Homo sapiens OX=9606 GN=EMC2 PE=1 SV=1	22.8956	5	11	5	297	34.8	6.57	0	0.951	-0.0724828
Q9P0I2	ER membrane protein complex subunit 3 OS=Homo sapiens OX=9606 GN=EMC3 PE=1 SV=3	13.0268	3	6	3	261	29.9	6.81	0	0.881	-0.182786
Q5J8M3	ER membrane protein complex subunit 4 OS=Homo sapiens OX=9606 GN=EMC4 PE=1 SV=2	15.3005	2	6	2	183	20.1	8.62	0	0.959	-0.0603973
Q9BV81	ER membrane protein complex subunit 6 OS=Homo sapiens OX=9606 GN=EMC6 PE=1 SV=1	20	2	2	2	110	12	10.07	0	1.031	0.0440443
Q9NPA0	ER membrane protein complex subunit 7 OS=Homo sapiens OX=9606 GN=EMC7 PE=1 SV=1	19.4215	4	14	4	242	26.5	9.25	0	1.028	0.0398403
O43402	ER membrane protein complex subunit 8 OS=Homo sapiens OX=9606 GN=EMC8 PE=1 SV=1	28.0952	7	11	7	210	23.8	6.4	0	1.003	0.00432161
Q9Y3B6	ER membrane protein complex subunit 9 OS=Homo sapiens OX=9606 GN=EMC9 PE=1 SV=3	6.25	1	1	1	208	23	5.91	0	0.915	-0.128156
Q96RT1	Erbin OS=Homo sapiens OX=9606 GN=ERBIN PE=1 SV=2	11.119	15	19	15	1412	158.2	5.5	0	0.907	-0.140826
O75477	Erlin-1 OS=Homo sapiens OX=9606 GN=ERLIN1 PE=1 SV=1	29.4798	11	37	7	346	38.9	7.87	0	0.925	-0.112475
O94905	Erlin-2 OS=Homo sapiens OX=9606 GN=ERLIN2 PE=1 SV=1	39.233	15	57	11	339	37.8	5.62	4	0.919	-0.121863
Q96HE7	ERO1-like protein alpha OS=Homo sapiens OX=9606 GN=ERO1A PE=1 SV=2	30.1282	12	36	12	468	54.4	5.68	0	0.792	-0.336428
P27105	Erythrocyte band 7 integral membrane protein OS=Homo sapiens OX=9606 GN=STOM PE=1 SV=3	15.9722	3	4	3	288	31.7	7.88	0	0.577	-0.793357
Q9H501	ESF1 homolog OS=Homo sapiens OX=9606 GN=ESF1 PE=1 SV=1	16.0987	14	18	14	851	98.7	5.11	0	0.883	-0.179515
Q8WZ82	Esterase OVCA2 OS=Homo sapiens OX=9606 GN=OVCA2 PE=1 SV=1	3.0837	1	2	1	227	24.4	6.89	0	0.819	-0.288065
Q8NBQ5	Estradiol 17-beta-dehydrogenase 11 OS=Homo sapiens OX=9606 GN=HSD17B11 PE=1 SV=3	16.6667	5	5	5	300	32.9	9.07	0	0.958	-0.0619024
Q92506	Estradiol 17-beta-dehydrogenase 8 OS=Homo sapiens OX=9606 GN=HSD17B8 PE=1 SV=2	14.1762	3	4	3	261	27	6.54	0	0.734	-0.446148
Q9NTX5	Ethylmalonyl-CoA decarboxylase OS=Homo sapiens OX=9606 GN=ECHDC1 PE=1 SV=2	22.1498	6	10	6	307	33.7	8.21	0	0.835	-0.260152
O14681	Etoposide-induced protein 2.4 homolog OS=Homo sapiens OX=9606 GN=EI24 PE=1 SV=4	10.5882	4	8	4	340	38.9	9.72	0	0.977	-0.0335695
P32519	ETS-related transcription factor Elf-1 OS=Homo sapiens OX=9606 GN=ELF1 PE=1 SV=2	4.52342	2	2	2	619	67.5	5.21	0	0.749	-0.416962
P60842	Eukaryotic initiation factor 4A-I OS=Homo sapiens OX=9606 GN=EIF4A1 PE=1 SV=1	32.266	13	49	6	406	46.1	5.48	5	0.597	-0.744197
Q14240	Eukaryotic initiation factor 4A-II OS=Homo sapiens OX=9606 GN=EIF4A2 PE=1 SV=2	24.8157	10	37	3	407	46.4	5.48	0	1.236	0.305679
P38919	Eukaryotic initiation factor 4A-III OS=Homo sapiens OX=9606 GN=EIF4A3 PE=1 SV=4	30.9002	16	84	13	411	46.8	6.73	3	0.704	-0.506353
P15170	Eukaryotic peptide chain release factor GTP-binding subunit ERF3A OS=Homo sapiens OX=9606 GN=GSPT1 PE=1 SV=1	9.01804	4	4	4	499	55.7	5.62	0	0.633	-0.659723
P62495	Eukaryotic peptide chain release factor subunit 1 OS=Homo sapiens OX=9606 GN=ETF1 PE=1 SV=3	14.1876	6	10	6	437	49	5.71	0	0.603	-0.72977
O43324	Eukaryotic translation elongation factor 1 epsilon-1 OS=Homo sapiens OX=9606 GN=EEF1E1 PE=1 SV=1	16.092	3	4	3	174	19.8	8.54	0	0.815	-0.295128
P41567	Eukaryotic translation initiation factor 1 OS=Homo sapiens OX=9606 GN=EIF1 PE=1 SV=1	48.6726	4	4	4	113	12.7	7.44	0	0.906	-0.142417
O14602	Eukaryotic translation initiation factor 1A, Y-chromosomal OS=Homo sapiens OX=9606 GN=EIF1AY PE=1 SV=4	26.3889	4	7	4	144	16.4	5.24	0	0.951	-0.0724828
P05198	Eukaryotic translation initiation factor 2 subunit 1 OS=Homo sapiens OX=9606 GN=EIF2S1 PE=1 SV=3	26.9841	9	18	9	315	36.1	5.08	0	0.941	-0.0877334
P20042	Eukaryotic translation initiation factor 2 subunit 2 OS=Homo sapiens OX=9606 GN=EIF2S2 PE=1 SV=2	33.3333	13	29	13	333	38.4	5.8	0	0.909	-0.137648
P41091	Eukaryotic translation initiation factor 2 subunit 3 OS=Homo sapiens OX=9606 GN=EIF2S3 PE=1 SV=3	34.7458	15	36	15	472	51.1	8.4	0	0.944	-0.0831412
Q9BY44	Eukaryotic translation initiation factor 2A OS=Homo sapiens OX=9606 GN=EIF2A PE=1 SV=3	14.5299	7	9	7	585	64.9	8.87	0	0.664	-0.590745
Q9NZJ5	Eukaryotic translation initiation factor 2-alpha kinase 3 OS=Homo sapiens OX=9606 GN=EIF2AK3 PE=1 SV=3	0.716846	1	1	1	1116	125.1	5.43	0	0.796	-0.32916
Q14152	Eukaryotic translation initiation factor 3 subunit A OS=Homo sapiens OX=9606 GN=EIF3A PE=1 SV=1	30.3907	45	80	45	1382	166.5	6.79	0	0.91	-0.136062
P55884	Eukaryotic translation initiation factor 3 subunit B OS=Homo sapiens OX=9606 GN=EIF3B PE=1 SV=3	21.4988	17	38	17	814	92.4	5	0	1.022	0.0313952
B5ME19	Eukaryotic translation initiation factor 3 subunit C-like protein OS=Homo sapiens OX=9606 GN=EIF3CL PE=3 SV=1	15.8643	18	36	18	914	105.4	5.64	0	0.942	-0.086201
O15371	Eukaryotic translation initiation factor 3 subunit D OS=Homo sapiens OX=9606 GN=EIF3D PE=1 SV=1	26.4599	11	16	11	548	63.9	6.05	0	0.996	-0.00578235
P60228	Eukaryotic translation initiation factor 3 subunit E OS=Homo sapiens OX=9606 GN=EIF3E PE=1 SV=1	32.809	15	24	15	445	52.2	6.04	0	0.927	-0.109359
O00303	Eukaryotic translation initiation factor 3 subunit F OS=Homo sapiens OX=9606 GN=EIF3F PE=1 SV=1	22.409	8	11	8	357	37.5	5.45	0	0.976	-0.0350469
O75821	Eukaryotic translation initiation factor 3 subunit G OS=Homo sapiens OX=9606 GN=EIF3G PE=1 SV=2	17.1875	7	9	7	320	35.6	6.13	0	0.902	-0.148801
O15372	Eukaryotic translation initiation factor 3 subunit H OS=Homo sapiens OX=9606 GN=EIF3H PE=1 SV=1	24.1477	9	24	9	352	39.9	6.54	0	0.989	-0.0159576
Q13347	Eukaryotic translation initiation factor 3 subunit I OS=Homo sapiens OX=9606 GN=EIF3I PE=1 SV=1	22.7692	7	15	7	325	36.5	5.64	0	0.979	-0.0306192
O75822	Eukaryotic translation initiation factor 3 subunit J OS=Homo sapiens OX=9606 GN=EIF3J PE=1 SV=2	21.3178	8	13	8	258	29	4.83	0	0.936	-0.0954196
Q9UBQ5	Eukaryotic translation initiation factor 3 subunit K OS=Homo sapiens OX=9606 GN=EIF3K PE=1 SV=1	21.1009	4	7	4	218	25	4.93	0	0.872	-0.1976
Q9Y262	Eukaryotic translation initiation factor 3 subunit L OS=Homo sapiens OX=9606 GN=EIF3L PE=1 SV=1	20.5674	12	22	12	564	66.7	6.34	0	0.929	-0.106249
Q7L2H7	Eukaryotic translation initiation factor 3 subunit M OS=Homo sapiens OX=9606 GN=EIF3M PE=1 SV=1	8.02139	3	3	3	374	42.5	5.63	0	0.898	-0.155213
Q04637	Eukaryotic translation initiation factor 4 gamma 1 OS=Homo sapiens OX=9606 GN=EIF4G1 PE=1 SV=4	17.1357	26	41	26	1599	175.4	5.33	0	0.823	-0.281036
P78344	Eukaryotic translation initiation factor 4 gamma 2 OS=Homo sapiens OX=9606 GN=EIF4G2 PE=1 SV=1	13.3407	12	14	12	907	102.3	7.14	0	0.832	-0.265345
P23588	Eukaryotic translation initiation factor 4B OS=Homo sapiens OX=9606 GN=EIF4B PE=1 SV=2	21.6039	13	25	13	611	69.1	5.73	0	0.768	-0.380822
P06730	Eukaryotic translation initiation factor 4E OS=Homo sapiens OX=9606 GN=EIF4E PE=1 SV=2	21.1982	5	6	5	217	25.1	6.15	0	0.89	-0.168123
O60573	Eukaryotic translation initiation factor 4E type 2 OS=Homo sapiens OX=9606 GN=EIF4E2 PE=1 SV=1	4.08163	1	2	1	245	28.3	8.88	0	0.915	-0.128156
Q15056	Eukaryotic translation initiation factor 4H OS=Homo sapiens OX=9606 GN=EIF4H PE=1 SV=5	23.7903	7	8	7	248	27.4	7.23	0	0.771	-0.375197
P55010	Eukaryotic translation initiation factor 5 OS=Homo sapiens OX=9606 GN=EIF5 PE=1 SV=2	15.7773	6	7	6	431	49.2	5.58	0	0.721	-0.471929
P63241	Eukaryotic translation initiation factor 5A-1 OS=Homo sapiens OX=9606 GN=EIF5A PE=1 SV=2	40.2597	7	30	7	154	16.8	5.24	0	0.6	-0.736966
O60841	Eukaryotic translation initiation factor 5B OS=Homo sapiens OX=9606 GN=EIF5B PE=1 SV=4	17.2131	17	22	17	1220	138.7	5.49	0	0.896	-0.158429
P56537	Eukaryotic translation initiation factor 6 OS=Homo sapiens OX=9606 GN=EIF6 PE=1 SV=1	40.4082	7	19	7	245	26.6	4.68	0	0.928	-0.107803
Q9BQ95	Evolutionarily conserved signaling intermediate in Toll pathway, mitochondrial OS=Homo sapiens OX=9606 GN=ECSIT PE=1 SV=1	2.5522	1	1	1	431	49.1	6.29	0	0.919	-0.121863
P43003	Excitatory amino acid transporter 1 OS=Homo sapiens OX=9606 GN=SLC1A3 PE=1 SV=1	6.08856	2	2	2	542	59.5	8.41	0	0.884	-0.177882
Q9NV70	Exocyst complex component 1 OS=Homo sapiens OX=9606 GN=EXOC1 PE=1 SV=4	4.02685	4	4	4	894	101.9	6.61	0	0.954	-0.0679388
Q96KP1	Exocyst complex component 2 OS=Homo sapiens OX=9606 GN=EXOC2 PE=1 SV=1	4.11255	3	3	3	924	104	6.9	0	0.798	-0.325539
Q17RC7	Exocyst complex component 3-like protein 4 OS=Homo sapiens OX=9606 GN=EXOC3L4 PE=1 SV=2	0.969529	1	1	1	722	79.8	6.32	0	1.328	0.409255
Q96A65	Exocyst complex component 4 OS=Homo sapiens OX=9606 GN=EXOC4 PE=1 SV=1	1.74538	2	2	2	974	110.4	6.49	0	0.85	-0.234465
O00471	Exocyst complex component 5 OS=Homo sapiens OX=9606 GN=EXOC5 PE=1 SV=1	3.38983	2	3	2	708	81.8	6.71	0	0.778	-0.362158
Q9UPT5	Exocyst complex component 7 OS=Homo sapiens OX=9606 GN=EXOC7 PE=1 SV=3	5.03401	4	5	4	735	83.3	6.79	0	0.797	-0.327348
Q8IYI6	Exocyst complex component 8 OS=Homo sapiens OX=9606 GN=EXOC8 PE=1 SV=2	3.17241	2	2	2	725	81.7	5.49	0	0.762	-0.392137
Q9NVH0	Exonuclease 3'-5' domain-containing protein 2 OS=Homo sapiens OX=9606 GN=EXD2 PE=1 SV=2	14.6538	9	12	9	621	70.3	8.32	0	1.006	0.00863031
Q9Y3B2	Exosome complex component CSL4 OS=Homo sapiens OX=9606 GN=EXOSC1 PE=1 SV=1	31.7949	5	7	5	195	21.4	8.24	0	0.96	-0.0588937
Q5RKV6	Exosome complex component MTR3 OS=Homo sapiens OX=9606 GN=EXOSC6 PE=1 SV=1	12.8676	4	7	4	272	28.2	6.28	0	0.943	-0.0846703
Q13868	Exosome complex component RRP4 OS=Homo sapiens OX=9606 GN=EXOSC2 PE=1 SV=2	26.2799	7	10	7	293	32.8	7.5	0	0.795	-0.330973
Q9NQT5	Exosome complex component RRP40 OS=Homo sapiens OX=9606 GN=EXOSC3 PE=1 SV=3	19.2727	4	4	4	275	29.6	8.1	0	0.725	-0.463947
Q9NPD3	Exosome complex component RRP41 OS=Homo sapiens OX=9606 GN=EXOSC4 PE=1 SV=3	10.6122	3	3	3	245	26.4	6.52	0	0.921	-0.118727
Q15024	Exosome complex component RRP42 OS=Homo sapiens OX=9606 GN=EXOSC7 PE=1 SV=3	19.9313	5	10	5	291	31.8	5.19	0	0.809	-0.305788
Q96B26	Exosome complex component RRP43 OS=Homo sapiens OX=9606 GN=EXOSC8 PE=1 SV=1	34.7826	9	14	9	276	30	5.3	0	0.826	-0.275786
Q06265	Exosome complex component RRP45 OS=Homo sapiens OX=9606 GN=EXOSC9 PE=1 SV=3	7.0615	3	4	3	439	48.9	5.29	0	0.851	-0.232769
Q9NQT4	Exosome complex component RRP46 OS=Homo sapiens OX=9606 GN=EXOSC5 PE=1 SV=1	6.80851	2	2	2	235	25.2	7.59	0	0.688	-0.53952
Q9Y2L1	Exosome complex exonuclease RRP44 OS=Homo sapiens OX=9606 GN=DIS3 PE=1 SV=2	11.3779	9	16	9	958	108.9	7.14	0	1.223	0.290424
Q01780	Exosome component 10 OS=Homo sapiens OX=9606 GN=EXOSC10 PE=1 SV=2	28.1356	23	36	23	885	100.8	8.46	0	0.794	-0.332789
P42285	Exosome RNA helicase MTR4 OS=Homo sapiens OX=9606 GN=MTREX PE=1 SV=3	28.5988	29	66	29	1042	117.7	6.52	0	0.74	-0.434403
Q93063	Exostosin-2 OS=Homo sapiens OX=9606 GN=EXT2 PE=1 SV=1	7.10306	5	8	5	718	82.2	6.55	0	1.153	0.205393
Q92935	Exostosin-like 1 OS=Homo sapiens OX=9606 GN=EXTL1 PE=2 SV=2	1.0355	1	1	1	676	74.6	8.19	0	1.049	0.0690147
Q9UBQ6	Exostosin-like 2 OS=Homo sapiens OX=9606 GN=EXTL2 PE=1 SV=1	4.84848	1	1	1	330	37.4	8.95	0	0.896	-0.158429
O43909	Exostosin-like 3 OS=Homo sapiens OX=9606 GN=EXTL3 PE=1 SV=1	3.26442	2	2	2	919	104.7	6.51	0	0.872	-0.1976
O14980	Exportin-1 OS=Homo sapiens OX=9606 GN=XPO1 PE=1 SV=1	9.43044	10	11	10	1071	123.3	6.06	0	0.927	-0.109359
P55060	Exportin-2 OS=Homo sapiens OX=9606 GN=CSE1L PE=1 SV=3	5.56128	6	9	6	971	110.3	5.77	0	0.681	-0.554273
Q9HAV4	Exportin-5 OS=Homo sapiens OX=9606 GN=XPO5 PE=1 SV=1	1.57807	2	2	2	1204	136.2	5.8	0	0.827	-0.274041
Q9UIA9	Exportin-7 OS=Homo sapiens OX=9606 GN=XPO7 PE=1 SV=3	2.11592	2	2	2	1087	123.8	6.32	0	0.763	-0.390245
Q9BSJ8	Extended synaptotagmin-1 OS=Homo sapiens OX=9606 GN=ESYT1 PE=1 SV=1	25.2717	28	79	28	1104	122.8	5.83	0	1.178	0.23634
A0FGR8	Extended synaptotagmin-2 OS=Homo sapiens OX=9606 GN=ESYT2 PE=1 SV=1	20.9555	17	23	17	921	102.3	9.26	0	0.998	-0.00288828
Q8IWU5	Extracellular sulfatase Sulf-2 OS=Homo sapiens OX=9606 GN=SULF2 PE=1 SV=1	6.78161	5	6	5	870	100.4	9.17	0	1.03	0.0426443
P15311	Ezrin OS=Homo sapiens OX=9606 GN=EZR PE=1 SV=4	38.9078	33	103	21	586	69.4	6.27	2	0.614	-0.703689
Q9Y5B9	FACT complex subunit SPT16 OS=Homo sapiens OX=9606 GN=SUPT16H PE=1 SV=1	28.6533	33	74	33	1047	119.8	5.66	0	0.798	-0.325539
Q08945	FACT complex subunit SSRP1 OS=Homo sapiens OX=9606 GN=SSRP1 PE=1 SV=1	21.8618	20	42	20	709	81	6.87	0	0.878	-0.187707
P52907	F-actin-capping protein subunit alpha-1 OS=Homo sapiens OX=9606 GN=CAPZA1 PE=1 SV=3	56.993	12	44	9	286	32.9	5.69	3	0.893	-0.163268
P47755	F-actin-capping protein subunit alpha-2 OS=Homo sapiens OX=9606 GN=CAPZA2 PE=1 SV=3	38.1119	9	24	6	286	32.9	5.85	0	0.835	-0.260152
P47756	F-actin-capping protein subunit beta OS=Homo sapiens OX=9606 GN=CAPZB PE=1 SV=4	46.5704	13	56	13	277	31.3	5.59	0	0.904	-0.145605
Q5VZK9	F-actin-uncapping protein LRRC16A OS=Homo sapiens OX=9606 GN=CARMIL1 PE=1 SV=1	2.407	3	4	3	1371	151.5	7.85	0	0.762	-0.392137
P55789	FAD-linked sulfhydryl oxidase ALR OS=Homo sapiens OX=9606 GN=GFER PE=1 SV=2	10.7317	2	3	2	205	23.4	7.62	0	0.675	-0.567041
Q96AE4	Far upstream element-binding protein 1 OS=Homo sapiens OX=9606 GN=FUBP1 PE=1 SV=3	41.9255	26	89	19	644	67.5	7.61	2	1.142	0.191563
Q92945	Far upstream element-binding protein 2 OS=Homo sapiens OX=9606 GN=KHSRP PE=1 SV=4	53.4459	34	95	29	711	73.1	7.3	5	1.088	0.121679
Q96I24	Far upstream element-binding protein 3 OS=Homo sapiens OX=9606 GN=FUBP3 PE=1 SV=2	52.0979	24	40	20	572	61.6	8.38	0	0.931	-0.103147
P14324	Farnesyl pyrophosphate synthase OS=Homo sapiens OX=9606 GN=FDPS PE=1 SV=4	16.9451	7	32	7	419	48.2	6.15	0	0.747	-0.42082
Q9UNN5	FAS-associated factor 1 OS=Homo sapiens OX=9606 GN=FAF1 PE=1 SV=2	1.38462	1	1	1	650	73.9	4.88	0	0.833	-0.263612
Q96CS3	FAS-associated factor 2 OS=Homo sapiens OX=9606 GN=FAF2 PE=1 SV=2	34.8315	14	31	14	445	52.6	5.62	0	1.017	0.0243197
Q16658	Fascin OS=Homo sapiens OX=9606 GN=FSCN1 PE=1 SV=3	41.3793	20	48	20	493	54.5	7.24	0	0.596	-0.746616
Q53R41	FAST kinase domain-containing protein 1, mitochondrial OS=Homo sapiens OX=9606 GN=FASTKD1 PE=1 SV=1	2.12515	2	2	2	847	97.3	7.74	0	1.063	0.0881416
Q9NYY8	FAST kinase domain-containing protein 2, mitochondrial OS=Homo sapiens OX=9606 GN=FASTKD2 PE=1 SV=1	13.2394	9	17	9	710	81.4	8.05	0	0.814	-0.296899
Q14CZ7	FAST kinase domain-containing protein 3, mitochondrial OS=Homo sapiens OX=9606 GN=FASTKD3 PE=1 SV=2	1.51057	1	2	1	662	75.6	8.29	0	0.778	-0.362158
Q969Z0	FAST kinase domain-containing protein 4 OS=Homo sapiens OX=9606 GN=TBRG4 PE=1 SV=1	15.3724	12	28	12	631	70.7	7.42	0	0.818	-0.289827
Q7L8L6	FAST kinase domain-containing protein 5, mitochondrial OS=Homo sapiens OX=9606 GN=FASTKD5 PE=1 SV=1	7.46073	7	10	7	764	86.5	8.13	0	0.963	-0.0543923
Q9Y5Q0	Fatty acid desaturase 3 OS=Homo sapiens OX=9606 GN=FADS3 PE=1 SV=1	4.26966	1	2	1	445	51.1	7.77	0	1.463	0.54893
P49327	Fatty acid synthase OS=Homo sapiens OX=9606 GN=FASN PE=1 SV=3	25.5277	56	114	55	2511	273.3	6.44	1	0.559	-0.83908
Q01469	Fatty acid-binding protein 5 OS=Homo sapiens OX=9606 GN=FABP5 PE=1 SV=3	58.5185	8	18	8	135	15.2	7.01	0	0.446	-1.16488
Q8WVX9	Fatty acyl-CoA reductase 1 OS=Homo sapiens OX=9606 GN=FAR1 PE=1 SV=1	13.9806	7	15	7	515	59.3	9.17	0	0.942	-0.086201
P51648	Fatty aldehyde dehydrogenase OS=Homo sapiens OX=9606 GN=ALDH3A2 PE=1 SV=1	21.4433	9	18	9	485	54.8	7.88	0	0.69	-0.535332
Q9UK22	F-box only protein 2 OS=Homo sapiens OX=9606 GN=FBXO2 PE=1 SV=2	4.05405	1	1	1	296	33.3	4.37	0	0.944	-0.0831412
Q8NEZ5	F-box only protein 22 OS=Homo sapiens OX=9606 GN=FBXO22 PE=1 SV=1	4.71464	2	2	2	403	44.5	7.03	0	1.199	0.261832
Q9NVF7	F-box only protein 28 OS=Homo sapiens OX=9606 GN=FBXO28 PE=1 SV=1	2.17391	1	1	1	368	41.1	9.55	0	0.963	-0.0543923
Q96IG2	F-box/LRR-repeat protein 20 OS=Homo sapiens OX=9606 GN=FBXL20 PE=1 SV=2	2.52294	1	2	1	436	48.4	7.49	0	0.907	-0.140826
Q8N531	F-box/LRR-repeat protein 6 OS=Homo sapiens OX=9606 GN=FBXL6 PE=2 SV=1	1.2987	1	1	1	539	58.6	9.29	0	0.754	-0.407364
Q9BZK7	F-box-like/WD repeat-containing protein TBL1XR1 OS=Homo sapiens OX=9606 GN=TBL1XR1 PE=1 SV=1	25.6809	10	19	10	514	55.6	5.55	0	0.772	-0.373327
Q7Z6J6	FERM domain-containing protein 5 OS=Homo sapiens OX=9606 GN=FRMD5 PE=1 SV=1	5.78947	3	3	3	570	65	8.35	0	1.161	0.215368
Q96NE9	FERM domain-containing protein 6 OS=Homo sapiens OX=9606 GN=FRMD6 PE=1 SV=1	5.14469	3	3	3	622	72	7.46	0	0.936	-0.0954196
Q9BZ67	FERM domain-containing protein 8 OS=Homo sapiens OX=9606 GN=FRMD8 PE=1 SV=1	9.69828	4	5	4	464	51.2	6.23	0	0.928	-0.107803
O94887	FERM, ARHGEF and pleckstrin domain-containing protein 2 OS=Homo sapiens OX=9606 GN=FARP2 PE=1 SV=3	0.759013	1	1	1	1054	119.8	8.79	0	0.838	-0.254978
Q9BQL6	Fermitin family homolog 1 OS=Homo sapiens OX=9606 GN=FERMT1 PE=1 SV=1	14.1802	7	8	7	677	77.4	6.28	0	0.831	-0.26708
P02794	Ferritin heavy chain OS=Homo sapiens OX=9606 GN=FTH1 PE=1 SV=2	14.7541	3	6	3	183	21.2	5.55	0	1.265	0.339137
P02792	Ferritin light chain OS=Homo sapiens OX=9606 GN=FTL PE=1 SV=2	12.5714	2	2	2	175	20	5.78	0	1.506	0.590722
P22830	Ferrochelatase, mitochondrial OS=Homo sapiens OX=9606 GN=FECH PE=1 SV=2	16.5485	6	7	6	423	47.8	8.73	0	1.142	0.191563
Q9NVK5	FGFR1 oncogene partner 2 OS=Homo sapiens OX=9606 GN=FGFR1OP2 PE=1 SV=1	8.3004	2	3	2	253	29.4	6	0	1.04	0.0565835
P35556	Fibrillin-2 OS=Homo sapiens OX=9606 GN=FBN2 PE=1 SV=3	6.76511	17	20	17	2912	314.6	4.86	0	1.177	0.235114
Q8WU20	Fibroblast growth factor receptor substrate 2 OS=Homo sapiens OX=9606 GN=FRS2 PE=1 SV=4	1.9685	1	1	1	508	57	5.96	0	1.172	0.228973
Q14512	Fibroblast growth factor-binding protein 1 OS=Homo sapiens OX=9606 GN=FGFBP1 PE=1 SV=1	34.6154	7	25	7	234	26.2	9.1	0	0.569	-0.813499
P02751	Fibronectin OS=Homo sapiens OX=9606 GN=FN1 PE=1 SV=4	34.4929	66	263	66	2386	262.5	5.71	0	2.74	1.45418
Q53EP0	Fibronectin type III domain-containing protein 3B OS=Homo sapiens OX=9606 GN=FNDC3B PE=1 SV=2	17.7741	16	27	16	1204	132.8	5.95	0	1.307	0.386259
Q9Y2H6	Fibronectin type-III domain-containing protein 3A OS=Homo sapiens OX=9606 GN=FNDC3A PE=1 SV=4	13.2721	14	15	14	1198	131.8	6.71	0	1.101	0.138814
Q5CZC0	Fibrous sheath-interacting protein 2 OS=Homo sapiens OX=9606 GN=FSIP2 PE=2 SV=4	0.101346	1	1	1	6907	780.1	6.71	0	0.782	-0.354759
Q4L180	Filamin A-interacting protein 1-like OS=Homo sapiens OX=9606 GN=FILIP1L PE=1 SV=2	7.04846	8	12	8	1135	130.3	6.57	0	1.129	0.175045
P21333	Filamin-A OS=Homo sapiens OX=9606 GN=FLNA PE=1 SV=4	50.8878	117	458	101	2647	280.6	6.06	5	0.828	-0.272297
O75369	Filamin-B OS=Homo sapiens OX=9606 GN=FLNB PE=1 SV=2	54.6887	120	664	105	2602	278	5.73	15	0.92	-0.120294
Q8WUP2	Filamin-binding LIM protein 1 OS=Homo sapiens OX=9606 GN=FBLIM1 PE=1 SV=2	4.82574	1	1	1	373	40.6	6.02	0	0.885	-0.176251
Q14315	Filamin-C OS=Homo sapiens OX=9606 GN=FLNC PE=1 SV=3	6.01835	18	62	0	2725	290.8	5.97	1	1.222	0.289244
Q5T1M5	FK506-binding protein 15 OS=Homo sapiens OX=9606 GN=FKBP15 PE=1 SV=2	2.70714	3	4	3	1219	133.5	5.2	0	0.708	-0.498179
P39748	Flap endonuclease 1 OS=Homo sapiens OX=9606 GN=FEN1 PE=1 SV=1	17.1053	8	14	8	380	42.6	8.62	0	1.057	0.0799754
P30043	Flavin reductase (NADPH) OS=Homo sapiens OX=9606 GN=BLVRB PE=1 SV=3	8.25243	2	3	2	206	22.1	7.65	0	0.655	-0.610433
O75955	Flotillin-1 OS=Homo sapiens OX=9606 GN=FLOT1 PE=1 SV=3	26.4637	9	13	9	427	47.3	7.49	0	0.815	-0.295128
Q14254	Flotillin-2 OS=Homo sapiens OX=9606 GN=FLOT2 PE=1 SV=2	19.6262	8	17	8	428	47	5.25	0	0.875	-0.192645
P19883	Follistatin OS=Homo sapiens OX=9606 GN=FST PE=1 SV=2	14.2442	4	5	4	344	38	5.67	0	1.371	0.455229
Q12841	Follistatin-related protein 1 OS=Homo sapiens OX=9606 GN=FSTL1 PE=1 SV=1	7.14286	2	2	2	308	35	5.52	0	1.52	0.604071
P85037	Forkhead box protein K1 OS=Homo sapiens OX=9606 GN=FOXK1 PE=1 SV=1	4.2292	4	5	4	733	75.4	9.32	0	1.053	0.0745054
Q01167	Forkhead box protein K2 OS=Homo sapiens OX=9606 GN=FOXK2 PE=1 SV=3	4.39394	1	1	1	660	69	9.54	0	0.81	-0.304006
Q8N3X1	Formin-binding protein 4 OS=Homo sapiens OX=9606 GN=FNBP4 PE=1 SV=3	5.70305	6	6	6	1017	110.2	4.74	0	0.857	-0.222633
Q96PY5	Formin-like protein 2 OS=Homo sapiens OX=9606 GN=FMNL2 PE=1 SV=3	4.32781	5	7	5	1086	123.2	7.4	0	0.824	-0.279284
Q8NBK3	Formylglycine-generating enzyme OS=Homo sapiens OX=9606 GN=SUMF1 PE=1 SV=3	8.02139	3	3	3	374	40.5	6.65	0	1.074	0.102994
P15407	Fos-related antigen 1 OS=Homo sapiens OX=9606 GN=FOSL1 PE=1 SV=1	9.9631	2	3	2	271	29.4	8.02	0	0.987	-0.018878
P15408	Fos-related antigen 2 OS=Homo sapiens OX=9606 GN=FOSL2 PE=1 SV=1	16.8712	5	7	5	326	35.2	7.49	0	0.818	-0.289827
Q13642	Four and a half LIM domains protein 1 OS=Homo sapiens OX=9606 GN=FHL1 PE=1 SV=4	7.12074	2	5	2	323	36.2	8.97	0	0.623	-0.682696
Q14192	Four and a half LIM domains protein 2 OS=Homo sapiens OX=9606 GN=FHL2 PE=1 SV=3	39.4265	11	18	11	279	32.2	7.55	0	1.009	0.0129262
P51114	Fragile X mental retardation syndrome-related protein 1 OS=Homo sapiens OX=9606 GN=FXR1 PE=1 SV=3	17.3913	10	19	8	621	69.7	6.15	1	0.934	-0.0985055
P51116	Fragile X mental retardation syndrome-related protein 2 OS=Homo sapiens OX=9606 GN=FXR2 PE=1 SV=2	12.1842	7	12	5	673	74.2	6.23	0	0.899	-0.153607
Q16595	Frataxin, mitochondrial OS=Homo sapiens OX=9606 GN=FXN PE=1 SV=2	25.7143	5	7	5	210	23.1	8.69	0	0.933	-0.100051
O60353	Frizzled-6 OS=Homo sapiens OX=9606 GN=FZD6 PE=1 SV=2	12.8895	9	9	9	706	79.2	7.96	0	0.832	-0.265345
Q9NQ88	Fructose-2,6-bisphosphatase TIGAR OS=Homo sapiens OX=9606 GN=TIGAR PE=1 SV=1	10	2	2	2	270	30	7.69	0	0.839	-0.253257
P04075	Fructose-bisphosphate aldolase A OS=Homo sapiens OX=9606 GN=ALDOA PE=1 SV=2	48.0769	19	65	16	364	39.4	8.09	3	0.679	-0.558517
P09972	Fructose-bisphosphate aldolase C OS=Homo sapiens OX=9606 GN=ALDOC PE=1 SV=2	13.1868	6	23	3	364	39.4	6.87	0	0.76	-0.395929
P07954	Fumarate hydratase, mitochondrial OS=Homo sapiens OX=9606 GN=FH PE=1 SV=3	35.2941	16	54	16	510	54.6	8.76	0	0.818	-0.289827
Q96GK7	Fumarylacetoacetate hydrolase domain-containing protein 2A OS=Homo sapiens OX=9606 GN=FAHD2A PE=1 SV=1	16.242	5	8	5	314	34.6	8.24	0	0.957	-0.0634092
Q96M96	FYVE, RhoGEF and PH domain-containing protein 4 OS=Homo sapiens OX=9606 GN=FGD4 PE=1 SV=2	4.56919	3	3	3	766	86.6	6.13	0	0.776	-0.365871
Q9BRR8	G patch domain-containing protein 1 OS=Homo sapiens OX=9606 GN=GPATCH1 PE=1 SV=1	5.04834	3	3	3	931	103.3	7.05	0	0.928	-0.107803
Q5T3I0	G patch domain-containing protein 4 OS=Homo sapiens OX=9606 GN=GPATCH4 PE=1 SV=2	9.19283	4	5	4	446	50.4	9.63	0	0.816	-0.293359
Q9UKJ3	G patch domain-containing protein 8 OS=Homo sapiens OX=9606 GN=GPATCH8 PE=1 SV=2	3.19574	5	7	5	1502	164.1	8.66	0	0.857	-0.222633
P30279	G1/S-specific cyclin-D2 OS=Homo sapiens OX=9606 GN=CCND2 PE=1 SV=1	3.11419	1	1	1	289	33	5.19	0	1.871	0.90381
Q06546	GA-binding protein alpha chain OS=Homo sapiens OX=9606 GN=GABPA PE=1 SV=1	6.1674	3	6	3	454	51.3	4.97	0	0.994	-0.00868224
O94766	Galactosylgalactosylxylosylprotein 3-beta-glucuronosyltransferase 3 OS=Homo sapiens OX=9606 GN=B3GAT3 PE=1 SV=2	2.68657	1	1	1	335	37.1	8.27	0	0.94	-0.0892673
P09382	Galectin-1 OS=Homo sapiens OX=9606 GN=LGALS1 PE=1 SV=2	58.5185	8	126	8	135	14.7	5.5	0	1.412	0.49774
P17931	Galectin-3 OS=Homo sapiens OX=9606 GN=LGALS3 PE=1 SV=5	22.8	8	16	7	250	26.1	8.56	1	0.784	-0.351074
Q08380	Galectin-3-binding protein OS=Homo sapiens OX=9606 GN=LGALS3BP PE=1 SV=1	22.2222	12	32	12	585	65.3	5.27	0	1.373	0.457332
P47929	Galectin-7 OS=Homo sapiens OX=9606 GN=LGALS7 PE=1 SV=2	51.4706	7	111	7	136	15.1	7.62	0	0.272	-1.87832
O00214	Galectin-8 OS=Homo sapiens OX=9606 GN=LGALS8 PE=1 SV=4	5.67823	2	4	2	317	35.8	8.25	0	0.811	-0.302226
Q9UEY8	Gamma-adducin OS=Homo sapiens OX=9606 GN=ADD3 PE=1 SV=1	6.37394	3	3	3	706	79.1	6.32	0	0.746	-0.422752
O95166	Gamma-aminobutyric acid receptor-associated protein OS=Homo sapiens OX=9606 GN=GABARAP PE=1 SV=1	9.40171	1	1	1	117	13.9	8.79	0	0.87	-0.200913
P60520	Gamma-aminobutyric acid receptor-associated protein-like 2 OS=Homo sapiens OX=9606 GN=GABARAPL2 PE=1 SV=1	21.3675	2	2	2	117	13.7	8.1	0	0.935	-0.0969617
Q92820	Gamma-glutamyl hydrolase OS=Homo sapiens OX=9606 GN=GGH PE=1 SV=2	11.9497	4	7	4	318	35.9	7.11	0	0.654	-0.612637
O75223	Gamma-glutamylcyclotransferase OS=Homo sapiens OX=9606 GN=GGCT PE=1 SV=1	28.1915	5	8	5	188	21	5.14	0	0.717	-0.479955
P13284	Gamma-interferon-inducible lysosomal thiol reductase OS=Homo sapiens OX=9606 GN=IFI30 PE=1 SV=3	8	2	4	2	250	27.9	4.88	0	0.923	-0.115597
Q16666	Gamma-interferon-inducible protein 16 OS=Homo sapiens OX=9606 GN=IFI16 PE=1 SV=3	39.3631	29	83	29	785	88.2	9.28	0	1.06	0.0840643
Q99747	Gamma-soluble NSF attachment protein OS=Homo sapiens OX=9606 GN=NAPG PE=1 SV=1	16.6667	5	6	5	312	34.7	5.41	0	0.863	-0.212568
Q9NUQ3	Gamma-taxilin OS=Homo sapiens OX=9606 GN=TXLNG PE=1 SV=2	1.70455	1	1	1	528	60.5	7.52	0	0.807	-0.309359
Q96CW5	Gamma-tubulin complex component 3 OS=Homo sapiens OX=9606 GN=TUBGCP3 PE=1 SV=2	3.30761	2	2	2	907	103.5	8.12	0	0.832	-0.265345
P17900	Ganglioside GM2 activator OS=Homo sapiens OX=9606 GN=GM2A PE=1 SV=4	45.0777	7	43	7	193	20.8	5.31	0	1.069	0.0962619
Q8TB36	Ganglioside-induced differentiation-associated protein 1 OS=Homo sapiens OX=9606 GN=GDAP1 PE=1 SV=3	14.8045	5	11	5	358	41.3	8.34	0	1.045	0.0635029
Q9NXN4	Ganglioside-induced differentiation-associated protein 2 OS=Homo sapiens OX=9606 GN=GDAP2 PE=1 SV=1	3.21932	2	2	2	497	56.2	5.74	0	0.856	-0.224317
P17302	Gap junction alpha-1 protein OS=Homo sapiens OX=9606 GN=GJA1 PE=1 SV=2	3.9267	1	1	1	382	43	8.76	0	0.789	-0.341903
O75712	Gap junction beta-3 protein OS=Homo sapiens OX=9606 GN=GJB3 PE=1 SV=1	4.07407	1	3	1	270	30.8	8.59	0	0.811	-0.302226
O95377	Gap junction beta-5 protein OS=Homo sapiens OX=9606 GN=GJB5 PE=2 SV=2	2.5641	1	1	1	273	31.1	8.19	0	0.941	-0.0877334
Q9BYG8	Gasdermin-C OS=Homo sapiens OX=9606 GN=GSDMC PE=1 SV=3	4.13386	2	2	2	508	57.7	5.78	0	0.919	-0.121863
O60443	Gasdermin-E OS=Homo sapiens OX=9606 GN=GSDME PE=1 SV=2	8.87097	3	4	3	496	54.5	5.17	0	0.646	-0.630394
O95479	GDH/6PGL endoplasmic bifunctional protein OS=Homo sapiens OX=9606 GN=H6PD PE=1 SV=2	7.58534	6	6	6	791	88.8	7.3	0	0.883	-0.179515
Q9H488	GDP-fucose protein O-fucosyltransferase 1 OS=Homo sapiens OX=9606 GN=POFUT1 PE=1 SV=1	14.433	4	13	4	388	43.9	8.53	0	0.988	-0.0174171
Q9Y2G5	GDP-fucose protein O-fucosyltransferase 2 OS=Homo sapiens OX=9606 GN=POFUT2 PE=1 SV=3	3.9627	2	2	2	429	49.9	6.6	0	1.054	0.0758749
Q96A29	GDP-fucose transporter 1 OS=Homo sapiens OX=9606 GN=SLC35C1 PE=1 SV=1	6.31868	2	3	2	364	39.8	8.35	0	1.024	0.0342157
Q13630	GDP-L-fucose synthase OS=Homo sapiens OX=9606 GN=TSTA3 PE=1 SV=1	8.41121	2	3	2	321	35.9	6.6	0	0.84	-0.251539
Q2TAA5	GDP-Man:Man(3)GlcNAc(2)-PP-Dol alpha-1,2-mannosyltransferase OS=Homo sapiens OX=9606 GN=ALG11 PE=1 SV=2	4.47154	2	3	2	492	55.6	8.48	0	1.085	0.117695
P06396	Gelsolin OS=Homo sapiens OX=9606 GN=GSN PE=1 SV=1	16.624	15	27	15	782	85.6	6.28	0	0.915	-0.128156
P57678	Gem-associated protein 4 OS=Homo sapiens OX=9606 GN=GEMIN4 PE=1 SV=2	3.78072	4	4	4	1058	120	6.04	0	0.766	-0.384584
Q8TEQ6	Gem-associated protein 5 OS=Homo sapiens OX=9606 GN=GEMIN5 PE=1 SV=3	1.72414	3	4	3	1508	168.5	6.62	0	0.911	-0.134477
P19447	General transcription and DNA repair factor IIH helicase subunit XPB OS=Homo sapiens OX=9606 GN=ERCC3 PE=1 SV=1	12.0205	8	12	8	782	89.2	7.23	0	0.833	-0.263612
P18074	General transcription and DNA repair factor IIH helicase subunit XPD OS=Homo sapiens OX=9606 GN=ERCC2 PE=1 SV=1	8.81579	6	7	6	760	86.9	7.15	0	0.766	-0.384584
Q12789	General transcription factor 3C polypeptide 1 OS=Homo sapiens OX=9606 GN=GTF3C1 PE=1 SV=4	4.74158	11	17	11	2109	238.7	7.3	0	0.854	-0.227692
Q8WUA4	General transcription factor 3C polypeptide 2 OS=Homo sapiens OX=9606 GN=GTF3C2 PE=1 SV=2	1.64654	2	2	2	911	100.6	7.31	0	0.698	-0.518701
Q9Y5Q9	General transcription factor 3C polypeptide 3 OS=Homo sapiens OX=9606 GN=GTF3C3 PE=1 SV=1	5.07901	5	8	5	886	101.2	5.07	0	0.879	-0.186065
Q9UKN8	General transcription factor 3C polypeptide 4 OS=Homo sapiens OX=9606 GN=GTF3C4 PE=1 SV=2	4.37956	3	5	3	822	91.9	6.65	0	0.906	-0.142417
Q9Y5Q8	General transcription factor 3C polypeptide 5 OS=Homo sapiens OX=9606 GN=GTF3C5 PE=1 SV=2	9.05588	4	5	4	519	59.5	6.9	0	0.844	-0.244685
P29083	General transcription factor IIE subunit 1 OS=Homo sapiens OX=9606 GN=GTF2E1 PE=1 SV=2	4.7836	2	2	2	439	49.4	4.82	0	1.239	0.309176
P35269	General transcription factor IIF subunit 1 OS=Homo sapiens OX=9606 GN=GTF2F1 PE=1 SV=2	18.3752	8	11	8	517	58.2	7.49	0	1.282	0.358396
P13984	General transcription factor IIF subunit 2 OS=Homo sapiens OX=9606 GN=GTF2F2 PE=1 SV=2	17.2691	5	8	5	249	28.4	9.23	0	1.158	0.211635
P32780	General transcription factor IIH subunit 1 OS=Homo sapiens OX=9606 GN=GTF2H1 PE=1 SV=1	4.92701	3	5	3	548	62	8.66	0	0.848	-0.237864
Q13888	General transcription factor IIH subunit 2 OS=Homo sapiens OX=9606 GN=GTF2H2 PE=1 SV=1	10.1266	4	4	4	395	44.4	6.76	0	0.992	-0.011588
Q13889	General transcription factor IIH subunit 3 OS=Homo sapiens OX=9606 GN=GTF2H3 PE=1 SV=2	5.19481	2	5	2	308	34.4	7.02	0	0.849	-0.236164
Q92759	General transcription factor IIH subunit 4 OS=Homo sapiens OX=9606 GN=GTF2H4 PE=1 SV=1	7.57576	3	4	3	462	52.2	9.04	0	0.697	-0.520769
P78347	General transcription factor II-I OS=Homo sapiens OX=9606 GN=GTF2I PE=1 SV=2	36.4729	35	71	35	998	112.3	6.39	0	0.722	-0.469929
O60763	General vesicular transport factor p115 OS=Homo sapiens OX=9606 GN=USO1 PE=1 SV=2	19.6466	18	29	18	962	107.8	4.91	0	1.063	0.0881416
Q9NQX3	Gephyrin OS=Homo sapiens OX=9606 GN=GPHN PE=1 SV=1	1.3587	1	1	1	736	79.7	5.43	0	0.694	-0.526992
P53611	Geranylgeranyl transferase type-2 subunit beta OS=Homo sapiens OX=9606 GN=RABGGTB PE=1 SV=2	3.32326	1	1	1	331	36.9	5.03	0	0.824	-0.279284
O60318	Germinal-center associated nuclear protein OS=Homo sapiens OX=9606 GN=MCM3AP PE=1 SV=2	5.9596	8	10	8	1980	218.3	6.39	0	0.822	-0.28279
O60234	Glia maturation factor gamma OS=Homo sapiens OX=9606 GN=GMFG PE=1 SV=1	6.33803	1	1	1	142	16.8	5.26	0	0.743	-0.428566
P07093	Glia-derived nexin OS=Homo sapiens OX=9606 GN=SERPINE2 PE=1 SV=1	10.3015	4	4	4	398	44	9.29	0	1.271	0.345964
Q92990	Glomulin OS=Homo sapiens OX=9606 GN=GLMN PE=1 SV=2	1.85185	1	1	1	594	68.2	5.33	0	0.73	-0.454032
Q9Y692	Glucocorticoid modulatory element-binding protein 1 OS=Homo sapiens OX=9606 GN=GMEB1 PE=1 SV=2	1.57068	1	2	1	573	62.6	4.83	0	0.814	-0.296899
P04150	Glucocorticoid receptor OS=Homo sapiens OX=9606 GN=NR3C1 PE=1 SV=1	9.78121	6	7	6	777	85.6	6.38	0	0.74	-0.434403
Q96EK6	Glucosamine 6-phosphate N-acetyltransferase OS=Homo sapiens OX=9606 GN=GNPNAT1 PE=1 SV=1	8.15217	1	1	1	184	20.7	7.99	0	0.828	-0.272297
P46926	Glucosamine-6-phosphate isomerase 1 OS=Homo sapiens OX=9606 GN=GNPDA1 PE=1 SV=1	7.61246	2	3	1	289	32.6	6.92	0	0.768	-0.380822
Q8TDQ7	Glucosamine-6-phosphate isomerase 2 OS=Homo sapiens OX=9606 GN=GNPDA2 PE=1 SV=1	6.52174	2	3	1	276	31.1	6.95	1	0.989	-0.0159576
Q6PCE3	Glucose 1,6-bisphosphate synthase OS=Homo sapiens OX=9606 GN=PGM2L1 PE=1 SV=3	1.76849	1	2	1	622	70.4	7.15	0	1.36	0.443607
P11413	Glucose-6-phosphate 1-dehydrogenase OS=Homo sapiens OX=9606 GN=G6PD PE=1 SV=4	24.6602	14	23	14	515	59.2	6.84	0	0.669	-0.579922
Q8TED4	Glucose-6-phosphate exchanger SLC37A2 OS=Homo sapiens OX=9606 GN=SLC37A2 PE=2 SV=2	1.79641	1	1	1	501	54.4	6.81	0	0.986	-0.0203404
P06744	Glucose-6-phosphate isomerase OS=Homo sapiens OX=9606 GN=GPI PE=1 SV=4	30.6452	16	36	16	558	63.1	8.32	0	0.615	-0.701342
Q9NWU2	Glucose-induced degradation protein 8 homolog OS=Homo sapiens OX=9606 GN=GID8 PE=1 SV=1	19.7368	3	4	3	228	26.7	4.97	0	0.873	-0.195946
P14314	Glucosidase 2 subunit beta OS=Homo sapiens OX=9606 GN=PRKCSH PE=1 SV=2	40.5303	22	96	22	528	59.4	4.41	0	1.026	0.0370307
Q4G148	Glucoside xylosyltransferase 1 OS=Homo sapiens OX=9606 GN=GXYLT1 PE=1 SV=2	3.63636	1	1	1	440	50.5	8.65	0	1.057	0.0799754
P00367	Glutamate dehydrogenase 1, mitochondrial OS=Homo sapiens OX=9606 GN=GLUD1 PE=1 SV=2	40.5018	22	110	22	558	61.4	7.8	0	0.891	-0.166503
P48507	Glutamate--cysteine ligase regulatory subunit OS=Homo sapiens OX=9606 GN=GCLM PE=1 SV=1	8.39416	2	3	2	274	30.7	6.02	0	0.912	-0.132894
Q9BQ67	Glutamate-rich WD repeat-containing protein 1 OS=Homo sapiens OX=9606 GN=GRWD1 PE=1 SV=1	13.2287	4	6	4	446	49.4	4.92	0	1.023	0.0328061
O94925	Glutaminase kidney isoform, mitochondrial OS=Homo sapiens OX=9606 GN=GLS PE=1 SV=1	18.9836	11	41	11	669	73.4	7.77	0	1.12	0.163499
Q9UI32	Glutaminase liver isoform, mitochondrial OS=Homo sapiens OX=9606 GN=GLS2 PE=1 SV=2	1.16279	1	1	1	602	66.3	7.3	0	1.227	0.295135
A0A0B4J2D5	Glutamine amidotransferase-like class 1 domain-containing protein 3B, mitochondrial OS=Homo sapiens OX=9606 GN=GATD3B PE=1 SV=1	35.8209	7	24	7	268	28.1	8.27	0	0.765	-0.386468
Q2KHR3	Glutamine and serine-rich protein 1 OS=Homo sapiens OX=9606 GN=QSER1 PE=1 SV=3	1.67147	3	3	3	1735	189.9	7.08	0	0.795	-0.330973
P15104	Glutamine synthetase OS=Homo sapiens OX=9606 GN=GLUL PE=1 SV=4	4.28954	2	2	2	373	42	6.89	0	0.688	-0.53952
Q06210	Glutamine--fructose-6-phosphate aminotransferase [isomerizing] 1 OS=Homo sapiens OX=9606 GN=GFPT1 PE=1 SV=3	5.29328	4	4	4	699	78.8	7.11	0	0.674	-0.56918
Q2TAL8	Glutamine-rich protein 1 OS=Homo sapiens OX=9606 GN=QRICH1 PE=1 SV=1	3.73711	3	5	3	776	86.4	5.87	0	1.046	0.0648829
P47897	Glutamine--tRNA ligase OS=Homo sapiens OX=9606 GN=QARS PE=1 SV=1	19.871	14	19	14	775	87.7	7.15	0	0.886	-0.174621
Q9NXS2	Glutaminyl-peptide cyclotransferase-like protein OS=Homo sapiens OX=9606 GN=QPCTL PE=1 SV=2	2.87958	1	1	1	382	42.9	9.82	0	0.484	-1.04692
Q9H0R6	Glutamyl-tRNA(Gln) amidotransferase subunit A, mitochondrial OS=Homo sapiens OX=9606 GN=QRSL1 PE=1 SV=2	11.7424	5	7	5	528	57.4	5.68	0	0.921	-0.118727
O75879	Glutamyl-tRNA(Gln) amidotransferase subunit B, mitochondrial OS=Homo sapiens OX=9606 GN=GATB PE=1 SV=1	7.54039	5	6	5	557	61.8	8.63	0	0.827	-0.274041
O43716	Glutamyl-tRNA(Gln) amidotransferase subunit C, mitochondrial OS=Homo sapiens OX=9606 GN=GATC PE=1 SV=1	41.9118	4	5	4	136	15.1	5.05	0	0.967	-0.0484122
O76003	Glutaredoxin-3 OS=Homo sapiens OX=9606 GN=GLRX3 PE=1 SV=2	13.7313	4	7	4	335	37.4	5.39	0	0.644	-0.634867
Q86SX6	Glutaredoxin-related protein 5, mitochondrial OS=Homo sapiens OX=9606 GN=GLRX5 PE=1 SV=2	33.121	4	12	4	157	16.6	6.79	0	0.964	-0.0528949
Q92947	Glutaryl-CoA dehydrogenase, mitochondrial OS=Homo sapiens OX=9606 GN=GCDH PE=1 SV=1	19.863	8	10	8	438	48.1	8.06	0	0.839	-0.253257
Q9UJ14	Glutathione hydrolase 7 OS=Homo sapiens OX=9606 GN=GGT7 PE=1 SV=2	2.87009	1	1	1	662	70.4	5.1	0	0.931	-0.103147
P07203	Glutathione peroxidase 1 OS=Homo sapiens OX=9606 GN=GPX1 PE=1 SV=4	33.0049	7	15	7	203	22.1	6.55	0	0.962	-0.0558912
P00390	Glutathione reductase, mitochondrial OS=Homo sapiens OX=9606 GN=GSR PE=1 SV=2	7.66284	4	5	4	522	56.2	8.5	0	0.764	-0.388355
Q9Y2Q3	Glutathione S-transferase kappa 1 OS=Homo sapiens OX=9606 GN=GSTK1 PE=1 SV=3	43.3628	8	45	8	226	25.5	8.41	0	0.976	-0.0350469
O43813	Glutathione S-transferase LANCL1 OS=Homo sapiens OX=9606 GN=LANCL1 PE=1 SV=1	6.26566	3	4	3	399	45.3	7.75	0	0.795	-0.330973
P21266	Glutathione S-transferase Mu 3 OS=Homo sapiens OX=9606 GN=GSTM3 PE=1 SV=3	8	2	4	1	225	26.5	5.54	0	0.802	-0.318326
P46439	Glutathione S-transferase Mu 5 OS=Homo sapiens OX=9606 GN=GSTM5 PE=1 SV=3	7.33945	2	2	1	218	25.7	7.39	1	1.552	0.634129
P78417	Glutathione S-transferase omega-1 OS=Homo sapiens OX=9606 GN=GSTO1 PE=1 SV=2	19.917	5	8	5	241	27.5	6.6	0	0.652	-0.617056
P09211	Glutathione S-transferase P OS=Homo sapiens OX=9606 GN=GSTP1 PE=1 SV=2	52.381	9	41	9	210	23.3	5.64	0	0.719	-0.475936
P48637	Glutathione synthetase OS=Homo sapiens OX=9606 GN=GSS PE=1 SV=1	9.2827	4	7	4	474	52.4	5.92	0	0.999	-0.00144342
P04406	Glyceraldehyde-3-phosphate dehydrogenase OS=Homo sapiens OX=9606 GN=GAPDH PE=1 SV=3	55.2239	19	145	19	335	36	8.46	0	0.895	-0.16004
Q86UL3	Glycerol-3-phosphate acyltransferase 4 OS=Homo sapiens OX=9606 GN=GPAT4 PE=1 SV=1	4.82456	2	2	2	456	52	9.19	0	1.119	0.16221
P43304	Glycerol-3-phosphate dehydrogenase, mitochondrial OS=Homo sapiens OX=9606 GN=GPD2 PE=1 SV=3	32.4622	29	60	29	727	80.8	7.69	0	0.926	-0.110916
Q9NZC3	Glycerophosphodiester phosphodiesterase 1 OS=Homo sapiens OX=9606 GN=GDE1 PE=1 SV=1	2.71903	1	1	1	331	37.7	6.71	0	0.943	-0.0846703
P23434	Glycine cleavage system H protein, mitochondrial OS=Homo sapiens OX=9606 GN=GCSH PE=1 SV=2	17.341	2	4	2	173	18.9	4.88	0	0.985	-0.0218044
P41250	Glycine--tRNA ligase OS=Homo sapiens OX=9606 GN=GARS PE=1 SV=3	17.456	15	29	15	739	83.1	7.03	0	0.745	-0.424688
P13807	Glycogen [starch] synthase, muscle OS=Homo sapiens OX=9606 GN=GYS1 PE=1 SV=2	2.44233	2	2	2	737	83.7	6.18	0	1.186	0.246104
P11216	Glycogen phosphorylase, brain form OS=Homo sapiens OX=9606 GN=PYGB PE=1 SV=5	28.8256	26	49	22	843	96.6	6.86	5	0.914	-0.129734
P06737	Glycogen phosphorylase, liver form OS=Homo sapiens OX=9606 GN=PYGL PE=1 SV=4	28.0992	24	50	20	847	97.1	7.17	0	0.695	-0.524915
P49841	Glycogen synthase kinase-3 beta OS=Homo sapiens OX=9606 GN=GSK3B PE=1 SV=2	4.04762	1	2	1	420	46.7	8.78	0	0.906	-0.142417
P46976	Glycogenin-1 OS=Homo sapiens OX=9606 GN=GYG1 PE=1 SV=4	2.85714	1	1	1	350	39.4	5.53	0	0.745	-0.424688
Q9NZD2	Glycolipid transfer protein OS=Homo sapiens OX=9606 GN=GLTP PE=1 SV=3	4.30622	1	1	1	209	23.8	7.39	0	0.631	-0.664288
Q9NS00	Glycoprotein-N-acetylgalactosamine 3-beta-galactosyltransferase 1 OS=Homo sapiens OX=9606 GN=C1GALT1 PE=1 SV=1	6.61157	2	3	2	363	42.2	6.64	0	1.07	0.0976108
O75063	Glycosaminoglycan xylosylkinase OS=Homo sapiens OX=9606 GN=FAM20B PE=1 SV=1	2.20049	1	1	1	409	46.4	6.87	0	0.693	-0.529073
O43292	Glycosylphosphatidylinositol anchor attachment 1 protein OS=Homo sapiens OX=9606 GN=GPAA1 PE=1 SV=3	7.24638	4	6	4	621	67.6	8.06	0	1.034	0.0482362
Q68CQ7	Glycosyltransferase 8 domain-containing protein 1 OS=Homo sapiens OX=9606 GN=GLT8D1 PE=1 SV=2	7.27763	3	3	3	371	41.9	9.35	0	0.865	-0.209228
P30419	Glycylpeptide N-tetradecanoyltransferase 1 OS=Homo sapiens OX=9606 GN=NMT1 PE=1 SV=2	7.8629	3	3	3	496	56.8	7.8	0	0.75	-0.415037
Q9HC38	Glyoxalase domain-containing protein 4 OS=Homo sapiens OX=9606 GN=GLOD4 PE=1 SV=1	15.655	5	6	5	313	34.8	5.6	0	0.669	-0.579922
Q9UBQ7	Glyoxylate reductase/hydroxypyruvate reductase OS=Homo sapiens OX=9606 GN=GRHPR PE=1 SV=1	24.0854	5	12	5	328	35.6	7.39	0	0.912	-0.132894
P35052	Glypican-1 OS=Homo sapiens OX=9606 GN=GPC1 PE=1 SV=2	12.724	6	8	6	558	61.6	7.3	0	0.722	-0.469929
Q9Y625	Glypican-6 OS=Homo sapiens OX=9606 GN=GPC6 PE=1 SV=1	1.44144	1	1	1	555	62.7	5.41	0	1.214	0.279768
Q9P2T1	GMP reductase 2 OS=Homo sapiens OX=9606 GN=GMPR2 PE=1 SV=1	13.2184	4	6	4	348	37.8	7.23	0	0.812	-0.300448
P49915	GMP synthase [glutamine-hydrolyzing] OS=Homo sapiens OX=9606 GN=GMPS PE=1 SV=1	23.6652	17	28	17	693	76.7	6.87	0	1.229	0.297485
Q9NYZ1	Golgi apparatus membrane protein TVP23 homolog B OS=Homo sapiens OX=9606 GN=TVP23B PE=1 SV=2	4.39024	1	2	1	205	23.6	8.35	0	0.921	-0.118727
Q92896	Golgi apparatus protein 1 OS=Homo sapiens OX=9606 GN=GLG1 PE=1 SV=2	29.1773	37	63	37	1179	134.5	6.9	0	0.865	-0.209228
O00461	Golgi integral membrane protein 4 OS=Homo sapiens OX=9606 GN=GOLIM4 PE=1 SV=1	12.5	9	13	9	696	81.8	4.77	0	0.882	-0.181149
Q8NBJ4	Golgi membrane protein 1 OS=Homo sapiens OX=9606 GN=GOLM1 PE=1 SV=1	22.6933	11	17	11	401	45.3	4.97	0	1.07	0.0976108
P0CG08	Golgi pH regulator B OS=Homo sapiens OX=9606 GN=GPR89B PE=1 SV=1	2.63736	1	3	1	455	52.9	9.28	0	1.043	0.0607392
Q9H4A6	Golgi phosphoprotein 3 OS=Homo sapiens OX=9606 GN=GOLPH3 PE=1 SV=1	10.4027	2	6	2	298	33.8	6.44	0	0.895	-0.16004
Q9BQQ3	Golgi reassembly-stacking protein 1 OS=Homo sapiens OX=9606 GN=GORASP1 PE=1 SV=3	9.31818	5	9	4	440	46.5	4.5	0	1.163	0.217851
Q9H8Y8	Golgi reassembly-stacking protein 2 OS=Homo sapiens OX=9606 GN=GORASP2 PE=1 SV=3	26.7699	12	35	11	452	47.1	4.82	1	0.984	-0.0232698
Q9H3P7	Golgi resident protein GCP60 OS=Homo sapiens OX=9606 GN=ACBD3 PE=1 SV=4	20.4545	9	11	9	528	60.6	5.06	0	1.13	0.176323
O95249	Golgi SNAP receptor complex member 1 OS=Homo sapiens OX=9606 GN=GOSR1 PE=1 SV=1	16.8	5	10	5	250	28.6	9.42	0	0.97	-0.0439433
O14653	Golgi SNAP receptor complex member 2 OS=Homo sapiens OX=9606 GN=GOSR2 PE=1 SV=2	11.3208	3	3	3	212	24.8	8.06	0	1.167	0.222805
Q7L5D6	Golgi to ER traffic protein 4 homolog OS=Homo sapiens OX=9606 GN=GET4 PE=1 SV=1	2.44648	1	1	1	327	36.5	5.41	0	0.853	-0.229382
Q9HD26	Golgi-associated PDZ and coiled-coil motif-containing protein OS=Homo sapiens OX=9606 GN=GOPC PE=1 SV=1	25.974	12	15	12	462	50.5	5.92	0	1.068	0.0949116
Q92805	Golgin subfamily A member 1 OS=Homo sapiens OX=9606 GN=GOLGA1 PE=1 SV=3	5.3455	4	5	4	767	88.1	5.27	0	1.311	0.390668
Q08379	Golgin subfamily A member 2 OS=Homo sapiens OX=9606 GN=GOLGA2 PE=1 SV=3	16.3673	16	22	16	1002	113	5.02	0	1.005	0.0071955
Q08378	Golgin subfamily A member 3 OS=Homo sapiens OX=9606 GN=GOLGA3 PE=1 SV=2	5.34045	8	8	8	1498	167.3	5.44	0	0.948	-0.077041
Q13439	Golgin subfamily A member 4 OS=Homo sapiens OX=9606 GN=GOLGA4 PE=1 SV=1	15.9193	35	48	34	2230	261	5.39	1	1.003	0.00432161
Q8TBA6	Golgin subfamily A member 5 OS=Homo sapiens OX=9606 GN=GOLGA5 PE=1 SV=3	24.487	17	24	17	731	83	5.83	0	0.903	-0.147202
Q7Z5G4	Golgin subfamily A member 7 OS=Homo sapiens OX=9606 GN=GOLGA7 PE=1 SV=2	13.8686	2	3	2	137	15.8	7.05	0	0.877	-0.189351
Q14789	Golgin subfamily B member 1 OS=Homo sapiens OX=9606 GN=GOLGB1 PE=1 SV=2	28.3216	84	129	84	3259	375.8	5	0	0.988	-0.0174171
Q92538	Golgi-specific brefeldin A-resistance guanine nucleotide exchange factor 1 OS=Homo sapiens OX=9606 GN=GBF1 PE=1 SV=2	7.15438	12	15	12	1859	206.3	5.73	0	0.911	-0.134477
Q92917	G-patch domain and KOW motifs-containing protein OS=Homo sapiens OX=9606 GN=GPKOW PE=1 SV=2	4.20168	2	3	2	476	52.2	6.15	0	1.14	0.189034
Q5H8A4	GPI ethanolamine phosphate transferase 2 OS=Homo sapiens OX=9606 GN=PIGG PE=1 SV=1	5.49339	5	10	5	983	108.1	7.15	0	0.976	-0.0350469
Q8TEQ8	GPI ethanolamine phosphate transferase 3 OS=Homo sapiens OX=9606 GN=PIGO PE=1 SV=3	1.19376	1	1	1	1089	118.6	8.12	0	0.74	-0.434403
Q92521	GPI mannosyltransferase 3 OS=Homo sapiens OX=9606 GN=PIGB PE=1 SV=1	3.2491	2	3	1	554	65	9.29	0	0.898	-0.155213
Q96S52	GPI transamidase component PIG-S OS=Homo sapiens OX=9606 GN=PIGS PE=1 SV=3	6.84685	3	4	3	555	61.6	6.49	0	1.089	0.123004
Q969N2	GPI transamidase component PIG-T OS=Homo sapiens OX=9606 GN=PIGT PE=1 SV=1	13.8408	8	12	8	578	65.7	8.38	0	1.017	0.0243197
Q92643	GPI-anchor transamidase OS=Homo sapiens OX=9606 GN=PIGK PE=1 SV=2	14.6835	5	8	5	395	45.2	6.16	0	1.234	0.303342
Q6ISB3	Grainyhead-like protein 2 homolog OS=Homo sapiens OX=9606 GN=GRHL2 PE=1 SV=1	3.2	2	2	2	625	71.1	6.44	0	0.858	-0.22095
Q96HH9	GRAM domain-containing protein 2B OS=Homo sapiens OX=9606 GN=GRAMD2B PE=1 SV=1	3.7037	2	2	2	432	47.8	7.9	0	0.927	-0.109359
Q6IC98	GRAM domain-containing protein 4 OS=Homo sapiens OX=9606 GN=GRAMD4 PE=1 SV=1	1.90311	1	1	1	578	66.4	8.84	0	0.992	-0.011588
P16260	Graves disease carrier protein OS=Homo sapiens OX=9606 GN=SLC25A16 PE=1 SV=3	2.40964	1	1	1	332	36.2	9.85	0	1.069	0.0962619
O75420	GRB10-interacting GYF protein 1 OS=Homo sapiens OX=9606 GN=GIGYF1 PE=1 SV=2	0.869565	1	1	1	1035	114.5	5.39	0	0.887	-0.172994
Q6Y7W6	GRB10-interacting GYF protein 2 OS=Homo sapiens OX=9606 GN=GIGYF2 PE=1 SV=1	3.31024	4	8	3	1299	150	5.54	0	0.877	-0.189351
Q12849	G-rich sequence factor 1 OS=Homo sapiens OX=9606 GN=GRSF1 PE=1 SV=3	20.2083	9	24	9	480	53.1	6.19	0	0.782	-0.354759
Q96CN9	GRIP and coiled-coil domain-containing protein 1 OS=Homo sapiens OX=9606 GN=GCC1 PE=1 SV=1	2.06452	2	2	2	775	87.8	5.45	0	0.864	-0.210897
Q8IWJ2	GRIP and coiled-coil domain-containing protein 2 OS=Homo sapiens OX=9606 GN=GCC2 PE=1 SV=4	5.28504	10	11	10	1684	195.8	5.14	0	1.192	0.253384
Q9BZM1	Group XIIA secretory phospholipase A2 OS=Homo sapiens OX=9606 GN=PLA2G12A PE=1 SV=1	11.6402	2	2	2	189	21.1	7.24	0	0.778	-0.362158
Q8NCC3	Group XV phospholipase A2 OS=Homo sapiens OX=9606 GN=PLA2G15 PE=1 SV=2	14.3204	5	5	5	412	46.6	6.73	0	0.971	-0.0424568
Q8TAE8	Growth arrest and DNA damage-inducible proteins-interacting protein 1 OS=Homo sapiens OX=9606 GN=GADD45GIP1 PE=1 SV=1	27.4775	5	6	5	222	25.4	10.02	0	0.809	-0.305788
Q14393	Growth arrest-specific protein 6 OS=Homo sapiens OX=9606 GN=GAS6 PE=1 SV=3	1.47493	1	2	1	678	74.9	5.69	0	1.021	0.0299829
Q9H3K2	Growth hormone-inducible transmembrane protein OS=Homo sapiens OX=9606 GN=GHITM PE=1 SV=2	2.89855	1	3	1	345	37.2	9.94	0	0.824	-0.279284
Q9HAV7	GrpE protein homolog 1, mitochondrial OS=Homo sapiens OX=9606 GN=GRPEL1 PE=1 SV=2	43.318	10	29	10	217	24.3	8.12	0	0.827	-0.274041
Q9UIJ7	GTP:AMP phosphotransferase AK3, mitochondrial OS=Homo sapiens OX=9606 GN=AK3 PE=1 SV=4	56.3877	14	47	14	227	25.6	9.16	0	0.895	-0.16004
O75616	GTPase Era, mitochondrial OS=Homo sapiens OX=9606 GN=ERAL1 PE=1 SV=2	16.476	6	8	6	437	48.3	8.84	0	0.712	-0.490051
P01112	GTPase HRas OS=Homo sapiens OX=9606 GN=HRAS PE=1 SV=1	28.5714	5	11	1	189	21.3	5.31	1	1.004	0.00575927
P01116	GTPase KRas OS=Homo sapiens OX=9606 GN=KRAS PE=1 SV=1	17.4603	3	8	1	189	21.6	6.77	0	0.988	-0.0174171
P01111	GTPase NRas OS=Homo sapiens OX=9606 GN=NRAS PE=1 SV=1	28.5714	5	10	2	189	21.2	5.17	4	0.919	-0.121863
Q14C86	GTPase-activating protein and VPS9 domain-containing protein 1 OS=Homo sapiens OX=9606 GN=GAPVD1 PE=1 SV=2	1.89445	2	2	2	1478	164.9	5.22	0	1.049	0.0690147
P62826	GTP-binding nuclear protein Ran OS=Homo sapiens OX=9606 GN=RAN PE=1 SV=3	34.2593	7	30	7	216	24.4	7.49	0	0.648	-0.625934
A4D1E9	GTP-binding protein 10 OS=Homo sapiens OX=9606 GN=GTPBP10 PE=1 SV=1	9.04393	4	6	4	387	42.9	9.03	0	0.726	-0.461959
Q8N3Z3	GTP-binding protein 8 OS=Homo sapiens OX=9606 GN=GTPBP8 PE=2 SV=1	3.87324	1	1	1	284	32.1	9.42	0	1.015	0.0214797
Q15382	GTP-binding protein Rheb OS=Homo sapiens OX=9606 GN=RHEB PE=1 SV=1	18.4783	4	4	4	184	20.5	5.92	0	0.743	-0.428566
Q9NR31	GTP-binding protein SAR1a OS=Homo sapiens OX=9606 GN=SAR1A PE=1 SV=1	23.7374	5	14	2	198	22.4	6.68	4	1.042	0.0593553
Q9Y6B6	GTP-binding protein SAR1b OS=Homo sapiens OX=9606 GN=SAR1B PE=1 SV=1	25.2525	5	11	2	198	22.4	6.11	0	1.106	0.145351
P52735	Guanine nucleotide exchange factor VAV2 OS=Homo sapiens OX=9606 GN=VAV2 PE=1 SV=2	0.683371	1	1	1	878	101.2	7.08	0	0.684	-0.547932
P63096	Guanine nucleotide-binding protein G(i) subunit alpha-1 OS=Homo sapiens OX=9606 GN=GNAI1 PE=1 SV=2	33.0508	11	36	4	354	40.3	5.97	0	0.818	-0.289827
P04899	Guanine nucleotide-binding protein G(i) subunit alpha-2 OS=Homo sapiens OX=9606 GN=GNAI2 PE=1 SV=3	45.3521	14	49	7	355	40.4	5.54	9	0.941	-0.0877334
P50151	Guanine nucleotide-binding protein G(I)/G(S)/G(O) subunit gamma-10 OS=Homo sapiens OX=9606 GN=GNG10 PE=1 SV=1	22.0588	1	1	1	68	7.2	7.85	0	0.911	-0.134477
Q9UBI6	Guanine nucleotide-binding protein G(I)/G(S)/G(O) subunit gamma-12 OS=Homo sapiens OX=9606 GN=GNG12 PE=1 SV=3	76.3889	5	17	5	72	8	8.97	0	0.873	-0.195946
P63218	Guanine nucleotide-binding protein G(I)/G(S)/G(O) subunit gamma-5 OS=Homo sapiens OX=9606 GN=GNG5 PE=1 SV=3	73.5294	4	8	4	68	7.3	9.85	0	0.931	-0.103147
P62873	Guanine nucleotide-binding protein G(I)/G(S)/G(T) subunit beta-1 OS=Homo sapiens OX=9606 GN=GNB1 PE=1 SV=3	29.7059	9	42	6	340	37.4	6	3	0.885	-0.176251
P62879	Guanine nucleotide-binding protein G(I)/G(S)/G(T) subunit beta-2 OS=Homo sapiens OX=9606 GN=GNB2 PE=1 SV=3	24.4118	8	42	3	340	37.3	6	2	0.864	-0.210897
P08754	Guanine nucleotide-binding protein G(k) subunit alpha OS=Homo sapiens OX=9606 GN=GNAI3 PE=1 SV=3	34.4633	12	37	5	354	40.5	5.69	0	0.86	-0.217591
P50148	Guanine nucleotide-binding protein G(q) subunit alpha OS=Homo sapiens OX=9606 GN=GNAQ PE=1 SV=4	21.4485	7	17	6	359	42.1	5.68	0	0.927	-0.109359
Q5JWF2	Guanine nucleotide-binding protein G(s) subunit alpha isoforms XLas OS=Homo sapiens OX=9606 GN=GNAS PE=1 SV=2	10.4147	11	32	10	1037	111	5.03	0	0.936	-0.0954196
P29992	Guanine nucleotide-binding protein subunit alpha-11 OS=Homo sapiens OX=9606 GN=GNA11 PE=1 SV=2	21.4485	7	13	6	359	42.1	5.69	1	0.803	-0.316528
Q14344	Guanine nucleotide-binding protein subunit alpha-13 OS=Homo sapiens OX=9606 GN=GNA13 PE=1 SV=2	20.9549	7	18	6	377	44	8	0	0.887	-0.172994
P30679	Guanine nucleotide-binding protein subunit alpha-15 OS=Homo sapiens OX=9606 GN=GNA15 PE=1 SV=2	10.9626	4	6	4	374	43.5	8.51	0	0.952	-0.0709665
Q9HAV0	Guanine nucleotide-binding protein subunit beta-4 OS=Homo sapiens OX=9606 GN=GNB4 PE=1 SV=3	20.5882	7	30	2	340	37.5	6	0	0.961	-0.0573917
Q9BVP2	Guanine nucleotide-binding protein-like 3 OS=Homo sapiens OX=9606 GN=GNL3 PE=1 SV=2	30.0546	17	40	16	549	62	9.16	1	0.815	-0.295128
Q9NVN8	Guanine nucleotide-binding protein-like 3-like protein OS=Homo sapiens OX=9606 GN=GNL3L PE=1 SV=1	5.15464	3	4	2	582	65.5	8.44	0	0.924	-0.114035
Q16774	Guanylate kinase OS=Homo sapiens OX=9606 GN=GUK1 PE=1 SV=2	9.64467	3	3	3	197	21.7	6.55	0	1.035	0.0496308
P32455	Guanylate-binding protein 1 OS=Homo sapiens OX=9606 GN=GBP1 PE=1 SV=2	4.39189	3	3	3	592	67.9	6.32	0	0.857	-0.222633
P51798	H(+)/Cl(-) exchange transporter 7 OS=Homo sapiens OX=9606 GN=CLCN7 PE=1 SV=2	7.57764	6	6	6	805	88.6	8.43	0	1.016	0.0229004
Q9NY12	H/ACA ribonucleoprotein complex subunit 1 OS=Homo sapiens OX=9606 GN=GAR1 PE=1 SV=1	25.3456	7	15	7	217	22.3	10.92	0	0.981	-0.027675
Q9NX24	H/ACA ribonucleoprotein complex subunit 2 OS=Homo sapiens OX=9606 GN=NHP2 PE=1 SV=1	42.4837	5	10	5	153	17.2	8.22	0	0.867	-0.205896
Q9NPE3	H/ACA ribonucleoprotein complex subunit 3 OS=Homo sapiens OX=9606 GN=NOP10 PE=1 SV=1	45.3125	2	5	2	64	7.7	9.99	0	0.841	-0.249822
O60832	H/ACA ribonucleoprotein complex subunit DKC1 OS=Homo sapiens OX=9606 GN=DKC1 PE=1 SV=3	40.4669	23	55	23	514	57.6	9.42	0	0.904	-0.145605
Q9BXW7	Haloacid dehalogenase-like hydrolase domain-containing 5 OS=Homo sapiens OX=9606 GN=HDHD5 PE=1 SV=1	12.0567	4	7	4	423	46.3	8.13	0	0.805	-0.312939
Q9H0R4	Haloacid dehalogenase-like hydrolase domain-containing protein 2 OS=Homo sapiens OX=9606 GN=HDHD2 PE=1 SV=1	6.17761	2	2	2	259	28.5	6.24	0	0.896	-0.158429
Q9BSH5	Haloacid dehalogenase-like hydrolase domain-containing protein 3 OS=Homo sapiens OX=9606 GN=HDHD3 PE=1 SV=1	16.7331	4	5	4	251	28	6.71	0	0.868	-0.204233
Q9BT25	HAUS augmin-like complex subunit 8 OS=Homo sapiens OX=9606 GN=HAUS8 PE=1 SV=3	3.90244	1	2	1	410	44.8	7.06	0	0.662	-0.595097
Q9Y450	HBS1-like protein OS=Homo sapiens OX=9606 GN=HBS1L PE=1 SV=1	1.60819	1	1	1	684	75.4	6.61	0	0.885	-0.176251
O00165	HCLS1-associated protein X-1 OS=Homo sapiens OX=9606 GN=HAX1 PE=1 SV=2	7.8853	2	2	2	279	31.6	4.92	0	0.852	-0.231075
Q9H583	HEAT repeat-containing protein 1 OS=Homo sapiens OX=9606 GN=HEATR1 PE=1 SV=3	10.9142	23	35	23	2144	242.2	6.54	0	0.799	-0.323733
Q7Z4Q2	HEAT repeat-containing protein 3 OS=Homo sapiens OX=9606 GN=HEATR3 PE=1 SV=2	5.73529	4	4	4	680	74.5	5.11	0	0.97	-0.0439433
P48723	Heat shock 70 kDa protein 13 OS=Homo sapiens OX=9606 GN=HSPA13 PE=1 SV=1	2.12314	1	1	1	471	51.9	5.76	0	1.097	0.133564
Q0VDF9	Heat shock 70 kDa protein 14 OS=Homo sapiens OX=9606 GN=HSPA14 PE=1 SV=1	1.37525	1	1	1	509	54.8	5.59	0	0.738	-0.438307
P0DMV9	Heat shock 70 kDa protein 1B OS=Homo sapiens OX=9606 GN=HSPA1B PE=1 SV=1	38.3775	31	109	8	641	70	5.66	17	0.685	-0.545824
P34932	Heat shock 70 kDa protein 4 OS=Homo sapiens OX=9606 GN=HSPA4 PE=1 SV=4	38.0952	32	69	31	840	94.3	5.19	1	0.76	-0.395929
O95757	Heat shock 70 kDa protein 4L OS=Homo sapiens OX=9606 GN=HSPA4L PE=1 SV=3	14.0644	12	15	11	839	94.5	5.88	0	0.709	-0.496142
P11142	Heat shock cognate 71 kDa protein OS=Homo sapiens OX=9606 GN=HSPA8 PE=1 SV=1	61.9195	42	257	25	646	70.9	5.52	13	0.791	-0.33825
Q00613	Heat shock factor protein 1 OS=Homo sapiens OX=9606 GN=HSF1 PE=1 SV=1	5.10397	3	3	3	529	57.2	5.19	0	1.414	0.499782
Q92598	Heat shock protein 105 kDa OS=Homo sapiens OX=9606 GN=HSPH1 PE=1 SV=1	25.8741	21	38	19	858	96.8	5.39	1	0.725	-0.463947
Q12931	Heat shock protein 75 kDa, mitochondrial OS=Homo sapiens OX=9606 GN=TRAP1 PE=1 SV=3	34.517	23	67	22	704	80.1	8.21	0	0.715	-0.483985
P04792	Heat shock protein beta-1 OS=Homo sapiens OX=9606 GN=HSPB1 PE=1 SV=2	59.0244	10	51	10	205	22.8	6.4	0	0.538	-0.894322
P07900	Heat shock protein HSP 90-alpha OS=Homo sapiens OX=9606 GN=HSP90AA1 PE=1 SV=5	43.8525	34	223	19	732	84.6	5.02	0	0.689	-0.537424
P08238	Heat shock protein HSP 90-beta OS=Homo sapiens OX=9606 GN=HSP90AB1 PE=1 SV=4	47.6519	35	224	18	724	83.2	5.03	17	0.626	-0.675765
P54652	Heat shock-related 70 kDa protein 2 OS=Homo sapiens OX=9606 GN=HSPA2 PE=1 SV=1	19.8748	16	76	1	639	70	5.74	0	0.671	-0.575615
Q9HCE1	Helicase MOV-10 OS=Homo sapiens OX=9606 GN=MOV10 PE=1 SV=2	6.87936	6	7	6	1003	113.6	8.82	0	0.772	-0.373327
Q6ZRS2	Helicase SRCAP OS=Homo sapiens OX=9606 GN=SRCAP PE=1 SV=3	1.05263	3	3	3	3230	343.3	5.96	0	0.923	-0.115597
Q9BYK8	Helicase with zinc finger domain 2 OS=Homo sapiens OX=9606 GN=HELZ2 PE=1 SV=6	1.057	3	3	3	2649	294.5	7.49	0	1.072	0.100305
P30519	Heme oxygenase 2 OS=Homo sapiens OX=9606 GN=HMOX2 PE=1 SV=2	27.5316	11	46	11	316	36	5.41	0	1.056	0.0786098
Q9NRV9	Heme-binding protein 1 OS=Homo sapiens OX=9606 GN=HEBP1 PE=1 SV=1	16.9312	3	6	3	189	21.1	5.8	0	0.796	-0.32916
P69905	Hemoglobin subunit alpha OS=Homo sapiens OX=9606 GN=HBA1 PE=1 SV=2	23.2394	4	18	4	142	15.2	8.68	0	0.782	-0.354759
P69891	Hemoglobin subunit gamma-1 OS=Homo sapiens OX=9606 GN=HBG1 PE=1 SV=2	17.0068	3	13	3	147	16.1	7.2	0	0.894	-0.161653
P08581	Hepatocyte growth factor receptor OS=Homo sapiens OX=9606 GN=MET PE=1 SV=4	8.27338	11	13	10	1390	155.4	7.33	0	0.787	-0.345564
O14964	Hepatocyte growth factor-regulated tyrosine kinase substrate OS=Homo sapiens OX=9606 GN=HGS PE=1 SV=1	6.43501	5	8	5	777	86.1	6.16	0	0.762	-0.392137
P51858	Hepatoma-derived growth factor OS=Homo sapiens OX=9606 GN=HDGF PE=1 SV=1	64.1667	18	53	17	240	26.8	4.73	1	1.637	0.711054
Q7Z4V5	Hepatoma-derived growth factor-related protein 2 OS=Homo sapiens OX=9606 GN=HDGFL2 PE=1 SV=1	20.4173	15	31	13	671	74.3	7.49	0	1.456	0.54201
Q9Y3E1	Hepatoma-derived growth factor-related protein 3 OS=Homo sapiens OX=9606 GN=HDGFL3 PE=1 SV=1	33.9901	7	16	6	203	22.6	7.99	0	1.085	0.117695
Q5SSJ5	Heterochromatin protein 1-binding protein 3 OS=Homo sapiens OX=9606 GN=HP1BP3 PE=1 SV=1	29.4756	18	39	18	553	61.2	9.67	0	0.848	-0.237864
Q99729	Heterogeneous nuclear ribonucleoprotein A/B OS=Homo sapiens OX=9606 GN=HNRNPAB PE=1 SV=2	27.4096	12	51	10	332	36.2	8.21	0	0.801	-0.320126
Q13151	Heterogeneous nuclear ribonucleoprotein A0 OS=Homo sapiens OX=9606 GN=HNRNPA0 PE=1 SV=1	34.4262	8	31	7	305	30.8	9.29	0	0.973	-0.0394883
P09651	Heterogeneous nuclear ribonucleoprotein A1 OS=Homo sapiens OX=9606 GN=HNRNPA1 PE=1 SV=5	59.1398	18	136	7	372	38.7	9.13	12	0.945	-0.0816138
Q32P51	Heterogeneous nuclear ribonucleoprotein A1-like 2 OS=Homo sapiens OX=9606 GN=HNRNPA1L2 PE=2 SV=2	35.9375	12	99	1	320	34.2	9	0	0.672	-0.573467
P51991	Heterogeneous nuclear ribonucleoprotein A3 OS=Homo sapiens OX=9606 GN=HNRNPA3 PE=1 SV=2	33.5979	16	65	14	378	39.6	9.01	0	0.81	-0.304006
Q14103	Heterogeneous nuclear ribonucleoprotein D0 OS=Homo sapiens OX=9606 GN=HNRNPD PE=1 SV=1	37.1831	18	95	16	355	38.4	7.81	2	0.901	-0.150401
O14979	Heterogeneous nuclear ribonucleoprotein D-like OS=Homo sapiens OX=9606 GN=HNRNPDL PE=1 SV=3	32.1429	13	62	12	420	46.4	9.57	0	0.792	-0.336428
P52597	Heterogeneous nuclear ribonucleoprotein F OS=Homo sapiens OX=9606 GN=HNRNPF PE=1 SV=3	35.9036	12	65	10	415	45.6	5.58	0	1.045	0.0635029
P31943	Heterogeneous nuclear ribonucleoprotein H OS=Homo sapiens OX=9606 GN=HNRNPH1 PE=1 SV=4	35.6347	14	115	5	449	49.2	6.3	11	0.874	-0.194295
P55795	Heterogeneous nuclear ribonucleoprotein H2 OS=Homo sapiens OX=9606 GN=HNRNPH2 PE=1 SV=1	31.1804	13	67	5	449	49.2	6.3	0	1.026	0.0370307
P31942	Heterogeneous nuclear ribonucleoprotein H3 OS=Homo sapiens OX=9606 GN=HNRNPH3 PE=1 SV=2	32.3699	9	41	8	346	36.9	6.87	0	0.814	-0.296899
P61978	Heterogeneous nuclear ribonucleoprotein K OS=Homo sapiens OX=9606 GN=HNRNPK PE=1 SV=1	42.3326	20	155	20	463	50.9	5.54	0	0.927	-0.109359
P14866	Heterogeneous nuclear ribonucleoprotein L OS=Homo sapiens OX=9606 GN=HNRNPL PE=1 SV=2	46.3497	22	139	21	589	64.1	8.22	1	0.739	-0.436354
Q8WVV9	Heterogeneous nuclear ribonucleoprotein L-like OS=Homo sapiens OX=9606 GN=HNRNPLL PE=1 SV=1	19.5572	8	20	7	542	60	7.72	0	1.009	0.0129262
P52272	Heterogeneous nuclear ribonucleoprotein M OS=Homo sapiens OX=9606 GN=HNRNPM PE=1 SV=3	62.3288	47	251	47	730	77.5	8.7	0	0.776	-0.365871
O60506	Heterogeneous nuclear ribonucleoprotein Q OS=Homo sapiens OX=9606 GN=SYNCRIP PE=1 SV=2	45.1043	25	104	17	623	69.6	8.59	0	0.86	-0.217591
O43390	Heterogeneous nuclear ribonucleoprotein R OS=Homo sapiens OX=9606 GN=HNRNPR PE=1 SV=1	43.6019	28	113	20	633	70.9	8.13	9	0.691	-0.533242
Q00839	Heterogeneous nuclear ribonucleoprotein U OS=Homo sapiens OX=9606 GN=HNRNPU PE=1 SV=6	39.0303	39	249	39	825	90.5	6	0	0.897	-0.15682
Q9BUJ2	Heterogeneous nuclear ribonucleoprotein U-like protein 1 OS=Homo sapiens OX=9606 GN=HNRNPUL1 PE=1 SV=2	23.1308	21	48	21	856	95.7	6.92	0	1.062	0.0867838
Q1KMD3	Heterogeneous nuclear ribonucleoprotein U-like protein 2 OS=Homo sapiens OX=9606 GN=HNRNPUL2 PE=1 SV=1	36.8139	29	112	29	747	85.1	4.91	0	0.81	-0.304006
P22626	Heterogeneous nuclear ribonucleoproteins A2/B1 OS=Homo sapiens OX=9606 GN=HNRNPA2B1 PE=1 SV=2	59.7734	19	172	16	353	37.4	8.95	3	0.736	-0.442222
P07910	Heterogeneous nuclear ribonucleoproteins C1/C2 OS=Homo sapiens OX=9606 GN=HNRNPC PE=1 SV=4	48.0392	22	151	20	306	33.6	5.08	2	0.648	-0.625934
P19367	Hexokinase-1 OS=Homo sapiens OX=9606 GN=HK1 PE=1 SV=3	40.7852	40	131	37	917	102.4	6.8	3	0.851	-0.232769
P52789	Hexokinase-2 OS=Homo sapiens OX=9606 GN=HK2 PE=1 SV=2	22.4646	19	28	16	917	102.3	6.05	0	0.718	-0.477944
Q9Y241	HIG1 domain family member 1A, mitochondrial OS=Homo sapiens OX=9606 GN=HIGD1A PE=1 SV=1	8.60215	1	1	1	93	10.1	9.79	0	0.961	-0.0573917
P30825	High affinity cationic amino acid transporter 1 OS=Homo sapiens OX=9606 GN=SLC7A1 PE=1 SV=1	6.99523	5	8	5	629	67.6	5.43	0	0.787	-0.345564
Q15651	High mobility group nucleosome-binding domain-containing protein 3 OS=Homo sapiens OX=9606 GN=HMGN3 PE=1 SV=2	10.101	2	2	2	99	10.7	9.66	0	1.265	0.339137
O00479	High mobility group nucleosome-binding domain-containing protein 4 OS=Homo sapiens OX=9606 GN=HMGN4 PE=1 SV=3	17.7778	2	11	1	90	9.5	10.48	0	0.435	-1.20091
P82970	High mobility group nucleosome-binding domain-containing protein 5 OS=Homo sapiens OX=9606 GN=HMGN5 PE=1 SV=1	5.67376	1	1	1	282	31.5	4.55	0	0.929	-0.106249
Q9NP66	High mobility group protein 20A OS=Homo sapiens OX=9606 GN=HMG20A PE=1 SV=1	8.06916	3	4	3	347	40.1	6.49	0	0.809	-0.305788
P09429	High mobility group protein B1 OS=Homo sapiens OX=9606 GN=HMGB1 PE=1 SV=3	35.3488	11	36	8	215	24.9	5.74	0	1.142	0.191563
P26583	High mobility group protein B2 OS=Homo sapiens OX=9606 GN=HMGB2 PE=1 SV=2	24.4019	8	14	6	209	24	7.81	0	0.659	-0.60165
O15347	High mobility group protein B3 OS=Homo sapiens OX=9606 GN=HMGB3 PE=1 SV=4	36.5	10	27	8	200	23	8.37	2	1.727	0.788268
P17096	High mobility group protein HMG-I/HMG-Y OS=Homo sapiens OX=9606 GN=HMGA1 PE=1 SV=3	38.3178	7	41	7	107	11.7	10.32	0	0.736	-0.442222
P52926	High mobility group protein HMGI-C OS=Homo sapiens OX=9606 GN=HMGA2 PE=1 SV=1	41.2844	6	21	6	109	11.8	10.62	0	0.946	-0.0800879
P49773	Histidine triad nucleotide-binding protein 1 OS=Homo sapiens OX=9606 GN=HINT1 PE=1 SV=2	32.5397	3	3	3	126	13.8	6.95	0	0.619	-0.691989
Q9BX68	Histidine triad nucleotide-binding protein 2, mitochondrial OS=Homo sapiens OX=9606 GN=HINT2 PE=1 SV=1	29.4479	3	7	3	163	17.2	9.16	0	0.85	-0.234465
Q9NQE9	Histidine triad nucleotide-binding protein 3 OS=Homo sapiens OX=9606 GN=HINT3 PE=1 SV=1	15.9341	2	2	2	182	20.3	6.6	0	0.933	-0.100051
P12081	Histidine--tRNA ligase, cytoplasmic OS=Homo sapiens OX=9606 GN=HARS PE=1 SV=2	19.8428	11	16	6	509	57.4	5.88	5	0.829	-0.270556
Q92830	Histone acetyltransferase KAT2A OS=Homo sapiens OX=9606 GN=KAT2A PE=1 SV=3	2.15054	2	2	1	837	93.9	9.04	1	0.844	-0.244685
Q92831	Histone acetyltransferase KAT2B OS=Homo sapiens OX=9606 GN=KAT2B PE=1 SV=3	2.16346	2	2	1	832	93	9.01	0	0.592	-0.756331
Q8WYB5	Histone acetyltransferase KAT6B OS=Homo sapiens OX=9606 GN=KAT6B PE=1 SV=3	1.1095	2	3	1	2073	231.2	5.96	0	0.922	-0.117161
O95251	Histone acetyltransferase KAT7 OS=Homo sapiens OX=9606 GN=KAT7 PE=1 SV=1	7.85597	4	5	4	611	70.6	8.85	0	0.738	-0.438307
Q9H7Z6	Histone acetyltransferase KAT8 OS=Homo sapiens OX=9606 GN=KAT8 PE=1 SV=2	4.14847	2	2	2	458	52.4	8.27	0	0.804	-0.314733
O14929	Histone acetyltransferase type B catalytic subunit OS=Homo sapiens OX=9606 GN=HAT1 PE=1 SV=1	7.87589	3	6	3	419	49.5	5.69	0	0.946	-0.0800879
Q13547	Histone deacetylase 1 OS=Homo sapiens OX=9606 GN=HDAC1 PE=1 SV=1	28.4232	15	33	10	482	55.1	5.48	8	0.933	-0.100051
Q92769	Histone deacetylase 2 OS=Homo sapiens OX=9606 GN=HDAC2 PE=1 SV=2	29.3033	13	30	8	488	55.3	5.91	0	0.828	-0.272297
O15379	Histone deacetylase 3 OS=Homo sapiens OX=9606 GN=HDAC3 PE=1 SV=2	4.43925	2	4	1	428	48.8	5.16	0	0.854	-0.227692
Q8WUI4	Histone deacetylase 7 OS=Homo sapiens OX=9606 GN=HDAC7 PE=1 SV=2	1.05042	1	2	1	952	102.9	7.58	0	0.875	-0.192645
Q9H0E3	Histone deacetylase complex subunit SAP130 OS=Homo sapiens OX=9606 GN=SAP130 PE=1 SV=1	2.19466	2	6	2	1048	110.3	9.83	0	0.814	-0.296899
O00422	Histone deacetylase complex subunit SAP18 OS=Homo sapiens OX=9606 GN=SAP18 PE=1 SV=1	54.2484	10	23	10	153	17.6	9.35	0	0.767	-0.382702
P07305	Histone H1.0 OS=Homo sapiens OX=9606 GN=H1F0 PE=1 SV=3	35.567	9	20	9	194	20.8	10.84	0	0.506	-0.982791
Q02539	Histone H1.1 OS=Homo sapiens OX=9606 GN=HIST1H1A PE=1 SV=3	32.093	8	43	4	215	21.8	10.99	0	0.407	-1.2969
P16403	Histone H1.2 OS=Homo sapiens OX=9606 GN=HIST1H1C PE=1 SV=2	43.662	15	111	5	213	21.4	10.93	0	0.562	-0.831358
P16402	Histone H1.3 OS=Homo sapiens OX=9606 GN=HIST1H1D PE=1 SV=2	52.0362	18	107	9	221	22.3	11.02	9	0.375	-1.41504
P10412	Histone H1.4 OS=Homo sapiens OX=9606 GN=HIST1H1E PE=1 SV=2	42.9224	16	118	5	219	21.9	11.03	2	0.808	-0.307573
P16401	Histone H1.5 OS=Homo sapiens OX=9606 GN=HIST1H1B PE=1 SV=3	40.708	15	111	10	226	22.6	10.92	1	0.476	-1.07097
Q92522	Histone H1x OS=Homo sapiens OX=9606 GN=H1FX PE=1 SV=1	48.3568	14	36	14	213	22.5	10.76	0	0.512	-0.965784
P20671	Histone H2A type 1-D OS=Homo sapiens OX=9606 GN=HIST1H2AD PE=1 SV=2	40.7692	7	76	2	130	14.1	10.9	0	0.583	-0.778432
Q8IUE6	Histone H2A type 2-B OS=Homo sapiens OX=9606 GN=HIST2H2AB PE=1 SV=3	47.6923	7	59	2	130	14	10.89	0	0.57	-0.810966
Q16777	Histone H2A type 2-C OS=Homo sapiens OX=9606 GN=HIST2H2AC PE=1 SV=4	45.7364	8	78	1	129	14	10.9	4	0.505	-0.985645
Q71UI9	Histone H2A.V OS=Homo sapiens OX=9606 GN=H2AFV PE=1 SV=3	20.3125	3	39	1	128	13.5	10.58	0	0.32	-1.64386
P16104	Histone H2AX OS=Homo sapiens OX=9606 GN=H2AFX PE=1 SV=2	49.6503	9	70	5	143	15.1	10.74	4	0.475	-1.074
Q8N257	Histone H2B type 3-B OS=Homo sapiens OX=9606 GN=HIST3H2BB PE=1 SV=3	58.7302	10	174	1	126	13.9	10.32	1	0.623	-0.682696
Q16695	Histone H3.1t OS=Homo sapiens OX=9606 GN=HIST3H3 PE=1 SV=3	29.4118	6	85	2	136	15.5	11.12	0	0.314	-1.67116
P84243	Histone H3.3 OS=Homo sapiens OX=9606 GN=H3F3A PE=1 SV=2	29.4118	6	78	2	136	15.3	11.27	4	0.538	-0.894322
P62805	Histone H4 OS=Homo sapiens OX=9606 GN=HIST1H4A PE=1 SV=2	53.3981	8	289	8	103	11.4	11.36	0	0.51	-0.971431
Q9UPP1	Histone lysine demethylase PHF8 OS=Homo sapiens OX=9606 GN=PHF8 PE=1 SV=3	3.58491	3	4	2	1060	117.8	8.72	0	0.793	-0.334607
Q86X55	Histone-arginine methyltransferase CARM1 OS=Homo sapiens OX=9606 GN=CARM1 PE=1 SV=3	1.48026	1	1	1	608	65.8	6.73	0	1.047	0.0662614
Q09028	Histone-binding protein RBBP4 OS=Homo sapiens OX=9606 GN=RBBP4 PE=1 SV=3	24.2353	10	38	4	425	47.6	4.89	0	0.871	-0.199255
Q16576	Histone-binding protein RBBP7 OS=Homo sapiens OX=9606 GN=RBBP7 PE=1 SV=1	24	10	32	4	425	47.8	5.05	7	0.816	-0.293359
Q03164	Histone-lysine N-methyltransferase 2A OS=Homo sapiens OX=9606 GN=KMT2A PE=1 SV=5	2.04082	8	11	8	3969	431.5	9.09	0	0.755	-0.405451
Q9UMN6	Histone-lysine N-methyltransferase 2B OS=Homo sapiens OX=9606 GN=KMT2B PE=1 SV=1	0.736648	2	2	2	2715	293.3	8.22	0	0.808	-0.307573
Q8NEZ4	Histone-lysine N-methyltransferase 2C OS=Homo sapiens OX=9606 GN=KMT2C PE=1 SV=3	0.203625	1	1	1	4911	541	6.49	0	1.113	0.154454
O14686	Histone-lysine N-methyltransferase 2D OS=Homo sapiens OX=9606 GN=KMT2D PE=1 SV=2	0.55987	3	5	3	5537	593	5.58	0	0.887	-0.172994
Q9H9B1	Histone-lysine N-methyltransferase EHMT1 OS=Homo sapiens OX=9606 GN=EHMT1 PE=1 SV=4	2.69646	3	4	3	1298	141.4	5.76	0	0.723	-0.467932
Q96KQ7	Histone-lysine N-methyltransferase EHMT2 OS=Homo sapiens OX=9606 GN=EHMT2 PE=1 SV=3	4.87603	6	7	6	1210	132.3	5.45	0	0.811	-0.302226
O96028	Histone-lysine N-methyltransferase NSD2 OS=Homo sapiens OX=9606 GN=NSD2 PE=1 SV=1	2.1978	3	3	2	1365	152.2	8.69	0	0.76	-0.395929
Q9BZ95	Histone-lysine N-methyltransferase NSD3 OS=Homo sapiens OX=9606 GN=NSD3 PE=1 SV=1	1.87891	3	4	2	1437	161.5	8.21	1	0.854	-0.227692
O15047	Histone-lysine N-methyltransferase SETD1A OS=Homo sapiens OX=9606 GN=SETD1A PE=1 SV=3	1.23023	2	2	2	1707	185.9	5.14	0	0.79	-0.340075
Q9BYW2	Histone-lysine N-methyltransferase SETD2 OS=Homo sapiens OX=9606 GN=SETD2 PE=1 SV=3	3.70515	9	10	9	2564	287.4	6.14	0	0.873	-0.195946
Q8WTS6	Histone-lysine N-methyltransferase SETD7 OS=Homo sapiens OX=9606 GN=SETD7 PE=1 SV=1	2.18579	1	1	1	366	40.7	4.63	0	0.934	-0.0985055
Q15047	Histone-lysine N-methyltransferase SETDB1 OS=Homo sapiens OX=9606 GN=SETDB1 PE=1 SV=1	2.94345	4	4	4	1291	143.1	6.02	0	0.819	-0.288065
Q8TEK3	Histone-lysine N-methyltransferase, H3 lysine-79 specific OS=Homo sapiens OX=9606 GN=DOT1L PE=1 SV=3	0.780742	1	1	1	1537	164.8	9.19	0	0.838	-0.254978
O43719	HIV Tat-specific factor 1 OS=Homo sapiens OX=9606 GN=HTATSF1 PE=1 SV=1	21.3245	18	26	18	755	85.8	4.4	0	0.975	-0.0365259
P01892	HLA class I histocompatibility antigen, A-2 alpha chain OS=Homo sapiens OX=9606 GN=HLA-A PE=1 SV=1	27.3973	8	18	1	365	40.9	6.99	2	1.149	0.200379
[truncated: 3,000 more rows]

## Sheet: ∆GALNT2_Proteome
Accession	Description	Coverage [%]	# Peptides	# PSMs	# Unique Peptides	# AAs	MW [kDa]	calc. pI	# Razor Peptides	Abundance Ratios	log2AbnRatio
Q9C0C9	(E3-independent) E2 ubiquitin-conjugating enzyme OS=Homo sapiens OX=9606 GN=UBE2O PE=1 SV=3	0.851393	1	1	1	1292	141.2	5.12	0	0.882	-0.181149
O14874	[3-methyl-2-oxobutanoate dehydrogenase [lipoamide]] kinase, mitochondrial OS=Homo sapiens OX=9606 GN=BCKDK PE=1 SV=2	15.0485	5	7	5	412	46.3	8.82	0	1.134	0.181421
Q8TDZ2	[F-actin]-monooxygenase MICAL1 OS=Homo sapiens OX=9606 GN=MICAL1 PE=1 SV=2	0.937207	1	1	1	1067	117.8	6.4	0	1.193	0.254594
O94851	[F-actin]-monooxygenase MICAL2 OS=Homo sapiens OX=9606 GN=MICAL2 PE=1 SV=1	17.7046	17	21	17	1124	126.6	8.65	0	0.821	-0.284546
Q7RTP6	[F-actin]-monooxygenase MICAL3 OS=Homo sapiens OX=9606 GN=MICAL3 PE=1 SV=2	1.7982	3	3	3	2002	224.2	5.55	0	1.19	0.250962
Q15118	[Pyruvate dehydrogenase (acetyl-transferring)] kinase isozyme 1, mitochondrial OS=Homo sapiens OX=9606 GN=PDK1 PE=1 SV=1	8.02752	3	3	3	436	49.2	8.81	0	1.058	0.0813396
Q15120	[Pyruvate dehydrogenase (acetyl-transferring)] kinase isozyme 3, mitochondrial OS=Homo sapiens OX=9606 GN=PDK3 PE=1 SV=1	12.8079	5	6	5	406	46.9	8.37	0	1.209	0.273814
Q9P0J1	[Pyruvate dehydrogenase [acetyl-transferring]]-phosphatase 1, mitochondrial OS=Homo sapiens OX=9606 GN=PDP1 PE=1 SV=3	28.4916	12	16	12	537	61	6.67	0	1.05	0.0703893
Q04446	1,4-alpha-glucan-branching enzyme OS=Homo sapiens OX=9606 GN=GBE1 PE=1 SV=3	2.849	2	2	2	702	80.4	6.32	0	1.105	0.144046
P61604	10 kDa heat shock protein, mitochondrial OS=Homo sapiens OX=9606 GN=HSPE1 PE=1 SV=2	82.3529	13	55	13	102	10.9	8.92	0	0.874	-0.194295
Q15029	116 kDa U5 small nuclear ribonucleoprotein component OS=Homo sapiens OX=9606 GN=EFTUD2 PE=1 SV=1	31.7901	34	67	34	972	109.4	5	0	0.966	-0.0499049
Q9NRX4	14 kDa phosphohistidine phosphatase OS=Homo sapiens OX=9606 GN=PHPT1 PE=1 SV=1	4.8	1	1	1	125	13.8	6.07	0	1.237	0.306846
P31946	14-3-3 protein beta/alpha OS=Homo sapiens OX=9606 GN=YWHAB PE=1 SV=3	56.5041	14	52	6	246	28.1	4.83	3	1.247	0.318461
P62258	14-3-3 protein epsilon OS=Homo sapiens OX=9606 GN=YWHAE PE=1 SV=1	60.3922	15	47	12	255	29.2	4.74	0	1.168	0.22404
Q04917	14-3-3 protein eta OS=Homo sapiens OX=9606 GN=YWHAH PE=1 SV=4	33.3333	9	34	5	246	28.2	4.84	0	1.12	0.163499
P61981	14-3-3 protein gamma OS=Homo sapiens OX=9606 GN=YWHAG PE=1 SV=2	57.085	13	44	8	247	28.3	4.89	0	1.116	0.158337
P31947	14-3-3 protein sigma OS=Homo sapiens OX=9606 GN=SFN PE=1 SV=1	56.4516	16	78	12	248	27.8	4.74	0	1.059	0.0827026
P27348	14-3-3 protein theta OS=Homo sapiens OX=9606 GN=YWHAQ PE=1 SV=1	47.3469	16	46	10	245	27.7	4.78	1	1.24	0.31034
P63104	14-3-3 protein zeta/delta OS=Homo sapiens OX=9606 GN=YWHAZ PE=1 SV=1	62.449	17	58	11	245	27.7	4.79	9	1.23	0.298658
Q9C0C2	182 kDa tankyrase-1-binding protein OS=Homo sapiens OX=9606 GN=TNKS1BP1 PE=1 SV=4	34.1238	45	52	45	1729	181.7	4.86	0	1.286	0.362891
Q99943	1-acyl-sn-glycerol-3-phosphate acyltransferase alpha OS=Homo sapiens OX=9606 GN=AGPAT1 PE=1 SV=2	9.54064	4	5	4	283	31.7	9.38	0	1.076	0.105678
O15120	1-acyl-sn-glycerol-3-phosphate acyltransferase beta OS=Homo sapiens OX=9606 GN=AGPAT2 PE=1 SV=1	5.39568	2	2	2	278	30.9	9.01	0	0.896	-0.158429
Q9NRZ5	1-acyl-sn-glycerol-3-phosphate acyltransferase delta OS=Homo sapiens OX=9606 GN=AGPAT4 PE=1 SV=1	11.1111	4	5	4	378	44	8.72	0	0.822	-0.28279
Q9NUQ2	1-acyl-sn-glycerol-3-phosphate acyltransferase epsilon OS=Homo sapiens OX=9606 GN=AGPAT5 PE=1 SV=3	9.06593	3	4	3	364	42	9.1	0	1.024	0.0342157
Q9NRZ7	1-acyl-sn-glycerol-3-phosphate acyltransferase gamma OS=Homo sapiens OX=9606 GN=AGPAT3 PE=1 SV=1	9.84043	4	4	4	376	43.4	8.72	0	1.109	0.149259
Q9Y2I7	1-phosphatidylinositol 3-phosphate 5-kinase OS=Homo sapiens OX=9606 GN=PIKFYVE PE=1 SV=3	0.381316	1	1	1	2098	237	6.7	0	1.123	0.167358
Q01970	1-phosphatidylinositol 4,5-bisphosphate phosphodiesterase beta-3 OS=Homo sapiens OX=9606 GN=PLCB3 PE=1 SV=2	6.64506	7	8	7	1234	138.7	5.9	0	1.077	0.107018
P51178	1-phosphatidylinositol 4,5-bisphosphate phosphodiesterase delta-1 OS=Homo sapiens OX=9606 GN=PLCD1 PE=1 SV=2	6.87831	5	6	5	756	85.6	6.7	0	1.143	0.192825
Q8N3E9	1-phosphatidylinositol 4,5-bisphosphate phosphodiesterase delta-3 OS=Homo sapiens OX=9606 GN=PLCD3 PE=1 SV=3	12.9278	8	8	8	789	89.2	6.98	0	1.048	0.0676387
Q4KWH8	1-phosphatidylinositol 4,5-bisphosphate phosphodiesterase eta-1 OS=Homo sapiens OX=9606 GN=PLCH1 PE=1 SV=1	0.472534	1	1	1	1693	189.1	7.74	0	1.543	0.625738
O75038	1-phosphatidylinositol 4,5-bisphosphate phosphodiesterase eta-2 OS=Homo sapiens OX=9606 GN=PLCH2 PE=2 SV=3	3.46045	5	6	5	1416	154.6	7.84	0	1.16	0.214125
P19174	1-phosphatidylinositol 4,5-bisphosphate phosphodiesterase gamma-1 OS=Homo sapiens OX=9606 GN=PLCG1 PE=1 SV=1	2.63566	2	2	2	1290	148.4	6.05	0	1.191	0.252173
P09543	2',3'-cyclic-nucleotide 3'-phosphodiesterase OS=Homo sapiens OX=9606 GN=CNP PE=1 SV=2	39.4299	20	31	20	421	47.5	9.07	0	0.986	-0.0203404
Q16698	2,4-dienoyl-CoA reductase, mitochondrial OS=Homo sapiens OX=9606 GN=DECR1 PE=1 SV=1	41.791	12	26	12	335	36	9.28	0	0.944	-0.0831412
Q6L8Q7	2',5'-phosphodiesterase 12 OS=Homo sapiens OX=9606 GN=PDE12 PE=1 SV=2	24.9589	12	18	12	609	67.3	6.57	0	1.046	0.0648829
O15528	25-hydroxyvitamin D-1 alpha hydroxylase, mitochondrial OS=Homo sapiens OX=9606 GN=CYP27B1 PE=1 SV=1	8.85827	4	4	4	508	56.5	9.16	0	0.954	-0.0679388
P29728	2'-5'-oligoadenylate synthase 2 OS=Homo sapiens OX=9606 GN=OAS2 PE=1 SV=3	18.2197	13	15	13	719	82.4	8.25	0	0.772	-0.373327
Q9Y6K5	2'-5'-oligoadenylate synthase 3 OS=Homo sapiens OX=9606 GN=OAS3 PE=1 SV=3	16.3753	19	23	19	1087	121.1	8.4	0	0.906	-0.142417
Q15646	2'-5'-oligoadenylate synthase-like protein OS=Homo sapiens OX=9606 GN=OASL PE=1 SV=2	5.44747	2	2	2	514	59.2	7.87	0	1.125	0.169925
Q99460	26S proteasome non-ATPase regulatory subunit 1 OS=Homo sapiens OX=9606 GN=PSMD1 PE=1 SV=2	34.6275	27	45	27	953	105.8	5.39	0	1.146	0.196607
O00231	26S proteasome non-ATPase regulatory subunit 11 OS=Homo sapiens OX=9606 GN=PSMD11 PE=1 SV=3	45.2607	23	41	23	422	47.4	6.48	0	1.132	0.178874
O00232	26S proteasome non-ATPase regulatory subunit 12 OS=Homo sapiens OX=9606 GN=PSMD12 PE=1 SV=3	32.4561	16	29	16	456	52.9	7.65	0	1.207	0.271426
Q9UNM6	26S proteasome non-ATPase regulatory subunit 13 OS=Homo sapiens OX=9606 GN=PSMD13 PE=1 SV=2	31.6489	13	26	13	376	42.9	5.81	0	1.156	0.209141
O00487	26S proteasome non-ATPase regulatory subunit 14 OS=Homo sapiens OX=9606 GN=PSMD14 PE=1 SV=1	27.7419	8	12	8	310	34.6	6.52	0	1.153	0.205393
Q13200	26S proteasome non-ATPase regulatory subunit 2 OS=Homo sapiens OX=9606 GN=PSMD2 PE=1 SV=3	35.022	29	53	29	908	100.1	5.2	0	1.267	0.341417
O43242	26S proteasome non-ATPase regulatory subunit 3 OS=Homo sapiens OX=9606 GN=PSMD3 PE=1 SV=2	44.5693	23	32	23	534	60.9	8.44	0	1.163	0.217851
P55036	26S proteasome non-ATPase regulatory subunit 4 OS=Homo sapiens OX=9606 GN=PSMD4 PE=1 SV=1	31.2997	11	23	8	377	40.7	4.79	3	1.099	0.136191
Q16401	26S proteasome non-ATPase regulatory subunit 5 OS=Homo sapiens OX=9606 GN=PSMD5 PE=1 SV=3	15.6746	7	10	7	504	56.2	5.48	0	1.151	0.202888
Q15008	26S proteasome non-ATPase regulatory subunit 6 OS=Homo sapiens OX=9606 GN=PSMD6 PE=1 SV=1	37.7892	16	23	16	389	45.5	5.62	0	1.254	0.326537
P51665	26S proteasome non-ATPase regulatory subunit 7 OS=Homo sapiens OX=9606 GN=PSMD7 PE=1 SV=2	24.3827	7	12	7	324	37	6.77	0	1.244	0.314986
P48556	26S proteasome non-ATPase regulatory subunit 8 OS=Homo sapiens OX=9606 GN=PSMD8 PE=1 SV=2	27.4286	8	14	8	350	39.6	9.7	0	1.137	0.185232
O00233	26S proteasome non-ATPase regulatory subunit 9 OS=Homo sapiens OX=9606 GN=PSMD9 PE=1 SV=3	10.7623	2	3	2	223	24.7	6.95	0	1.095	0.130931
P62333	26S proteasome regulatory subunit 10B OS=Homo sapiens OX=9606 GN=PSMC6 PE=1 SV=1	41.9023	16	37	16	389	44.1	7.49	0	1.148	0.199123
P62191	26S proteasome regulatory subunit 4 OS=Homo sapiens OX=9606 GN=PSMC1 PE=1 SV=1	37.2727	18	40	16	440	49.2	6.21	1	1.167	0.222805
P17980	26S proteasome regulatory subunit 6A OS=Homo sapiens OX=9606 GN=PSMC3 PE=1 SV=3	36.4465	14	31	14	439	49.2	5.24	0	1.105	0.144046
P43686	26S proteasome regulatory subunit 6B OS=Homo sapiens OX=9606 GN=PSMC4 PE=1 SV=2	46.4115	20	41	19	418	47.3	5.21	2	1.196	0.258217
P35998	26S proteasome regulatory subunit 7 OS=Homo sapiens OX=9606 GN=PSMC2 PE=1 SV=3	46.1894	21	41	21	433	48.6	5.95	0	1.116	0.158337
P62195	26S proteasome regulatory subunit 8 OS=Homo sapiens OX=9606 GN=PSMC5 PE=1 SV=1	35.9606	16	34	14	406	45.6	7.55	0	1.138	0.186501
Q13442	28 kDa heat- and acid-stable phosphoprotein OS=Homo sapiens OX=9606 GN=PDAP1 PE=1 SV=1	33.1492	7	11	7	181	20.6	8.87	0	1.267	0.341417
P82664	28S ribosomal protein S10, mitochondrial OS=Homo sapiens OX=9606 GN=MRPS10 PE=1 SV=2	11.4428	2	3	2	201	23	8	0	1.06	0.0840643
P82912	28S ribosomal protein S11, mitochondrial OS=Homo sapiens OX=9606 GN=MRPS11 PE=1 SV=2	36.0825	5	10	5	194	20.6	10.81	0	1.017	0.0243197
O15235	28S ribosomal protein S12, mitochondrial OS=Homo sapiens OX=9606 GN=MRPS12 PE=1 SV=1	15.942	3	7	3	138	15.2	10.29	0	1.039	0.0551957
O60783	28S ribosomal protein S14, mitochondrial OS=Homo sapiens OX=9606 GN=MRPS14 PE=1 SV=1	18.75	3	7	3	128	15.1	11.41	0	0.869	-0.202572
P82914	28S ribosomal protein S15, mitochondrial OS=Homo sapiens OX=9606 GN=MRPS15 PE=1 SV=1	33.463	10	15	10	257	29.8	10.48	0	0.945	-0.0816138
Q9Y3D3	28S ribosomal protein S16, mitochondrial OS=Homo sapiens OX=9606 GN=MRPS16 PE=1 SV=1	38.6861	5	10	5	137	15.3	9.5	0	0.922	-0.117161
Q9Y2R5	28S ribosomal protein S17, mitochondrial OS=Homo sapiens OX=9606 GN=MRPS17 PE=1 SV=1	60	5	7	5	130	14.5	9.85	0	0.967	-0.0484122
Q9Y676	28S ribosomal protein S18b, mitochondrial OS=Homo sapiens OX=9606 GN=MRPS18B PE=1 SV=1	33.3333	6	9	6	258	29.4	9.38	0	0.926	-0.110916
Q9Y3D5	28S ribosomal protein S18c, mitochondrial OS=Homo sapiens OX=9606 GN=MRPS18C PE=1 SV=1	18.3099	3	10	3	142	15.8	9.55	0	0.946	-0.0800879
Q9Y399	28S ribosomal protein S2, mitochondrial OS=Homo sapiens OX=9606 GN=MRPS2 PE=1 SV=1	36.4865	13	20	13	296	33.2	9.26	0	0.922	-0.117161
P82921	28S ribosomal protein S21, mitochondrial OS=Homo sapiens OX=9606 GN=MRPS21 PE=1 SV=3	24.1379	2	3	2	87	10.7	9.92	0	0.815	-0.295128
P82650	28S ribosomal protein S22, mitochondrial OS=Homo sapiens OX=9606 GN=MRPS22 PE=1 SV=1	42.5	17	33	17	360	41.3	7.9	0	0.975	-0.0365259
Q9Y3D9	28S ribosomal protein S23, mitochondrial OS=Homo sapiens OX=9606 GN=MRPS23 PE=1 SV=2	33.1579	7	13	7	190	21.8	8.9	0	0.936	-0.0954196
Q96EL2	28S ribosomal protein S24, mitochondrial OS=Homo sapiens OX=9606 GN=MRPS24 PE=1 SV=1	17.3653	3	4	3	167	19	9.38	0	0.993	-0.0101344
P82663	28S ribosomal protein S25, mitochondrial OS=Homo sapiens OX=9606 GN=MRPS25 PE=1 SV=1	38.1503	6	10	6	173	20.1	8.82	0	0.975	-0.0365259
Q9BYN8	28S ribosomal protein S26, mitochondrial OS=Homo sapiens OX=9606 GN=MRPS26 PE=1 SV=1	27.8049	7	10	7	205	24.2	10.39	0	0.932	-0.101598
Q92552	28S ribosomal protein S27, mitochondrial OS=Homo sapiens OX=9606 GN=MRPS27 PE=1 SV=3	31.8841	13	18	13	414	47.6	6.18	0	0.944	-0.0831412
Q9Y2Q9	28S ribosomal protein S28, mitochondrial OS=Homo sapiens OX=9606 GN=MRPS28 PE=1 SV=1	31.5508	7	15	7	187	20.8	9.1	0	0.988	-0.0174171
P51398	28S ribosomal protein S29, mitochondrial OS=Homo sapiens OX=9606 GN=DAP3 PE=1 SV=1	44.7236	16	31	16	398	45.5	8.88	0	0.935	-0.0969617
Q92665	28S ribosomal protein S31, mitochondrial OS=Homo sapiens OX=9606 GN=MRPS31 PE=1 SV=3	36.962	16	30	16	395	45.3	9.29	0	1.029	0.041243
Q9Y291	28S ribosomal protein S33, mitochondrial OS=Homo sapiens OX=9606 GN=MRPS33 PE=1 SV=1	19.8113	2	4	2	106	12.6	10.11	0	0.942	-0.086201
P82930	28S ribosomal protein S34, mitochondrial OS=Homo sapiens OX=9606 GN=MRPS34 PE=1 SV=2	29.3578	7	10	7	218	25.6	9.98	0	0.923	-0.115597
P82673	28S ribosomal protein S35, mitochondrial OS=Homo sapiens OX=9606 GN=MRPS35 PE=1 SV=1	54.7988	16	28	16	323	36.8	8.24	0	0.912	-0.132894
P82909	28S ribosomal protein S36, mitochondrial OS=Homo sapiens OX=9606 GN=MRPS36 PE=1 SV=2	45.6311	4	8	4	103	11.5	9.99	0	0.923	-0.115597
P82675	28S ribosomal protein S5, mitochondrial OS=Homo sapiens OX=9606 GN=MRPS5 PE=1 SV=2	32.093	14	23	14	430	48	9.92	0	0.908	-0.139236
P82932	28S ribosomal protein S6, mitochondrial OS=Homo sapiens OX=9606 GN=MRPS6 PE=1 SV=3	53.6	7	14	7	125	14.2	9.26	0	1.007	0.0100637
Q9Y2R9	28S ribosomal protein S7, mitochondrial OS=Homo sapiens OX=9606 GN=MRPS7 PE=1 SV=2	43.3884	11	19	11	242	28.1	9.99	0	0.949	-0.07552
P82933	28S ribosomal protein S9, mitochondrial OS=Homo sapiens OX=9606 GN=MRPS9 PE=1 SV=2	47.7273	18	32	18	396	45.8	9.51	0	0.95	-0.0740006
O75600	2-amino-3-ketobutyrate coenzyme A ligase, mitochondrial OS=Homo sapiens OX=9606 GN=GCAT PE=1 SV=1	7.39857	2	2	2	419	45.3	8.05	0	1.197	0.259423
Q9UJ83	2-hydroxyacyl-CoA lyase 1 OS=Homo sapiens OX=9606 GN=HACL1 PE=1 SV=2	15.3979	8	11	8	578	63.7	7.36	0	1.06	0.0840643
P52758	2-iminobutanoate/2-iminopropanoate deaminase OS=Homo sapiens OX=9606 GN=RIDA PE=1 SV=1	32.1168	4	5	4	137	14.5	8.68	0	0.886	-0.174621
Q5HYK3	2-methoxy-6-polyprenyl-1,4-benzoquinol methylase, mitochondrial OS=Homo sapiens OX=9606 GN=COQ5 PE=1 SV=2	15.5963	4	5	4	327	37.1	6.95	0	1.579	0.659011
Q6PK18	2-oxoglutarate and iron-dependent oxygenase domain-containing protein 3 OS=Homo sapiens OX=9606 GN=OGFOD3 PE=1 SV=2	9.09091	3	3	3	319	35.6	8.18	0	1.091	0.125651
Q02218	2-oxoglutarate dehydrogenase, mitochondrial OS=Homo sapiens OX=9606 GN=OGDH PE=1 SV=3	39.5894	42	67	42	1023	115.9	6.86	0	0.911	-0.134477
P12694	2-oxoisovalerate dehydrogenase subunit alpha, mitochondrial OS=Homo sapiens OX=9606 GN=BCKDHA PE=1 SV=2	20	7	9	7	445	50.4	8.27	0	1.069	0.0962619
P21953	2-oxoisovalerate dehydrogenase subunit beta, mitochondrial OS=Homo sapiens OX=9606 GN=BCKDHB PE=1 SV=2	6.63265	3	4	3	392	43.1	6.29	0	1.036	0.051024
O95861	3'(2'),5'-bisphosphate nucleotidase 1 OS=Homo sapiens OX=9606 GN=BPNT1 PE=1 SV=1	19.8052	6	8	6	308	33.4	5.69	0	1.125	0.169925
Q9H6S0	3'-5' RNA helicase YTHDC2 OS=Homo sapiens OX=9606 GN=YTHDC2 PE=1 SV=2	2.23776	3	3	3	1430	160.1	8.4	0	1.136	0.183963
Q9BYD6	39S ribosomal protein L1, mitochondrial OS=Homo sapiens OX=9606 GN=MRPL1 PE=1 SV=2	38.7692	14	24	14	325	36.9	8.78	0	0.857	-0.222633
Q7Z7H8	39S ribosomal protein L10, mitochondrial OS=Homo sapiens OX=9606 GN=MRPL10 PE=1 SV=3	35.249	6	6	6	261	29.3	9.58	0	1.337	0.418999
Q9Y3B7	39S ribosomal protein L11, mitochondrial OS=Homo sapiens OX=9606 GN=MRPL11 PE=1 SV=1	67.1875	13	21	13	192	20.7	9.91	0	0.903	-0.147202
P52815	39S ribosomal protein L12, mitochondrial OS=Homo sapiens OX=9606 GN=MRPL12 PE=1 SV=2	20.202	6	14	6	198	21.3	8.87	0	0.893	-0.163268
Q9BYD1	39S ribosomal protein L13, mitochondrial OS=Homo sapiens OX=9606 GN=MRPL13 PE=1 SV=1	54.4944	11	16	11	178	20.7	9.16	0	1.014	0.0200577
Q6P1L8	39S ribosomal protein L14, mitochondrial OS=Homo sapiens OX=9606 GN=MRPL14 PE=1 SV=1	41.3793	5	8	5	145	15.9	10.24	0	0.933	-0.100051
Q9P015	39S ribosomal protein L15, mitochondrial OS=Homo sapiens OX=9606 GN=MRPL15 PE=1 SV=1	29.3919	8	11	8	296	33.4	10.01	0	0.897	-0.15682
Q9NX20	39S ribosomal protein L16, mitochondrial OS=Homo sapiens OX=9606 GN=MRPL16 PE=1 SV=1	29.0837	7	13	7	251	28.4	10.13	0	0.934	-0.0985055
Q9NRX2	39S ribosomal protein L17, mitochondrial OS=Homo sapiens OX=9606 GN=MRPL17 PE=1 SV=1	38.2857	9	13	9	175	20	10.11	0	0.924	-0.114035
Q9H0U6	39S ribosomal protein L18, mitochondrial OS=Homo sapiens OX=9606 GN=MRPL18 PE=1 SV=1	16.1111	3	3	3	180	20.6	9.54	0	0.827	-0.274041
P49406	39S ribosomal protein L19, mitochondrial OS=Homo sapiens OX=9606 GN=MRPL19 PE=1 SV=2	35.6164	12	19	12	292	33.5	9.5	0	0.917	-0.125006
Q5T653	39S ribosomal protein L2, mitochondrial OS=Homo sapiens OX=9606 GN=MRPL2 PE=1 SV=2	25.9016	9	12	9	305	33.3	11.3	0	0.911	-0.134477
Q9BYC9	39S ribosomal protein L20, mitochondrial OS=Homo sapiens OX=9606 GN=MRPL20 PE=1 SV=1	39.5973	6	8	6	149	17.4	10.86	0	1.039	0.0551957
Q7Z2W9	39S ribosomal protein L21, mitochondrial OS=Homo sapiens OX=9606 GN=MRPL21 PE=1 SV=2	14.6341	3	7	3	205	22.8	9.89	0	0.928	-0.107803
Q9NWU5	39S ribosomal protein L22, mitochondrial OS=Homo sapiens OX=9606 GN=MRPL22 PE=1 SV=1	40.2913	8	11	8	206	23.6	9.94	0	0.948	-0.077041
Q16540	39S ribosomal protein L23, mitochondrial OS=Homo sapiens OX=9606 GN=MRPL23 PE=1 SV=1	49.0196	7	7	7	153	17.8	9.69	0	0.871	-0.199255
Q96A35	39S ribosomal protein L24, mitochondrial OS=Homo sapiens OX=9606 GN=MRPL24 PE=1 SV=1	24.0741	6	12	6	216	24.9	9.29	0	0.942	-0.086201
Q9P0M9	39S ribosomal protein L27, mitochondrial OS=Homo sapiens OX=9606 GN=MRPL27 PE=1 SV=1	16.8919	2	2	2	148	16.1	10.42	0	1.05	0.0703893
Q13084	39S ribosomal protein L28, mitochondrial OS=Homo sapiens OX=9606 GN=MRPL28 PE=1 SV=4	38.2812	10	14	10	256	30.1	8.29	0	0.934	-0.0985055
P09001	39S ribosomal protein L3, mitochondrial OS=Homo sapiens OX=9606 GN=MRPL3 PE=1 SV=1	41.6667	12	22	12	348	38.6	9.48	0	0.919	-0.121863
Q8TCC3	39S ribosomal protein L30, mitochondrial OS=Homo sapiens OX=9606 GN=MRPL30 PE=1 SV=1	45.9627	6	12	6	161	18.5	9.99	0	0.875	-0.192645
Q9BYC8	39S ribosomal protein L32, mitochondrial OS=Homo sapiens OX=9606 GN=MRPL32 PE=1 SV=1	15.9574	2	4	2	188	21.4	9.73	0	1.008	0.0114956
O75394	39S ribosomal protein L33, mitochondrial OS=Homo sapiens OX=9606 GN=MRPL33 PE=1 SV=1	16.9231	1	2	1	65	7.6	10.8	0	0.883	-0.179515
Q9BQ48	39S ribosomal protein L34, mitochondrial OS=Homo sapiens OX=9606 GN=MRPL34 PE=1 SV=1	23.913	2	2	2	92	10.2	12.25	0	0.818	-0.289827
Q9NZE8	39S ribosomal protein L35, mitochondrial OS=Homo sapiens OX=9606 GN=MRPL35 PE=1 SV=3	17.0213	4	7	4	188	21.5	11.3	0	0.832	-0.265345
Q9P0J6	39S ribosomal protein L36, mitochondrial OS=Homo sapiens OX=9606 GN=MRPL36 PE=1 SV=1	7.76699	1	1	1	103	11.8	11.27	0	1.012	0.0172093
Q9BZE1	39S ribosomal protein L37, mitochondrial OS=Homo sapiens OX=9606 GN=MRPL37 PE=1 SV=2	36.643	14	29	14	423	48.1	8.59	0	0.931	-0.103147
Q96DV4	39S ribosomal protein L38, mitochondrial OS=Homo sapiens OX=9606 GN=MRPL38 PE=1 SV=2	43.9474	16	22	16	380	44.6	7.53	0	0.992	-0.011588
Q9NYK5	39S ribosomal protein L39, mitochondrial OS=Homo sapiens OX=9606 GN=MRPL39 PE=1 SV=3	30.4734	13	23	13	338	38.7	7.65	0	0.941	-0.0877334
Q9BYD3	39S ribosomal protein L4, mitochondrial OS=Homo sapiens OX=9606 GN=MRPL4 PE=1 SV=1	35.3698	9	16	9	311	34.9	9.72	0	0.961	-0.0573917
Q9NQ50	39S ribosomal protein L40, mitochondrial OS=Homo sapiens OX=9606 GN=MRPL40 PE=1 SV=1	23.7864	5	7	5	206	24.5	9.63	0	0.921	-0.118727
Q8IXM3	39S ribosomal protein L41, mitochondrial OS=Homo sapiens OX=9606 GN=MRPL41 PE=1 SV=1	27.7372	4	7	4	137	15.4	9.57	0	0.864	-0.210897
Q9Y6G3	39S ribosomal protein L42, mitochondrial OS=Homo sapiens OX=9606 GN=MRPL42 PE=1 SV=1	19.7183	3	4	3	142	16.6	8.35	0	0.815	-0.295128
Q8N983	39S ribosomal protein L43, mitochondrial OS=Homo sapiens OX=9606 GN=MRPL43 PE=1 SV=1	39.0698	7	10	7	215	23.4	8.65	0	0.945	-0.0816138
Q9H9J2	39S ribosomal protein L44, mitochondrial OS=Homo sapiens OX=9606 GN=MRPL44 PE=1 SV=1	38.8554	13	16	13	332	37.5	8.4	0	0.905	-0.14401
Q9BRJ2	39S ribosomal protein L45, mitochondrial OS=Homo sapiens OX=9606 GN=MRPL45 PE=1 SV=2	35.6209	13	18	13	306	35.3	9.03	0	0.98	-0.0291463
Q9H2W6	39S ribosomal protein L46, mitochondrial OS=Homo sapiens OX=9606 GN=MRPL46 PE=1 SV=1	25.448	7	11	7	279	31.7	7.05	0	1.041	0.0579701
Q9HD33	39S ribosomal protein L47, mitochondrial OS=Homo sapiens OX=9606 GN=MRPL47 PE=1 SV=2	22.8	6	8	6	250	29.4	10.37	0	0.925	-0.112475
Q96GC5	39S ribosomal protein L48, mitochondrial OS=Homo sapiens OX=9606 GN=MRPL48 PE=1 SV=2	29.717	6	12	6	212	23.9	8.98	0	0.919	-0.121863
Q13405	39S ribosomal protein L49, mitochondrial OS=Homo sapiens OX=9606 GN=MRPL49 PE=1 SV=1	36.1446	6	12	6	166	19.2	9.45	0	0.965	-0.0513992
Q8N5N7	39S ribosomal protein L50, mitochondrial OS=Homo sapiens OX=9606 GN=MRPL50 PE=1 SV=2	41.7722	5	10	5	158	18.3	7.88	0	0.96	-0.0588937
Q4U2R6	39S ribosomal protein L51, mitochondrial OS=Homo sapiens OX=9606 GN=MRPL51 PE=1 SV=1	14.8438	3	4	3	128	15.1	11.27	0	1.192	0.253384
Q86TS9	39S ribosomal protein L52, mitochondrial OS=Homo sapiens OX=9606 GN=MRPL52 PE=1 SV=2	48.7805	4	5	4	123	13.7	10.26	0	0.917	-0.125006
Q96EL3	39S ribosomal protein L53, mitochondrial OS=Homo sapiens OX=9606 GN=MRPL53 PE=1 SV=1	27.6786	3	6	3	112	12.1	8.76	0	0.88	-0.184425
Q7Z7F7	39S ribosomal protein L55, mitochondrial OS=Homo sapiens OX=9606 GN=MRPL55 PE=1 SV=1	30.4688	4	4	4	128	15.1	11.15	0	0.972	-0.0409718
Q9BYD2	39S ribosomal protein L9, mitochondrial OS=Homo sapiens OX=9606 GN=MRPL9 PE=1 SV=2	30.3371	9	22	9	267	30.2	10.08	0	0.873	-0.195946
Q9NVS2	39S ribosomal protein S18a, mitochondrial OS=Homo sapiens OX=9606 GN=MRPS18A PE=1 SV=1	33.6735	8	15	8	196	22.2	10.33	0	0.895	-0.16004
Q9NP92	39S ribosomal protein S30, mitochondrial OS=Homo sapiens OX=9606 GN=MRPS30 PE=1 SV=2	14.8064	5	6	5	439	50.3	7.97	0	0.913	-0.131313
Q15125	3-beta-hydroxysteroid-Delta(8),Delta(7)-isomerase OS=Homo sapiens OX=9606 GN=EBP PE=1 SV=3	9.56522	2	3	2	230	26.3	7.9	0	0.776	-0.365871
P04035	3-hydroxy-3-methylglutaryl-coenzyme A reductase OS=Homo sapiens OX=9606 GN=HMGCR PE=1 SV=1	13.7387	12	17	12	888	97.4	6.74	0	0.835	-0.260152
Q99714	3-hydroxyacyl-CoA dehydrogenase type-2 OS=Homo sapiens OX=9606 GN=HSD17B10 PE=1 SV=3	64.3678	15	31	15	261	26.9	7.78	0	1.016	0.0229004
P31937	3-hydroxyisobutyrate dehydrogenase, mitochondrial OS=Homo sapiens OX=9606 GN=HIBADH PE=1 SV=2	39.5833	9	15	9	336	35.3	8.13	0	1.244	0.314986
Q6NVY1	3-hydroxyisobutyryl-CoA hydrolase, mitochondrial OS=Homo sapiens OX=9606 GN=HIBCH PE=1 SV=2	37.3057	17	28	17	386	43.5	8.19	0	0.927	-0.109359
P42765	3-ketoacyl-CoA thiolase, mitochondrial OS=Homo sapiens OX=9606 GN=ACAA2 PE=1 SV=2	16.6247	5	5	5	397	41.9	8.09	0	0.674	-0.56918
P09110	3-ketoacyl-CoA thiolase, peroxisomal OS=Homo sapiens OX=9606 GN=ACAA1 PE=1 SV=2	52.3585	17	38	17	424	44.3	8.44	0	1.037	0.0524159
Q06136	3-ketodihydrosphingosine reductase OS=Homo sapiens OX=9606 GN=KDSR PE=1 SV=1	18.6747	6	11	6	332	36.2	7.12	0	0.94	-0.0892673
P56937	3-keto-steroid reductase OS=Homo sapiens OX=9606 GN=HSD17B7 PE=1 SV=1	18.4751	6	8	6	341	38.2	8.1	0	0.959	-0.0603973
P25325	3-mercaptopyruvate sulfurtransferase OS=Homo sapiens OX=9606 GN=MPST PE=1 SV=3	18.8552	5	7	5	297	33.2	6.6	0	1.019	0.0271541
Q9NWU1	3-oxoacyl-[acyl-carrier-protein] synthase, mitochondrial OS=Homo sapiens OX=9606 GN=OXSM PE=1 SV=1	9.36819	4	5	4	459	48.8	7.66	0	1.155	0.207893
O15530	3-phosphoinositide-dependent protein kinase 1 OS=Homo sapiens OX=9606 GN=PDPK1 PE=1 SV=1	4.4964	3	4	3	556	63.1	7.36	0	1.13	0.176323
P46783	40S ribosomal protein S10 OS=Homo sapiens OX=9606 GN=RPS10 PE=1 SV=1	55.1515	11	21	10	165	18.9	10.15	0	1.477	0.56267
P62280	40S ribosomal protein S11 OS=Homo sapiens OX=9606 GN=RPS11 PE=1 SV=3	56.962	11	25	11	158	18.4	10.3	0	1.146	0.196607
P25398	40S ribosomal protein S12 OS=Homo sapiens OX=9606 GN=RPS12 PE=1 SV=3	54.5455	8	18	8	132	14.5	7.21	0	1.164	0.219091
P62277	40S ribosomal protein S13 OS=Homo sapiens OX=9606 GN=RPS13 PE=1 SV=2	61.5894	12	26	12	151	17.2	10.54	0	1.08	0.111031
P62263	40S ribosomal protein S14 OS=Homo sapiens OX=9606 GN=RPS14 PE=1 SV=3	40.3974	8	18	8	151	16.3	10.05	0	1.088	0.121679
P62841	40S ribosomal protein S15 OS=Homo sapiens OX=9606 GN=RPS15 PE=1 SV=2	41.3793	6	16	6	145	17	10.39	0	1.249	0.320773
P62244	40S ribosomal protein S15a OS=Homo sapiens OX=9606 GN=RPS15A PE=1 SV=2	46.9231	7	15	7	130	14.8	10.13	0	1.197	0.259423
P62249	40S ribosomal protein S16 OS=Homo sapiens OX=9606 GN=RPS16 PE=1 SV=2	74.6575	13	24	13	146	16.4	10.21	0	1.308	0.387363
P08708	40S ribosomal protein S17 OS=Homo sapiens OX=9606 GN=RPS17 PE=1 SV=2	45.9259	7	19	7	135	15.5	9.85	0	1.28	0.356144
P62269	40S ribosomal protein S18 OS=Homo sapiens OX=9606 GN=RPS18 PE=1 SV=3	54.6053	12	23	12	152	17.7	10.99	0	1.186	0.246104
P39019	40S ribosomal protein S19 OS=Homo sapiens OX=9606 GN=RPS19 PE=1 SV=2	70.3448	14	35	14	145	16.1	10.32	0	1.214	0.279768
P15880	40S ribosomal protein S2 OS=Homo sapiens OX=9606 GN=RPS2 PE=1 SV=2	48.1229	16	36	16	293	31.3	10.24	0	1.249	0.320773
P60866	40S ribosomal protein S20 OS=Homo sapiens OX=9606 GN=RPS20 PE=1 SV=1	36.1345	6	12	6	119	13.4	9.94	0	1.373	0.457332
P63220	40S ribosomal protein S21 OS=Homo sapiens OX=9606 GN=RPS21 PE=1 SV=1	31.3253	3	7	3	83	9.1	8.5	0	1.269	0.343692
P62266	40S ribosomal protein S23 OS=Homo sapiens OX=9606 GN=RPS23 PE=1 SV=3	30.0699	6	13	6	143	15.8	10.49	0	1.144	0.194087
P62847	40S ribosomal protein S24 OS=Homo sapiens OX=9606 GN=RPS24 PE=1 SV=1	25.5639	4	13	4	133	15.4	10.78	0	1.041	0.0579701
P62851	40S ribosomal protein S25 OS=Homo sapiens OX=9606 GN=RPS25 PE=1 SV=1	42.4	8	17	8	125	13.7	10.11	0	1.294	0.371838
P62854	40S ribosomal protein S26 OS=Homo sapiens OX=9606 GN=RPS26 PE=1 SV=3	32.1739	4	7	4	115	13	11	0	1.281	0.35727
P42677	40S ribosomal protein S27 OS=Homo sapiens OX=9606 GN=RPS27 PE=1 SV=3	39.2857	4	8	2	84	9.5	9.45	3	1.13	0.176323
Q71UM5	40S ribosomal protein S27-like OS=Homo sapiens OX=9606 GN=RPS27L PE=1 SV=3	39.2857	4	8	2	84	9.5	9.45	0	1.354	0.437228
P62857	40S ribosomal protein S28 OS=Homo sapiens OX=9606 GN=RPS28 PE=1 SV=1	46.3768	3	11	3	69	7.8	10.7	0	1.423	0.508936
P62273	40S ribosomal protein S29 OS=Homo sapiens OX=9606 GN=RPS29 PE=1 SV=2	25	3	5	3	56	6.7	10.13	0	1.048	0.0676387
P23396	40S ribosomal protein S3 OS=Homo sapiens OX=9606 GN=RPS3 PE=1 SV=2	77.3663	19	52	19	243	26.7	9.66	0	1.266	0.340277
P62861	40S ribosomal protein S30 OS=Homo sapiens OX=9606 GN=FAU PE=1 SV=1	32.2034	4	7	4	59	6.6	12.15	0	1.205	0.269033
P61247	40S ribosomal protein S3a OS=Homo sapiens OX=9606 GN=RPS3A PE=1 SV=2	58.3333	19	49	19	264	29.9	9.73	0	1.231	0.299831
P62701	40S ribosomal protein S4, X isoform OS=Homo sapiens OX=9606 GN=RPS4X PE=1 SV=2	61.2167	18	35	9	263	29.6	10.15	10	1.179	0.237564
P22090	40S ribosomal protein S4, Y isoform 1 OS=Homo sapiens OX=9606 GN=RPS4Y1 PE=1 SV=2	39.1635	12	20	3	263	29.4	10.24	2	1.048	0.0676387
Q8TD47	40S ribosomal protein S4, Y isoform 2 OS=Homo sapiens OX=9606 GN=RPS4Y2 PE=2 SV=3	35.3612	10	18	1	263	29.3	10.08	0	1.156	0.209141
P46782	40S ribosomal protein S5 OS=Homo sapiens OX=9606 GN=RPS5 PE=1 SV=4	36.7647	10	31	10	204	22.9	9.72	0	1.198	0.260628
P62753	40S ribosomal protein S6 OS=Homo sapiens OX=9606 GN=RPS6 PE=1 SV=1	32.9317	12	26	12	249	28.7	10.84	0	1.109	0.149259
P62081	40S ribosomal protein S7 OS=Homo sapiens OX=9606 GN=RPS7 PE=1 SV=1	41.7526	10	16	10	194	22.1	10.1	0	1.165	0.22033
P62241	40S ribosomal protein S8 OS=Homo sapiens OX=9606 GN=RPS8 PE=1 SV=2	48.5577	10	18	10	208	24.2	10.32	0	1.143	0.192825
P46781	40S ribosomal protein S9 OS=Homo sapiens OX=9606 GN=RPS9 PE=1 SV=3	60.3093	16	36	16	194	22.6	10.65	0	1.24	0.31034
P08865	40S ribosomal protein SA OS=Homo sapiens OX=9606 GN=RPSA PE=1 SV=4	39.322	9	16	9	295	32.8	4.87	0	1.312	0.391768
Q9BRK5	45 kDa calcium-binding protein OS=Homo sapiens OX=9606 GN=SDF4 PE=1 SV=1	20.9945	9	12	9	362	41.8	4.86	0	1.086	0.119024
P80404	4-aminobutyrate aminotransferase, mitochondrial OS=Homo sapiens OX=9606 GN=ABAT PE=1 SV=3	33.6	11	15	11	500	56.4	7.96	0	1.141	0.190299
P08195	4F2 cell-surface antigen heavy chain OS=Homo sapiens OX=9606 GN=SLC3A2 PE=1 SV=3	40.7937	25	45	25	630	68	5.01	0	0.909	-0.137648
Q96IR7	4-hydroxyphenylpyruvate dioxygenase-like protein OS=Homo sapiens OX=9606 GN=HPDL PE=1 SV=1	5.66038	1	1	1	371	39.4	7.03	0	1.004	0.00575927
P49189	4-trimethylaminobutyraldehyde dehydrogenase OS=Homo sapiens OX=9606 GN=ALDH9A1 PE=1 SV=3	32.7935	14	24	14	494	53.8	5.87	0	0.982	-0.0262051
Q8TCD5	5'(3')-deoxyribonucleotidase, cytosolic type OS=Homo sapiens OX=9606 GN=NT5C PE=1 SV=2	10.9453	2	2	2	201	23.4	6.64	0	1.212	0.27739
O43422	52 kDa repressor of the inhibitor of the protein kinase OS=Homo sapiens OX=9606 GN=THAP12 PE=1 SV=2	3.15375	2	2	2	761	87.6	5.86	0	0.965	-0.0513992
Q9H0D6	5'-3' exoribonuclease 2 OS=Homo sapiens OX=9606 GN=XRN2 PE=1 SV=1	36.4211	30	48	30	950	108.5	7.47	0	1.15	0.201634
P13196	5-aminolevulinate synthase, nonspecific, mitochondrial OS=Homo sapiens OX=9606 GN=ALAS1 PE=1 SV=2	12.5	9	11	9	640	70.5	8.46	0	0.999	-0.00144342
Q13131	5'-AMP-activated protein kinase catalytic subunit alpha-1 OS=Homo sapiens OX=9606 GN=PRKAA1 PE=1 SV=4	7.8712	5	5	5	559	64	8.12	0	1.105	0.144046
P54619	5'-AMP-activated protein kinase subunit gamma-1 OS=Homo sapiens OX=9606 GN=PRKAG1 PE=1 SV=1	2.41692	1	1	1	331	37.6	6.92	0	0.759	-0.397828
Q99807	5-demethoxyubiquinone hydroxylase, mitochondrial OS=Homo sapiens OX=9606 GN=COQ7 PE=1 SV=3	9.21659	2	2	2	217	24.3	8.59	0	1.15	0.201634
P49914	5-formyltetrahydrofolate cyclo-ligase OS=Homo sapiens OX=9606 GN=MTHFS PE=1 SV=2	3.94089	1	1	1	203	23.2	7.88	0	1.11	0.15056
Q96CB9	5-methylcytosine rRNA methyltransferase NSUN4 OS=Homo sapiens OX=9606 GN=NSUN4 PE=1 SV=2	24.4792	9	11	9	384	43.1	8.18	0	1.045	0.0635029
Q9H857	5'-nucleotidase domain-containing protein 2 OS=Homo sapiens OX=9606 GN=NT5DC2 PE=1 SV=1	18.0769	10	15	10	520	60.7	6.77	0	1.047	0.0662614
Q86UY8	5'-nucleotidase domain-containing protein 3 OS=Homo sapiens OX=9606 GN=NT5DC3 PE=1 SV=1	15.3285	8	10	8	548	63.4	8.31	0	1.006	0.00863031
P21589	5'-nucleotidase OS=Homo sapiens OX=9606 GN=NT5E PE=1 SV=1	29.9652	14	20	14	574	63.3	7.03	0	0.658	-0.603841
P56378	6.8 kDa mitochondrial proteolipid OS=Homo sapiens OX=9606 GN=MP68 PE=1 SV=1	32.7586	2	4	2	58	6.7	10.08	0	1.017	0.0243197
P10809	60 kDa heat shock protein, mitochondrial OS=Homo sapiens OX=9606 GN=HSPD1 PE=1 SV=2	67.3647	40	130	40	573	61	5.87	0	0.883	-0.179515
P10155	60 kDa SS-A/Ro ribonucleoprotein OS=Homo sapiens OX=9606 GN=TROVE2 PE=1 SV=2	20.0743	11	18	11	538	60.6	8.03	0	1.403	0.488515
P05388	60S acidic ribosomal protein P0 OS=Homo sapiens OX=9606 GN=RPLP0 PE=1 SV=1	53.6278	15	39	15	317	34.3	5.97	0	1.083	0.115033
P05386	60S acidic ribosomal protein P1 OS=Homo sapiens OX=9606 GN=RPLP1 PE=1 SV=1	57.0175	3	5	3	114	11.5	4.32	0	1.356	0.439357
P05387	60S acidic ribosomal protein P2 OS=Homo sapiens OX=9606 GN=RPLP2 PE=1 SV=1	77.3913	8	21	8	115	11.7	4.54	0	1.175	0.232661
P27635	60S ribosomal protein L10 OS=Homo sapiens OX=9606 GN=RPL10 PE=1 SV=4	35.514	11	25	11	214	24.6	10.08	0	1.212	0.27739
P62906	60S ribosomal protein L10a OS=Homo sapiens OX=9606 GN=RPL10A PE=1 SV=2	57.6037	14	38	14	217	24.8	9.94	0	1.036	0.051024
P62913	60S ribosomal protein L11 OS=Homo sapiens OX=9606 GN=RPL11 PE=1 SV=2	52.2472	10	29	10	178	20.2	9.6	0	0.995	-0.00723157
P30050	60S ribosomal protein L12 OS=Homo sapiens OX=9606 GN=RPL12 PE=1 SV=1	52.1212	8	25	8	165	17.8	9.42	0	1.05	0.0703893
P26373	60S ribosomal protein L13 OS=Homo sapiens OX=9606 GN=RPL13 PE=1 SV=4	37.9147	11	23	11	211	24.2	11.65	0	1.011	0.015783
P40429	60S ribosomal protein L13a OS=Homo sapiens OX=9606 GN=RPL13A PE=1 SV=2	46.3054	13	38	13	203	23.6	10.93	0	1.091	0.125651
P50914	60S ribosomal protein L14 OS=Homo sapiens OX=9606 GN=RPL14 PE=1 SV=4	35.814	9	20	9	215	23.4	10.93	0	1.081	0.112367
P61313	60S ribosomal protein L15 OS=Homo sapiens OX=9606 GN=RPL15 PE=1 SV=2	51.4706	12	27	12	204	24.1	11.62	0	1.041	0.0579701
P18621	60S ribosomal protein L17 OS=Homo sapiens OX=9606 GN=RPL17 PE=1 SV=3	35.8696	8	22	7	184	21.4	10.17	0	1.145	0.195348
Q07020	60S ribosomal protein L18 OS=Homo sapiens OX=9606 GN=RPL18 PE=1 SV=2	31.383	6	17	6	188	21.6	11.72	0	0.974	-0.0380063
Q02543	60S ribosomal protein L18a OS=Homo sapiens OX=9606 GN=RPL18A PE=1 SV=2	51.7045	11	32	11	176	20.7	10.71	0	1.044	0.0621217
P84098	60S ribosomal protein L19 OS=Homo sapiens OX=9606 GN=RPL19 PE=1 SV=1	42.3469	12	34	12	196	23.5	11.47	0	1.087	0.120352
P46778	60S ribosomal protein L21 OS=Homo sapiens OX=9606 GN=RPL21 PE=1 SV=2	32.5	8	13	8	160	18.6	10.49	0	1.086	0.119024
P35268	60S ribosomal protein L22 OS=Homo sapiens OX=9606 GN=RPL22 PE=1 SV=2	31.25	3	5	3	128	14.8	9.19	0	1.11	0.15056
Q6P5R6	60S ribosomal protein L22-like 1 OS=Homo sapiens OX=9606 GN=RPL22L1 PE=1 SV=2	25.4098	3	5	3	122	14.6	9.38	0	0.847	-0.239566
P62829	60S ribosomal protein L23 OS=Homo sapiens OX=9606 GN=RPL23 PE=1 SV=1	52.1429	8	31	8	140	14.9	10.51	0	1.016	0.0229004
P62750	60S ribosomal protein L23a OS=Homo sapiens OX=9606 GN=RPL23A PE=1 SV=1	42.3077	11	34	11	156	17.7	10.45	0	0.96	-0.0588937
P83731	60S ribosomal protein L24 OS=Homo sapiens OX=9606 GN=RPL24 PE=1 SV=1	52.2293	12	26	12	157	17.8	11.25	0	1.107	0.146655
P61254	60S ribosomal protein L26 OS=Homo sapiens OX=9606 GN=RPL26 PE=1 SV=1	35.8621	8	24	8	145	17.2	10.55	0	1.129	0.175045
P61353	60S ribosomal protein L27 OS=Homo sapiens OX=9606 GN=RPL27 PE=1 SV=2	60.2941	10	22	9	136	15.8	10.56	0	0.965	-0.0513992
P46776	60S ribosomal protein L27a OS=Homo sapiens OX=9606 GN=RPL27A PE=1 SV=2	38.5135	7	16	7	148	16.6	11	0	0.936	-0.0954196
P46779	60S ribosomal protein L28 OS=Homo sapiens OX=9606 GN=RPL28 PE=1 SV=3	49.635	9	23	9	137	15.7	12.02	0	1.002	0.00288251
P47914	60S ribosomal protein L29 OS=Homo sapiens OX=9606 GN=RPL29 PE=1 SV=2	18.8679	4	14	4	159	17.7	11.66	0	1.126	0.171207
P39023	60S ribosomal protein L3 OS=Homo sapiens OX=9606 GN=RPL3 PE=1 SV=2	40.4467	23	64	22	403	46.1	10.18	1	0.932	-0.101598
P62888	60S ribosomal protein L30 OS=Homo sapiens OX=9606 GN=RPL30 PE=1 SV=2	55.6522	7	14	7	115	12.8	9.63	0	0.989	-0.0159576
P62899	60S ribosomal protein L31 OS=Homo sapiens OX=9606 GN=RPL31 PE=1 SV=1	53.6	9	14	9	125	14.5	10.54	0	1.077	0.107018
P62910	60S ribosomal protein L32 OS=Homo sapiens OX=9606 GN=RPL32 PE=1 SV=2	49.6296	8	22	8	135	15.8	11.33	0	1.015	0.0214797
P49207	60S ribosomal protein L34 OS=Homo sapiens OX=9606 GN=RPL34 PE=1 SV=3	49.5726	8	27	8	117	13.3	11.47	0	0.928	-0.107803
P42766	60S ribosomal protein L35 OS=Homo sapiens OX=9606 GN=RPL35 PE=1 SV=2	39.8374	8	18	8	123	14.5	11.05	0	1.116	0.158337
P18077	60S ribosomal protein L35a OS=Homo sapiens OX=9606 GN=RPL35A PE=1 SV=2	57.2727	10	26	10	110	12.5	11.06	0	0.973	-0.0394883
Q9Y3U8	60S ribosomal protein L36 OS=Homo sapiens OX=9606 GN=RPL36 PE=1 SV=3	43.8095	7	17	7	105	12.2	11.59	0	1.044	0.0621217
P83881	60S ribosomal protein L36a OS=Homo sapiens OX=9606 GN=RPL36A PE=1 SV=2	31.1321	6	9	2	106	12.4	10.58	4	1.029	0.041243
Q969Q0	60S ribosomal protein L36a-like OS=Homo sapiens OX=9606 GN=RPL36AL PE=1 SV=3	31.1321	6	9	2	106	12.5	10.65	0	1.271	0.345964
P61927	60S ribosomal protein L37 OS=Homo sapiens OX=9606 GN=RPL37 PE=1 SV=2	45.3608	6	15	6	97	11.1	11.74	0	1.01	0.0143553
P61513	60S ribosomal protein L37a OS=Homo sapiens OX=9606 GN=RPL37A PE=1 SV=2	58.6957	6	18	6	92	10.3	10.43	0	0.981	-0.027675
P63173	60S ribosomal protein L38 OS=Homo sapiens OX=9606 GN=RPL38 PE=1 SV=2	50	4	12	4	70	8.2	10.1	0	1.373	0.457332
P62891	60S ribosomal protein L39 OS=Homo sapiens OX=9606 GN=RPL39 PE=1 SV=2	19.6078	1	2	1	51	6.4	12.56	0	1.054	0.0758749
Q92901	60S ribosomal protein L3-like OS=Homo sapiens OX=9606 GN=RPL3L PE=2 SV=3	3.1941	2	3	1	407	46.3	10.45	0	1.04	0.0565835
P36578	60S ribosomal protein L4 OS=Homo sapiens OX=9606 GN=RPL4 PE=1 SV=5	57.377	32	71	31	427	47.7	11.06	1	1.094	0.129613
P46777	60S ribosomal protein L5 OS=Homo sapiens OX=9606 GN=RPL5 PE=1 SV=3	38.7205	15	45	15	297	34.3	9.72	0	1.137	0.185232
Q02878	60S ribosomal protein L6 OS=Homo sapiens OX=9606 GN=RPL6 PE=1 SV=3	48.9583	18	41	18	288	32.7	10.58	0	0.964	-0.0528949
P18124	60S ribosomal protein L7 OS=Homo sapiens OX=9606 GN=RPL7 PE=1 SV=1	42.7419	17	30	17	248	29.2	10.65	0	1.049	0.0690147
P62424	60S ribosomal protein L7a OS=Homo sapiens OX=9606 GN=RPL7A PE=1 SV=2	40.2256	17	47	17	266	30	10.61	0	0.944	-0.0831412
Q6DKI1	60S ribosomal protein L7-like 1 OS=Homo sapiens OX=9606 GN=RPL7L1 PE=1 SV=2	33.7255	10	15	10	255	29.7	10.52	0	0.871	-0.199255
P62917	60S ribosomal protein L8 OS=Homo sapiens OX=9606 GN=RPL8 PE=1 SV=2	54.0856	15	31	15	257	28	11.03	0	0.913	-0.131313
P32969	60S ribosomal protein L9 OS=Homo sapiens OX=9606 GN=RPL9 PE=1 SV=1	59.8958	11	24	11	192	21.8	9.95	0	1.037	0.0524159
Q9Y221	60S ribosome subunit biogenesis protein NIP7 homolog OS=Homo sapiens OX=9606 GN=NIP7 PE=1 SV=1	49.4444	7	8	7	180	20.4	8.51	0	1.083	0.115033
O60825	6-phosphofructo-2-kinase/fructose-2,6-bisphosphatase 2 OS=Homo sapiens OX=9606 GN=PFKFB2 PE=1 SV=2	1.38614	1	1	1	505	58.4	8.38	0	1.285	0.361768
P52209	6-phosphogluconate dehydrogenase, decarboxylating OS=Homo sapiens OX=9606 GN=PGD PE=1 SV=3	29.1925	13	17	13	483	53.1	7.23	0	1.157	0.210389
O95336	6-phosphogluconolactonase OS=Homo sapiens OX=9606 GN=PGLS PE=1 SV=2	19.7674	4	6	4	258	27.5	6.05	0	1.124	0.168642
Q9UBM7	7-dehydrocholesterol reductase OS=Homo sapiens OX=9606 GN=DHCR7 PE=1 SV=1	19.1579	9	22	9	475	54.5	8.7	0	0.966	-0.0499049
Q7L2J0	7SK snRNA methylphosphate capping enzyme OS=Homo sapiens OX=9606 GN=MEPCE PE=1 SV=1	18.8679	11	13	11	689	74.3	9.57	0	1.17	0.226509
Q9UHI8	A disintegrin and metalloproteinase with thrombospondin motifs 1 OS=Homo sapiens OX=9606 GN=ADAMTS1 PE=1 SV=4	1.44778	2	2	2	967	105.3	6.83	0	0.844	-0.244685
Q8IZP0	Abl interactor 1 OS=Homo sapiens OX=9606 GN=ABI1 PE=1 SV=4	23.8189	10	19	10	508	55	7.06	0	1.233	0.302173
Q96K21	Abscission/NoCut checkpoint regulator OS=Homo sapiens OX=9606 GN=ZFYVE19 PE=1 SV=3	4.24628	2	4	1	471	51.5	5.73	0	1.099	0.136191
Q86V21	Acetoacetyl-CoA synthetase OS=Homo sapiens OX=9606 GN=AACS PE=1 SV=1	1.04167	1	2	1	672	75.1	6.24	0	1.117	0.159629
A1L0T0	Acetolactate synthase-like protein OS=Homo sapiens OX=9606 GN=ILVBL PE=1 SV=2	28.3228	14	24	14	632	67.8	8.15	0	1.001	0.00144197
Q9BWD1	Acetyl-CoA acetyltransferase, cytosolic OS=Homo sapiens OX=9606 GN=ACAT2 PE=1 SV=2	18.6398	7	12	7	397	41.3	6.92	0	1.204	0.267835
P24752	Acetyl-CoA acetyltransferase, mitochondrial OS=Homo sapiens OX=9606 GN=ACAT1 PE=1 SV=1	62.2951	23	48	23	427	45.2	8.85	0	0.964	-0.0528949
Q13085	Acetyl-CoA carboxylase 1 OS=Homo sapiens OX=9606 GN=ACACA PE=1 SV=2	3.36743	8	8	8	2346	265.4	6.37	0	1.016	0.0229004
Q9NUB1	Acetyl-coenzyme A synthetase 2-like, mitochondrial OS=Homo sapiens OX=9606 GN=ACSS1 PE=1 SV=2	9.14369	6	6	6	689	74.8	7.11	0	1.295	0.372952
Q9NR19	Acetyl-coenzyme A synthetase, cytoplasmic OS=Homo sapiens OX=9606 GN=ACSS2 PE=1 SV=1	5.56348	4	4	4	701	78.5	6.46	0	1.279	0.355016
O00400	Acetyl-coenzyme A transporter 1 OS=Homo sapiens OX=9606 GN=SLC33A1 PE=1 SV=1	10.2004	5	5	5	549	60.9	7.33	0	0.961	-0.0573917
Q13510	Acid ceramidase OS=Homo sapiens OX=9606 GN=ASAH1 PE=1 SV=5	12.4051	6	9	6	395	44.6	7.62	0	1.242	0.312665
Q92484	Acid sphingomyelinase-like phosphodiesterase 3a OS=Homo sapiens OX=9606 GN=SMPDL3A PE=1 SV=2	9.49227	4	5	4	453	51.2	6.33	0	1.135	0.182692
O43427	Acidic fibroblast growth factor intracellular-binding protein OS=Homo sapiens OX=9606 GN=FIBP PE=1 SV=3	3.57143	1	1	1	364	41.9	6.48	0	1.241	0.311503
P39687	Acidic leucine-rich nuclear phosphoprotein 32 family member A OS=Homo sapiens OX=9606 GN=ANP32A PE=1 SV=1	24.0964	9	15	6	249	28.6	4.09	3	1.507	0.591679
Q92688	Acidic leucine-rich nuclear phosphoprotein 32 family member B OS=Homo sapiens OX=9606 GN=ANP32B PE=1 SV=1	23.9044	8	15	5	251	28.8	4.06	0	1.391	0.476122
Q9BTT0	Acidic leucine-rich nuclear phosphoprotein 32 family member E OS=Homo sapiens OX=9606 GN=ANP32E PE=1 SV=1	10.0746	3	5	3	268	30.7	3.85	0	1.385	0.469886
Q99798	Aconitate hydratase, mitochondrial OS=Homo sapiens OX=9606 GN=ACO2 PE=1 SV=2	51.9231	39	84	39	780	85.4	7.61	0	0.934	-0.0985055
Q8N556	Actin filament-associated protein 1 OS=Homo sapiens OX=9606 GN=AFAP1 PE=1 SV=2	6.30137	5	5	5	730	80.7	8.68	0	1.234	0.303342
Q8TED9	Actin filament-associated protein 1-like 1 OS=Homo sapiens OX=9606 GN=AFAP1L1 PE=1 SV=2	7.29167	4	4	4	768	86.4	6.8	0	0.992	-0.011588
Q8N4X5	Actin filament-associated protein 1-like 2 OS=Homo sapiens OX=9606 GN=AFAP1L2 PE=1 SV=1	2.20049	2	2	2	818	91.2	5.31	0	1.192	0.253384
P68032	Actin, alpha cardiac muscle 1 OS=Homo sapiens OX=9606 GN=ACTC1 PE=1 SV=1	50.6631	21	230	4	377	42	5.39	0	1.025	0.0356239
P60709	Actin, cytoplasmic 1 OS=Homo sapiens OX=9606 GN=ACTB PE=1 SV=1	74.1333	27	284	7	375	41.7	5.48	26	0.948	-0.077041
O14639	Actin-binding LIM protein 1 OS=Homo sapiens OX=9606 GN=ABLIM1 PE=1 SV=3	8.61183	6	6	6	778	87.6	8.59	0	1.188	0.248535
Q86TU7	Actin-histidine N-methyltransferase OS=Homo sapiens OX=9606 GN=SETD3 PE=1 SV=1	2.0202	1	2	1	594	67.2	5.96	0	1.17	0.226509
O96019	Actin-like protein 6A OS=Homo sapiens OX=9606 GN=ACTL6A PE=1 SV=1	31.7016	12	23	12	429	47.4	5.6	0	0.92	-0.120294
Q9NZ32	Actin-related protein 10 OS=Homo sapiens OX=9606 GN=ACTR10 PE=1 SV=1	11.9904	6	7	6	417	46.3	7.37	0	1.106	0.145351
P61160	Actin-related protein 2 OS=Homo sapiens OX=9606 GN=ACTR2 PE=1 SV=1	40.6091	14	29	14	394	44.7	6.74	0	1.122	0.166073
Q92747	Actin-related protein 2/3 complex subunit 1A OS=Homo sapiens OX=9606 GN=ARPC1A PE=2 SV=2	30.5405	11	19	10	370	41.5	8.18	0	1.164	0.219091
O15143	Actin-related protein 2/3 complex subunit 1B OS=Homo sapiens OX=9606 GN=ARPC1B PE=1 SV=3	49.4624	15	29	14	372	40.9	8.35	1	0.823	-0.281036
O15144	Actin-related protein 2/3 complex subunit 2 OS=Homo sapiens OX=9606 GN=ARPC2 PE=1 SV=1	39	15	32	15	300	34.3	7.36	0	1.022	0.0313952
O15145	Actin-related protein 2/3 complex subunit 3 OS=Homo sapiens OX=9606 GN=ARPC3 PE=1 SV=3	20.2247	4	7	4	178	20.5	8.59	0	1.153	0.205393
P59998	Actin-related protein 2/3 complex subunit 4 OS=Homo sapiens OX=9606 GN=ARPC4 PE=1 SV=3	27.381	5	10	5	168	19.7	8.43	0	0.876	-0.190997
O15511	Actin-related protein 2/3 complex subunit 5 OS=Homo sapiens OX=9606 GN=ARPC5 PE=1 SV=3	52.9801	9	22	8	151	16.3	5.67	1	1.165	0.22033
Q9BPX5	Actin-related protein 2/3 complex subunit 5-like protein OS=Homo sapiens OX=9606 GN=ARPC5L PE=1 SV=1	39.2157	6	12	5	153	16.9	6.6	0	1.263	0.336855
P61158	Actin-related protein 3 OS=Homo sapiens OX=9606 GN=ACTR3 PE=1 SV=3	53.11	19	37	19	418	47.3	5.88	0	0.902	-0.148801
Q9H9F9	Actin-related protein 5 OS=Homo sapiens OX=9606 GN=ACTR5 PE=1 SV=2	1.4827	1	1	1	607	68.3	5.27	0	0.977	-0.0335695
Q9H981	Actin-related protein 8 OS=Homo sapiens OX=9606 GN=ACTR8 PE=1 SV=2	3.52564	2	3	2	624	70.4	7.78	0	0.976	-0.0350469
P53999	Activated RNA polymerase II transcriptional coactivator p15 OS=Homo sapiens OX=9606 GN=SUB1 PE=1 SV=3	42.5197	9	16	9	127	14.4	9.6	0	1.347	0.42975
Q8N9N2	Activating signal cointegrator 1 complex subunit 1 OS=Homo sapiens OX=9606 GN=ASCC1 PE=1 SV=1	2.25	1	1	1	400	45.5	5.54	0	1.21	0.275007
Q9H1I8	Activating signal cointegrator 1 complex subunit 2 OS=Homo sapiens OX=9606 GN=ASCC2 PE=1 SV=3	6.34082	5	5	5	757	86.3	5.16	0	1.334	0.415759
Q8N3C0	Activating signal cointegrator 1 complex subunit 3 OS=Homo sapiens OX=9606 GN=ASCC3 PE=1 SV=3	5.76748	13	17	13	2202	251.3	7.09	0	1.307	0.386259
Q15650	Activating signal cointegrator 1 OS=Homo sapiens OX=9606 GN=TRIP4 PE=1 SV=4	8.77797	5	6	5	581	66.1	7.85	0	1.24	0.31034
Q6VMQ6	Activating transcription factor 7-interacting protein 1 OS=Homo sapiens OX=9606 GN=ATF7IP PE=1 SV=3	7.24409	7	8	7	1270	136.3	4.7	0	1.076	0.105678
O95433	Activator of 90 kDa heat shock protein ATPase homolog 1 OS=Homo sapiens OX=9606 GN=AHSA1 PE=1 SV=1	19.2308	7	11	7	338	38.2	5.53	0	1.104	0.14274
Q9ULW3	Activator of basal transcription 1 OS=Homo sapiens OX=9606 GN=ABT1 PE=1 SV=1	13.9706	2	2	2	272	31.1	9.88	0	0.986	-0.0203404
Q86WX3	Active regulator of SIRT1 OS=Homo sapiens OX=9606 GN=RPS19BP1 PE=1 SV=1	41.9118	7	11	7	136	15.4	10.74	0	0.906	-0.142417
Q04771	Activin receptor type-1 OS=Homo sapiens OX=9606 GN=ACVR1 PE=1 SV=1	6.4833	3	4	3	509	57.1	7.33	0	1.006	0.00863031
Q9H2P0	Activity-dependent neuroprotector homeobox protein OS=Homo sapiens OX=9606 GN=ADNP PE=1 SV=1	29.4011	27	35	27	1102	123.5	7.34	0	1.151	0.202888
O14561	Acyl carrier protein, mitochondrial OS=Homo sapiens OX=9606 GN=NDUFAB1 PE=1 SV=3	21.1538	3	14	3	156	17.4	4.93	0	0.854	-0.227692
P13798	Acylamino-acid-releasing enzyme OS=Homo sapiens OX=9606 GN=APEH PE=1 SV=4	15.0273	9	10	9	732	81.2	5.48	0	1.185	0.244887
O60427	Acyl-CoA (8-3)-desaturase OS=Homo sapiens OX=9606 GN=FADS1 PE=1 SV=3	13.5135	6	10	5	444	51.9	8.87	0	0.953	-0.0694519
O95864	Acyl-CoA 6-desaturase OS=Homo sapiens OX=9606 GN=FADS2 PE=1 SV=1	20.9459	8	13	7	444	52.2	8.82	1	0.768	-0.380822
Q6JQN1	Acyl-CoA dehydrogenase family member 10 OS=Homo sapiens OX=9606 GN=ACAD10 PE=1 SV=1	4.43815	4	4	4	1059	118.8	8.06	0	1.067	0.0935602
Q709F0	Acyl-CoA dehydrogenase family member 11 OS=Homo sapiens OX=9606 GN=ACAD11 PE=1 SV=3	12.0513	10	12	10	780	87.2	8.02	0	0.951	-0.0724828
Q9H845	Acyl-CoA dehydrogenase family member 9, mitochondrial OS=Homo sapiens OX=9606 GN=ACAD9 PE=1 SV=1	25.2818	18	32	18	621	68.7	7.96	0	0.986	-0.0203404
O00767	Acyl-CoA desaturase OS=Homo sapiens OX=9606 GN=SCD PE=1 SV=2	16.7131	9	10	9	359	41.5	9	0	0.642	-0.639355
Q96CM8	Acyl-CoA synthetase family member 2, mitochondrial OS=Homo sapiens OX=9606 GN=ACSF2 PE=1 SV=2	24.2276	12	18	12	615	68.1	7.55	0	1.146	0.196607
Q4G176	Acyl-CoA synthetase family member 3, mitochondrial OS=Homo sapiens OX=9606 GN=ACSF3 PE=1 SV=3	8.15972	4	6	4	576	64.1	8.37	0	1.089	0.123004
Q92604	Acyl-CoA:lysophosphatidylglycerol acyltransferase 1 OS=Homo sapiens OX=9606 GN=LPGAT1 PE=1 SV=1	4.32432	2	3	2	370	43.1	8.92	0	1.061	0.0854247
Q5T8D3	Acyl-CoA-binding domain-containing protein 5 OS=Homo sapiens OX=9606 GN=ACBD5 PE=1 SV=1	11.4232	6	7	6	534	60.1	5.33	0	1.083	0.115033
Q9BR61	Acyl-CoA-binding domain-containing protein 6 OS=Homo sapiens OX=9606 GN=ACBD6 PE=1 SV=1	3.5461	1	1	1	282	31.1	5.11	0	1.029	0.041243
P07108	Acyl-CoA-binding protein OS=Homo sapiens OX=9606 GN=DBI PE=1 SV=2	65.5172	6	13	6	87	10	6.57	0	1.248	0.319618
Q9NPJ3	Acyl-coenzyme A thioesterase 13 OS=Homo sapiens OX=9606 GN=ACOT13 PE=1 SV=1	25	3	7	3	140	15	9.14	0	0.961	-0.0573917
O14734	Acyl-coenzyme A thioesterase 8 OS=Homo sapiens OX=9606 GN=ACOT8 PE=1 SV=1	20.0627	5	6	5	319	35.9	7.56	0	1.201	0.264236
Q9Y305	Acyl-coenzyme A thioesterase 9, mitochondrial OS=Homo sapiens OX=9606 GN=ACOT9 PE=1 SV=2	38.7244	19	36	19	439	49.9	8.6	0	1.047	0.0662614
Q5T1C6	Acyl-coenzyme A thioesterase THEM4 OS=Homo sapiens OX=9606 GN=THEM4 PE=1 SV=1	21.25	5	6	5	240	27.1	8.28	0	1.172	0.228973
Q53H12	Acylglycerol kinase, mitochondrial OS=Homo sapiens OX=9606 GN=AGK PE=1 SV=2	37.6777	16	21	16	422	47.1	8.09	0	0.989	-0.0159576
P07311	Acylphosphatase-1 OS=Homo sapiens OX=9606 GN=ACYP1 PE=1 SV=2	13.1313	1	1	1	99	11.3	9.31	0	1.207	0.271426
O75608	Acyl-protein thioesterase 1 OS=Homo sapiens OX=9606 GN=LYPLA1 PE=1 SV=1	16.9565	4	8	4	230	24.7	6.77	0	0.991	-0.013043
O95372	Acyl-protein thioesterase 2 OS=Homo sapiens OX=9606 GN=LYPLA2 PE=1 SV=1	3.0303	1	2	1	231	24.7	7.23	0	1.107	0.146655
Q6P587	Acylpyruvase FAHD1, mitochondrial OS=Homo sapiens OX=9606 GN=FAHD1 PE=1 SV=2	30.3571	6	8	6	224	24.8	7.39	0	1.149	0.200379
P46108	Adapter molecule crk OS=Homo sapiens OX=9606 GN=CRK PE=1 SV=2	4.93421	1	1	1	304	33.8	5.55	0	1.225	0.292782
Q9NVZ3	Adaptin ear-binding coat-associated protein 2 OS=Homo sapiens OX=9606 GN=NECAP2 PE=1 SV=1	7.22433	1	1	1	263	28.3	8.38	0	1.433	0.519039
P07741	Adenine phosphoribosyltransferase OS=Homo sapiens OX=9606 GN=APRT PE=1 SV=2	17.2222	3	4	3	180	19.6	6.02	0	1.23	0.298658
P25054	Adenomatous polyposis coli protein OS=Homo sapiens OX=9606 GN=APC PE=1 SV=2	0.316567	1	1	1	2843	311.5	7.8	0	1.2	0.263034
Q8TB61	Adenosine 3'-phospho 5'-phosphosulfate transporter 1 OS=Homo sapiens OX=9606 GN=SLC35B2 PE=1 SV=1	19.6759	10	13	10	432	47.5	9.16	0	0.976	-0.0350469
Q9H1N7	Adenosine 3'-phospho 5'-phosphosulfate transporter 2 OS=Homo sapiens OX=9606 GN=SLC35B3 PE=1 SV=1	2.49377	2	2	2	401	44.6	9.23	0	0.821	-0.284546
P55263	Adenosine kinase OS=Homo sapiens OX=9606 GN=ADK PE=1 SV=2	20.442	8	10	8	362	40.5	6.7	0	1.274	0.349365
Q96HN2	Adenosylhomocysteinase 3 OS=Homo sapiens OX=9606 GN=AHCYL2 PE=1 SV=1	18.1669	13	18	3	611	66.7	7.36	10	1.039	0.0551957
P23526	Adenosylhomocysteinase OS=Homo sapiens OX=9606 GN=AHCY PE=1 SV=4	38.1944	18	38	17	432	47.7	6.34	1	1.288	0.365133
O60266	Adenylate cyclase type 3 OS=Homo sapiens OX=9606 GN=ADCY3 PE=1 SV=3	2.88462	3	3	3	1144	128.9	6.58	0	1.05	0.0703893
P51828	Adenylate cyclase type 7 OS=Homo sapiens OX=9606 GN=ADCY7 PE=1 SV=1	1.48148	1	1	1	1080	120.2	8.12	0	0.997	-0.00433459
O60503	Adenylate cyclase type 9 OS=Homo sapiens OX=9606 GN=ADCY9 PE=1 SV=4	1.25647	1	1	1	1353	150.6	7.34	0	0.975	-0.0365259
P54819	Adenylate kinase 2, mitochondrial OS=Homo sapiens OX=9606 GN=AK2 PE=1 SV=2	57.3222	11	35	11	239	26.5	7.81	0	0.963	-0.0543923
P27144	Adenylate kinase 4, mitochondrial OS=Homo sapiens OX=9606 GN=AK4 PE=1 SV=1	47.5336	11	19	11	223	25.3	8.4	0	1.199	0.261832
P00568	Adenylate kinase isoenzyme 1 OS=Homo sapiens OX=9606 GN=AK1 PE=1 SV=3	22.6804	4	5	4	194	21.6	8.63	0	1.125	0.169925
P30566	Adenylosuccinate lyase OS=Homo sapiens OX=9606 GN=ADSL PE=1 SV=2	8.8843	3	3	3	484	54.9	7.11	0	1.092	0.126973
P30520	Adenylosuccinate synthetase isozyme 2 OS=Homo sapiens OX=9606 GN=ADSS PE=1 SV=3	1.31579	1	1	1	456	50.1	6.55	0	1.143	0.192825
Q01518	Adenylyl cyclase-associated protein 1 OS=Homo sapiens OX=9606 GN=CAP1 PE=1 SV=5	37.2632	18	38	18	475	51.9	8.06	0	0.951	-0.0724828
O95396	Adenylyltransferase and sulfurtransferase MOCS3 OS=Homo sapiens OX=9606 GN=MOCS3 PE=1 SV=1	4.56522	1	1	1	460	49.6	6.21	0	1.408	0.493647
Q8IWK6	Adhesion G protein-coupled receptor A3 OS=Homo sapiens OX=9606 GN=ADGRA3 PE=1 SV=2	0.529902	1	1	1	1321	146.1	8.48	0	1.004	0.00575927
Q9Y653	Adhesion G-protein coupled receptor G1 OS=Homo sapiens OX=9606 GN=ADGRG1 PE=1 SV=2	7.64791	5	7	5	693	77.7	8.48	0	0.973	-0.0394883
Q86SQ4	Adhesion G-protein coupled receptor G6 OS=Homo sapiens OX=9606 GN=ADGRG6 PE=1 SV=3	2.7846	3	3	3	1221	136.6	7.87	0	0.994	-0.00868224
Q9HDC9	Adipocyte plasma membrane-associated protein OS=Homo sapiens OX=9606 GN=APMAP PE=1 SV=2	36.7788	15	36	15	416	46.5	6.16	0	1.064	0.0894982
Q15847	Adipogenesis regulatory factor OS=Homo sapiens OX=9606 GN=ADIRF PE=1 SV=1	28.9474	2	3	2	76	7.8	5.31	0	1.236	0.305679
P12235	ADP/ATP translocase 1 OS=Homo sapiens OX=9606 GN=SLC25A4 PE=1 SV=4	52.349	17	45	2	298	33	9.76	0	1.136	0.183963
P05141	ADP/ATP translocase 2 OS=Homo sapiens OX=9606 GN=SLC25A5 PE=1 SV=7	48.6577	19	61	5	298	32.8	9.69	1	0.817	-0.291592
P12236	ADP/ATP translocase 3 OS=Homo sapiens OX=9606 GN=SLC25A6 PE=1 SV=4	62.0805	21	65	4	298	32.8	9.74	21	0.907	-0.140826
Q9BRR6	ADP-dependent glucokinase OS=Homo sapiens OX=9606 GN=ADPGK PE=1 SV=1	19.3159	7	11	7	497	54.1	6.2	0	0.942	-0.086201
Q9NX46	ADP-ribose glycohydrolase ARH3 OS=Homo sapiens OX=9606 GN=ADPRHL2 PE=1 SV=1	5.50964	2	3	2	363	38.9	5.07	0	1.261	0.334568
Q9BW91	ADP-ribose pyrophosphatase, mitochondrial OS=Homo sapiens OX=9606 GN=NUDT9 PE=1 SV=1	18.2857	6	7	6	350	39.1	8.22	0	1.129	0.175045
P61204	ADP-ribosylation factor 3 OS=Homo sapiens OX=9606 GN=ARF3 PE=1 SV=2	35.9116	6	18	4	181	20.6	7.43	0	1.219	0.285698
P18085	ADP-ribosylation factor 4 OS=Homo sapiens OX=9606 GN=ARF4 PE=1 SV=3	41.6667	7	16	6	180	20.5	7.14	2	1.168	0.22404
P84085	ADP-ribosylation factor 5 OS=Homo sapiens OX=9606 GN=ARF5 PE=1 SV=2	33.8889	6	14	4	180	20.5	6.79	1	1.165	0.22033
P62330	ADP-ribosylation factor 6 OS=Homo sapiens OX=9606 GN=ARF6 PE=1 SV=2	24.5714	3	9	3	175	20.1	8.95	0	1.135	0.182692
Q8N6T3	ADP-ribosylation factor GTPase-activating protein 1 OS=Homo sapiens OX=9606 GN=ARFGAP1 PE=1 SV=2	14.2857	5	10	5	406	44.6	5.66	0	1.262	0.335712
Q8N6H7	ADP-ribosylation factor GTPase-activating protein 2 OS=Homo sapiens OX=9606 GN=ARFGAP2 PE=1 SV=1	10.9405	5	8	5	521	56.7	7.99	0	1.101	0.138814
Q9NP61	ADP-ribosylation factor GTPase-activating protein 3 OS=Homo sapiens OX=9606 GN=ARFGAP3 PE=1 SV=1	3.29457	2	2	2	516	56.9	7.36	0	1.027	0.0384362
Q9UJY5	ADP-ribosylation factor-binding protein GGA1 OS=Homo sapiens OX=9606 GN=GGA1 PE=1 SV=1	2.8169	2	2	2	639	70.3	5.29	0	1.317	0.397255
Q9UJY4	ADP-ribosylation factor-binding protein GGA2 OS=Homo sapiens OX=9606 GN=GGA2 PE=1 SV=3	2.44698	2	2	2	613	67.1	6.55	0	1.101	0.138814
P40616	ADP-ribosylation factor-like protein 1 OS=Homo sapiens OX=9606 GN=ARL1 PE=1 SV=1	14.9171	4	6	4	181	20.4	5.72	0	1.136	0.183963
Q3SXY8	ADP-ribosylation factor-like protein 13B OS=Homo sapiens OX=9606 GN=ARL13B PE=1 SV=1	1.86916	1	1	1	428	48.6	6.62	0	0.978	-0.0320936
Q9NXU5	ADP-ribosylation factor-like protein 15 OS=Homo sapiens OX=9606 GN=ARL15 PE=1 SV=1	20.5882	3	3	3	204	22.9	5.63	0	0.99	-0.0144996
P36404	ADP-ribosylation factor-like protein 2 OS=Homo sapiens OX=9606 GN=ARL2 PE=1 SV=4	21.7391	4	4	4	184	20.9	6.34	0	1.126	0.171207
P36405	ADP-ribosylation factor-like protein 3 OS=Homo sapiens OX=9606 GN=ARL3 PE=1 SV=2	10.4396	2	2	2	182	20.4	7.24	0	1.069	0.0962619
P56559	ADP-ribosylation factor-like protein 4C OS=Homo sapiens OX=9606 GN=ARL4C PE=1 SV=1	19.7917	3	5	3	192	21.5	9.09	0	1.077	0.107018
Q15041	ADP-ribosylation factor-like protein 6-interacting protein 1 OS=Homo sapiens OX=9606 GN=ARL6IP1 PE=1 SV=2	13.7931	3	8	3	203	23.3	9.32	0	0.819	-0.288065
Q66PJ3	ADP-ribosylation factor-like protein 6-interacting protein 4 OS=Homo sapiens OX=9606 GN=ARL6IP4 PE=1 SV=2	2.13777	1	1	1	421	44.9	10.93	0	1.513	0.597412
Q8N6S5	ADP-ribosylation factor-like protein 6-interacting protein 6 OS=Homo sapiens OX=9606 GN=ARL6IP6 PE=1 SV=1	10.177	2	2	2	226	24.7	6.33	0	0.759	-0.397828
Q9NVJ2	ADP-ribosylation factor-like protein 8B OS=Homo sapiens OX=9606 GN=ARL8B PE=1 SV=1	27.4194	5	8	5	186	21.5	8.43	0	1.051	0.0717627
Q13795	ADP-ribosylation factor-related protein 1 OS=Homo sapiens OX=9606 GN=ARFRP1 PE=1 SV=1	14.9254	3	4	3	201	22.6	7.56	0	1.038	0.0538064
Q9UKK9	ADP-sugar pyrophosphatase OS=Homo sapiens OX=9606 GN=NUDT5 PE=1 SV=1	30.5936	7	9	7	219	24.3	4.94	0	1.195	0.257011
P10109	Adrenodoxin, mitochondrial OS=Homo sapiens OX=9606 GN=FDX1 PE=1 SV=1	26.6304	6	10	6	184	19.4	5.83	0	0.885	-0.176251
P51825	AF4/FMR2 family member 1 OS=Homo sapiens OX=9606 GN=AFF1 PE=1 SV=1	0.991736	1	2	1	1210	131.3	9.2	0	0.793	-0.334607
Q9UHB7	AF4/FMR2 family member 4 OS=Homo sapiens OX=9606 GN=AFF4 PE=1 SV=1	3.52537	3	4	3	1163	127.4	9.31	0	1.064	0.0894982
P55196	Afadin OS=Homo sapiens OX=9606 GN=AFDN PE=1 SV=3	16.1184	28	35	28	1824	206.7	6.47	0	1.19	0.250962
Q8WV93	AFG1-like ATPase OS=Homo sapiens OX=9606 GN=AFG1L PE=1 SV=2	3.1185	2	2	2	481	54.8	7.27	0	1.026	0.0370307
Q9Y4W6	AFG3-like protein 2 OS=Homo sapiens OX=9606 GN=AFG3L2 PE=1 SV=2	35.1317	28	46	27	797	88.5	8.66	1	1.005	0.0071955
O43488	Aflatoxin B1 aldehyde reductase member 2 OS=Homo sapiens OX=9606 GN=AKR7A2 PE=1 SV=3	18.1058	6	9	6	359	39.6	7.17	0	1.217	0.283329
Q6ULP2	Aftiphilin OS=Homo sapiens OX=9606 GN=AFTPH PE=1 SV=3	2.24359	2	2	2	936	102	4.54	0	1.185	0.244887
O00468	Agrin OS=Homo sapiens OX=9606 GN=AGRN PE=1 SV=6	24.1779	41	51	41	2068	217.2	6.39	0	0.85	-0.234465
O00170	AH receptor-interacting protein OS=Homo sapiens OX=9606 GN=AIP PE=1 SV=2	2.72727	1	2	1	330	37.6	6.29	0	0.819	-0.288065
Q92667	A-kinase anchor protein 1, mitochondrial OS=Homo sapiens OX=9606 GN=AKAP1 PE=1 SV=1	23.3666	16	22	16	903	97.3	4.94	0	0.977	-0.0335695
Q9UKA4	A-kinase anchor protein 11 OS=Homo sapiens OX=9606 GN=AKAP11 PE=1 SV=1	1.99895	3	3	3	1901	210.4	5.39	0	0.999	-0.00144342
Q02952	A-kinase anchor protein 12 OS=Homo sapiens OX=9606 GN=AKAP12 PE=1 SV=4	12.5701	17	22	17	1782	191.4	4.41	0	1.045	0.0635029
Q02040	A-kinase anchor protein 17A OS=Homo sapiens OX=9606 GN=AKAP17A PE=1 SV=2	17.8417	12	17	12	695	80.7	9.73	0	1.086	0.119024
Q9Y2D5	A-kinase anchor protein 2 OS=Homo sapiens OX=9606 GN=AKAP2 PE=1 SV=3	23.2829	16	24	16	859	94.6	5.11	0	1.273	0.348232
O43823	A-kinase anchor protein 8 OS=Homo sapiens OX=9606 GN=AKAP8 PE=1 SV=1	26.3006	14	19	14	692	76.1	5.15	0	1.012	0.0172093
Q9ULX6	A-kinase anchor protein 8-like OS=Homo sapiens OX=9606 GN=AKAP8L PE=1 SV=4	5.72755	4	9	4	646	71.6	5.05	0	1.1	0.137504
Q99996	A-kinase anchor protein 9 OS=Homo sapiens OX=9606 GN=AKAP9 PE=1 SV=4	0.998208	4	4	3	3907	452.7	4.98	0	1.057	0.0799754
Q9NRG9	Aladin OS=Homo sapiens OX=9606 GN=AAAS PE=1 SV=1	20.3297	10	14	10	546	59.5	7.5	0	0.853	-0.229382
Q8TD30	Alanine aminotransferase 2 OS=Homo sapiens OX=9606 GN=GPT2 PE=1 SV=1	15.2964	5	7	5	523	57.9	7.71	0	0.961	-0.0573917
P49588	Alanine--tRNA ligase, cytoplasmic OS=Homo sapiens OX=9606 GN=AARS PE=1 SV=2	10.3306	11	15	11	968	106.7	5.53	0	1.14	0.189034
Q5JTZ9	Alanine--tRNA ligase, mitochondrial OS=Homo sapiens OX=9606 GN=AARS2 PE=1 SV=1	24.0609	20	25	20	985	107.3	6.27	0	1.002	0.00288251
Q9BTE6	Alanyl-tRNA editing protein Aarsd1 OS=Homo sapiens OX=9606 GN=AARSD1 PE=1 SV=2	4.12621	2	2	2	412	45.5	6.42	0	1.18	0.238787
P11766	Alcohol dehydrogenase class-3 OS=Homo sapiens OX=9606 GN=ADH5 PE=1 SV=4	24.8663	9	14	9	374	39.7	7.49	0	1.185	0.244887
P47895	Aldehyde dehydrogenase family 1 member A3 OS=Homo sapiens OX=9606 GN=ALDH1A3 PE=1 SV=2	42.1875	22	38	18	512	56.1	7.25	1	1.709	0.773152
Q8IZ83	Aldehyde dehydrogenase family 16 member A1 OS=Homo sapiens OX=9606 GN=ALDH16A1 PE=1 SV=2	5.86035	5	5	5	802	85.1	6.79	0	1.104	0.14274
P30837	Aldehyde dehydrogenase X, mitochondrial OS=Homo sapiens OX=9606 GN=ALDH1B1 PE=1 SV=3	43.9072	24	44	20	517	57.2	6.8	4	1.083	0.115033
P05091	Aldehyde dehydrogenase, mitochondrial OS=Homo sapiens OX=9606 GN=ALDH2 PE=1 SV=2	22.0503	12	21	10	517	56.3	7.05	0	1.088	0.121679
P14550	Aldo-keto reductase family 1 member A1 OS=Homo sapiens OX=9606 GN=AKR1A1 PE=1 SV=3	15.0769	5	6	5	325	36.6	6.79	0	1.24	0.31034
Q04828	Aldo-keto reductase family 1 member C1 OS=Homo sapiens OX=9606 GN=AKR1C1 PE=1 SV=1	14.2415	7	8	1	323	36.8	7.88	0	1.046	0.0648829
P42330	Aldo-keto reductase family 1 member C3 OS=Homo sapiens OX=9606 GN=AKR1C3 PE=1 SV=4	25.6966	8	9	2	323	36.8	7.94	6	1.192	0.253384
P15121	Aldose reductase OS=Homo sapiens OX=9606 GN=AKR1B1 PE=1 SV=3	43.9873	11	13	11	316	35.8	6.98	0	1.257	0.329985
O00116	Alkyldihydroxyacetonephosphate synthase, peroxisomal OS=Homo sapiens OX=9606 GN=AGPS PE=1 SV=1	29.1793	18	34	18	658	72.9	7.34	0	0.97	-0.0439433
Q6UW56	All-trans retinoic acid-induced differentiation factor OS=Homo sapiens OX=9606 GN=ATRAID PE=1 SV=2	6.11354	2	2	2	229	24.7	7.25	0	0.814	-0.296899
Q6NUM9	All-trans-retinol 13,14-reductase OS=Homo sapiens OX=9606 GN=RETSAT PE=1 SV=2	29.8361	16	29	16	610	66.8	8.28	0	1.057	0.0799754
Q6PD74	Alpha- and gamma-adaptin-binding protein p34 OS=Homo sapiens OX=9606 GN=AAGAB PE=1 SV=1	2.85714	1	2	1	315	34.6	4.64	0	0.985	-0.0218044
Q495W5	Alpha-(1,3)-fucosyltransferase 11 OS=Homo sapiens OX=9606 GN=FUT11 PE=1 SV=1	5.0813	2	2	2	492	55.8	5.94	0	1.03	0.0426443
Q5VST6	Alpha/beta hydrolase domain-containing protein 17B OS=Homo sapiens OX=9606 GN=ABHD17B PE=1 SV=1	9.02778	1	1	1	288	32.2	6.29	0	1.061	0.0854247
Q9H6U8	Alpha-1,2-mannosyltransferase ALG9 OS=Homo sapiens OX=9606 GN=ALG9 PE=1 SV=2	13.257	5	5	5	611	69.8	8.68	0	0.958	-0.0619024
Q9H553	Alpha-1,3/1,6-mannosyltransferase ALG2 OS=Homo sapiens OX=9606 GN=ALG2 PE=1 SV=1	24.0385	9	16	9	416	47.1	7.05	0	1.005	0.0071955
P26572	Alpha-1,3-mannosyl-glycoprotein 2-beta-N-acetylglucosaminyltransferase OS=Homo sapiens OX=9606 GN=MGAT1 PE=1 SV=2	26.0674	12	18	12	445	50.8	9.16	0	1.107	0.146655
Q9UQ53	Alpha-1,3-mannosyl-glycoprotein 4-beta-N-acetylglucosaminyltransferase B OS=Homo sapiens OX=9606 GN=MGAT4B PE=1 SV=1	4.37956	2	2	2	548	63.2	7.87	0	1.069	0.0962619
Q10469	Alpha-1,6-mannosyl-glycoprotein 2-beta-N-acetylglucosaminyltransferase OS=Homo sapiens OX=9606 GN=MGAT2 PE=1 SV=1	20.3579	6	6	6	447	51.5	8.76	0	1.02	0.0285692
Q09328	Alpha-1,6-mannosylglycoprotein 6-beta-N-acetylglucosaminyltransferase A OS=Homo sapiens OX=9606 GN=MGAT5 PE=1 SV=1	7.1525	5	6	5	741	84.5	8.12	0	1.063	0.0881416
P30533	Alpha-2-macroglobulin receptor-associated protein OS=Homo sapiens OX=9606 GN=LRPAP1 PE=1 SV=1	58.5434	28	45	27	357	41.4	8.78	1	0.968	-0.046921
A8K2U0	Alpha-2-macroglobulin-like protein 1 OS=Homo sapiens OX=9606 GN=A2ML1 PE=1 SV=3	33.3563	40	103	40	1454	161	5.73	0	1.135	0.182692
P12814	Alpha-actinin-1 OS=Homo sapiens OX=9606 GN=ACTN1 PE=1 SV=2	52.2422	46	113	25	892	103	5.41	4	1.25	0.321928
P35609	Alpha-actinin-2 OS=Homo sapiens OX=9606 GN=ACTN2 PE=1 SV=1	14.2058	13	25	1	894	103.8	5.45	0	1.293	0.370722
O43707	Alpha-actinin-4 OS=Homo sapiens OX=9606 GN=ACTN4 PE=1 SV=2	63.1175	58	134	39	911	104.8	5.44	20	1.396	0.481299
P35611	Alpha-adducin OS=Homo sapiens OX=9606 GN=ADD1 PE=1 SV=2	4.07056	3	3	3	737	80.9	5.83	0	1.166	0.221568
P49419	Alpha-aminoadipic semialdehyde dehydrogenase OS=Homo sapiens OX=9606 GN=ALDH7A1 PE=1 SV=5	42.3006	21	39	21	539	58.4	7.99	0	1.127	0.172488
Q9UDR5	Alpha-aminoadipic semialdehyde synthase, mitochondrial OS=Homo sapiens OX=9606 GN=AASS PE=1 SV=1	20.6263	18	30	18	926	102.1	6.64	0	0.875	-0.192645
P61163	Alpha-centractin OS=Homo sapiens OX=9606 GN=ACTR1A PE=1 SV=1	21.0106	7	11	4	376	42.6	6.64	3	1.133	0.180148
P02511	Alpha-crystallin B chain OS=Homo sapiens OX=9606 GN=CRYAB PE=1 SV=2	6.28571	1	1	1	175	20.1	7.33	0	1.077	0.107018
O43768	Alpha-endosulfine OS=Homo sapiens OX=9606 GN=ENSA PE=1 SV=1	29.7521	3	4	2	121	13.4	7.24	2	1.116	0.158337
P06733	Alpha-enolase OS=Homo sapiens OX=9606 GN=ENO1 PE=1 SV=2	51.3825	21	55	17	434	47.1	7.39	4	1.181	0.240009
P06280	Alpha-galactosidase A OS=Homo sapiens OX=9606 GN=GLA PE=1 SV=1	25.641	10	11	10	429	48.7	5.6	0	0.959	-0.0603973
Q9C0B1	Alpha-ketoglutarate-dependent dioxygenase FTO OS=Homo sapiens OX=9606 GN=FTO PE=1 SV=3	2.17822	1	1	1	505	58.2	5.22	0	1.189	0.249749
Q16706	Alpha-mannosidase 2 OS=Homo sapiens OX=9606 GN=MAN2A1 PE=1 SV=2	23.6888	24	34	22	1144	131.1	7.58	2	0.986	-0.0203404
Q9NTJ4	Alpha-mannosidase 2C1 OS=Homo sapiens OX=9606 GN=MAN2C1 PE=1 SV=1	3.07692	2	2	2	1040	115.8	6.57	0	1.16	0.214125
P49641	Alpha-mannosidase 2x OS=Homo sapiens OX=9606 GN=MAN2A2 PE=2 SV=3	3.13043	4	4	2	1150	130.5	6.84	0	1.338	0.420078
P17050	Alpha-N-acetylgalactosaminidase OS=Homo sapiens OX=9606 GN=NAGA PE=1 SV=2	6.81265	2	5	2	411	46.5	5.19	0	1.093	0.128293
P54802	Alpha-N-acetylglucosaminidase OS=Homo sapiens OX=9606 GN=NAGLU PE=1 SV=2	7.80619	3	4	3	743	82.2	6.65	0	1.099	0.136191
Q9NVD7	Alpha-parvin OS=Homo sapiens OX=9606 GN=PARVA PE=1 SV=1	8.06452	2	3	2	372	42.2	5.95	0	1.034	0.0482362
Q86TB3	Alpha-protein kinase 2 OS=Homo sapiens OX=9606 GN=ALPK2 PE=2 SV=3	0.276498	1	2	1	2170	236.9	5.24	0	1.063	0.0881416
P54920	Alpha-soluble NSF attachment protein OS=Homo sapiens OX=9606 GN=NAPA PE=1 SV=3	52.5424	12	16	12	295	33.2	5.36	0	1.036	0.051024
P37840	Alpha-synuclein OS=Homo sapiens OX=9606 GN=SNCA PE=1 SV=1	15.7143	1	1	1	140	14.5	4.7	0	1.263	0.336855
P40222	Alpha-taxilin OS=Homo sapiens OX=9606 GN=TXLNA PE=1 SV=3	20.3297	11	16	11	546	61.9	6.52	0	1.242	0.312665
Q60I27	ALS2 C-terminal-like protein OS=Homo sapiens OX=9606 GN=ALS2CL PE=1 SV=1	0.839454	1	1	1	953	107.7	6.15	0	1.017	0.0243197
Q96Q42	Alsin OS=Homo sapiens OX=9606 GN=ALS2 PE=1 SV=2	0.9656	2	2	2	1657	183.5	6.27	0	1.047	0.0662614
P21397	Amine oxidase [flavin-containing] A OS=Homo sapiens OX=9606 GN=MAOA PE=1 SV=1	22.9602	12	22	9	527	59.6	7.85	3	1.008	0.0114956
P27338	Amine oxidase [flavin-containing] B OS=Homo sapiens OX=9606 GN=MAOB PE=1 SV=3	5.19231	4	6	1	520	58.7	7.5	0	0.997	-0.00433459
Q12904	Aminoacyl tRNA synthase complex-interacting multifunctional protein 1 OS=Homo sapiens OX=9606 GN=AIMP1 PE=1 SV=2	31.7308	10	21	10	312	34.3	8.43	0	1.118	0.16092
Q13155	Aminoacyl tRNA synthase complex-interacting multifunctional protein 2 OS=Homo sapiens OX=9606 GN=AIMP2 PE=1 SV=2	27.1875	7	11	7	320	35.3	8.22	0	1.142	0.191563
Q03154	Aminoacylase-1 OS=Homo sapiens OX=9606 GN=ACY1 PE=1 SV=1	6.61765	3	6	3	408	45.9	6.18	0	1.189	0.249749
Q9H4A4	Aminopeptidase B OS=Homo sapiens OX=9606 GN=RNPEP PE=1 SV=2	9.38462	5	7	5	650	72.5	5.74	0	1.455	0.541019
P15144	Aminopeptidase N OS=Homo sapiens OX=9606 GN=ANPEP PE=1 SV=4	17.787	16	26	16	967	109.5	5.48	0	1.066	0.0922074
P15514	Amphiregulin OS=Homo sapiens OX=9606 GN=AREG PE=1 SV=2	11.5079	3	4	3	252	27.9	7.4	0	1.182	0.24123
Q86SJ2	Amphoterin-induced protein 2 OS=Homo sapiens OX=9606 GN=AMIGO2 PE=1 SV=1	4.5977	2	2	2	522	57.9	8.4	0	0.906	-0.142417
Q02410	Amyloid-beta A4 precursor protein-binding family A member 1 OS=Homo sapiens OX=9606 GN=APBA1 PE=1 SV=3	0.955795	1	1	1	837	92.8	4.93	0	1.353	0.436162
O96018	Amyloid-beta A4 precursor protein-binding family A member 3 OS=Homo sapiens OX=9606 GN=APBA3 PE=1 SV=1	1.56522	1	1	1	575	61.4	4.94	0	1.207	0.271426
Q92870	Amyloid-beta A4 precursor protein-binding family B member 2 OS=Homo sapiens OX=9606 GN=APBB2 PE=1 SV=3	2.63852	2	2	2	758	83.3	6.1	0	1.148	0.199123
P05067	Amyloid-beta precursor protein OS=Homo sapiens OX=9606 GN=APP PE=1 SV=3	24.4156	17	23	16	770	86.9	4.82	1	1.051	0.0717627
Q06481	Amyloid-like protein 2 OS=Homo sapiens OX=9606 GN=APLP2 PE=1 SV=2	17.6933	14	19	13	763	86.9	4.79	0	1.055	0.077243
Q8WV99	AN1-type zinc finger protein 2B OS=Homo sapiens OX=9606 GN=ZFAND2B PE=1 SV=1	2.72374	1	1	1	257	28	6.92	0	1.196	0.258217
Q6FI81	Anamorsin OS=Homo sapiens OX=9606 GN=CIAPIN1 PE=1 SV=2	12.1795	2	2	2	312	33.6	5.62	0	1.255	0.327687
Q9H1A4	Anaphase-promoting complex subunit 1 OS=Homo sapiens OX=9606 GN=ANAPC1 PE=1 SV=1	5.50412	10	11	10	1944	216.4	6.3	0	0.966	-0.0499049
Q9UJX6	Anaphase-promoting complex subunit 2 OS=Homo sapiens OX=9606 GN=ANAPC2 PE=1 SV=1	2.91971	2	2	2	822	93.8	5.22	0	1.114	0.155749
Q9UJX5	Anaphase-promoting complex subunit 4 OS=Homo sapiens OX=9606 GN=ANAPC4 PE=1 SV=2	4.82673	4	4	4	808	92.1	5.53	0	0.971	-0.0424568
Q9UJX4	Anaphase-promoting complex subunit 5 OS=Homo sapiens OX=9606 GN=ANAPC5 PE=1 SV=2	3.17881	2	2	2	755	85	6.87	0	1.08	0.111031
Q9UJX3	Anaphase-promoting complex subunit 7 OS=Homo sapiens OX=9606 GN=ANAPC7 PE=1 SV=4	14.8581	7	9	7	599	66.8	5.64	0	0.941	-0.0877334
Q8NHZ8	Anaphase-promoting complex subunit CDC26 OS=Homo sapiens OX=9606 GN=CDC26 PE=1 SV=1	14.1176	1	1	1	85	9.8	6.81	0	0.957	-0.0634092
Q9Y679	Ancient ubiquitous protein 1 OS=Homo sapiens OX=9606 GN=AUP1 PE=1 SV=2	26.8293	11	24	11	410	45.8	8.65	0	0.905	-0.14401
Q9NVV5	Androgen-induced gene 1 protein OS=Homo sapiens OX=9606 GN=AIG1 PE=1 SV=2	7.34694	2	2	2	245	28.2	8.25	0	0.986	-0.0203404
Q8N302	Angiogenic factor with G patch and FHA domains 1 OS=Homo sapiens OX=9606 GN=AGGF1 PE=1 SV=2	1.68067	1	1	1	714	80.9	5.44	0	0.986	-0.0203404
Q8IY63	Angiomotin-like protein 1 OS=Homo sapiens OX=9606 GN=AMOTL1 PE=1 SV=1	5.02092	4	4	4	956	106.5	7.11	0	0.911	-0.134477
Q9Y2J4	Angiomotin-like protein 2 OS=Homo sapiens OX=9606 GN=AMOTL2 PE=1 SV=3	1.2837	1	1	1	779	85.7	7.3	0	1.013	0.0186342
Q9BY76	Angiopoietin-related protein 4 OS=Homo sapiens OX=9606 GN=ANGPTL4 PE=1 SV=2	4.92611	1	1	1	406	45.2	8.85	0	1.088	0.121679
Q9NQW6	Anillin OS=Homo sapiens OX=9606 GN=ANLN PE=1 SV=2	8.27402	9	12	9	1124	124.1	8.07	0	1.02	0.0285692
P04920	Anion exchange protein 2 OS=Homo sapiens OX=9606 GN=SLC4A2 PE=1 SV=4	7.57454	8	11	8	1241	136.9	6.29	0	0.891	-0.166503
Q9P0K7	Ankycorbin OS=Homo sapiens OX=9606 GN=RAI14 PE=1 SV=2	39.3878	35	48	34	980	110	6.21	1	1.088	0.121679
Q9P2G1	Ankyrin repeat and IBR domain-containing protein 1 OS=Homo sapiens OX=9606 GN=ANKIB1 PE=1 SV=3	0.734619	1	1	1	1089	121.9	5.11	0	1.191	0.252173
Q8IWZ3	Ankyrin repeat and KH domain-containing protein 1 OS=Homo sapiens OX=9606 GN=ANKHD1 PE=1 SV=1	1.8096	4	4	1	2542	269.3	5.73	0	1.028	0.0398403
Q86XL3	Ankyrin repeat and LEM domain-containing protein 2 OS=Homo sapiens OX=9606 GN=ANKLE2 PE=1 SV=4	21.7484	19	26	19	938	104	7.09	0	0.944	-0.0831412
Q9H8Y5	Ankyrin repeat and zinc finger domain-containing protein 1 OS=Homo sapiens OX=9606 GN=ANKZF1 PE=1 SV=1	3.30579	2	3	2	726	80.9	8.41	0	1.182	0.24123
Q6UB99	Ankyrin repeat domain-containing protein 11 OS=Homo sapiens OX=9606 GN=ANKRD11 PE=1 SV=3	2.21555	4	5	4	2663	297.7	7.11	0	1.196	0.258217
Q8IZ07	Ankyrin repeat domain-containing protein 13A OS=Homo sapiens OX=9606 GN=ANKRD13A PE=1 SV=3	2.0339	1	1	1	590	67.6	5.02	0	1.213	0.27858
O75179	Ankyrin repeat domain-containing protein 17 OS=Homo sapiens OX=9606 GN=ANKRD17 PE=1 SV=3	2.15136	5	5	2	2603	274.1	6.52	3	1.072	0.100305
Q5VYY1	Ankyrin repeat domain-containing protein 22 OS=Homo sapiens OX=9606 GN=ANKRD22 PE=2 SV=1	3.66492	1	1	1	191	21.8	8.84	0	1.209	0.273814
Q53LP3	Ankyrin repeat domain-containing protein SOWAHC OS=Homo sapiens OX=9606 GN=SOWAHC PE=1 SV=1	10.2857	4	4	4	525	55.6	7.03	0	0.866	-0.207561
Q01484	Ankyrin-2 OS=Homo sapiens OX=9606 GN=ANK2 PE=1 SV=4	0.732878	3	5	1	3957	433.4	5.14	0	0.996	-0.00578235
Q12955	Ankyrin-3 OS=Homo sapiens OX=9606 GN=ANK3 PE=1 SV=3	2.51314	7	7	6	4377	480.1	6.49	1	1.295	0.372952
P04083	Annexin A1 OS=Homo sapiens OX=9606 GN=ANXA1 PE=1 SV=2	48.5549	17	29	17	346	38.7	7.02	0	1.182	0.24123
P50995	Annexin A11 OS=Homo sapiens OX=9606 GN=ANXA11 PE=1 SV=1	10.6931	6	9	6	505	54.4	7.65	0	1.12	0.163499
P07355	Annexin A2 OS=Homo sapiens OX=9606 GN=ANXA2 PE=1 SV=2	73.1563	29	113	29	339	38.6	7.75	0	1.926	0.945608
P12429	Annexin A3 OS=Homo sapiens OX=9606 GN=ANXA3 PE=1 SV=3	44.8916	15	25	15	323	36.4	5.92	0	1.149	0.200379
P09525	Annexin A4 OS=Homo sapiens OX=9606 GN=ANXA4 PE=1 SV=4	33.8558	11	13	11	319	35.9	6.13	0	1.161	0.215368
P08758	Annexin A5 OS=Homo sapiens OX=9606 GN=ANXA5 PE=1 SV=2	30.9375	12	17	12	320	35.9	5.05	0	1.207	0.271426
P08133	Annexin A6 OS=Homo sapiens OX=9606 GN=ANXA6 PE=1 SV=3	22.734	16	17	16	673	75.8	5.6	0	1.151	0.202888
P20073	Annexin A7 OS=Homo sapiens OX=9606 GN=ANXA7 PE=1 SV=3	16.8033	9	9	8	488	52.7	5.68	0	1.124	0.168642
Q5VT79	Annexin A8-like protein 1 OS=Homo sapiens OX=9606 GN=ANXA8L1 PE=2 SV=2	34.8624	12	17	11	327	36.9	5.78	1	1.236	0.305679
Q5XXA6	Anoctamin-1 OS=Homo sapiens OX=9606 GN=ANO1 PE=1 SV=1	7.91075	10	11	10	986	114	8.54	0	0.767	-0.382702
Q9NW15	Anoctamin-10 OS=Homo sapiens OX=9606 GN=ANO10 PE=1 SV=2	13.4848	9	14	9	660	76.3	7.4	0	0.977	-0.0335695
Q4KMQ2	Anoctamin-6 OS=Homo sapiens OX=9606 GN=ANO6 PE=1 SV=2	11.6484	10	11	10	910	106.1	7.77	0	0.908	-0.139236
O95994	Anterior gradient protein 2 homolog OS=Homo sapiens OX=9606 GN=AGR2 PE=1 SV=1	6.28571	1	1	1	175	20	9	0	1.309	0.388465
Q9H6X2	Anthrax toxin receptor 1 OS=Homo sapiens OX=9606 GN=ANTXR1 PE=1 SV=2	7.62411	4	4	3	564	62.7	7.61	0	0.996	-0.00578235
P58335	Anthrax toxin receptor 2 OS=Homo sapiens OX=9606 GN=ANTXR2 PE=1 SV=5	12.2699	6	10	5	489	53.6	7.46	1	0.783	-0.352916
Q03518	Antigen peptide transporter 1 OS=Homo sapiens OX=9606 GN=TAP1 PE=1 SV=2	20.1733	10	19	10	808	87.2	8.02	0	0.946	-0.0800879
Q03519	Antigen peptide transporter 2 OS=Homo sapiens OX=9606 GN=TAP2 PE=1 SV=1	25.3644	17	27	16	686	75.6	8.02	1	0.879	-0.186065
P03973	Antileukoproteinase OS=Homo sapiens OX=9606 GN=SLPI PE=1 SV=2	17.4242	2	2	2	132	14.3	8.75	0	1.227	0.295135
Q10567	AP-1 complex subunit beta-1 OS=Homo sapiens OX=9606 GN=AP1B1 PE=1 SV=2	23.9199	26	48	10	949	104.6	5.06	0	1.263	0.336855
O43747	AP-1 complex subunit gamma-1 OS=Homo sapiens OX=9606 GN=AP1G1 PE=1 SV=5	16.91	15	26	15	822	91.3	6.8	0	1.037	0.0524159
O75843	AP-1 complex subunit gamma-like 2 OS=Homo sapiens OX=9606 GN=AP1G2 PE=1 SV=1	11.465	8	8	8	785	87.1	6.55	0	1.167	0.222805
Q9BXS5	AP-1 complex subunit mu-1 OS=Homo sapiens OX=9606 GN=AP1M1 PE=1 SV=3	32.6241	12	17	9	423	48.6	7.3	3	1.042	0.0593553
Q9Y6Q5	AP-1 complex subunit mu-2 OS=Homo sapiens OX=9606 GN=AP1M2 PE=1 SV=4	19.1489	9	14	6	423	48.1	8.22	0	1.072	0.100305
P61966	AP-1 complex subunit sigma-1A OS=Homo sapiens OX=9606 GN=AP1S1 PE=1 SV=1	6.32911	1	1	1	158	18.7	5.73	0	1.246	0.317304
Q96PC3	AP-1 complex subunit sigma-3 OS=Homo sapiens OX=9606 GN=AP1S3 PE=1 SV=1	5.84416	1	1	1	154	18.3	6.79	0	1.199	0.261832
O95782	AP-2 complex subunit alpha-1 OS=Homo sapiens OX=9606 GN=AP2A1 PE=1 SV=3	38.2805	35	61	26	977	107.5	7.03	9	1.021	0.0299829
O94973	AP-2 complex subunit alpha-2 OS=Homo sapiens OX=9606 GN=AP2A2 PE=1 SV=2	22.8967	20	32	11	939	103.9	6.96	0	0.944	-0.0831412
P63010	AP-2 complex subunit beta OS=Homo sapiens OX=9606 GN=AP2B1 PE=1 SV=1	26.3607	27	50	11	937	104.5	5.38	18	1.009	0.0129262
Q96CW1	AP-2 complex subunit mu OS=Homo sapiens OX=9606 GN=AP2M1 PE=1 SV=2	40.6897	17	35	17	435	49.6	9.54	0	0.946	-0.0800879
P53680	AP-2 complex subunit sigma OS=Homo sapiens OX=9606 GN=AP2S1 PE=1 SV=2	27.4648	4	6	4	142	17	6.18	0	0.973	-0.0394883
Q2M2I8	AP2-associated protein kinase 1 OS=Homo sapiens OX=9606 GN=AAK1 PE=1 SV=3	0.936524	1	1	1	961	103.8	6.6	0	1.164	0.219091
O00203	AP-3 complex subunit beta-1 OS=Homo sapiens OX=9606 GN=AP3B1 PE=1 SV=3	13.4369	16	17	15	1094	121.2	6.04	0	1.332	0.413594
O14617	AP-3 complex subunit delta-1 OS=Homo sapiens OX=9606 GN=AP3D1 PE=1 SV=1	7.80572	8	10	8	1153	130.1	8.48	0	1.302	0.380729
Q9Y2T2	AP-3 complex subunit mu-1 OS=Homo sapiens OX=9606 GN=AP3M1 PE=1 SV=1	29.1866	9	15	9	418	46.9	6.93	0	1.439	0.525067
Q92572	AP-3 complex subunit sigma-1 OS=Homo sapiens OX=9606 GN=AP3S1 PE=1 SV=1	7.77202	1	1	1	193	21.7	5.39	0	1.458	0.543991
Q9BQE5	Apolipoprotein L2 OS=Homo sapiens OX=9606 GN=APOL2 PE=1 SV=1	22.2552	8	12	8	337	37.1	6.74	0	1.089	0.123004
Q96IL0	Apoptogenic protein 1, mitochondrial OS=Homo sapiens OX=9606 GN=APOPT1 PE=2 SV=3	4.36893	1	1	1	206	24.1	9.96	0	1.004	0.00575927
Q9BZZ5	Apoptosis inhibitor 5 OS=Homo sapiens OX=9606 GN=API5 PE=1 SV=3	23.6641	12	19	12	524	59	7.34	0	1.201	0.264236
Q07812	Apoptosis regulator BAX OS=Homo sapiens OX=9606 GN=BAX PE=1 SV=1	27.6042	4	6	4	192	21.2	5.22	0	1.243	0.313826
Q9ULZ3	Apoptosis-associated speck-like protein containing a CARD OS=Homo sapiens OX=9606 GN=PYCARD PE=1 SV=2	14.359	3	4	3	195	21.6	6.34	0	1.288	0.365133
O95831	Apoptosis-inducing factor 1, mitochondrial OS=Homo sapiens OX=9606 GN=AIFM1 PE=1 SV=1	28.0587	16	36	16	613	66.9	8.95	0	1.158	0.211635
O15033	Apoptosis-resistant E3 ubiquitin protein ligase 1 OS=Homo sapiens OX=9606 GN=AREL1 PE=1 SV=3	0.72904	1	1	1	823	94.2	7.25	0	1.193	0.254594
Q13625	Apoptosis-stimulating of p53 protein 2 OS=Homo sapiens OX=9606 GN=TP53BP2 PE=1 SV=2	3.45745	3	3	3	1128	125.5	6.07	0	1.032	0.045443
Q9UKV3	Apoptotic chromatin condensation inducer in the nucleus OS=Homo sapiens OX=9606 GN=ACIN1 PE=1 SV=2	27.9642	34	58	34	1341	151.8	6.43	0	0.88	-0.184425
Q7Z2E3	Aprataxin OS=Homo sapiens OX=9606 GN=APTX PE=1 SV=2	14.3258	5	5	5	356	40.7	9.17	0	1.084	0.116365
P53367	Arfaptin-1 OS=Homo sapiens OX=9606 GN=ARFIP1 PE=1 SV=2	2.94906	1	1	1	373	41.7	6.7	0	1.196	0.258217
P53365	Arfaptin-2 OS=Homo sapiens OX=9606 GN=ARFIP2 PE=1 SV=1	12.0235	4	5	4	341	37.8	6.04	0	1.28	0.356144
P52594	Arf-GAP domain and FG repeat-containing protein 1 OS=Homo sapiens OX=9606 GN=AGFG1 PE=1 SV=2	7.47331	3	4	3	562	58.2	8.63	0	1.171	0.227741
Q15057	Arf-GAP with coiled-coil, ANK repeat and PH domain-containing protein 2 OS=Homo sapiens OX=9606 GN=ACAP2 PE=1 SV=3	0.899743	1	1	1	778	88	6.8	0	1.059	0.0827026
Q96P47	Arf-GAP with GTPase, ANK repeat and PH domain-containing protein 3 OS=Homo sapiens OX=9606 GN=AGAP3 PE=1 SV=2	2.62857	2	3	2	875	95	7.97	0	1.145	0.195348
Q96P48	Arf-GAP with Rho-GAP domain, ANK repeat and PH domain-containing protein 1 OS=Homo sapiens OX=9606 GN=ARAP1 PE=1 SV=3	0.482759	1	1	1	1450	162.1	6.23	0	1.049	0.0690147
O43150	Arf-GAP with SH3 domain, ANK repeat and PH domain-containing protein 2 OS=Homo sapiens OX=9606 GN=ASAP2 PE=1 SV=3	0.894632	1	1	1	1006	111.6	6.68	0	0.993	-0.0101344
P78540	Arginase-2, mitochondrial OS=Homo sapiens OX=9606 GN=ARG2 PE=1 SV=1	5.64972	2	2	2	354	38.6	6.47	0	0.731	-0.452057
Q9NWB6	Arginine and glutamate-rich protein 1 OS=Homo sapiens OX=9606 GN=ARGLU1 PE=1 SV=1	20.8791	7	8	7	273	33.2	10.35	0	1.16	0.214125
Q8TF01	Arginine/serine-rich protein PNISR OS=Homo sapiens OX=9606 GN=PNISR PE=1 SV=2	3.22981	3	3	3	805	92.5	10.02	0	1.111	0.151859
Q9P2R6	Arginine-glutamic acid dipeptide repeats protein OS=Homo sapiens OX=9606 GN=RERE PE=1 SV=2	1.85185	3	3	3	1566	172.3	7.69	0	1.23	0.298658
Q5TEU4	Arginine-hydroxylase NDUFAF5, mitochondrial OS=Homo sapiens OX=9606 GN=NDUFAF5 PE=1 SV=1	8.11594	3	5	3	345	38.9	6.57	0	1.154	0.206643
P54136	Arginine--tRNA ligase, cytoplasmic OS=Homo sapiens OX=9606 GN=RARS PE=1 SV=2	30.1515	21	33	21	660	75.3	6.68	0	1.153	0.205393
P04424	Argininosuccinate lyase OS=Homo sapiens OX=9606 GN=ASL PE=1 SV=4	6.25	2	2	2	464	51.6	6.48	0	1.2	0.263034
Q8N8R7	ARL14 effector protein OS=Homo sapiens OX=9606 GN=ARL14EP PE=1 SV=1	10.3846	3	4	3	260	29.3	8.07	0	1.127	0.172488
O00192	Armadillo repeat protein deleted in velo-cardio-facial syndrome OS=Homo sapiens OX=9606 GN=ARVCF PE=1 SV=1	0.935551	1	2	1	962	104.6	6.81	0	0.888	-0.171368
Q9NVT9	Armadillo repeat-containing protein 1 OS=Homo sapiens OX=9606 GN=ARMC1 PE=1 SV=1	21.6312	5	7	5	282	31.3	5.74	0	1.183	0.24245
Q8N2F6	Armadillo repeat-containing protein 10 OS=Homo sapiens OX=9606 GN=ARMC10 PE=1 SV=1	23.0321	6	11	6	343	37.5	6.61	0	1.04	0.0565835
Q9UH62	Armadillo repeat-containing X-linked protein 3 OS=Homo sapiens OX=9606 GN=ARMCX3 PE=1 SV=1	23.4828	7	8	7	379	42.5	8.37	0	1.142	0.191563
Q6PIY5	Armadillo-like helical domain containing protein 1 OS=Homo sapiens OX=9606 GN=ARMH1 PE=2 SV=2	3.18182	2	2	1	440	48.8	5.74	0	1.057	0.0799754
Q5T2E6	Armadillo-like helical domain-containing protein 3 OS=Homo sapiens OX=9606 GN=ARMH3 PE=1 SV=1	3.33817	2	2	2	689	78.7	6.6	0	1.249	0.320773
Q8N5I2	Arrestin domain-containing protein 1 OS=Homo sapiens OX=9606 GN=ARRDC1 PE=1 SV=1	6.00462	2	2	2	433	46	7.02	0	1.022	0.0313952
P15289	Arylsulfatase A OS=Homo sapiens OX=9606 GN=ARSA PE=1 SV=3	12.2288	6	12	5	507	53.6	6.07	1	1.07	0.0976108
P15848	Arylsulfatase B OS=Homo sapiens OX=9606 GN=ARSB PE=1 SV=1	7.12946	3	3	3	533	59.6	8.21	0	1.031	0.0440443
Q6UWY0	Arylsulfatase K OS=Homo sapiens OX=9606 GN=ARSK PE=1 SV=1	1.30597	1	1	1	536	61.4	8.92	0	1.101	0.138814
Q9BVC5	Ashwin OS=Homo sapiens OX=9606 GN=C2orf49 PE=1 SV=1	6.46552	1	1	1	232	25.8	9.74	0	1.542	0.624803
L0R819	ASNSD1 upstream open reading frame protein OS=Homo sapiens OX=9606 GN=ASDURF PE=1 SV=1	8.33333	1	1	1	96	11.2	8.88	0	1.294	0.371838
P08243	Asparagine synthetase [glutamine-hydrolyzing] OS=Homo sapiens OX=9606 GN=ASNS PE=1 SV=4	2.6738	2	2	2	561	64.3	6.86	0	1.228	0.296311
O43776	Asparagine--tRNA ligase, cytoplasmic OS=Homo sapiens OX=9606 GN=NARS PE=1 SV=1	14.5985	8	11	8	548	62.9	6.25	0	1.095	0.130931
P17174	Aspartate aminotransferase, cytoplasmic OS=Homo sapiens OX=9606 GN=GOT1 PE=1 SV=3	14.77	6	8	6	413	46.2	7.01	0	1.226	0.293959
P00505	Aspartate aminotransferase, mitochondrial OS=Homo sapiens OX=9606 GN=GOT2 PE=1 SV=3	52.3256	24	69	24	430	47.5	9.01	0	1.175	0.232661
Q6ICH7	Aspartate beta-hydroxylase domain-containing protein 2 OS=Homo sapiens OX=9606 GN=ASPHD2 PE=2 SV=1	5.96206	2	3	2	369	41.7	7.5	0	1.013	0.0186342
P14868	Aspartate--tRNA ligase, cytoplasmic OS=Homo sapiens OX=9606 GN=DARS PE=1 SV=2	54.491	26	38	26	501	57.1	6.55	0	1.164	0.219091
Q6PI48	Aspartate--tRNA ligase, mitochondrial OS=Homo sapiens OX=9606 GN=DARS2 PE=1 SV=1	39.6899	23	36	23	645	73.5	8.02	0	0.952	-0.0709665
Q9ULA0	Aspartyl aminopeptidase OS=Homo sapiens OX=9606 GN=DNPEP PE=1 SV=1	4.63158	2	3	2	475	52.4	7.42	0	1.302	0.380729
Q12797	Aspartyl/asparaginyl beta-hydroxylase OS=Homo sapiens OX=9606 GN=ASPH PE=1 SV=3	35.0923	26	46	26	758	85.8	5.01	0	0.964	-0.0528949
Q15121	Astrocytic phosphoprotein PEA-15 OS=Homo sapiens OX=9606 GN=PEA15 PE=1 SV=2	15.3846	2	2	2	130	15	5.02	0	1.17	0.226509
P54253	Ataxin-1 OS=Homo sapiens OX=9606 GN=ATXN1 PE=1 SV=2	1.59509	1	1	1	815	86.9	8.35	0	1.14	0.189034
Q9UBB4	Ataxin-10 OS=Homo sapiens OX=9606 GN=ATXN10 PE=1 SV=1	9.05263	4	5	4	475	53.5	5.25	0	1.196	0.258217
Q99700	Ataxin-2 OS=Homo sapiens OX=9606 GN=ATXN2 PE=1 SV=2	10.0533	12	16	10	1313	140.2	9.57	0	1.045	0.0635029
Q8WWM7	Ataxin-2-like protein OS=Homo sapiens OX=9606 GN=ATXN2L PE=1 SV=2	25.8605	25	36	23	1075	113.3	8.59	2	1.054	0.0758749
Q14CW9	Ataxin-7-like protein 3 OS=Homo sapiens OX=9606 GN=ATXN7L3 PE=1 SV=1	7.20461	2	3	2	347	38.6	7.03	0	1.035	0.0496308
Q6SPF0	Atherin OS=Homo sapiens OX=9606 GN=SAMD1 PE=1 SV=1	11.3383	5	8	5	538	56	7.58	0	0.991	-0.013043
Q5TGY3	AT-hook DNA-binding motif-containing protein 1 OS=Homo sapiens OX=9606 GN=AHDC1 PE=1 SV=1	2.932	4	5	4	1603	168.2	9.04	0	1.065	0.0908534
Q8WXF7	Atlastin-1 OS=Homo sapiens OX=9606 GN=ATL1 PE=1 SV=1	5.55556	3	3	2	558	63.5	6.18	0	0.854	-0.227692
Q8NHH9	Atlastin-2 OS=Homo sapiens OX=9606 GN=ATL2 PE=1 SV=2	16.4666	8	15	7	583	66.2	5.48	1	0.927	-0.109359
Q6DD88	Atlastin-3 OS=Homo sapiens OX=9606 GN=ATL3 PE=1 SV=1	29.0203	14	28	14	541	60.5	5.66	0	0.99	-0.0144996
P24539	ATP synthase F(0) complex subunit B1, mitochondrial OS=Homo sapiens OX=9606 GN=ATP5PB PE=1 SV=2	41.7969	11	28	11	256	28.9	9.36	0	0.935	-0.0969617
P05496	ATP synthase F(0) complex subunit C1, mitochondrial OS=Homo sapiens OX=9606 GN=ATP5MC1 PE=1 SV=2	5.14706	1	1	1	136	14.3	9.74	0	0.57	-0.810966
Q5TC12	ATP synthase mitochondrial F1 complex assembly factor 1 OS=Homo sapiens OX=9606 GN=ATPAF1 PE=1 SV=1	11.5854	4	5	4	328	36.4	7.96	0	1.023	0.0328061
Q8N5M1	ATP synthase mitochondrial F1 complex assembly factor 2 OS=Homo sapiens OX=9606 GN=ATPAF2 PE=1 SV=1	13.1488	4	5	4	289	32.8	7.09	0	0.936	-0.0954196
P03928	ATP synthase protein 8 OS=Homo sapiens OX=9606 GN=MT-ATP8 PE=1 SV=1	52.9412	3	11	3	68	8	9.91	0	0.868	-0.204233
P00846	ATP synthase subunit a OS=Homo sapiens OX=9606 GN=MT-ATP6 PE=1 SV=1	11.0619	3	9	3	226	24.8	10.1	0	0.858	-0.22095
P25705	ATP synthase subunit alpha, mitochondrial OS=Homo sapiens OX=9606 GN=ATP5F1A PE=1 SV=1	61.302	36	116	36	553	59.7	9.13	0	0.878	-0.187707
P06576	ATP synthase subunit beta, mitochondrial OS=Homo sapiens OX=9606 GN=ATP5F1B PE=1 SV=3	70.8885	26	94	26	529	56.5	5.4	0	0.922	-0.117161
O75947	ATP synthase subunit d, mitochondrial OS=Homo sapiens OX=9606 GN=ATP5PD PE=1 SV=3	76.3975	15	33	15	161	18.5	5.3	0	0.891	-0.166503
P30049	ATP synthase subunit delta, mitochondrial OS=Homo sapiens OX=9606 GN=ATP5F1D PE=1 SV=2	5.35714	1	4	1	168	17.5	5.49	0	0.969	-0.0454314
P56385	ATP synthase subunit e, mitochondrial OS=Homo sapiens OX=9606 GN=ATP5ME PE=1 SV=2	62.3188	6	13	4	69	7.9	9.35	2	1.014	0.0200577
P56381	ATP synthase subunit epsilon, mitochondrial OS=Homo sapiens OX=9606 GN=ATP5F1E PE=1 SV=2	43.1373	3	9	3	51	5.8	9.92	0	0.916	-0.12658
P56134	ATP synthase subunit f, mitochondrial OS=Homo sapiens OX=9606 GN=ATP5MF PE=1 SV=3	25.5319	2	4	2	94	10.9	9.67	0	1.151	0.202888
O75964	ATP synthase subunit g, mitochondrial OS=Homo sapiens OX=9606 GN=ATP5MG PE=1 SV=3	47.5728	5	12	5	103	11.4	9.64	0	1.012	0.0172093
P36542	ATP synthase subunit gamma, mitochondrial OS=Homo sapiens OX=9606 GN=ATP5F1C PE=1 SV=1	41.9463	14	48	14	298	33	9.22	0	0.905	-0.14401
P48047	ATP synthase subunit O, mitochondrial OS=Homo sapiens OX=9606 GN=ATP5PO PE=1 SV=1	59.6244	11	26	11	213	23.3	9.96	0	0.923	-0.115597
Q99766	ATP synthase subunit s, mitochondrial OS=Homo sapiens OX=9606 GN=DMAC2L PE=1 SV=3	13.4884	3	3	3	215	24.8	7.56	0	1.174	0.231432
P18859	ATP synthase-coupling factor 6, mitochondrial OS=Homo sapiens OX=9606 GN=ATP5PF PE=1 SV=1	50.9259	5	18	5	108	12.6	9.52	0	0.988	-0.0174171
O43681	ATPase ASNA1 OS=Homo sapiens OX=9606 GN=ASNA1 PE=1 SV=2	21.5517	6	8	6	348	38.8	4.91	0	1.104	0.14274
Q8NBU5	ATPase family AAA domain-containing protein 1 OS=Homo sapiens OX=9606 GN=ATAD1 PE=1 SV=1	18.0055	6	10	6	361	40.7	6.9	0	1.011	0.015783
Q6PL18	ATPase family AAA domain-containing protein 2 OS=Homo sapiens OX=9606 GN=ATAD2 PE=1 SV=1	11.0072	13	16	13	1390	158.5	6.32	0	0.764	-0.388355
Q9NVI7	ATPase family AAA domain-containing protein 3A OS=Homo sapiens OX=9606 GN=ATAD3A PE=1 SV=2	43.5331	28	64	8	634	71.3	8.98	1	0.857	-0.222633
Q5T9A4	ATPase family AAA domain-containing protein 3B OS=Homo sapiens OX=9606 GN=ATAD3B PE=1 SV=1	42.1296	28	58	6	648	72.5	9.2	23	0.904	-0.145605
Q9UII2	ATPase inhibitor, mitochondrial OS=Homo sapiens OX=9606 GN=ATP5IF1 PE=1 SV=1	21.6981	4	19	4	106	12.2	9.35	0	1.039	0.0551957
Q9Y6X9	ATPase MORC2 OS=Homo sapiens OX=9606 GN=MORC2 PE=1 SV=2	7.75194	6	7	6	1032	117.8	8.38	0	1.052	0.0731347
Q96S55	ATPase WRNIP1 OS=Homo sapiens OX=9606 GN=WRNIP1 PE=1 SV=2	9.02256	6	7	6	665	72.1	6.1	0	1.165	0.22033
Q86UK0	ATP-binding cassette sub-family A member 12 OS=Homo sapiens OX=9606 GN=ABCA12 PE=1 SV=3	0.385356	1	1	1	2595	293	7.75	0	1.322	0.402722
Q9NRK6	ATP-binding cassette sub-family B member 10, mitochondrial OS=Homo sapiens OX=9606 GN=ABCB10 PE=1 SV=2	15.0407	10	14	9	738	79.1	9.85	0	0.998	-0.00288828
O75027	ATP-binding cassette sub-family B member 7, mitochondrial OS=Homo sapiens OX=9606 GN=ABCB7 PE=1 SV=2	10.6383	9	13	9	752	82.6	9.33	0	0.85	-0.234465
Q9NUT2	ATP-binding cassette sub-family B member 8, mitochondrial OS=Homo sapiens OX=9606 GN=ABCB8 PE=1 SV=3	21.7687	14	17	13	735	79.9	8.98	0	0.922	-0.117161
Q9NP78	ATP-binding cassette sub-family B member 9 OS=Homo sapiens OX=9606 GN=ABCB9 PE=1 SV=1	1.82768	1	1	1	766	84.4	7.93	0	1.058	0.0813396
P28288	ATP-binding cassette sub-family D member 3 OS=Homo sapiens OX=9606 GN=ABCD3 PE=1 SV=1	22.61	15	27	15	659	75.4	9.36	0	1.063	0.0881416
P61221	ATP-binding cassette sub-family E member 1 OS=Homo sapiens OX=9606 GN=ABCE1 PE=1 SV=1	30.0501	16	22	16	599	67.3	8.34	0	1.129	0.175045
Q8NE71	ATP-binding cassette sub-family F member 1 OS=Homo sapiens OX=9606 GN=ABCF1 PE=1 SV=2	14.5562	10	12	10	845	95.9	6.8	0	1.261	0.334568
Q9UG63	ATP-binding cassette sub-family F member 2 OS=Homo sapiens OX=9606 GN=ABCF2 PE=1 SV=2	15.5698	9	11	9	623	71.2	7.37	0	1.211	0.276199
P53396	ATP-citrate synthase OS=Homo sapiens OX=9606 GN=ACLY PE=1 SV=3	33.6966	33	58	33	1101	120.8	7.33	0	1.317	0.397255
Q8IW45	ATP-dependent (S)-NAD(P)H-hydrate dehydratase OS=Homo sapiens OX=9606 GN=NAXD PE=1 SV=1	6.62824	2	2	2	347	36.6	8.06	0	1.007	0.0100637
P17858	ATP-dependent 6-phosphofructokinase, liver type OS=Homo sapiens OX=9606 GN=PFKL PE=1 SV=6	15.7692	11	13	8	780	85	7.5	1	1.231	0.299831
P08237	ATP-dependent 6-phosphofructokinase, muscle type OS=Homo sapiens OX=9606 GN=PFKM PE=1 SV=2	5	4	4	2	780	85.1	7.99	0	1.295	0.372952
Q01813	ATP-dependent 6-phosphofructokinase, platelet type OS=Homo sapiens OX=9606 GN=PFKP PE=1 SV=2	27.0408	18	26	16	784	85.5	7.55	2	1.22	0.286881
O76031	ATP-dependent Clp protease ATP-binding subunit clpX-like, mitochondrial OS=Homo sapiens OX=9606 GN=CLPX PE=1 SV=2	34.7551	20	27	20	633	69.2	7.58	0	0.976	-0.0350469
Q16740	ATP-dependent Clp protease proteolytic subunit, mitochondrial OS=Homo sapiens OX=9606 GN=CLPP PE=1 SV=1	34.296	10	14	10	277	30.2	8.09	0	0.998	-0.00288828
P46063	ATP-dependent DNA helicase Q1 OS=Homo sapiens OX=9606 GN=RECQL PE=1 SV=3	40.0616	26	47	26	649	73.4	7.88	0	1.32	0.400538
O94762	ATP-dependent DNA helicase Q5 OS=Homo sapiens OX=9606 GN=RECQL5 PE=1 SV=2	3.02725	3	4	3	991	108.8	8.56	0	1.2	0.263034
Q9H2U1	ATP-dependent DNA/RNA helicase DHX36 OS=Homo sapiens OX=9606 GN=DHX36 PE=1 SV=2	4.86111	5	8	5	1008	114.7	7.68	0	1.024	0.0342157
Q08211	ATP-dependent RNA helicase A OS=Homo sapiens OX=9606 GN=DHX9 PE=1 SV=4	43.622	54	109	54	1270	140.9	6.84	0	0.877	-0.189351
Q92499	ATP-dependent RNA helicase DDX1 OS=Homo sapiens OX=9606 GN=DDX1 PE=1 SV=2	38.5135	24	43	24	740	82.4	7.23	0	1.357	0.440421
Q9NVP1	ATP-dependent RNA helicase DDX18 OS=Homo sapiens OX=9606 GN=DDX18 PE=1 SV=2	39.7015	24	39	24	670	75.4	9.5	0	0.921	-0.118727
Q9NUU7	ATP-dependent RNA helicase DDX19A OS=Homo sapiens OX=9606 GN=DDX19A PE=1 SV=1	19.8745	10	14	10	478	53.9	6.58	0	1.023	0.0328061
Q9GZR7	ATP-dependent RNA helicase DDX24 OS=Homo sapiens OX=9606 GN=DDX24 PE=1 SV=1	31.8976	28	36	28	859	96.3	9.06	0	0.989	-0.0159576
O00148	ATP-dependent RNA helicase DDX39A OS=Homo sapiens OX=9606 GN=DDX39A PE=1 SV=2	34.8946	19	41	7	427	49.1	5.68	0	0.956	-0.0649175
O00571	ATP-dependent RNA helicase DDX3X OS=Homo sapiens OX=9606 GN=DDX3X PE=1 SV=3	38.8218	25	47	6	662	73.2	7.18	19	1.035	0.0496308
O15523	ATP-dependent RNA helicase DDX3Y OS=Homo sapiens OX=9606 GN=DDX3Y PE=1 SV=2	37.8788	24	42	5	660	73.1	7.55	0	1.193	0.254594
Q86XP3	ATP-dependent RNA helicase DDX42 OS=Homo sapiens OX=9606 GN=DDX42 PE=1 SV=1	27.0789	21	29	21	938	102.9	7.02	0	1.223	0.290424
Q9BQ39	ATP-dependent RNA helicase DDX50 OS=Homo sapiens OX=9606 GN=DDX50 PE=1 SV=1	29.7151	21	36	18	737	82.5	9.17	0	0.934	-0.0985055
Q8N8A6	ATP-dependent RNA helicase DDX51 OS=Homo sapiens OX=9606 GN=DDX51 PE=1 SV=3	15.4655	10	14	10	666	72.4	8.16	0	1.104	0.14274
Q8TDD1	ATP-dependent RNA helicase DDX54 OS=Homo sapiens OX=9606 GN=DDX54 PE=1 SV=2	32.2361	30	53	30	881	98.5	10.02	0	0.961	-0.0573917
Q8NHQ9	ATP-dependent RNA helicase DDX55 OS=Homo sapiens OX=9606 GN=DDX55 PE=1 SV=3	10.8333	6	6	6	600	68.5	9.25	0	1.06	0.0840643
Q7Z478	ATP-dependent RNA helicase DHX29 OS=Homo sapiens OX=9606 GN=DHX29 PE=1 SV=2	11.6143	16	23	16	1369	155.1	8.09	0	1.204	0.267835
Q7L2E3	ATP-dependent RNA helicase DHX30 OS=Homo sapiens OX=9606 GN=DHX30 PE=1 SV=1	29.062	33	51	33	1194	133.9	8.78	0	0.988	-0.0174171
Q9H6R0	ATP-dependent RNA helicase DHX33 OS=Homo sapiens OX=9606 GN=DHX33 PE=1 SV=2	16.1245	11	13	11	707	78.8	8.91	0	0.958	-0.0619024
Q14562	ATP-dependent RNA helicase DHX8 OS=Homo sapiens OX=9606 GN=DHX8 PE=1 SV=1	16.7213	19	26	17	1220	139.2	8.32	1	1.047	0.0662614
Q8IYB8	ATP-dependent RNA helicase SUPV3L1, mitochondrial OS=Homo sapiens OX=9606 GN=SUPV3L1 PE=1 SV=1	23.9186	16	28	16	786	87.9	7.99	0	0.954	-0.0679388
Q96TA2	ATP-dependent zinc metalloprotease YME1L1 OS=Homo sapiens OX=9606 GN=YME1L1 PE=1 SV=2	19.793	15	23	15	773	86.4	8.76	0	0.948	-0.077041
Q99712	ATP-sensitive inward rectifier potassium channel 15 OS=Homo sapiens OX=9606 GN=KCNJ15 PE=1 SV=2	9.06667	3	5	3	375	42.6	7.69	0	0.878	-0.187707
O14497	AT-rich interactive domain-containing protein 1A OS=Homo sapiens OX=9606 GN=ARID1A PE=1 SV=3	11.9912	20	26	20	2285	241.9	6.7	0	1.025	0.0356239
Q8NFD5	AT-rich interactive domain-containing protein 1B OS=Homo sapiens OX=9606 GN=ARID1B PE=1 SV=2	8.2737	17	23	17	2236	236	6.73	0	0.981	-0.027675
Q68CP9	AT-rich interactive domain-containing protein 2 OS=Homo sapiens OX=9606 GN=ARID2 PE=1 SV=2	6.92098	9	11	9	1835	197.3	7.42	0	0.84	-0.251539
Q99856	AT-rich interactive domain-containing protein 3A OS=Homo sapiens OX=9606 GN=ARID3A PE=1 SV=2	4.72175	3	3	3	593	62.8	4.91	0	0.957	-0.0634092
Q8IVW6	AT-rich interactive domain-containing protein 3B OS=Homo sapiens OX=9606 GN=ARID3B PE=1 SV=2	2.6738	1	1	1	561	60.6	7.52	0	0.955	-0.0664274
P29374	AT-rich interactive domain-containing protein 4A OS=Homo sapiens OX=9606 GN=ARID4A PE=1 SV=3	2.22753	3	3	3	1257	142.7	5.1	0	1.334	0.415759
Q4LE39	AT-rich interactive domain-containing protein 4B OS=Homo sapiens OX=9606 GN=ARID4B PE=1 SV=2	2.05793	3	4	3	1312	147.7	5.12	0	0.965	-0.0513992
Q8WXE1	ATR-interacting protein OS=Homo sapiens OX=9606 GN=ATRIP PE=1 SV=1	2.65487	2	2	2	791	85.8	6.32	0	1.121	0.164786
O75882	Attractin OS=Homo sapiens OX=9606 GN=ATRN PE=1 SV=2	8.88733	13	17	13	1429	158.4	7.31	0	1.107	0.146655
Q8NI60	Atypical kinase COQ8A, mitochondrial OS=Homo sapiens OX=9606 GN=COQ8A PE=1 SV=1	1.5456	1	1	1	647	71.9	6.99	0	1.103	0.141433
Q96D53	Atypical kinase COQ8B, mitochondrial OS=Homo sapiens OX=9606 GN=COQ8B PE=1 SV=2	12.3162	6	8	6	544	60	7.23	0	1.075	0.104337
Q9NWT8	Aurora kinase A-interacting protein OS=Homo sapiens OX=9606 GN=AURKAIP1 PE=1 SV=1	5.02513	1	3	1	199	22.3	10.76	0	0.987	-0.018878
Q96GD4	Aurora kinase B OS=Homo sapiens OX=9606 GN=AURKB PE=1 SV=3	14.8256	4	4	4	344	39.3	9.29	0	0.797	-0.327348
Q9H1Y0	Autophagy protein 5 OS=Homo sapiens OX=9606 GN=ATG5 PE=1 SV=2	11.6364	3	3	3	275	32.4	5.77	0	1.067	0.0935602
Q676U5	Autophagy-related protein 16-1 OS=Homo sapiens OX=9606 GN=ATG16L1 PE=1 SV=2	1.4827	1	1	1	607	68.2	6.64	0	1.112	0.153157
Q7Z3C6	Autophagy-related protein 9A OS=Homo sapiens OX=9606 GN=ATG9A PE=1 SV=3	6.91299	4	6	4	839	94.4	6.67	0	1.056	0.0786098
Q96BJ3	Axin interactor, dorsalization-associated protein OS=Homo sapiens OX=9606 GN=AIDA PE=1 SV=1	6.53595	2	2	2	306	35	6.55	0	1.085	0.117695
P30411	B2 bradykinin receptor OS=Homo sapiens OX=9606 GN=BDKRB2 PE=1 SV=2	2.8133	1	1	1	391	44.4	8.13	0	0.821	-0.284546
Q9NR09	Baculoviral IAP repeat-containing protein 6 OS=Homo sapiens OX=9606 GN=BIRC6 PE=1 SV=2	0.391188	2	3	2	4857	529.9	6.05	0	1.061	0.0854247
O95816	BAG family molecular chaperone regulator 2 OS=Homo sapiens OX=9606 GN=BAG2 PE=1 SV=1	23.2227	6	7	6	211	23.8	6.7	0	0.98	-0.0291463
O95817	BAG family molecular chaperone regulator 3 OS=Homo sapiens OX=9606 GN=BAG3 PE=1 SV=3	9.3913	4	5	4	575	61.6	6.95	0	1.199	0.261832
Q9H4G0	Band 4.1-like protein 1 OS=Homo sapiens OX=9606 GN=EPB41L1 PE=1 SV=2	3.17821	3	3	2	881	98.4	5.62	0	1.481	0.566572
O43491	Band 4.1-like protein 2 OS=Homo sapiens OX=9606 GN=EPB41L2 PE=1 SV=1	30.3483	26	37	23	1005	112.5	5.44	3	0.904	-0.145605
O75531	Barrier-to-autointegration factor OS=Homo sapiens OX=9606 GN=BANF1 PE=1 SV=1	46.0674	4	11	4	89	10.1	6.09	0	0.959	-0.0603973
P50895	Basal cell adhesion molecule OS=Homo sapiens OX=9606 GN=BCAM PE=1 SV=2	22.1338	12	17	12	628	67.4	5.81	0	1.321	0.40163
P98160	Basement membrane-specific heparan sulfate proteoglycan core protein OS=Homo sapiens OX=9606 GN=HSPG2 PE=1 SV=4	8.38078	29	34	29	4391	468.5	6.51	0	0.942	-0.086201
Q7L1Q6	Basic leucine zipper and W2 domain-containing protein 1 OS=Homo sapiens OX=9606 GN=BZW1 PE=1 SV=1	22.1957	11	18	10	419	48	5.92	1	1.224	0.291604
Q9Y6E2	Basic leucine zipper and W2 domain-containing protein 2 OS=Homo sapiens OX=9606 GN=BZW2 PE=1 SV=1	9.54654	5	8	4	419	48.1	6.68	0	1.087	0.120352
P35613	Basigin OS=Homo sapiens OX=9606 GN=BSG PE=1 SV=2	27.5325	10	22	10	385	42.2	5.66	0	0.923	-0.115597
Q9BQE9	B-cell CLL/lymphoma 7 protein family member B OS=Homo sapiens OX=9606 GN=BCL7B PE=1 SV=1	20.7921	3	4	2	202	22.2	4.75	1	1.038	0.0538064
Q86UU0	B-cell CLL/lymphoma 9-like protein OS=Homo sapiens OX=9606 GN=BCL9L PE=1 SV=1	5.73716	8	9	8	1499	157	8.63	0	1.189	0.249749
O95999	B-cell lymphoma/leukemia 10 OS=Homo sapiens OX=9606 GN=BCL10 PE=1 SV=1	3.43348	1	1	1	233	26.2	5.74	0	1.214	0.279768
Q9H165	B-cell lymphoma/leukemia 11A OS=Homo sapiens OX=9606 GN=BCL11A PE=1 SV=2	3.83234	3	4	1	835	91.1	6.61	0	1.161	0.215368
Q9C0K0	B-cell lymphoma/leukemia 11B OS=Homo sapiens OX=9606 GN=BCL11B PE=1 SV=1	11.1857	9	12	7	894	95.5	6.55	1	0.947	-0.0785637
Q9UHQ4	B-cell receptor-associated protein 29 OS=Homo sapiens OX=9606 GN=BCAP29 PE=1 SV=2	36.5145	14	20	14	241	28.3	9.54	0	0.906	-0.142417
P51572	B-cell receptor-associated protein 31 OS=Homo sapiens OX=9606 GN=BCAP31 PE=1 SV=3	47.1545	19	65	18	246	28	8.44	1	0.928	-0.107803
Q16611	Bcl-2 homologous antagonist/killer OS=Homo sapiens OX=9606 GN=BAK1 PE=1 SV=1	21.327	2	2	2	211	23.4	6.01	0	0.993	-0.0101344
Q12982	BCL2/adenovirus E1B 19 kDa protein-interacting protein 2 OS=Homo sapiens OX=9606 GN=BNIP2 PE=1 SV=1	2.86624	1	1	1	314	36	4.81	0	1.054	0.0758749
Q92934	Bcl2-associated agonist of cell death OS=Homo sapiens OX=9606 GN=BAD PE=1 SV=3	36.3095	6	13	6	168	18.4	7.15	0	1.065	0.0908534
Q9NYF8	Bcl-2-associated transcription factor 1 OS=Homo sapiens OX=9606 GN=BCLAF1 PE=1 SV=2	31.413	30	58	29	920	106.1	9.98	0	0.99	-0.0144996
Q07817	Bcl-2-like protein 1 OS=Homo sapiens OX=9606 GN=BCL2L1 PE=1 SV=1	7.72532	2	2	2	233	26	4.93	0	0.991	-0.013043
Q9BXK5	Bcl-2-like protein 13 OS=Homo sapiens OX=9606 GN=BCL2L13 PE=1 SV=1	11.3402	5	8	5	485	52.7	4.44	0	0.892	-0.164884
Q9UMX3	Bcl-2-related ovarian killer protein OS=Homo sapiens OX=9606 GN=BOK PE=1 SV=1	10.3774	2	2	2	212	23.3	9.11	0	1.045	0.0635029
Q6W2J9	BCL-6 corepressor OS=Homo sapiens OX=9606 GN=BCOR PE=1 SV=1	0.854701	1	1	1	1755	192.1	6.48	0	0.795	-0.330973
Q5H9F3	BCL-6 corepressor-like protein 1 OS=Homo sapiens OX=9606 GN=BCORL1 PE=1 SV=1	1.11046	2	2	2	1711	182.4	7.24	0	1.415	0.500802
Q5T5X7	BEN domain-containing protein 3 OS=Homo sapiens OX=9606 GN=BEND3 PE=1 SV=1	8.21256	7	7	7	828	94.4	5.43	0	0.937	-0.093879
O15155	BET1 homolog OS=Homo sapiens OX=9606 GN=BET1 PE=1 SV=1	15.2542	2	5	2	118	13.3	9.06	0	0.916	-0.12658
Q9NYM9	BET1-like protein OS=Homo sapiens OX=9606 GN=BET1L PE=1 SV=1	11.7117	1	1	1	111	12.4	8.16	0	1.03	0.0426443
Q9Y4K1	Beta/gamma crystallin domain-containing protein 1 OS=Homo sapiens OX=9606 GN=CRYBG1 PE=1 SV=3	28.0325	41	57	41	1723	188.6	5.86	0	1.105	0.144046
Q8N1P7	Beta/gamma crystallin domain-containing protein 2 OS=Homo sapiens OX=9606 GN=CRYBG2 PE=2 SV=2	8.42866	9	9	9	1661	177.8	6.05	0	1.271	0.345964
Q02742	Beta-1,3-galactosyl-O-glycosyl-glycoprotein beta-1,6-N-acetylglucosaminyltransferase OS=Homo sapiens OX=9606 GN=GCNT1 PE=1 SV=2	1.86916	1	1	1	428	49.8	8.41	0	1.153	0.205393
Q96L58	Beta-1,3-galactosyltransferase 6 OS=Homo sapiens OX=9606 GN=B3GALT6 PE=1 SV=2	9.72644	3	4	3	329	37.1	9.66	0	1.134	0.181421
Q6Y288	Beta-1,3-glucosyltransferase OS=Homo sapiens OX=9606 GN=B3GLCT PE=1 SV=2	11.0442	6	8	6	498	56.5	7.5	0	0.952	-0.0709665
P15291	Beta-1,4-galactosyltransferase 1 OS=Homo sapiens OX=9606 GN=B4GALT1 PE=1 SV=5	25.3769	8	15	8	398	43.9	8.65	0	0.947	-0.0785637
O60512	Beta-1,4-galactosyltransferase 3 OS=Homo sapiens OX=9606 GN=B4GALT3 PE=1 SV=2	3.81679	2	2	2	393	43.9	9.25	0	1.028	0.0398403
O60513	Beta-1,4-galactosyltransferase 4 OS=Homo sapiens OX=9606 GN=B4GALT4 PE=1 SV=1	10.4651	3	3	3	344	40	9.07	0	0.932	-0.101598
Q9UBV7	Beta-1,4-galactosyltransferase 7 OS=Homo sapiens OX=9606 GN=B4GALT7 PE=1 SV=1	10.7034	3	3	3	327	37.4	8.98	0	1.064	0.0894982
P61769	Beta-2-microglobulin OS=Homo sapiens OX=9606 GN=B2M PE=1 SV=1	19.3277	3	10	3	119	13.7	6.52	0	0.921	-0.118727
Q13425	Beta-2-syntrophin OS=Homo sapiens OX=9606 GN=SNTB2 PE=1 SV=1	25.5556	13	25	13	540	57.9	8.82	0	0.956	-0.0649175
Q8WYA6	Beta-catenin-like protein 1 OS=Homo sapiens OX=9606 GN=CTNNBL1 PE=1 SV=1	19.0053	14	25	14	563	65.1	5.05	0	1.165	0.22033
P42025	Beta-centractin OS=Homo sapiens OX=9606 GN=ACTR1B PE=1 SV=1	14.0957	5	6	2	376	42.3	6.4	0	1.019	0.0271541
P13929	Beta-enolase OS=Homo sapiens OX=9606 GN=ENO3 PE=1 SV=5	13.8249	5	7	1	434	47	7.71	0	0.837	-0.2567
P16278	Beta-galactosidase OS=Homo sapiens OX=9606 GN=GLB1 PE=1 SV=2	21.1226	11	17	11	677	76	6.57	0	1.187	0.24732
P08236	Beta-glucuronidase OS=Homo sapiens OX=9606 GN=GUSB PE=1 SV=2	10.7527	8	10	8	651	74.7	7.02	0	0.936	-0.0954196
P06865	Beta-hexosaminidase subunit alpha OS=Homo sapiens OX=9606 GN=HEXA PE=1 SV=2	15.879	10	16	9	529	60.7	5.16	0	1.263	0.336855
P07686	Beta-hexosaminidase subunit beta OS=Homo sapiens OX=9606 GN=HEXB PE=1 SV=3	29.3165	19	36	18	556	63.1	6.76	1	1.045	0.0635029
O00462	Beta-mannosidase OS=Homo sapiens OX=9606 GN=MANBA PE=2 SV=3	16.8373	13	14	13	879	100.8	5.52	0	1.019	0.0271541
P55957	BH3-interacting domain death agonist OS=Homo sapiens OX=9606 GN=BID PE=1 SV=1	7.69231	1	1	1	195	22	5.44	0	1.09	0.124328
O43252	Bifunctional 3'-phosphoadenosine 5'-phosphosulfate synthase 1 OS=Homo sapiens OX=9606 GN=PAPSS1 PE=1 SV=2	23.3974	14	19	12	624	70.8	6.86	2	1.204	0.267835
O95340	Bifunctional 3'-phosphoadenosine 5'-phosphosulfate synthase 2 OS=Homo sapiens OX=9606 GN=PAPSS2 PE=1 SV=2	7.49186	5	5	3	614	69.5	8.03	0	1.181	0.240009
Q6NYC1	Bifunctional arginine demethylase and lysyl-hydroxylase JMJD6 OS=Homo sapiens OX=9606 GN=JMJD6 PE=1 SV=1	4.21836	2	3	2	403	46.4	8.69	0	1.384	0.468844
Q13057	Bifunctional coenzyme A synthase OS=Homo sapiens OX=9606 GN=COASY PE=1 SV=4	5.31915	2	2	2	564	62.3	6.99	0	1.313	0.392867
P34913	Bifunctional epoxide hydrolase 2 OS=Homo sapiens OX=9606 GN=EPHX2 PE=1 SV=2	1.26126	1	1	1	555	62.6	6.28	0	1.419	0.504875
P07814	Bifunctional glutamate/proline--tRNA ligase OS=Homo sapiens OX=9606 GN=EPRS PE=1 SV=5	31.9444	47	73	46	1512	170.5	7.33	1	1.118	0.16092
P52848	Bifunctional heparan sulfate N-deacetylase/N-sulfotransferase 1 OS=Homo sapiens OX=9606 GN=NDST1 PE=1 SV=1	3.96825	3	3	3	882	100.8	7.97	0	0.999	-0.00144342
P13995	Bifunctional methylenetetrahydrofolate dehydrogenase/cyclohydrolase, mitochondrial OS=Homo sapiens OX=9606 GN=MTHFD2 PE=1 SV=2	25.1429	8	16	7	350	37.9	8.73	1	0.786	-0.347399
Q96T60	Bifunctional polynucleotide phosphatase/kinase OS=Homo sapiens OX=9606 GN=PNKP PE=1 SV=1	2.87908	2	2	2	521	57	8.46	0	1.269	0.343692
P31939	Bifunctional purine biosynthesis protein PURH OS=Homo sapiens OX=9606 GN=ATIC PE=1 SV=3	32.7703	17	22	17	592	64.6	6.71	0	1.184	0.243669
P53004	Biliverdin reductase A OS=Homo sapiens OX=9606 GN=BLVRA PE=1 SV=2	14.1892	4	5	4	296	33.4	6.44	0	1.117	0.159629
Q6QNY1	Biogenesis of lysosome-related organelles complex 1 subunit 2 OS=Homo sapiens OX=9606 GN=BLOC1S2 PE=1 SV=1	21.1268	1	1	1	142	16	4.86	0	1.156	0.209141
Q8NFC6	Biorientation of chromosomes in cell division protein 1-like 1 OS=Homo sapiens OX=9606 GN=BOD1L1 PE=1 SV=2	7.2763	19	19	17	3051	330.3	5.08	2	1.056	0.0786098
P43251	Biotinidase OS=Homo sapiens OX=9606 GN=BTD PE=1 SV=2	1.84162	1	1	1	543	61.1	6.25	0	0.941	-0.0877334
Q13867	Bleomycin hydrolase OS=Homo sapiens OX=9606 GN=BLMH PE=1 SV=1	5.05495	2	3	2	455	52.5	6.27	0	1.157	0.210389
Q969J3	BLOC-1-related complex subunit 5 OS=Homo sapiens OX=9606 GN=BORCS5 PE=1 SV=1	12.7551	2	4	2	196	22.2	6.35	0	1.129	0.175045
Q96GS4	BLOC-1-related complex subunit 6 OS=Homo sapiens OX=9606 GN=BORCS6 PE=1 SV=2	3.36134	1	1	1	357	37.2	5.76	0	0.976	-0.0350469
Q96B45	BLOC-1-related complex subunit 7 OS=Homo sapiens OX=9606 GN=BORCS7 PE=3 SV=2	12.2642	1	1	1	106	11.7	6.79	0	1.103	0.141433
P54132	Bloom syndrome protein OS=Homo sapiens OX=9606 GN=BLM PE=1 SV=1	2.82287	5	5	5	1417	158.9	7.49	0	0.837	-0.2567
Q9NSY1	BMP-2-inducible protein kinase OS=Homo sapiens OX=9606 GN=BMP2K PE=1 SV=2	5.59862	6	6	6	1161	129.1	6.51	0	1.033	0.0468403
Q9Y3E2	BolA-like protein 1 OS=Homo sapiens OX=9606 GN=BOLA1 PE=1 SV=1	6.56934	1	1	1	137	14.3	7.96	0	1.276	0.351628
Q9H3K6	BolA-like protein 2 OS=Homo sapiens OX=9606 GN=BOLA2 PE=1 SV=1	18.6047	2	2	2	86	10.1	6.52	0	1.168	0.22404
Q53S33	BolA-like protein 3 OS=Homo sapiens OX=9606 GN=BOLA3 PE=1 SV=1	36.4486	4	5	4	107	12.1	9.64	0	0.916	-0.12658
P13497	Bone morphogenetic protein 1 OS=Homo sapiens OX=9606 GN=BMP1 PE=1 SV=2	7.20081	7	9	7	986	111.2	6.9	0	0.917	-0.125006
Q13873	Bone morphogenetic protein receptor type-2 OS=Homo sapiens OX=9606 GN=BMPR2 PE=1 SV=2	3.37187	3	3	3	1038	115.1	6.2	0	0.951	-0.0724828
Q53HL2	Borealin OS=Homo sapiens OX=9606 GN=CDCA8 PE=1 SV=2	22.1429	7	8	7	280	31.3	9.86	0	0.85	-0.234465
Q9NWK9	Box C/D snoRNA protein 1 OS=Homo sapiens OX=9606 GN=ZNHIT6 PE=1 SV=1	16.1702	7	7	7	470	53.9	5.8	0	1.073	0.10165
P80723	Brain acid soluble protein 1 OS=Homo sapiens OX=9606 GN=BASP1 PE=1 SV=2	92.0705	17	30	17	227	22.7	4.63	0	1.041	0.0579701
Q9UQB8	Brain-specific angiogenesis inhibitor 1-associated protein 2 OS=Homo sapiens OX=9606 GN=BAIAP2 PE=1 SV=1	34.9638	18	24	18	552	60.8	8.9	0	1.152	0.204141
Q9UHR4	Brain-specific angiogenesis inhibitor 1-associated protein 2-like protein 1 OS=Homo sapiens OX=9606 GN=BAIAP2L1 PE=1 SV=2	15.0685	7	8	7	511	56.8	8.68	0	1.159	0.212881
O15382	Branched-chain-amino-acid aminotransferase, mitochondrial OS=Homo sapiens OX=9606 GN=BCAT2 PE=1 SV=2	39.2857	12	16	12	392	44.3	8.65	0	1.014	0.0200577
Q6UWZ7	BRCA1-A complex subunit Abraxas 1 OS=Homo sapiens OX=9606 GN=ABRAXAS1 PE=1 SV=2	1.95599	1	1	1	409	46.6	7.05	0	1.083	0.115033
Q96RL1	BRCA1-A complex subunit RAP80 OS=Homo sapiens OX=9606 GN=UIMC1 PE=1 SV=2	5.14604	3	6	3	719	79.7	5.45	0	1.112	0.153157
Q99728	BRCA1-associated RING domain protein 1 OS=Homo sapiens OX=9606 GN=BARD1 PE=1 SV=2	2.574	2	3	2	777	86.6	8.72	0	1.004	0.00575927
Q9P287	BRCA2 and CDKN1A-interacting protein OS=Homo sapiens OX=9606 GN=BCCIP PE=1 SV=1	17.5159	6	9	6	314	36	4.61	0	1.014	0.0200577
Q7Z589	BRCA2-interacting transcriptional repressor EMSY OS=Homo sapiens OX=9606 GN=EMSY PE=1 SV=2	7.86687	8	9	8	1322	141.4	9.33	0	0.989	-0.0159576
Q9NZM4	BRD4-interacting chromatin-remodeling complex-associated protein OS=Homo sapiens OX=9606 GN=BICRA PE=1 SV=2	1.28205	2	2	2	1560	158.4	6.65	0	0.996	-0.00578235
P11274	Breakpoint cluster region protein OS=Homo sapiens OX=9606 GN=BCR PE=1 SV=2	2.5177	3	4	3	1271	142.7	7.03	0	1.122	0.166073
O75815	Breast cancer anti-estrogen resistance protein 3 OS=Homo sapiens OX=9606 GN=BCAR3 PE=1 SV=1	3.27273	2	2	2	825	92.5	7.96	0	0.975	-0.0365259
Q9HCU9	Breast cancer metastasis-suppressor 1 OS=Homo sapiens OX=9606 GN=BRMS1 PE=1 SV=1	8.53659	2	3	2	246	28.4	4.74	0	0.99	-0.0144996
Q5PSV4	Breast cancer metastasis-suppressor 1-like protein OS=Homo sapiens OX=9606 GN=BRMS1L PE=1 SV=2	9.28793	3	3	3	323	37.6	5.15	0	1.027	0.0384362
P38398	Breast cancer type 1 susceptibility protein OS=Homo sapiens OX=9606 GN=BRCA1 PE=1 SV=2	2.57649	4	4	4	1863	207.6	5.41	0	0.863	-0.212568
P51587	Breast cancer type 2 susceptibility protein OS=Homo sapiens OX=9606 GN=BRCA2 PE=1 SV=3	0.292569	1	1	1	3418	384	6.71	0	0.92	-0.120294
Q9Y6D6	Brefeldin A-inhibited guanine nucleotide-exchange protein 1 OS=Homo sapiens OX=9606 GN=ARFGEF1 PE=1 SV=2	9.30233	17	17	9	1849	208.6	5.85	8	1.101	0.138814
Q9Y6D5	Brefeldin A-inhibited guanine nucleotide-exchange protein 2 OS=Homo sapiens OX=9606 GN=ARFGEF2 PE=1 SV=3	5.71429	11	11	3	1785	201.9	6.33	0	0.932	-0.101598
Q8WY22	BRI3-binding protein OS=Homo sapiens OX=9606 GN=BRI3BP PE=1 SV=1	9.16335	2	4	1	251	27.8	9.44	0	1.059	0.0827026
Q9NWV8	BRISC and BRCA1-A complex member 1 OS=Homo sapiens OX=9606 GN=BABAM1 PE=1 SV=1	8.20669	3	5	3	329	36.5	4.64	0	1.154	0.206643
Q9NXR7	BRISC and BRCA1-A complex member 2 OS=Homo sapiens OX=9606 GN=BABAM2 PE=1 SV=2	4.17755	1	1	1	383	43.5	5.81	0	1.266	0.340277
Q8TBE0	Bromo adjacent homology domain-containing 1 protein OS=Homo sapiens OX=9606 GN=BAHD1 PE=1 SV=2	1.66667	1	1	1	780	84.6	9.07	0	1.173	0.230203
Q9NRL2	Bromodomain adjacent to zinc finger domain protein 1A OS=Homo sapiens OX=9606 GN=BAZ1A PE=1 SV=2	16.7095	21	23	20	1556	178.6	6.6	1	0.909	-0.137648
Q9UIF9	Bromodomain adjacent to zinc finger domain protein 2A OS=Homo sapiens OX=9606 GN=BAZ2A PE=1 SV=4	10.2887	19	22	18	1905	211.1	6.64	1	0.938	-0.0923402
Q9UIF8	Bromodomain adjacent to zinc finger domain protein 2B OS=Homo sapiens OX=9606 GN=BAZ2B PE=1 SV=3	3.09041	6	7	5	2168	240.3	6.54	0	1.04	0.0565835
Q9NSI6	Bromodomain and WD repeat-containing protein 1 OS=Homo sapiens OX=9606 GN=BRWD1 PE=1 SV=4	1.85345	4	5	3	2320	262.8	8.46	0	0.902	-0.148801
O95696	Bromodomain-containing protein 1 OS=Homo sapiens OX=9606 GN=BRD1 PE=1 SV=1	1.41777	2	2	2	1058	119.4	8.6	0	1.06	0.0840643
P25440	Bromodomain-containing protein 2 OS=Homo sapiens OX=9606 GN=BRD2 PE=1 SV=2	10.6117	6	14	4	801	88	9.09	0	1.282	0.358396
Q15059	Bromodomain-containing protein 3 OS=Homo sapiens OX=9606 GN=BRD3 PE=1 SV=1	15.0138	10	18	5	726	79.5	9.36	0	1.302	0.380729
O60885	Bromodomain-containing protein 4 OS=Homo sapiens OX=9606 GN=BRD4 PE=1 SV=2	14.978	19	31	13	1362	152.1	9.19	7	1.154	0.206643
Q9NPI1	Bromodomain-containing protein 7 OS=Homo sapiens OX=9606 GN=BRD7 PE=1 SV=1	4.30108	3	4	3	651	74.1	6.39	0	0.934	-0.0985055
Q9H0E9	Bromodomain-containing protein 8 OS=Homo sapiens OX=9606 GN=BRD8 PE=1 SV=2	4.12955	4	4	4	1235	135.3	4.6	0	0.938	-0.0923402
Q9H8M2	Bromodomain-containing protein 9 OS=Homo sapiens OX=9606 GN=BRD9 PE=1 SV=2	7.03518	3	3	3	597	67	6.19	0	1.141	0.190299
Q9NW68	BSD domain-containing protein 1 OS=Homo sapiens OX=9606 GN=BSDC1 PE=1 SV=1	6.04651	2	3	2	430	47.1	4.49	0	0.979	-0.0306192
Q9H3F6	BTB/POZ domain-containing adapter for CUL3-mediated RhoA degradation protein 3 OS=Homo sapiens OX=9606 GN=KCTD10 PE=1 SV=1	3.51438	1	1	1	313	35.4	6.34	0	1.063	0.0881416
Q9H0C5	BTB/POZ domain-containing protein 1 OS=Homo sapiens OX=9606 GN=BTBD1 PE=1 SV=1	2.07469	1	1	1	482	52.7	6.1	0	1.072	0.100305
Q96CX2	BTB/POZ domain-containing protein KCTD12 OS=Homo sapiens OX=9606 GN=KCTD12 PE=1 SV=1	13.5385	4	5	4	325	35.7	5.64	0	1.293	0.370722
Q6PI47	BTB/POZ domain-containing protein KCTD18 OS=Homo sapiens OX=9606 GN=KCTD18 PE=2 SV=2	10.3286	4	4	4	426	46.7	9.1	0	0.89	-0.168123
Q9NXV2	BTB/POZ domain-containing protein KCTD5 OS=Homo sapiens OX=9606 GN=KCTD5 PE=1 SV=1	17.9487	3	3	3	234	26.1	6.24	0	0.857	-0.222633
O43670	BUB3-interacting and GLEBS motif-containing protein ZNF207 OS=Homo sapiens OX=9606 GN=ZNF207 PE=1 SV=1	6.48536	3	4	3	478	50.7	9.1	0	1.235	0.304511
Q9BRD0	BUD13 homolog OS=Homo sapiens OX=9606 GN=BUD13 PE=1 SV=1	7.75444	5	5	5	619	70.5	9.86	0	0.996	-0.00578235
O00478	Butyrophilin subfamily 3 member A3 OS=Homo sapiens OX=9606 GN=BTN3A3 PE=1 SV=1	1.88356	1	1	1	584	65	5.53	0	1.09	0.124328
Q13895	Bystin OS=Homo sapiens OX=9606 GN=BYSL PE=1 SV=3	34.3249	14	18	14	437	49.6	8.12	0	1.01	0.0143553
Q96EU7	C1GALT1-specific chaperone 1 OS=Homo sapiens OX=9606 GN=C1GALT1C1 PE=1 SV=1	18.239	4	5	4	318	36.4	6.84	0	0.973	-0.0394883
P11586	C-1-tetrahydrofolate synthase, cytoplasmic OS=Homo sapiens OX=9606 GN=MTHFD1 PE=1 SV=3	26.9519	26	35	25	935	101.5	7.3	0	1.068	0.0949116
Q9Y426	C2 domain-containing protein 2 OS=Homo sapiens OX=9606 GN=C2CD2 PE=1 SV=2	20.4023	10	12	10	696	75.5	6.92	0	0.95	-0.0740006
Q86YS7	C2 domain-containing protein 5 OS=Homo sapiens OX=9606 GN=C2CD5 PE=1 SV=1	1.6	2	2	2	1000	110.4	5.69	0	1.02	0.0285692
Q8WUQ7	Cactin OS=Homo sapiens OX=9606 GN=CACTIN PE=1 SV=3	5.93668	4	5	4	758	88.6	9.14	0	1.047	0.0662614
P27708	CAD protein OS=Homo sapiens OX=9606 GN=CAD PE=1 SV=3	8.76404	15	17	12	2225	242.8	6.46	3	1.09	0.124328
Q9NYQ6	Cadherin EGF LAG seven-pass G-type receptor 1 OS=Homo sapiens OX=9606 GN=CELSR1 PE=1 SV=1	0.928998	2	2	2	3014	329.3	5.92	0	1.131	0.177599
P12830	Cadherin-1 OS=Homo sapiens OX=9606 GN=CDH1 PE=1 SV=3	23.356	18	32	15	882	97.4	4.73	4	1.072	0.100305
P55290	Cadherin-13 OS=Homo sapiens OX=9606 GN=CDH13 PE=1 SV=1	5.6101	4	7	4	713	78.2	4.98	0	1.128	0.173767
P22223	Cadherin-3 OS=Homo sapiens OX=9606 GN=CDH3 PE=1 SV=2	21.8335	17	30	14	829	91.4	4.75	0	0.856	-0.224317
Q99653	Calcineurin B homologous protein 1 OS=Homo sapiens OX=9606 GN=CHP1 PE=1 SV=3	43.0769	11	18	11	195	22.4	5.1	0	0.978	-0.0320936
Q9Y6J0	Calcineurin-binding protein cabin-1 OS=Homo sapiens OX=9606 GN=CABIN1 PE=1 SV=1	3.64865	7	7	7	2220	246.2	6.02	0	1.127	0.172488
Q99828	Calcium and integrin-binding protein 1 OS=Homo sapiens OX=9606 GN=CIB1 PE=1 SV=4	4.18848	1	2	1	191	21.7	4.78	0	1.267	0.341417
Q8IWX8	Calcium homeostasis endoplasmic reticulum protein OS=Homo sapiens OX=9606 GN=CHERP PE=1 SV=3	17.6856	15	28	15	916	103.6	9.04	0	1.072	0.100305
Q9UM00	Calcium load-activated calcium channel OS=Homo sapiens OX=9606 GN=TMCO1 PE=1 SV=1	17.5532	5	11	5	188	21.2	9.74	0	1.096	0.132248
P49069	Calcium signal-modulating cyclophilin ligand OS=Homo sapiens OX=9606 GN=CAMLG PE=1 SV=1	6.75676	2	3	2	296	32.9	8.05	0	1.062	0.0867838
Q8NE86	Calcium uniporter protein, mitochondrial OS=Homo sapiens OX=9606 GN=MCU PE=1 SV=1	26.7806	10	12	10	351	39.8	8.65	0	0.996	-0.00578235
Q9NWR8	Calcium uniporter regulatory subunit MCUb, mitochondrial OS=Homo sapiens OX=9606 GN=MCUB PE=1 SV=2	12.5	4	4	4	336	39.1	9.16	0	1.086	0.119024
Q9BPX6	Calcium uptake protein 1, mitochondrial OS=Homo sapiens OX=9606 GN=MICU1 PE=1 SV=1	16.1765	11	15	11	476	54.3	8.41	0	1.017	0.0243197
Q8IYU8	Calcium uptake protein 2, mitochondrial OS=Homo sapiens OX=9606 GN=MICU2 PE=1 SV=2	12.212	3	4	3	434	49.6	9.09	0	1.07	0.0976108
Q9UQM7	Calcium/calmodulin-dependent protein kinase type II subunit alpha OS=Homo sapiens OX=9606 GN=CAMK2A PE=1 SV=2	2.51046	1	2	1	478	54.1	7.08	0	1.334	0.415759
Q9UQC9	Calcium-activated chloride channel regulator 2 OS=Homo sapiens OX=9606 GN=CLCA2 PE=1 SV=2	23.5419	18	30	18	943	103.9	7.02	0	0.958	-0.0619024
Q13137	Calcium-binding and coiled-coil domain-containing protein 2 OS=Homo sapiens OX=9606 GN=CALCOCO2 PE=1 SV=1	6.72646	2	2	2	446	52.2	5.02	0	1.017	0.0243197
O75746	Calcium-binding mitochondrial carrier protein Aralar1 OS=Homo sapiens OX=9606 GN=SLC25A12 PE=1 SV=2	34.8083	21	33	15	678	74.7	8.38	6	1.018	0.0257376
Q9UJS0	Calcium-binding mitochondrial carrier protein Aralar2 OS=Homo sapiens OX=9606 GN=SLC25A13 PE=1 SV=2	37.9259	19	38	13	675	74.1	8.62	0	0.914	-0.129734
Q6NUK1	Calcium-binding mitochondrial carrier protein SCaMC-1 OS=Homo sapiens OX=9606 GN=SLC25A24 PE=1 SV=2	45.0734	20	55	20	477	53.3	6.33	0	1.011	0.015783
Q9Y376	Calcium-binding protein 39 OS=Homo sapiens OX=9606 GN=CAB39 PE=1 SV=1	10.2639	4	4	4	341	39.8	6.89	0	1.26	0.333424
Q9NP80	Calcium-independent phospholipase A2-gamma OS=Homo sapiens OX=9606 GN=PNPLA8 PE=1 SV=1	7.03325	6	7	5	782	88.4	9.23	1	1.057	0.0799754
P98194	Calcium-transporting ATPase type 2C member 1 OS=Homo sapiens OX=9606 GN=ATP2C1 PE=1 SV=3	24.4831	19	30	19	919	100.5	6.74	0	1.002	0.00288251
Q9HB71	Calcyclin-binding protein OS=Homo sapiens OX=9606 GN=CACYBP PE=1 SV=2	42.5439	8	14	8	228	26.2	8.25	0	1.196	0.258217
Q05682	Caldesmon OS=Homo sapiens OX=9606 GN=CALD1 PE=1 SV=3	41.7402	38	71	38	793	93.2	5.66	0	1.453	0.539035
Q96JQ2	Calmin OS=Homo sapiens OX=9606 GN=CLMN PE=1 SV=1	2.09581	2	3	2	1002	111.6	4.94	0	1.198	0.260628
P0DP25	Calmodulin-3 OS=Homo sapiens OX=9606 GN=CALM3 PE=1 SV=1	59.0604	11	32	9	149	16.8	4.22	2	1.124	0.168642
P27482	Calmodulin-like protein 3 OS=Homo sapiens OX=9606 GN=CALML3 PE=1 SV=2	46.3087	6	8	4	149	16.9	4.42	0	1.146	0.196607
Q9P1Y5	Calmodulin-regulated spectrin-associated protein 3 OS=Homo sapiens OX=9606 GN=CAMSAP3 PE=1 SV=2	1.52122	2	2	2	1249	134.7	8.35	0	1.232	0.301002
P27824	Calnexin OS=Homo sapiens OX=9606 GN=CANX PE=1 SV=2	44.0878	36	89	36	592	67.5	4.6	0	0.887	-0.172994
P04632	Calpain small subunit 1 OS=Homo sapiens OX=9606 GN=CAPNS1 PE=1 SV=1	29.4776	7	12	7	268	28.3	5.2	0	1.221	0.288063
P07384	Calpain-1 catalytic subunit OS=Homo sapiens OX=9606 GN=CAPN1 PE=1 SV=1	25.7703	18	24	17	714	81.8	5.67	1	1.065	0.0908534
P17655	Calpain-2 catalytic subunit OS=Homo sapiens OX=9606 GN=CAPN2 PE=1 SV=6	18.4286	12	13	11	700	79.9	4.98	0	1.18	0.238787
Q9Y6W3	Calpain-7 OS=Homo sapiens OX=9606 GN=CAPN7 PE=1 SV=1	1.35301	1	1	1	813	92.6	7.65	0	1.014	0.0200577
P20810	Calpastatin OS=Homo sapiens OX=9606 GN=CAST PE=1 SV=4	42.0904	23	39	23	708	76.5	5.07	0	1.317	0.397255
Q99439	Calponin-2 OS=Homo sapiens OX=9606 GN=CNN2 PE=1 SV=4	39.4822	12	35	11	309	33.7	7.33	1	1.864	0.898402
Q15417	Calponin-3 OS=Homo sapiens OX=9606 GN=CNN3 PE=1 SV=1	44.0729	12	27	11	329	36.4	6.05	0	1.499	0.584
P27797	Calreticulin OS=Homo sapiens OX=9606 GN=CALR PE=1 SV=1	54.4365	26	111	26	417	48.1	4.44	0	0.832	-0.265345
O94985	Calsyntenin-1 OS=Homo sapiens OX=9606 GN=CLSTN1 PE=1 SV=1	10.3976	10	14	10	981	109.7	4.91	0	1.023	0.0328061
O43852	Calumenin OS=Homo sapiens OX=9606 GN=CALU PE=1 SV=2	42.8571	15	44	15	315	37.1	4.64	0	0.993	-0.0101344
P17612	cAMP-dependent protein kinase catalytic subunit alpha OS=Homo sapiens OX=9606 GN=PRKACA PE=1 SV=2	11.9658	5	8	1	351	40.6	8.79	4	1.079	0.109695
P22694	cAMP-dependent protein kinase catalytic subunit beta OS=Homo sapiens OX=9606 GN=PRKACB PE=1 SV=2	14.245	5	8	1	351	40.6	8.78	0	0.897	-0.15682
P10644	cAMP-dependent protein kinase type I-alpha regulatory subunit OS=Homo sapiens OX=9606 GN=PRKAR1A PE=1 SV=1	26.7717	10	13	10	381	43	5.35	0	1.031	0.0440443
P13861	cAMP-dependent protein kinase type II-alpha regulatory subunit OS=Homo sapiens OX=9606 GN=PRKAR2A PE=1 SV=2	24.0099	9	15	9	404	45.5	5.07	0	1.032	0.045443
O15438	Canalicular multispecific organic anion transporter 2 OS=Homo sapiens OX=9606 GN=ABCC3 PE=1 SV=3	1.57171	3	3	1	1527	169.2	7.2	0	0.954	-0.0679388
Q9BSD7	Cancer-related nucleoside-triphosphatase OS=Homo sapiens OX=9606 GN=NTPCR PE=1 SV=1	32.1053	5	5	5	190	20.7	9.54	0	1.208	0.27262
P30622	CAP-Gly domain-containing linker protein 1 OS=Homo sapiens OX=9606 GN=CLIP1 PE=1 SV=2	9.3185	13	13	13	1438	162.1	5.36	0	1.24	0.31034
Q8N3C7	CAP-Gly domain-containing linker protein 4 OS=Homo sapiens OX=9606 GN=CLIP4 PE=1 SV=1	1.2766	1	1	1	705	76.3	8.7	0	1.155	0.207893
Q14444	Caprin-1 OS=Homo sapiens OX=9606 GN=CAPRIN1 PE=1 SV=2	12.4118	10	20	10	709	78.3	5.25	0	1.303	0.381837
Q8N1G2	Cap-specific mRNA (nucleoside-2'-O-)-methyltransferase 1 OS=Homo sapiens OX=9606 GN=CMTR1 PE=1 SV=1	3.59281	3	4	3	835	95.3	7.05	0	1.169	0.225275
P31327	Carbamoyl-phosphate synthase [ammonia], mitochondrial OS=Homo sapiens OX=9606 GN=CPS1 PE=1 SV=2	7.86667	12	13	9	1500	164.8	6.74	0	1.067	0.0935602
Q9NPF2	Carbohydrate sulfotransferase 11 OS=Homo sapiens OX=9606 GN=CHST11 PE=1 SV=1	3.69318	2	2	2	352	41.5	8.85	0	0.952	-0.0709665
Q8NCH0	Carbohydrate sulfotransferase 14 OS=Homo sapiens OX=9606 GN=CHST14 PE=1 SV=2	6.91489	3	4	3	376	43	9.48	0	1.05	0.0703893
Q7LGC8	Carbohydrate sulfotransferase 3 OS=Homo sapiens OX=9606 GN=CHST3 PE=1 SV=3	5.42797	2	2	2	479	54.7	8.59	0	1.114	0.155749
O43570	Carbonic anhydrase 12 OS=Homo sapiens OX=9606 GN=CA12 PE=1 SV=1	12.7119	4	5	4	354	39.4	7.23	0	1.018	0.0257376
P00918	Carbonic anhydrase 2 OS=Homo sapiens OX=9606 GN=CA2 PE=1 SV=2	15	3	5	3	260	29.2	7.4	0	1.219	0.285698
P16152	Carbonyl reductase [NADPH] 1 OS=Homo sapiens OX=9606 GN=CBR1 PE=1 SV=3	47.2924	11	20	11	277	30.4	8.32	0	1.23	0.298658
Q8N4T8	Carbonyl reductase family member 4 OS=Homo sapiens OX=9606 GN=CBR4 PE=1 SV=3	35.443	7	7	7	237	25.3	9.33	0	1.159	0.212881
Q9UI42	Carboxypeptidase A4 OS=Homo sapiens OX=9606 GN=CPA4 PE=1 SV=2	29.2162	12	20	12	421	47.3	6.7	0	1.233	0.302173
O75976	Carboxypeptidase D OS=Homo sapiens OX=9606 GN=CPD PE=1 SV=2	17.2464	25	37	25	1380	152.8	6.05	0	1.112	0.153157
Q9GZU7	Carboxy-terminal domain RNA polymerase II polypeptide A small phosphatase 1 OS=Homo sapiens OX=9606 GN=CTDSP1 PE=1 SV=1	5.74713	2	4	1	261	29.2	6	0	0.971	-0.0424568
P13688	Carcinoembryonic antigen-related cell adhesion molecule 1 OS=Homo sapiens OX=9606 GN=CEACAM1 PE=1 SV=2	4.94297	2	2	2	526	57.5	5.97	0	1.055	0.077243
P43155	Carnitine O-acetyltransferase OS=Homo sapiens OX=9606 GN=CRAT PE=1 SV=5	7.1885	5	9	5	626	70.8	8.44	0	1.068	0.0949116
P50416	Carnitine O-palmitoyltransferase 1, liver isoform OS=Homo sapiens OX=9606 GN=CPT1A PE=1 SV=2	27.555	21	27	21	773	88.3	8.65	0	0.947	-0.0785637
P23786	Carnitine O-palmitoyltransferase 2, mitochondrial OS=Homo sapiens OX=9606 GN=CPT2 PE=1 SV=2	31.155	22	31	22	658	73.7	8.18	0	1.091	0.125651
O75718	Cartilage-associated protein OS=Homo sapiens OX=9606 GN=CRTAP PE=1 SV=1	29.6758	13	21	13	401	46.5	5.73	0	0.926	-0.110916
P48729	Casein kinase I isoform alpha OS=Homo sapiens OX=9606 GN=CSNK1A1 PE=1 SV=2	38.8724	13	24	12	337	38.9	9.57	1	0.93	-0.104697
P48730	Casein kinase I isoform delta OS=Homo sapiens OX=9606 GN=CSNK1D PE=1 SV=2	7.95181	3	4	2	415	47.3	9.74	0	1.105	0.144046
P49674	Casein kinase I isoform epsilon OS=Homo sapiens OX=9606 GN=CSNK1E PE=1 SV=1	5.04808	2	2	1	416	47.3	9.66	0	0.918	-0.123434
Q9HCP0	Casein kinase I isoform gamma-1 OS=Homo sapiens OX=9606 GN=CSNK1G1 PE=1 SV=1	11.6114	5	10	2	422	48.5	9.01	0	0.953	-0.0694519
Q9Y6M4	Casein kinase I isoform gamma-3 OS=Homo sapiens OX=9606 GN=CSNK1G3 PE=1 SV=2	12.3043	6	9	3	447	51.4	9.22	3	1.022	0.0313952
P68400	Casein kinase II subunit alpha OS=Homo sapiens OX=9606 GN=CSNK2A1 PE=1 SV=1	18.4143	6	10	6	391	45.1	7.74	0	1.264	0.337996
P19784	Casein kinase II subunit alpha' OS=Homo sapiens OX=9606 GN=CSNK2A2 PE=1 SV=1	12	5	6	5	350	41.2	8.56	0	1.195	0.257011
P67870	Casein kinase II subunit beta OS=Homo sapiens OX=9606 GN=CSNK2B PE=1 SV=1	23.2558	5	10	5	215	24.9	5.55	0	1.11	0.15056
Q9H078	Caseinolytic peptidase B protein homolog OS=Homo sapiens OX=9606 GN=CLPB PE=1 SV=1	13.5785	9	13	9	707	78.7	9.01	0	1.002	0.00288251
Q8WXE0	Caskin-2 OS=Homo sapiens OX=9606 GN=CASKIN2 PE=1 SV=2	2.66223	2	4	1	1202	126.7	7.09	0	1.171	0.227741
Q9UKL3	CASP8-associated protein 2 OS=Homo sapiens OX=9606 GN=CASP8AP2 PE=1 SV=1	0.403633	1	1	1	1982	222.5	6.58	0	1.003	0.00432161
Q9H8G2	Caspase activity and apoptosis inhibitor 1 OS=Homo sapiens OX=9606 GN=CAAP1 PE=1 SV=2	7.75623	3	4	3	361	38.3	4.72	0	0.947	-0.0785637
Q96LW7	Caspase recruitment domain-containing protein 19 OS=Homo sapiens OX=9606 GN=CARD19 PE=1 SV=1	8.33333	2	3	2	228	25.6	9.2	0	1.054	0.0758749
P04040	Catalase OS=Homo sapiens OX=9606 GN=CAT PE=1 SV=3	43.2638	22	34	22	527	59.7	7.39	0	1.142	0.191563
Q86VU5	Catechol O-methyltransferase domain-containing protein 1 OS=Homo sapiens OX=9606 GN=COMTD1 PE=1 SV=1	9.92366	2	2	2	262	28.8	8.38	0	0.959	-0.0603973
P21964	Catechol O-methyltransferase OS=Homo sapiens OX=9606 GN=COMT PE=1 SV=2	43.5424	11	20	11	271	30	5.47	0	1.087	0.120352
P35221	Catenin alpha-1 OS=Homo sapiens OX=9606 GN=CTNNA1 PE=1 SV=1	51.2141	42	92	32	906	100	6.29	10	1.019	0.0271541
P26232	Catenin alpha-2 OS=Homo sapiens OX=9606 GN=CTNNA2 PE=1 SV=5	12.4869	11	15	1	953	105.2	5.71	0	0.998	-0.00288828
P35222	Catenin beta-1 OS=Homo sapiens OX=9606 GN=CTNNB1 PE=1 SV=1	43.0218	28	59	26	781	85.4	5.86	0	1.008	0.0114956
O60716	Catenin delta-1 OS=Homo sapiens OX=9606 GN=CTNND1 PE=1 SV=1	45.7645	41	76	40	968	108.1	6.23	1	0.932	-0.101598
P07858	Cathepsin B OS=Homo sapiens OX=9606 GN=CTSB PE=1 SV=3	34.2183	10	22	10	339	37.8	6.3	0	1.097	0.133564
P07339	Cathepsin D OS=Homo sapiens OX=9606 GN=CTSD PE=1 SV=1	46.8447	17	49	17	412	44.5	6.54	0	1.299	0.377401
P07711	Cathepsin L1 OS=Homo sapiens OX=9606 GN=CTSL PE=1 SV=2	13.8138	5	10	4	333	37.5	5.45	1	0.896	-0.158429
O60911	Cathepsin L2 OS=Homo sapiens OX=9606 GN=CTSV PE=1 SV=2	14.6707	5	8	4	334	37.3	8.76	0	1.05	0.0703893
Q9UBR2	Cathepsin Z OS=Homo sapiens OX=9606 GN=CTSZ PE=1 SV=1	29.0429	9	16	9	303	33.8	7.11	0	1.152	0.204141
Q5SY80	Cation channel sperm-associated protein subunit epsilon OS=Homo sapiens OX=9606 GN=CATSPERE PE=2 SV=1	0.630915	1	1	1	951	109.6	7.27	0	0.875	-0.192645
P20645	Cation-dependent mannose-6-phosphate receptor OS=Homo sapiens OX=9606 GN=M6PR PE=1 SV=1	28.8809	7	10	7	277	31	5.83	0	0.951	-0.0724828
P11717	Cation-independent mannose-6-phosphate receptor OS=Homo sapiens OX=9606 GN=IGF2R PE=1 SV=3	30.1887	70	109	70	2491	274.2	5.94	0	0.936	-0.0954196
Q9NQ11	Cation-transporting ATPase 13A2 OS=Homo sapiens OX=9606 GN=ATP13A2 PE=1 SV=2	4.66102	4	5	4	1180	128.7	8.12	0	0.943	-0.0846703
Q6NZI2	Caveolae-associated protein 1 OS=Homo sapiens OX=9606 GN=CAVIN1 PE=1 SV=1	38.9744	17	53	17	390	43.4	5.6	0	0.887	-0.172994
O95810	Caveolae-associated protein 2 OS=Homo sapiens OX=9606 GN=CAVIN2 PE=1 SV=3	9.88235	5	6	5	425	47.1	5.21	0	1.169	0.225275
Q969G5	Caveolae-associated protein 3 OS=Homo sapiens OX=9606 GN=CAVIN3 PE=1 SV=3	40.613	12	34	12	261	27.7	6.43	0	1.018	0.0257376
Q03135	Caveolin-1 OS=Homo sapiens OX=9606 GN=CAV1 PE=1 SV=4	44.382	8	23	8	178	20.5	6.02	0	0.896	-0.158429
P51636	Caveolin-2 OS=Homo sapiens OX=9606 GN=CAV2 PE=1 SV=2	17.284	2	3	2	162	18.3	5.27	0	1.116	0.158337
O43310	CBP80/20-dependent translation initiation factor OS=Homo sapiens OX=9606 GN=CTIF PE=1 SV=1	1.33779	1	1	1	598	67.5	6.54	0	1.018	0.0257376
Q96Q11	CCA tRNA nucleotidyltransferase 1, mitochondrial OS=Homo sapiens OX=9606 GN=TRNT1 PE=1 SV=2	17.7419	8	9	8	434	50.1	8.1	0	1.107	0.146655
A5YKK6	CCR4-NOT transcription complex subunit 1 OS=Homo sapiens OX=9606 GN=CNOT1 PE=1 SV=2	7.07071	15	18	15	2376	266.8	7.11	0	1.121	0.164786
Q9H9A5	CCR4-NOT transcription complex subunit 10 OS=Homo sapiens OX=9606 GN=CNOT10 PE=1 SV=1	4.97312	3	3	3	744	82.3	7.78	0	1.148	0.199123
Q9UKZ1	CCR4-NOT transcription complex subunit 11 OS=Homo sapiens OX=9606 GN=CNOT11 PE=1 SV=1	2.35294	1	1	1	510	55.2	6.4	0	1.099	0.136191
Q9NZN8	CCR4-NOT transcription complex subunit 2 OS=Homo sapiens OX=9606 GN=CNOT2 PE=1 SV=1	9.62963	4	4	4	540	59.7	7.66	0	1.031	0.0440443
O75175	CCR4-NOT transcription complex subunit 3 OS=Homo sapiens OX=9606 GN=CNOT3 PE=1 SV=1	3.45286	3	3	3	753	81.8	6.2	0	1.157	0.210389
Q9UIV1	CCR4-NOT transcription complex subunit 7 OS=Homo sapiens OX=9606 GN=CNOT7 PE=1 SV=3	7.01754	1	1	1	285	32.7	4.84	0	1.176	0.233888
Q92600	CCR4-NOT transcription complex subunit 9 OS=Homo sapiens OX=9606 GN=CNOT9 PE=1 SV=1	11.3712	3	3	3	299	33.6	8.03	0	1.198	0.260628
P17676	CCAAT/enhancer-binding protein beta OS=Homo sapiens OX=9606 GN=CEBPB PE=1 SV=2	10.1449	3	3	3	345	36.1	8.31	0	0.865	-0.209228
Q03701	CCAAT/enhancer-binding protein zeta OS=Homo sapiens OX=9606 GN=CEBPZ PE=1 SV=3	26.7552	26	38	26	1054	120.9	5.94	0	1.04	0.0565835
Q6YHK3	CD109 antigen OS=Homo sapiens OX=9606 GN=CD109 PE=1 SV=2	21.3149	30	44	30	1445	161.6	5.85	0	1.126	0.171207
P48509	CD151 antigen OS=Homo sapiens OX=9606 GN=CD151 PE=1 SV=3	26.087	8	13	8	253	28.3	7.47	0	0.922	-0.117161
Q13740	CD166 antigen OS=Homo sapiens OX=9606 GN=ALCAM PE=1 SV=2	23.6707	13	24	13	583	65.1	6.25	0	0.917	-0.125006
O95400	CD2 antigen cytoplasmic tail-binding protein 2 OS=Homo sapiens OX=9606 GN=CD2BP2 PE=1 SV=1	14.3695	5	8	5	341	37.6	4.61	0	1.185	0.244887
Q5ZPR3	CD276 antigen OS=Homo sapiens OX=9606 GN=CD276 PE=1 SV=1	25.2809	6	11	6	534	57.2	4.91	0	0.825	-0.277534
Q9Y5K6	CD2-associated protein OS=Homo sapiens OX=9606 GN=CD2AP PE=1 SV=1	11.1111	6	8	6	639	71.4	6.4	0	1.24	0.31034
Q9NPF0	CD320 antigen OS=Homo sapiens OX=9606 GN=CD320 PE=1 SV=1	7.0922	2	2	2	282	29	4.75	0	1.071	0.0989585
P16070	CD44 antigen OS=Homo sapiens OX=9606 GN=CD44 PE=1 SV=3	18.5984	13	42	13	742	81.5	5.33	0	0.95	-0.0740006
P13987	CD59 glycoprotein OS=Homo sapiens OX=9606 GN=CD59 PE=1 SV=1	27.3438	5	15	5	128	14.2	6.48	0	0.858	-0.22095
P08962	CD63 antigen OS=Homo sapiens OX=9606 GN=CD63 PE=1 SV=2	16.8067	3	8	3	238	25.6	7.81	0	0.692	-0.531156
P60033	CD81 antigen OS=Homo sapiens OX=9606 GN=CD81 PE=1 SV=1	25	3	6	3	236	25.8	5.29	0	1.214	0.279768
P27701	CD82 antigen OS=Homo sapiens OX=9606 GN=CD82 PE=1 SV=1	5.24345	2	3	2	267	29.6	5.24	0	0.916	-0.12658
P21926	CD9 antigen OS=Homo sapiens OX=9606 GN=CD9 PE=1 SV=4	9.64912	3	8	3	228	25.4	7.15	0	1.37	0.454176
P48960	CD97 antigen OS=Homo sapiens OX=9606 GN=CD97 PE=1 SV=4	5.38922	4	8	4	835	91.8	6.87	0	0.969	-0.0454314
P14209	CD99 antigen OS=Homo sapiens OX=9606 GN=CD99 PE=1 SV=1	9.18919	2	4	2	185	18.8	4.75	0	0.904	-0.145605
Q00587	Cdc42 effector protein 1 OS=Homo sapiens OX=9606 GN=CDC42EP1 PE=1 SV=1	23.7852	7	9	7	391	40.3	7.15	0	1.061	0.0854247
O14613	Cdc42 effector protein 2 OS=Homo sapiens OX=9606 GN=CDC42EP2 PE=1 SV=1	12.8571	1	1	1	210	22.5	5.12	0	0.849	-0.236164
Q9NRR8	CDC42 small effector protein 1 OS=Homo sapiens OX=9606 GN=CDC42SE1 PE=1 SV=1	15.1899	1	3	1	79	8.9	9.99	0	0.911	-0.134477
Q9NRR3	CDC42 small effector protein 2 OS=Homo sapiens OX=9606 GN=CDC42SE2 PE=1 SV=1	22.619	1	1	1	84	9.2	8.35	0	0.982	-0.0262051
Q9NZ45	CDGSH iron-sulfur domain-containing protein 1 OS=Homo sapiens OX=9606 GN=CISD1 PE=1 SV=1	44.4444	5	9	5	108	12.2	9.09	0	1.125	0.169925
Q8N5K1	CDGSH iron-sulfur domain-containing protein 2 OS=Homo sapiens OX=9606 GN=CISD2 PE=1 SV=1	45.9259	6	10	6	135	15.3	9.61	0	0.968	-0.046921
P0C7P0	CDGSH iron-sulfur domain-containing protein 3, mitochondrial OS=Homo sapiens OX=9606 GN=CISD3 PE=1 SV=1	15.748	2	3	2	127	14.2	10.55	0	1.023	0.0328061
Q96SZ6	CDK5 regulatory subunit-associated protein 1 OS=Homo sapiens OX=9606 GN=CDK5RAP1 PE=1 SV=2	15.1414	9	13	9	601	67.6	8.21	0	1	0
Q96SN8	CDK5 regulatory subunit-associated protein 2 OS=Homo sapiens OX=9606 GN=CDK5RAP2 PE=1 SV=5	0.316957	1	1	1	1893	214.9	5.58	0	1.062	0.0867838
Q96JB5	CDK5 regulatory subunit-associated protein 3 OS=Homo sapiens OX=9606 GN=CDK5RAP3 PE=1 SV=2	26.6798	14	24	14	506	56.9	4.75	0	0.976	-0.0350469
P51948	CDK-activating kinase assembly factor MAT1 OS=Homo sapiens OX=9606 GN=MNAT1 PE=1 SV=1	22.9773	6	8	6	309	35.8	6.09	0	1.001	0.00144197
Q9NXV6	CDKN2A-interacting protein OS=Homo sapiens OX=9606 GN=CDKN2AIP PE=1 SV=3	39.8276	17	23	17	580	61.1	9.01	0	1.084	0.116365
Q96HQ2	CDKN2AIP N-terminal-like protein OS=Homo sapiens OX=9606 GN=CDKN2AIPNL PE=1 SV=1	8.62069	1	1	1	116	13.2	5	0	1.253	0.325386
O14735	CDP-diacylglycerol--inositol 3-phosphatidyltransferase OS=Homo sapiens OX=9606 GN=CDIPT PE=1 SV=1	8.4507	2	4	2	213	23.5	8.03	0	0.988	-0.0174171
Q9BY67	Cell adhesion molecule 1 OS=Homo sapiens OX=9606 GN=CADM1 PE=1 SV=2	10.8597	4	4	4	442	48.5	5.07	0	0.908	-0.139236
Q8N163	Cell cycle and apoptosis regulator protein 2 OS=Homo sapiens OX=9606 GN=CCAR2 PE=1 SV=2	46.8039	32	53	32	923	102.8	5.22	0	0.94	-0.0892673
Q9NV96	Cell cycle control protein 50A OS=Homo sapiens OX=9606 GN=TMEM30A PE=1 SV=1	22.4377	6	10	6	361	40.7	8.59	0	0.975	-0.0365259
Q3MIR4	Cell cycle control protein 50B OS=Homo sapiens OX=9606 GN=TMEM30B PE=1 SV=1	3.7037	1	2	1	351	38.9	7.88	0	1.185	0.244887
P60953	Cell division control protein 42 homolog OS=Homo sapiens OX=9606 GN=CDC42 PE=1 SV=2	42.4084	7	18	6	191	21.2	6.55	0	0.905	-0.14401
Q99459	Cell division cycle 5-like protein OS=Homo sapiens OX=9606 GN=CDC5L PE=1 SV=2	28.9277	21	29	21	802	92.2	8.18	0	0.953	-0.0694519
Q8IX12	Cell division cycle and apoptosis regulator protein 1 OS=Homo sapiens OX=9606 GN=CCAR1 PE=1 SV=2	26.5217	30	45	30	1150	132.7	5.76	0	1.109	0.149259
O75794	Cell division cycle protein 123 homolog OS=Homo sapiens OX=9606 GN=CDC123 PE=1 SV=1	1.78571	1	2	1	336	39.1	4.81	0	0.999	-0.00144342
Q13042	Cell division cycle protein 16 homolog OS=Homo sapiens OX=9606 GN=CDC16 PE=1 SV=2	9.83871	6	6	6	620	71.6	5.85	0	1.005	0.0071955
Q12834	Cell division cycle protein 20 homolog OS=Homo sapiens OX=9606 GN=CDC20 PE=1 SV=2	5.81162	2	2	2	499	54.7	9.23	0	0.997	-0.00433459
Q9UJX2	Cell division cycle protein 23 homolog OS=Homo sapiens OX=9606 GN=CDC23 PE=1 SV=3	8.54271	5	8	5	597	68.8	7.02	0	1.002	0.00288251
P30260	Cell division cycle protein 27 homolog OS=Homo sapiens OX=9606 GN=CDC27 PE=1 SV=2	16.9903	12	17	12	824	91.8	7.02	0	0.992	-0.011588
Q96GN5	Cell division cycle-associated 7-like protein OS=Homo sapiens OX=9606 GN=CDCA7L PE=1 SV=2	3.74449	2	3	1	454	52.2	5.74	0	0.924	-0.114035
Q69YH5	Cell division cycle-associated protein 2 OS=Homo sapiens OX=9606 GN=CDCA2 PE=1 SV=2	4.10557	3	3	3	1023	112.6	8.4	0	0.946	-0.0800879
Q9BWT1	Cell division cycle-associated protein 7 OS=Homo sapiens OX=9606 GN=CDCA7 PE=1 SV=1	8.62534	3	6	2	371	42.5	9.45	1	0.897	-0.15682
Q9NX58	Cell growth-regulating nucleolar protein OS=Homo sapiens OX=9606 GN=LYAR PE=1 SV=2	41.1609	15	21	15	379	43.6	9.54	0	0.946	-0.0800879
P43121	Cell surface glycoprotein MUC18 OS=Homo sapiens OX=9606 GN=MCAM PE=1 SV=2	8.97833	5	6	5	646	71.6	5.76	0	0.691	-0.533242
Q9UHN6	Cell surface hyaluronidase OS=Homo sapiens OX=9606 GN=CEMIP2 PE=1 SV=1	17.3536	21	32	21	1383	154.3	8.15	0	1.007	0.0100637
P62633	Cellular nucleic acid-binding protein OS=Homo sapiens OX=9606 GN=CNBP PE=1 SV=1	57.0621	9	17	9	177	19.4	7.71	0	1.37	0.454176
P29373	Cellular retinoic acid-binding protein 2 OS=Homo sapiens OX=9606 GN=CRABP2 PE=1 SV=2	28.2609	3	3	3	138	15.7	5.4	0	1.077	0.107018
P04637	Cellular tumor antigen p53 OS=Homo sapiens OX=9606 GN=TP53 PE=1 SV=4	3.56234	1	1	1	393	43.6	6.79	0	1.316	0.396159
P41208	Centrin-2 OS=Homo sapiens OX=9606 GN=CETN2 PE=1 SV=1	30.814	5	7	5	172	19.7	5	0	1.089	0.123004
O15182	Centrin-3 OS=Homo sapiens OX=9606 GN=CETN3 PE=1 SV=2	4.19162	1	2	1	167	19.5	4.74	0	0.898	-0.155213
Q03188	Centromere protein C OS=Homo sapiens OX=9606 GN=CENPC PE=1 SV=2	2.12089	2	2	2	943	106.8	9.39	0	0.941	-0.0877334
P49454	Centromere protein F OS=Homo sapiens OX=9606 GN=CENPF PE=1 SV=3	0.513809	2	2	2	3114	357.3	5.1	0	0.912	-0.132894
Q92674	Centromere protein I OS=Homo sapiens OX=9606 GN=CENPI PE=1 SV=2	2.51323	2	2	2	756	86.7	8.76	0	1.101	0.138814
Q6IPU0	Centromere protein P OS=Homo sapiens OX=9606 GN=CENPP PE=1 SV=1	4.86111	1	1	1	288	33.1	6.27	0	0.838	-0.254978
Q7L2Z9	Centromere protein Q OS=Homo sapiens OX=9606 GN=CENPQ PE=1 SV=1	2.98507	1	1	1	268	30.6	9.42	0	0.915	-0.128156
Q7Z7K6	Centromere protein V OS=Homo sapiens OX=9606 GN=CENPV PE=1 SV=1	2.90909	1	1	1	275	29.9	9.73	0	1.129	0.175045
A8MT69	Centromere protein X OS=Homo sapiens OX=9606 GN=CENPX PE=1 SV=1	28.3951	2	3	2	81	9	5.9	0	0.916	-0.12658
O43264	Centromere/kinetochore protein zw10 homolog OS=Homo sapiens OX=9606 GN=ZW10 PE=1 SV=3	11.0398	8	11	8	779	88.8	6.27	0	0.99	-0.0144996
Q6ZU80	Centrosomal protein of 128 kDa OS=Homo sapiens OX=9606 GN=CEP128 PE=1 SV=2	2.01097	2	2	2	1094	127.9	6.52	0	0.98	-0.0291463
Q9UPN4	Centrosomal protein of 131 kDa OS=Homo sapiens OX=9606 GN=CEP131 PE=1 SV=3	1.66205	2	3	2	1083	122.1	8.69	0	1.076	0.105678
Q5SW79	Centrosomal protein of 170 kDa OS=Homo sapiens OX=9606 GN=CEP170 PE=1 SV=1	5.42929	6	7	6	1584	175.2	7.11	0	0.992	-0.011588
Q9Y4F5	Centrosomal protein of 170 kDa protein B OS=Homo sapiens OX=9606 GN=CEP170B PE=1 SV=4	0.629327	1	1	1	1589	171.6	6.84	0	1.151	0.202888
Q53EZ4	Centrosomal protein of 55 kDa OS=Homo sapiens OX=9606 GN=CEP55 PE=1 SV=3	3.23276	2	2	1	464	54.1	7.01	0	0.811	-0.302226
Q5VT06	Centrosome-associated protein 350 OS=Homo sapiens OX=9606 GN=CEP350 PE=1 SV=1	0.352903	1	1	1	3117	350.7	6.33	0	0.914	-0.129734
Q16739	Ceramide glucosyltransferase OS=Homo sapiens OX=9606 GN=UGCG PE=1 SV=1	4.56853	2	2	2	394	44.8	7.78	0	0.929	-0.106249
Q96G23	Ceramide synthase 2 OS=Homo sapiens OX=9606 GN=CERS2 PE=1 SV=1	13.1579	4	5	4	380	44.8	8.98	0	0.987	-0.018878
Q8IU89	Ceramide synthase 3 OS=Homo sapiens OX=9606 GN=CERS3 PE=1 SV=2	6.78851	3	3	3	383	46.3	7.75	0	1.045	0.0635029
Q8N5B7	Ceramide synthase 5 OS=Homo sapiens OX=9606 GN=CERS5 PE=2 SV=1	9.43878	4	5	4	392	45.7	7.97	0	0.956	-0.0649175
Q6ZMG9	Ceramide synthase 6 OS=Homo sapiens OX=9606 GN=CERS6 PE=1 SV=1	9.89583	6	12	6	384	44.9	7.65	0	0.989	-0.0159576
O75503	Ceroid-lipofuscinosis neuronal protein 5 OS=Homo sapiens OX=9606 GN=CLN5 PE=1 SV=2	13.1285	5	10	5	358	41.5	7.4	0	1.132	0.178874
Q9NWW5	Ceroid-lipofuscinosis neuronal protein 6 OS=Homo sapiens OX=9606 GN=CLN6 PE=1 SV=1	6.75241	1	1	1	311	35.9	8.87	0	1.055	0.077243
Q9UFW8	CGG triplet repeat-binding protein 1 OS=Homo sapiens OX=9606 GN=CGGBP1 PE=1 SV=2	11.3772	2	2	2	167	18.8	8.95	0	1.159	0.212881
[truncated: 4,987 more rows]

## Sheet: ∆GALNT3_Proteome
Accession	Description	Coverage [%]	# Peptides	# PSMs	# Unique Peptides	# AAs	MW [kDa]	calc. pI	# Razor Peptides	Abundance Ratios	Log2AbnRatio
[truncated: 5,973 more rows]

[truncated: 6 more sheets: ∆GALNT6_Proteome, ∆GALNT7_Proteome, ∆GALNT10_Proteome, ∆GALNT11_Proteome, ∆GALNT14_Proteome, ∆GALNT18_Proteome]
