# Supplementary material for: Global mapping of GalNAc-T isoform-specificities and O-glycosylation site-occupancy in a tissue-forming human cell line
Source: Nat Commun. 2022 Oct 21;13:6257. doi: 10.1038/s41467-022-33806-8 (PMC9587226; doi:10.1038/s41467-022-33806-8)
Supplement: Supplementary file 8 — Supplementary Dataset 5 [file 41467_2022_33806_MOESM8_ESM.xlsx]

## Sheet: Supplementary Data 5 Legend
Supplementary Data 5. O-GalNAc glycan site occupancy in a native background. Glycan site occupancy was determined in the total cell lysate and the secretome of two N/TERT-1 samples: N/TERT-1 WT cells and N/TERT-1 cells with a knockout of the C1GALT1C1 gene (COSMC). Each sample was prepared in three technical replicates and fractionated into four fractions by high-pH C18 solid phase extraction. Th…

## Sheet: Cosmc
#	Uniprot	Gene	Start	Peptide	End	GlyMod [HexNAc]	Theo. [M+H]+	Sample	Fraction	z	PeakRT	idotp	+/- ppm	ByonicScore	MS2	Spectra		MS1 Quant		xTn (%)						AvgGlyco	SDGlyco	CVGlyco
																		Non	Glyco	1	2	3	4	5	6
1	P22223	CDH3	33	EAEVTLEAGGAEQEPGQALGK	53	1xHexNAc	2287.09	Sec_F1#1	#1	2	66.1	0.96	-0.2	1010.9	File1338_Scan30634	*mouseover		0.671175	0.328825	100	-	-	-	-	-	0.310189	0.0152584	4.91905
								Sec_F1#2	#1	2	66	0.97	0.1	1022.3	File1339_Scan30900			0.689706	0.310294	100	-	-	-	-	-
								Sec_F1#3	#1	2	66.1	0.96	0	1049.1	File1340_Scan30942			0.70855	0.29145	100	-	-	-	-	-
2	Q02818	NUCB1	32	GAPNKEETPATESPDTGLYYHR	53	1xHexNAc	2636.21	Sec_F1#1	#1	4	49.9	0.98	0.3	1157.2	File1338_Scan22650	*mouseover		0.069953	0.930047	84.3366	15.6634	-	-	-	-	0.933622	0.00333433	0.35714
								Sec_F1#2	#1	4	49.6	0.98	0.2	1232.1	File1339_Scan22787			0.0672542	0.932746	83.1699	16.8301	-	-	-	-
								Sec_F1#3	#1	4	49.7	0.99	0.3	1095.4	File1340_Scan22894			0.0619277	0.938072	83.5508	16.4492	-	-	-	-
3	Q02818	NUCB1	311	LVTLEEFLASTQRK	324	1xHexNAc	1837.99	Sec_F3#1	#3	3	92.2	0.99	0.5	623.9	File1344_Scan30433	*mouseover		0.798144	0.201856	100	-	-	-	-	-	0.20786	0.0584735	28.1311
								Sec_F3#2	#3	3	92	0.97	0.6	595.5	File1345_Scan30908			0.717711	0.282289	100	-	-	-	-	-
								Sec_F3#3	#3	3	91.9	0.98	0.4	626	File1346_Scan30704			0.860564	0.139436	100	-	-	-	-	-
4	Q9UHI8	ADAMTS1	168	LATAAPGEKPPAPLQFHLLR	187	1xHexNAc	2330.29	Sec_F3#1	#3	4	78.6	0.98	0.5	907.8	File1344_Scan23902	*mouseover		0.150039	0.849961	100	-	-	-	-	-	0.854782	0.00726821	0.8503
								Sec_F3#2	#3	4	78.5	0.98	0.6	872	File1345_Scan24398			0.134945	0.865055	100	-	-	-	-	-
								Sec_F3#3	#3	4	77.9	0.99	0.6	881.1	File1346_Scan23998			0.150669	0.849331	100	-	-	-	-	-
5	Q9UHI8	ADAMTS1	168	LATAAPGEKPPAPLQFHLLRR	188	1xHexNAc	2486.39	Sec_F3#1	#3	5	70.3	0.96	0.4	632.4	File1344_Scan20030	*mouseover		0.110318	0.889682	100	-	-	-	-	-	0.89168	0.00144986	0.162599
								Sec_F3#2	#3	5	70.2	0.95	0.4	950	File1345_Scan20513			0.107716	0.892284	100	-	-	-	-	-
								Sec_F3#3	#3	5	69.9	0.99	0.5	861.9	File1346_Scan20187			0.106924	0.893076	100	-	-	-	-	-
6	P78504	JAG1	86	VTAGGPCSFGSGSTPVIGGNTFNLK	110	1xHexNAc	2628.26	Sec_F3#1	#3	3	90.2	0.97	0.4	512.5	File1344_Scan29491	*mouseover		0.970544	0.0294555	100	-	-	-	-	-	0.0273038	0.0016385	6.001
								Sec_F3#2	#3	3	90.1	0.92	0.5	515.2	File1345_Scan29985			0.974517	0.0254832	100	-	-	-	-	-
								Sec_F3#3	#3	3	89.7	0.95	0.3	469.3	File1346_Scan29703			0.973027	0.0269725	100	-	-	-	-	-
7	P00749	PLAU	156	KPSSPPEELK	180	1xHexNAc	1314.68	Sec_F1#1	#1	2	32	0.97	0.7	652.8	File1338_Scan13745	*mouseover		0.899813	0.100187	100	-	-	-	-	-	0.104133	0.0108618	10.4307
								Sec_F1#2	#1	2	31.5	0.95	0.5	520.2	File1339_Scan13701			0.90675	0.0932496	100	-	-	-	-	-
								Sec_F1#3	#1	2	32	0.98	0.7	601.9	File1340_Scan13973			0.881037	0.118963	100	-	-	-	-	-
8	P01130	LDLR	44	WVCDGSAECQDGSDESQETCLSVTCK	69	1xHexNAc	3211.24	Sec_F1#1	#1	3	66	0.99	0.3	900.8	File1338_Scan30645	*mouseover		N/D	High	100	-	-	-	-	-
								Sec_F1#2	#1	3	65.9	0.98	0.7	1022.5	File1339_Scan30911			N/D	High	100	-	-	-	-	-
								Sec_F1#3	#1	3	66	0.97	0.6	855.6	File1340_Scan30985			N/D	High	100	-	-	-	-	-
9	P01130	LDLR	108	TCSQDEFR	115	1xHexNAc	1245.51	Sec_F1#1	#1	2	34.8	0.93	0.3	316.9	File1338_Scan15188	*mouseover		N/D	High	100	-	-	-	-	-
								Sec_F1#2	#1	2	34.5	0.96	1.3	243.4	File1339_Scan15233			N/D	High	100	-	-	-	-	-
								Sec_F1#3	#1	2	34.6	0.75	0.4	272.8	File1340_Scan15347			N/D	High	100	-	-	-	-	-
10	P01130	LDLR	216	CDGGPDCKDKSDEENCAVATCRPDEFQCSDGNCIHGSR	253	1xHexNAc	4606.8	Sec_F1#1	#1	5	49.5	0.93	0.1	-	-	*mouseover		N/D	High	100	-	-	-	-	-
								Sec_F1#2	#1	5	49.2	0.96	0	1071.3	File1339_Scan22595			N/D	High	100	-	-	-	-	-
								Sec_F1#3	#1	5	49.3	0.93	0.2	765.1	File1340_Scan22742			N/D	High	100	-	-	-	-	-
11	P01130	LDLR	224	DKSDEENCAVATCRPDEFQCSDGNCIHGSR	253	1xHexNAc	3717.49	Sec_F1#1	#1	4	50.9	0.96	0.2	986.4	File1338_Scan23258	*mouseover		N/D	High	100	-	-	-	-	-
								Sec_F1#2	#1	4	50.8	0.97	0.1	890.6	File1339_Scan23478			N/D	High	100	-	-	-	-	-
								Sec_F1#3	#1	4	50.8	0.97	0.7	1226.5	File1340_Scan23491			N/D	High	100	-	-	-	-	-
12	P01130	LDLR	710	SCLTEAEAAVATQETSTVR	728	3xHexNAc	2633.2	Sec_F1#1	#1	3	70.8	0.97	0.1	771.3	File1338_Scan32988	*mouseover		N/D	High	-	-	41.372	58.628	-	-
								Sec_F1#2	#1	3	70.5	0.97	0	725.7	File1339_Scan33242			N/D	High	-	-	41.78	58.22	-	-
								Sec_F1#3	#1	3	70.6	0.99	0.1	964.2	File1340_Scan33303			N/D	High	-	-	41.3895	58.6105	-	-
13	P16070	CD44	314	AFDHTK	319	1xHexNAc	921.431	Sec_F1#1	#1	2	15.9	0.98	0	530.1	File1338_Scan5974	*mouseover		0.267222	0.732778	100	-	-	-	-	-	0.743721	0.0115697	1.55565
								Sec_F1#2	#1	2	15.8	0.97	-0.1	528	File1339_Scan6079			0.261343	0.738657	100	-	-	-	-	-
								Sec_F1#3	#1	2	15.7	0.98	-0.1	528.7	File1340_Scan6122			0.240273	0.759727	100	-	-	-	-	-
14	P16070	CD44	441	TTPSPEDSSWTDFFNPISHPMGR	463	5xHexNAc	3621.56	Sec_F2#1	#2	3	90.9	0.99	0.1	420.9	File1341_Scan38804	*mouseover		N/D	High	-	-	-	9.75391	77.639	12.6071
								Sec_F2#2	#2	3	90.9	0.99	0.3	411.6	File1342_Scan38170			N/D	High	-	-	-	8.53393	79.9572	11.5089
								Sec_F2#3	#2	3	91.3	0.99	0.1	423.7	File1343_Scan37721			N/D	High	-	-	-	10.7389	76.8638	12.3973
15	P16070	CD44	441	TTPSPEDSSWTDFFNPISHPMGR	463	4xHexNAc + 1xM[Ox]	3434.47	Sec_F2#1	#2	3	92.4	0.93	-0.2	380.1	File1341_Scan39511	*mouseover		N/D	High	-	-	-	14.2323	85.7677	-
								Sec_F2#2	#2	3	92.3	0.99	-0.1	457.5	File1342_Scan38869			N/D	High	-	-	-	12.5421	87.4579	-
								Sec_F2#3	#2	3	92.7	0.98	0.4	450	File1343_Scan38410			N/D	High	-	-	-	13.4493	86.5507	-
16	P16070	CD44	572	TFIPVTSAK	580	3xHexNAc	1572.79	Sec_F2#1	#2	2	49.6	1	0.3	485.2	File1341_Scan18225	*mouseover		N/D	High	-	-	100	-	-	-
								Sec_F2#2	#2	2	50	0.99	0.2	443.8	File1342_Scan17942			N/D	High	-	-	100	-	-	-
								Sec_F2#3	#2	2	50	1	0.3	502.9	File1343_Scan17442			N/D	High	-	-	100	-	-	-
17	P16070	CD44	581	TGSFGVTAVTVGDSNSNVNR	600	3xHexNAc + 1xN[DeAm]	2592.18	Sec_F1#1	#1	2	64.2	0.98	-0.6	886.5	File1338_Scan29744	*mouseover		N/D	High	-	-	61.7721	38.2279	-	-
								Sec_F1#2	#1	2	64.2	0.99	-0.2	878	File1339_Scan30012			N/D	High	-	-	54.9027	45.0973	-	-
								Sec_F1#3	#1	2	64.2	0.98	-0.4	945.4	File1340_Scan30075			N/D	High	-	-	62.0183	37.9817	-	-
18	Q13753	LAMC2	756	SLAQEATR	763	1xHexNAc	1078.54	Sec_F1#1	#1	2	36.2	0.96	0.3	432.1	File1338_Scan15889	*mouseover		0.984781	0.0152186	100	-	-	-	-	-	0.0155832	0.0018741	12.0264
								Sec_F1#2	#1	2	36	0.97	0	466.8	File1339_Scan15985			0.981961	0.0180389	100	-	-	-	-	-
								Sec_F1#3	#1	2	36.2	0.94	0.4	470.5	File1340_Scan16101			0.986508	0.013492	100	-	-	-	-	-
19	Q13753	LAMC2	878	ADSLSSLVTR	887	1xHexNAc	1251.64	Sec_F1#1	#1	2	63.7	0.97	0	641.7	File1338_Scan29456	*mouseover		0.714274	0.285726	100	-	-	-	-	-	0.294607	0.0223027	7.57031
								Sec_F1#2	#1	2	63.6	0.98	0.3	676	File1339_Scan29722			0.727162	0.272838	100	-	-	-	-	-
								Sec_F1#3	#1	2	63.6	0.97	0.1	516.2	File1340_Scan29713			0.674743	0.325257	100	-	-	-	-	-
20	O00468	AGRN	240	GPCGSRDPCSNVTCSFGSTCAR	261	1xHexNAc + 1xN[DeAm]	2637.04	Sec_F1#1	#1	3	55.3	0.95	-0.1	471.7	File1338_Scan25429	*mouseover		0.215725	0.784275	100	-	-	-	-	-	0.769968	0.0137184	1.78169
								Sec_F1#2	#1	3	55.2	0.95	0	420.3	File1339_Scan25639			0.225838	0.774162	100	-	-	-	-	-
								Sec_F1#3	#1	3	55.3	0.97	0	464.7	File1340_Scan25704			0.248534	0.751466	100	-	-	-	-	-
21	O00468	AGRN	752	GPTFAPLPPVAPLHCAQTPYGCCQDNITAAR	782	1xHexNAc + 1xN[DeAm]	3584.66	Sec_F2#1	#2	3	88.8	0.99	0.2	1037.2	File1341_Scan37742	*mouseover		0.0395572	0.960443	100	-	-	-	-	-	0.964144	0.00398736	0.413565
								Sec_F2#2	#2	3	88.9	0.99	0.1	1083.8	File1342_Scan37113			0.030321	0.969679	100	-	-	-	-	-
								Sec_F2#3	#2	3	89.3	0.99	0.1	1095.9	File1343_Scan36688			0.0376895	0.962311	100	-	-	-	-	-
22	O00468	AGRN	1026	TTASVPR	1032	2xHexNAc	1137.56	Sec_F1#1	#1	2	22.6	0.95	0	492.7	File1338_Scan9137	*mouseover		N/D	High	-	100	-	-	-	-
								Sec_F1#2	#1	2	22.4	0.95	0	400.7	File1339_Scan9146			N/D	High	-	100	-	-	-	-
								Sec_F1#3	#1	2	22.6	0.97	-0.1	373	File1340_Scan9263			N/D	High	-	100	-	-	-	-
23	O00468	AGRN	1279	LPSSAVTPR	1287	3xHexNAc	1536.76	Sec_F1#1	#1	2	36.1	1	0.5	446.2	File1338_Scan15737	*mouseover		N/D	High	-	-	100	-	-	-
								Sec_F1#2	#1	2	35.8	0.97	0.4	398.4	File1339_Scan15816			N/D	High	-	-	100	-	-	-
								Sec_F1#3	#1	2	35.9	0.99	0.4	404.7	File1340_Scan15912			N/D	High	-	-	100	-	-	-
24	O00468	AGRN	1288	APHPSHTSQPVAK	1300	3xHexNAc	1965.94	Sec_F1#1	#1	3	18.8	0.99	1	536.3	File1338_Scan7322	*mouseover		N/D	High	-	-	100	-	-	-
								Sec_F1#2	#1	3	18.4	0.98	1.4	488.9	File1339_Scan7222			N/D	High	-	-	100	-	-	-
								Sec_F1#3	#1	3	18.9	0.99	1.1	512.2	File1340_Scan7553			N/D	High	-	-	100	-	-	-
25	P98160	HSPG2	28	AYDGLSLPEDIETVTASQMR	47	1xHexNAc	2399.13	Sec_F1#1	#1	2	97	0.99	1.3	847.4	File1338_Scan45723	*mouseover		N/D	High	100	-	-	-	-	-
								Sec_F1#2	#1	2	96.9	0.99	0.7	884.3	File1339_Scan46123			N/D	High	100	-	-	-	-	-
								Sec_F1#3	#1	2	96.9	0.99	0.7	886.9	File1340_Scan46181			N/D	High	100	-	-	-	-	-
26	P98160	HSPG2	28	AYDGLSLPEDIETVTASQMR	47	1xHexNAc + 1xM[Ox]	2415.12	Sec_F1#1	#1	2	92.6	0.98	0.5	635	File1338_Scan43662	*mouseover		N/D	High	100	-	-	-	-	-
								Sec_F1#2	#1	2	92.5	0.96	-0.1	724.2	File1339_Scan44030			N/D	High	100	-	-	-	-	-
								Sec_F1#3	#1	2	92.5	0.99	0.3	776	File1340_Scan44090			N/D	High	100	-	-	-	-	-
27	Q99715	COL12A1	1743	TLPILTTQAPK	1753	2xHexNAc	1588.87	Sec_F2#1	#2	2	60.3	0.99	0.4	534.1	File1341_Scan23601	*mouseover		N/D	High	-	100	-	-	-	-
								Sec_F2#2	#2	2	60.9	0.98	0.7	624.1	File1342_Scan23166			N/D	High	-	100	-	-	-	-
								Sec_F2#3	#2	2	61.1	0.96	0.4	572.2	File1343_Scan22679			N/D	High	-	100	-	-	-	-
28	Q99715	COL12A1	2288	EHTTVKPTEAPTEPPTPPPPPTIPPAR	2314	4xHexNAc	3667.81	Sec_F1#1	#1	4	57.4	0.97	-0.3	746.3	File1338_Scan26566	*mouseover		N/D	High	-	-	-	100	-	-
								Sec_F1#2	#1	4	57.3	0.95	-0.1	686.5	File1342_Scan21693			N/D	High	-	-	-	100	-	-
								Sec_F1#3	#1	4	57.2	0.93	-0.6	-	-			N/D	High	-	-	-	100	-	-
29	P05067	APP	352	TTQEPLAR	359	2xHexNAc	1321.65	Sec_F1#1	#1	2	27.8	0.99	0.4	460.4	File1338_Scan11579	*mouseover		N/D	High	-	100	-	-	-	-
								Sec_F1#2	#1	2	27.4	0.99	0.4	507	File1339_Scan11637			N/D	High	-	100	-	-	-	-
								Sec_F1#3	#1	2	27.7	0.98	0.4	485.1	File1340_Scan11773			N/D	High	-	100	-	-	-	-
30	P05067	APP	360	DPVKLPTTAASTPDAVDKYLETPGDENEHAHFQK	393	4xHexNAc	4534.12	Sec_F1#1	#1	5	68.5	0.99	0.2	732.3	File1338_Scan31865	*mouseover		N/D	High	-	-	-	100	-	-
								Sec_F1#2	#1	5	68.2	0.99	0.1	747.8	File1339_Scan31992			N/D	High	-	-	-	100	-	-
								Sec_F1#3	#1	5	68.2	0.99	0	716.8	File1340_Scan32133			N/D	High	-	-	-	100	-	-
31	P05067	APP	649	GLTTRPGSGLTNIK	662	3xHexNAc	2024.04	Sec_F2#1	#2	3	44.1	0.98	0	307.4	File1338_Scan19739	*mouseover		N/D	High	-	3.01894	96.9811	-	-	-
								Sec_F2#2	#2	3	44.4	0.98	-0.3	279.1	File1342_Scan15314			N/D	High	-	3.0981	96.9019	-	-	-
								Sec_F2#3	#2	3	44.4	0.96	0	325	File1340_Scan19887			N/D	High	-	2.96634	97.0337	-	-	-
32	P05067	APP	649	GLTTRPGSGLTNIKTEEISEVK	670	3xHexNAc	2939.49	Sec_F1#1	#1	3	58	0.99	-0.2	324	File1338_Scan26804	*mouseover		N/D	High	-	1.3063	32.897	62.7372	3.05946	-
								Sec_F1#2	#1	3	58	0.98	-0.1	398.2	File1339_Scan27035			N/D	High	-	1.59508	34.2014	61.4743	2.7292	-
								Sec_F1#3	#1	3	57.9	0.99	-0.2	395.6	File1340_Scan27065			N/D	High	-	1.62888	33.5486	61.8355	2.98703	-
33	P05121	SERPINE1	347	VKIEVNESGTVASSSTAVIVSAR	369	1xHexNAc	2507.32	Sec_F2#1	#2	3	69	0.94	0.3	384.5	File1341_Scan27861	*mouseover		N/D	High	-	-	-	-	-	-
								Sec_F2#2	#2	3	69.2	0.94	-0.2	392.8	File1342_Scan27385			N/D	High	-	-	-	-	-	-
								Sec_F2#3	#2	3	69.4	0.94	0.2	572	File1343_Scan26925			N/D	High	-	-	-	-	-	-
34	P07093	SERPINE2	354	ASAATTAILIAR	365	1xHexNAc	1361.76	Sec_F2#1	#2	2	60.1	0.9	0	254.6	File1341_Scan23448	*mouseover		0.955538	0.0444618	100	-	-	-	-	-	0.0441608	0.0085841	19.4383
								Sec_F2#2	#2	2	60.4	0.84	0.3	416.6	File1342_Scan23071			0.9665	0.0335002	100	-	-	-	-	-
								Sec_F2#3	#2	2	60.6	0.92	0.2	247.7	File1343_Scan22552			0.94548	0.0545204	100	-	-	-	-	-
35	O00391	QSOX1	272	EAAQTTVAPTTANK	285	4xHexNAc	2215.03	Sec_F1#1	#1	2	26.4	0.96	0	683	File1338_Scan10969	*mouseover		N/D	High	-	-	-	100	-	-
								Sec_F1#2	#1	2	26.3	0.96	-0.3	693	File1339_Scan11119			N/D	High	-	-	-	100	-	-
								Sec_F1#3	#1	2	26.2	0.97	-0.3	741.4	File1340_Scan11137			N/D	High	-	-	-	100	-	-
36	O00391	QSOX1	272	EAAQTTVAPTTANKIAPTVWK	292	5xHexNAc	3213.58	Sec_F2#1	#2	3	54.5	0.96	0.1	327.7	File1341_Scan20641	*mouseover		N/D	High	-	-	-	-	100	-
								Sec_F2#2	#2	3	54.7	0.98	0.1	250.6	File1342_Scan20255			N/D	High	-	-	-	-	100	-
								Sec_F2#3	#2	3	54.6	0.94	0.3	335.6	File1343_Scan19733			N/D	High	-	-	-	-	100	-
37	O00391	QSOX1	286	IAPTVWK	292	1xHexNAc	1017.56	Sec_F2#1	#2	2	55.3	0.95	-1.2	440.7	File1341_Scan20964	*mouseover		N/D	High	100	-	-	-	-	-
								Sec_F2#2	#2	2	55.6	0.96	-0.9	428.3	File1342_Scan20623			N/D	High	100	-	-	-	-	-
								Sec_F2#3	#2	2	55.7	0.94	-0.4	447.7	File1343_Scan20149			N/D	High	100	-	-	-	-	-
38	P13611	VCAN	1415	HLVTTVPKDPEAAEAR	1430	1xHexNAc	1937	Sec_F1#1	#1	3	44.5	0.95	0.2	756.3	File1338_Scan19983	*mouseover		N/D	High	100	-	-	-	-	-
								Sec_F1#2	#1	3	44.4	0.91	0.7	814.4	File1339_Scan20210			N/D	High	100	-	-	-	-	-
								Sec_F1#3	#1	3	44.1	0.88	-1	633.7	File1340_Scan20194			N/D	High	100	-	-	-	-	-
39	P13611	VCAN	1663	NTTDTLITLDTSR	1675	2xHexNAc + 1xN[DeAm]	1742.85	Sec_F1#1	#1	2	71.4	0.92	-1.4	271.1	File1338_Scan33328	*mouseover		N/D	High	-	100	-	-	-	-
								Sec_F1#2	#1	2	71.2	0.94	-1.4	280.7	File1339_Scan33558			N/D	High	-	100	-	-	-	-
								Sec_F1#3	#1	2	71.3	0.93	-1.4	447.8	File1340_Scan33632			N/D	High	-	100	-	-	-	-
40	P13611	VCAN	1894	VVAENITQTSR	1904	1xHexNAc + 1xN[DeAm]	1421.71	Sec_F1#1	#1	2	42.1	0.98	0.2	404.8	File1338_Scan18788	*mouseover		N/D	High	100	-	-	-	-	-
								Sec_F1#2	#1	2	42	0.95	0.3	422.6	File1339_Scan18953			N/D	High	100	-	-	-	-	-
								Sec_F1#3	#1	2	42	0.92	0.9	426.4	File1340_Scan18996			N/D	High	100	-	-	-	-	-
41	P13611	VCAN	1940	EYSTVSHPIAK	1950	2xHexNAc	1637.79	Sec_F1#1	#1	3	35.5	0.98	0.2	287.5	File1338_Scan15526	*mouseover		N/D	High	-	100	-	-	-	-
								Sec_F1#2	#1	3	35.2	0.94	0.5	313.8	File1339_Scan15620			N/D	High	-	100	-	-	-	-
								Sec_F1#3	#1	3	35.4	0.94	0.1	221.5	File1340_Scan15718			N/D	High	-	100	-	-	-	-
42	P98172	EFNB1	191	MATQAPGSR	199	1xHexNAc	1121.53	Sec_F1#1	#1	2	24.3	0.96	0.3	620.8	File1338_Scan9950	*mouseover		N/D	High	77.7592	22.2408	-	-	-	-
								Sec_F1#2	#1	2	24.1	0.94	0	542.1	File1339_Scan10053			N/D	High	77.2966	22.7034	-	-	-	-
								Sec_F1#3	#1	2	24.2	0.98	0.2	560.7	File1340_Scan10164			N/D	High	77.1155	22.8845	-	-	-	-
43	P98172	EFNB1	191	MATQAPGSR	199	1xHexNAc + 1xM[Ox]	1137.52	Sec_F1#1	#1	2	16.4	0.94	0.5	253.5	File1338_Scan6230	*mouseover		N/D	High	100	-	-	-	-	-
								Sec_F1#2	#1	2	16.4	0.98	0.4	409.9	File1339_Scan6365			N/D	High	100	-	-	-	-	-
								Sec_F1#3	#1	2	16.4	0.97	0.1	408.2	File1340_Scan6417			N/D	High	100	-	-	-	-	-
44	P98172	EFNB1	200	GSLGDSDGKHETVNQEEK	217	1xHexNAc	2132.96	Sec_F1#1	#1	3	30.8	0.9	0.1	692.5	File1338_Scan13186	*mouseover		0.935547	0.0644534	100	-	-	-	-	-	0.0965367	0.0313476	32.4722
								Sec_F1#2	#1	3	30.4	0.9	-1.3	350.3	File1339_Scan13220			0.913917	0.086083	100	-	-	-	-	-
								Sec_F1#3	#1	3	30.7	0.91	0.5	744.5	File1340_Scan13383			0.860926	0.139074	100	-	-	-	-	-
45	Q14118	DAG1	726	RVPSEAPPTEVPDRDPEK	743	2xHexNAc	2425.17	Sec_F1#1	#1	3	43.6	0.98	0.2	444.3	File1338_Scan19543	*mouseover		N/D	High	-	100	-	-	-	-
								Sec_F1#2	#1	3	43.3	0.9	-0.3	336.3	File1339_Scan19735			N/D	High	-	100	-	-	-	-
								Sec_F1#3	#1	3	43.3	0.93	0.3	160	File1340_Scan19702			N/D	High	-	100	-	-	-	-
46	Q16610	ECM1	128	EGTPAPFGDQSHPEPESWNAAQHCQQDR	155	1xHexNAc	3379.43	Sec_F1#1	#1	4	58.4	0.96	-0.6	-	-	*mouseover		N/D	High	100	-	-	-	-	-
								Sec_F1#2	#1	4	58.2	0.89	-0.3	624.6	File1339_Scan27260			N/D	High	100	-	-	-	-	-
								Sec_F1#3	#1	4	58.3	0.91	-0.4	966.4	File1340_Scan27303			N/D	High	100	-	-	-	-	-
47	P55058	PLTP	482	ASTAPTPSTAAV	493	5xHexNAc	2088.94	Sec_F1#1	#1	2	39.5	1	0.2	392.8	File1338_Scan17607	*mouseover		N/D	High	-	-	-	11.9072	88.0928	-
								Sec_F1#2	#1	2	39.5	0.98	0.2	404.2	File1339_Scan17628			N/D	High	-	-	-	11.9907	88.0093	-
								Sec_F1#3	#1	2	39.7	0.99	0.1	430.3	File1340_Scan17730			N/D	High	-	-	-	9.66648	90.3335	-
48	Q14512	FGFBP1	176	GKETTPSSLAVTQTMATKAPECVEDPDMANQR	207	5xHexNAc	4479.01	Sec_F1#1	#1	4	56.2	0.96	-0.2	392.6	File1338_Scan25940	*mouseover		N/D	High	-	-	-	-	100	-
								Sec_F1#2	#1	4	56.2	0.91	0	-	-			N/D	High	-	-	-	-	100	-
								Sec_F1#3	#1	4	56.3	0.92	-0.6	377.1	File1340_Scan26233			N/D	High	-	-	-	-	100	-
49	P55290	CDH13	130	TSPVPR	135	2xHexNAc	1062.53	Sec_F1#1	#1	2	19.2	0.99	1	399.1	File1338_Scan7590	*mouseover		N/D	High	-	100	-	-	-	-
								Sec_F1#2	#1	2	19.1	0.95	1	313.7	File1339_Scan7522			N/D	High	-	100	-	-	-	-
								Sec_F1#3	#1	2	19.2	1	0.9	397.5	File1340_Scan7822			N/D	High	-	100	-	-	-	-
50	P31431	SDC4	93	AGSGSQVPTEPK	104	1xHexNAc	1360.66	Sec_F1#1	#1	2	32.7 / 37.2	0.96 / 0.96	0.4 / 0	600.6 / 569.1	File1338_Scan14121 / File1338_Scan16367	*mouseover	*mouseover	0.843154	0.156846	100	-	-	-	-	-	0.13905	0.0133783	9.62119
								Sec_F1#2	#1	2	32.5 / 37.1	0.95 / 0.95	0.4 / 0.1	630.5 / 609.3	File1339_Scan14199 / File1339_Scan16511			0.864282	0.135718	100	-	-	-	-	-
								Sec_F1#3	#1	2	32.7 / 37.2	0.99 / 0.98	0 / 0.2	636.3 / 485	File1340_Scan14378 / File1340_Scan16601			0.875412	0.124588	100	-	-	-	-	-
51	P18827	SDC1	118	EQEATPRPR	126	1xHexNAc	1286.63	Sec_F1#1	#1	3	19.3	0.95	0.3	404.1	File1338_Scan7649	*mouseover		N/D	High	100	-	-	-	-	-
								Sec_F1#2	#1	3	19.0	0.94	0.7	451.1	File1339_Scan7633			N/D	High	100	-	-	-	-	-
								Sec_F1#3	#1	3	19.4	0.96	0.6	462.5	File1340_Scan7844			N/D	High	100	-	-	-	-	-
52	P04141	CSF2	22	SPSPSTQPWEHVNAIQEAR	40	3xHexNAc	2743.27	Sec_F1#1	#1	3	63.9	0.94	0.2	609.1	File1338_Scan29593	*mouseover		N/D	High	-	-	100	-	-	-
								Sec_F1#2	#1	3	63.9	0.9	-0.2	584.6	File1339_Scan29859			N/D	High	5.75885	43.8687	50.3725	-	-	-
								Sec_F1#3	#1	3	63.9	0.99	-0.1	554.3	File1340_Scan29875			N/D	High	5.50874	43.8851	50.6061	-	-	-
53	Q6PCB0	VWA1	301	TRPGEAGPGASGPESGAGPAPTQLAALPAPEEAGPER	337	1xHexNAc	3653.77	Sec_F1#1	#1	3	69.7	0.93	-0.1	807	File1338_Scan32466	*mouseover		N/D	High	100	-	-	-	-	-
								Sec_F1#2	#1	3	69.4	0.94	0.4	744.9	File1339_Scan32697			N/D	High	100	-	-	-	-	-
								Sec_F1#3	#1	3	69.4	0.93	-0.2	889.3	File1340_Scan32759			N/D	High	100	-	-	-	-	-
54	P02786	TFRC	101	LAGTESPVREEPGEDFPAAR	120	1xHexNAc	2331.11	Sec_F1#1	#1	3	57.7	0.83	-2.5	428.6	File1338_Scan26680	*mouseover		N/D	High	100	-	-	-	-	-
								Sec_F1#2	#1	3	57.6	0.84	-0.4	-	-			N/D	High	100	-	-	-	-	-
								Sec_F1#3	#1	3	57.7	0.89	-0.1	428.5	File1340_Scan27016			N/D	High	100	-	-	-	-	-
55	Q07954	LRP1	2773	TCGPSSFSCPGTHVCVPER	2791	1xHexNAc	2337.99	Sec_F2#1	#2	3	58.7	0.87	0.1	437.7	File1341_Scan22703	*mouseover		N/D	High	100	-	-	-	-	-
								Sec_F2#2	#2	3	58.9	0.9	0.2	462.3	File1342_Scan22294			N/D	High	100	-	-	-	-	-
								Sec_F2#3	#2	3	59	0.93	-0.3	283.4	File1343_Scan21862			N/D	High	100	-	-	-	-	-
56	O94907	DKK1	74	YQTIDNYQPYPCAEDEECGTDEYCASPTR	102	1xHexNAc	3735.47	Sec_F1#1	#1	3	73.5	0.83	-1	786.2	File1338_Scan34402	*mouseover		N/D	High	100	-	-	-	-	-
								Sec_F1#2	#1	3	73.5	0.82	0.8	727.6	File1339_Scan34742			N/D	High	100	-	-	-	-	-
								Sec_F1#3	#1	3	73.5	0.94	0	-	-			N/D	High	100	-	-	-	-	-
57	P23142	FBLN1	563	SAATLQQEK	571	1xHexNAc	1178.59	Sec_F1#1	#1	2	25.4	0.94	0.5	465.1	File1338_Scan10507	*mouseover		N/D	High	100	-	-	-	-	-
								Sec_F1#2	#1	2	25.3	0.96	0.5	492.3	File1339_Scan10654			N/D	High	100	-	-	-	-	-
								Sec_F1#3	#1	2	25.3	0.97	0.6	452.8	File1340_Scan10676			N/D	High	100	-	-	-	-	-
58	Q9ULI3	HEG1	84	APEPGAATQR	93	1xHexNAc	1200.59	Sec_F1#1	#1	2	27.3	0.95	0.4	492.9	File1338_Scan11419	*mouseover		N/D	High	100	-	-	-	-	-
								Sec_F1#2	#1	2	27	0.86	-0.5	353.6	File1339_Scan11492			N/D	High	100	-	-	-	-	-
								Sec_F1#3	#1	2	27.1	0.9	0.5	444.2	File1340_Scan11604			N/D	High	100	-	-	-	-	-
59	P02751	FN1	31	RQAQQMVQPQSPVAVSQSKPGCYDNGKHYQINQQWER	67	1xHexNAc + 1xN[DeAm]	4575.15	Sec_F2#1	#2	5	63.5	0.9	-0.2	479.8	File1341_Scan25151	*mouseover		0.775066	0.224934	100	-	-	-	-	-	0.183975	0.0297995	16.1976
								Sec_F2#2	#2	5	63.6	0.86	-0.7	-	-			0.845095	0.154905	100	-	-	-	-	-
								Sec_F2#3	#2	5	63.9	0.88	-0.1	701	File1343_Scan24222			0.827913	0.172087	100	-	-	-	-	-
60	P02751	FN1	31	RQAQQMVQPQSPVAVSQSKPGCYDNGKHYQINQQWER	67	1xHexNAc + 1xN[DeAm] + 1xM[Ox]	4591.15	Sec_F3#1	#3	5	61.2	0.89	0.1	343.9	File1344_Scan15886	*mouseover		0.868407	0.131593	100	-	-	-	-	-	0.13026	0.0176666	13.5625
								Sec_F3#2	#3	5	61.3	0.91	0.1	-	-			0.8488	0.1512	100	-	-	-	-	-
								Sec_F3#3	#3	5	61.1	0.95	0.8	236.2	File1346_Scan16197			0.892012	0.107988	100	-	-	-	-	-
61	P02751	FN1	32	QAQQMVQPQSPVAVSQSKPGCYDNGK	57	1xHexNAc	3035.42	Sec_F2#1	#2	3	54.9	0.98	-0.3	806.5	File1341_Scan20769	*mouseover		0.832185	0.167815	100	-	-	-	-	-	0.153077	0.0104738	6.84219
								Sec_F2#2	#2	3	55	0.99	0.3	530	File1342_Scan20320			0.855575	0.144425	100	-	-	-	-	-
								Sec_F2#3	#2	3	55.1	0.97	0.1	739	File1343_Scan19843			0.85301	0.14699	100	-	-	-	-	-
62	P02751	FN1	32	QAQQMVQPQSPVAVSQSKPGCYDNGK	57	1xHexNAc + 1xN[DeAm]	3036.4	Sec_F1#1	#1	3	55.9	0.97	-0.4	910.2	File1338_Scan25648	*mouseover		0.750354	0.249646	100	-	-	-	-	-	0.200693	0.0346441	17.2622
								Sec_F1#2	#1	3	55.8	0.96	-0.8	848.2	File1339_Scan25857			0.822049	0.177951	100	-	-	-	-	-
								Sec_F1#3	#1	3	55.9	0.96	-0.7	800	File1340_Scan25967			0.825518	0.174482	100	-	-	-	-	-
63	P02751	FN1	32	QAQQMVQPQSPVAVSQSKPGCYDNGK	57	1xHexNAc + 1xM[Ox]	3051.41	Sec_F1#1	#1	3	49.2	0.83	-0.3	-	-	*mouseover		0.844217	0.155783	100	-	-	-	-	-	0.174269	0.0131455	7.54322
								Sec_F1#2	#1	3	49.1	0.97	0	841.7	File1339_Scan22570			0.814785	0.185215	100	-	-	-	-	-
								Sec_F1#3	#1	3	49.2	0.97	-0.1	876.1	File1340_Scan22705			0.818191	0.181809	100	-	-	-	-	-
64	P02751	FN1	32	QAQQMVQPQSPVAVSQSKPGCYDNGK	57	1xHexNAc + 1xN[DeAm] + 1xM[Ox]	3052.4	Sec_F1#1	#1	3	50.4	0.9	-0.6	772.5	File1338_Scan22948	*mouseover		0.826527	0.173473	100	-	-	-	-	-	0.159499	0.0108665	6.81292
								Sec_F1#2	#1	3	50.2	0.97	-0.9	851.1	File1339_Scan23019			0.841951	0.158049	100	-	-	-	-	-
								Sec_F1#3	#1	3	50.2	0.97	-0.3	953.2	File1340_Scan23125			0.853025	0.146975	100	-	-	-	-	-
65	P02751	FN1	32	QAQQMVQPQSPVAVSQSKPGCYDNGKHYQINQQWER	67	1xHexNAc + 1xN[DeAm]	4419.05	Sec_F2#1	#2	5	67.2	0.99	-0.1	1050.7	File1341_Scan26881	*mouseover		0.872677	0.127323	100	-	-	-	-	-	0.1399	0.0103966	7.43142
								Sec_F2#2	#2	5	67.3	0.98	-0.1	1098.3	File1342_Scan26340			0.860406	0.139594	100	-	-	-	-	-
								Sec_F2#3	#2	5	67.5	0.98	0	1108.8	File1343_Scan25907			0.847216	0.152784	100	-	-	-	-	-
66	P02751	FN1	32	QAQQMVQPQSPVAVSQSKPGCYDNGKHYQINQQWER	67	1xHexNAc + 1xN[DeAm] + 1xM[Ox]	4435.05	Sec_F2#1	#2	5	63.6	96	-0.3	1113.8	File1341_Scan25137	*mouseover		0.849406	0.150594	96.6468	3.35318	-	-	-	-	0.153158	0.00960693	6.27255
								Sec_F2#2	#2	5	63.7	0.99	-0.4	1064.6	File1342_Scan24287			0.834005	0.165995	96.4388	3.56121	-	-	-	-
								Sec_F2#3	#2	5	64	0.99	-0.3	1064.4	File1343_Scan23800			0.857114	0.142886	97.1958	2.80419	-	-	-	-
67	P02751	FN1	273	HTSVQTTSSGSGPFTDVR	290	3xHexNAc	2473.12	Sec_F1#1	#1	2	44.9	0.99	0.2	967.7	File1338_Scan20529	*mouseover		0.571641	0.428359	27.7253	31.4992	40.7755	-	-	-	0.418632	0.00910475	2.17488
								Sec_F1#2	#1	2	45	0.98	0.2	874.9	File1339_Scan20497			0.593538	0.406462	29.6957	32.9401	37.3643	-	-	-
								Sec_F1#3	#1	2	44.8	0.99	0.3	910	File1340_Scan20170			0.578925	0.421075	28.8863	32.1816	38.932	-	-	-
68	P02751	FN1	291	AAVYQPQPHPQPPPYGHCVTDSGVVYSVGMQWLK	324	1xHexNAc	3996.9	Sec_F3#1	#3	4	96.1	0.97	0.7	599.9	File1344_Scan32314	*mouseover		0.993282	0.00671774	100	-	-	-	-	-	0.00720199	0.000641867	8.91236
								Sec_F3#2	#3	4	96	0.94	0.4	-	-			0.993221	0.0067792	100	-	-	-	-	-
								Sec_F3#3	#3	4	95.9	0.97	0.8	715.2	File1346_Scan32637			0.991891	0.00810903	100	-	-	-	-	-
69	P02751	FN1	291	AAVYQPQPHPQPPPYGHCVTDSGVVYSVGMQWLK	324	1xHexNAc + 1xM[Ox]	4012.9	Sec_F3#1	#3	4	89.4	0.96	0.8	724.6	File1344_Scan29106	*mouseover		0.995645	0.00435497	100	-	-	-	-	-	0.00358265	0.000737023	20.572
								Sec_F3#2	#3	4	89.3	0.94	0.9	226.4	File1345_Scan29699			0.996197	0.00380268	100	-	-	-	-	-
								Sec_F3#3	#3	4	89	0.97	-0.1	-	-			0.99741	0.00259032	100	-	-	-	-	-
70	P02751	FN1	1631	TEIDKPSQMQVTDVQDNSISVK	1652	2xHexNAc	2868.37	Sec_F1#1	#1	3	64.5	0.98	-0.1	478.6	File1338_Scan29879	*mouseover		0.989677	0.0103227	11.5531	88.4469	-	-	-	-	0.0100321	0.000410391	4.09076
								Sec_F1#2	#1	3	64.5	0.98	-0.1	447.4	File1339_Scan30164			0.990548	0.00945177	12.3863	87.6137	-	-	-	-
								Sec_F1#3	#1	3	64.4	0.98	0	543.2	File1340_Scan30204			0.989678	0.0103219	12.0651	87.9349	-	-	-	-
71	P02751	FN1	1631	TEIDKPSQMQVTDVQDNSISVK	1652	2xHexNAc + 1xM[Ox]	2884.36	Sec_F1#1	#1	3	56.8	0.73	-1.1	290.4	File1338_Scan26284	*mouseover		0.992751	0.0072494	-	100	-	-	-	-	0.00761153	0.000791026	10.3925
								Sec_F1#2	#1	3	56.7	0.94	0	470.7	File1339_Scan26410			0.993124	0.00687595	-	100	-	-	-	-
								Sec_F1#3	#1	3	56.8	0.92	-0.5	510.3	File1340_Scan26520			0.991291	0.00870923	-	100	-	-	-	-
72	P02751	FN1	1653	WLPSSSPVTGYR	1664	3xHexNAc	1958.92	Sec_F2#1	#2	2	62.1	0.95	-0.4	487.2	File1341_Scan24349	*mouseover		0.975747	0.0242529	-	49.6502	50.3498	-	-	-	0.0217813	0.0033324	15.2994
								Sec_F2#2	#2	2	62.3	0.98	0	575.3	File1343_Scan23466			0.975979	0.0240206	-	55.9767	44.0233	-	-	-
								Sec_F2#3	#2	2	62.5	0.99	0	576.3	File1342_Scan23917			0.982929	0.0170705	-	54.3905	45.6095	-	-	-
73	P02751	FN1	1665	VTTTPKNGPGPTK	1677	4xHexNAc	2110.03	Sec_F1#1	#1	3	23.8	0.98	0.5	336.9	File1338_Scan9690	*mouseover		0.954518	0.0454818	-	2.22703	10.3894	87.3835	-	-	0.0488842	0.00688424	14.0827
								Sec_F1#2	#1	3	23.5	0.99	0.3	307.7	File1339_Scan9756			0.957314	0.0426857	-	2.54492	8.56913	88.886	-	-
								Sec_F1#3	#1	3	23.6	0.98	0.4	317.3	File1340_Scan9832			0.941515	0.0584853	-	1.84611	7.9014	90.2525	-	-
74	P02751	FN1	1728	GLAFTDVDVDSIK	1740	1xHexNAc	1582.78	Sec_F1#1	#1	2	85.1	0.96	0	790.6	File1338_Scan40007	*mouseover		0.993746	0.0062545	100	-	-	-	-	-	0.0049823	0.000939256	18.8519
								Sec_F1#2	#1	2	85.1	0.99	0.4	786.3	File1339_Scan40390			0.995985	0.00401539	100	-	-	-	-	-
								Sec_F1#3	#1	2	85.1	0.99	0.1	836.4	File1340_Scan40431			0.995323	0.004677	100	-	-	-	-	-
75	P02751	FN1	1821	FTQVTPTSLSAQWTPPNVQLTGYR	1844	1xHexNAc	2895.45	Sec_F3#1	#3	3	98.8	0.94	0.8	223.2	File1344_Scan33700	*mouseover		0.990072	0.00992843	100	-	-	-	-	-	0.00717076	0.00310034	43.2359
								Sec_F3#2	#3	3	98.7	0.82	0.6	490.3	File1345_Scan34130			0.991256	0.00874396	100	-	-	-	-	-
								Sec_F3#3	#3	3	98.7	0.92	0.3	509.8	File1346_Scan33918			0.99716	0.00283987	100	-	-	-	-	-
76	P02751	FN1	2002	FLATTPNSLLVSWQPPR	2018	3xHexNAc	2536.28	Sec_F4#1	#4	3	94	1	-1	500.9	File1347_Scan37110	*mouseover		0.9992	0.000800464	-	-	100	-	-	-	0.00163132	0.000922052	56.5219
								Sec_F4#2	#4	3	94.1	0.99	0.4	535.4	File1348_Scan35127			0.997083	0.00291711	-	-	100	-	-	-
								Sec_F4#3	#4	3	94.3	0.99	0	617.6	File1349_Scan36720			0.998824	0.00117638	-	-	100	-	-	-
77	P02751	FN1	2080	KKTDELPQLVTLPHPNLHGPEILDVPSTVQK	2110	3xHexNAc	4053.13	Sec_F2#1	#2	5	88.3	0.99	0.2	704	File1341_Scan37543	*mouseover		0.525767	0.474233	67.5348	16.2564	16.2087	-	-	-	0.485636	0.0147547	3.03822
								Sec_F2#2	#2	5	88.3	0.99	0.1	784.1	File1342_Scan36951			0.523796	0.476204	63.2315	17.3151	19.4534	-	-	-
								Sec_F2#3	#2	5	88.8	0.97	0.1	756.5	File1343_Scan36516			0.493529	0.506471	65.3054	16.5713	18.1233	-	-	-
78	P02751	FN1	2081	KTDELPQLVTLPHPNLHGPEILDVPSTVQK	2110	1xHexNAc	3518.87	Sec_F2#1	#2	4	96.5	0.98	-0.6	1157.2	File1341_Scan41550	*mouseover		0.589498	0.410502	36.6644	21.7147	41.621	-	-	-	0.414299	0.00291638	0.70393
								Sec_F2#2	#2	4	96.6	0.99	0	1245.8	File1342_Scan41016			0.585195	0.414805	26.7001	23.7246	49.5753	-	-	-
								Sec_F2#3	#2	4	96.8	1	0	1361.2	File1343_Scan40530			0.582409	0.417591	39.601	21.0619	39.3371	-	-	-
79	P02751	FN1	2111	TPFVTHPGYDTGNGIQLPGTSGQQPSVGQQMIFEEHGFR	2149	1xHexNAc	4418.08	Sec_F2#1	#2	4	93.9	0.97	0.5	1053	File1341_Scan40373	*mouseover		0.53146	0.46854	57.4348	42.5652	-	-	-	-	0.453106	0.0233089	5.14425
								Sec_F2#2	#2	4	94.1	0.95	0	1017.3	File1342_Scan40624			0.529385	0.470615	56.0054	43.9946	-	-	-	-
								Sec_F2#3	#2	4	94.4	0.97	0.3	1150.4	File1343_Scan39289			0.579836	0.420164	64.0747	64.0747	-	-	-	-
80	P02751	FN1	2111	TPFVTHPGYDTGNGIQLPGTSGQQPSVGQQMIFEEHGFR	2149	1xHexNAc + 1xN[DeAm]	4419.06	Sec_F2#1	#2	4	95.8	0.97	-0.3	1135.8	File1341_Scan41388	*mouseover		0.442358	0.557642	52.062	33.4828	9.67502	4.78018	-	-	0.600102	0.0454211	7.5689
								Sec_F2#2	#2	4	95.9	0.97	0	1108.9	File1342_Scan40679			0.336925	0.663075	48.6906	36.4323	8.75598	6.12112	-	-
								Sec_F2#3	#2	4	96.2	0.96	-0.1	1176.8	File1343_Scan40115			0.420411	0.579589	51.8937	36.6682	6.54206	4.89598	-	-
81	P02751	FN1	2150	RTTPPTTATPIR	2161	1xHexNAc	1514.82	Sec_F1#1	#1	2	37.2	0.99	0.2	552.3	File1338_Scan16322	*mouseover		0.0218434	0.978157	15.1879	14.9314	10.7257	47.3286	11.8265	-	0.980343	0.00156064	0.159193
								Sec_F1#2	#1	2	37	0.98	0.2	541.5	File1339_Scan14411			0.0183016	0.981698	14.1797	16.5129	9.80687	48.7962	10.7044	-
								Sec_F1#3	#1	2	37.2	0.99	0.1	554.8	File1340_Scan14576			0.0188266	0.981173	13.2395	16.729	10.9268	46.3527	12.752	-
82	P02751	FN1	2151	TTPPTTATPIR	2161	2xHexNAc	1561.8	Sec_F1#1	#1	2	37.1	1	0.3	595.1	File1338_Scan16288	*mouseover		0.00299313	0.997007	53.0028	22.1094	9.34576	11.9707	3.27202	-	0.99649	0.000533586	0.0535466
								Sec_F1#2	#1	2	36.9	1	0.2	585.5	File1339_Scan16603			0.00424443	0.995756	54.0338	20.7755	8.74902	12.6162	3.401	-
								Sec_F1#3	#1	2	37.1	0.99	0.2	551.3	File1340_Scan16688			0.00329182	0.996708	48.8828	22.6183	9.89149	14.474	3.80418	-
83	P02751	FN1	2426	RPGGEPSPEGTTGQSYNQYSQR	2447	1xHexNAc	2599.17	Sec_F1#1	#1	3	44.2	0.99	-0.2	900.8	File1338_Scan19746	*mouseover		0.772626	0.227374	91.0725	8.92751	-	-	-	-	0.218143	0.00658521	3.01876
								Sec_F1#2	#1	3	44.1	1	-0.5	802.9	File1339_Scan19915			0.787537	0.212463	90.3453	9.65469	-	-	-	-
								Sec_F1#3	#1	3	43.9	1	-0.5	907	File1340_Scan19917			0.785408	0.214592	90.1851	9.81487	-	-	-	-
84	P02751	FN1	2426	RPGGEPSPEGTTGQSYNQYSQR	2447	1xHexNAc + 1xN[DeAm]	2600.15	Sec_F1#1	#1	3	42.7	0.99	-0.2	679.4	File1338_Scan19135	*mouseover		0.649488	0.350512	100	-	-	-	-	-	0.340348	0.00731634	2.14967
								Sec_F1#2	#1	3	42.7	0.98	-0.2	660	File1339_Scan19361			0.663056	0.336944	100	-	-	-	-	-
								Sec_F1#3	#1	3	42.6	0.99	-0.2	703.1	File1340_Scan19371			0.666412	0.333588	100	-	-	-	-	-
85	P02751	FN1	2452	TNTNVNCPIECFMPLDVQADREDSRE	2477	1xHexNAc + 1xN[DeAm]	3314.42	Sec_F1#1	#1	3	94.9	0.98	1.6	630.7	File1338_Scan44718	*mouseover		0.999082	0.0009182	100	-	-	-	-	-	0.00085098	7.57222e-05	8.89823
								Sec_F1#2	#1	3	94.9	0.97	1.9	632.4	File1339_Scan45146			0.999255	0.000745177	100	-	-	-	-	-
								Sec_F1#3	#1	3	94.9	0.97	0.7	589.6	File1340_Scan45157			0.99911	0.000889563	100	-	-	-	-	-
Lysate
86	P02751	FN1	2060	TTPPTTATPIR	2070	4xHexNAc	1967.95	Lys_F1#1	#1	2	32.9	0.99	-0.1	204.1	File1371_Scan16741	*mouseover		0.599285	0.400715	35.4735	26.2067	5.14634	28.4819	4.69155	-	0.403384	0.00879293	2.17979
								Lys_F1#2	#1	2	33	0.96	-0.6	239.9	File1372_Scan16702			0.584764	0.415236	46.3264	23.211	5.1259	21.2186	4.11806	-
								Lys_F1#3	#1	2	33.1	1	-0.1	315.7	File1373_Scan16730			0.6058	0.3942	44.0123	19.3486	5.46589	27.2277	3.94551	-
87	Q9Y4L1	HYOU1	577	LGNTISSLFGGGTTPDAK	594	2xHexNAc	2142.04	Lys_F3#1	#3	2	87.3	0.97	0.1	966.7	File1377_Scan38059	*mouseover		0.76845	0.23155	92.5363	7.46369	-	-	-	-	0.237334	0.00425169	1.79144
								Lys_F3#2	#3	2	87.4	0.96	-0.2	984.4	File1378_Scan37787			0.7612	0.2388	92.9618	7.03823	-	-	-	-
								Lys_F3#3	#3	2	87.3	0.93	0.3	766.1	File1379_Scan37474			0.75835	0.24165	93.4094	6.59062	-	-	-	-
88	P14314	PRKCSH	282	SEALPTDLPAPSAPDLTEPK	301	1xHexNAc	2252.12	Lys_F1#1	#1	2	84.6	0.99	0	934.5	File1371_Scan43422	*mouseover		0.193039	0.806961	57.5168	42.4832	-	-	-	-	0.830088	0.016356	1.97039
								Lys_F1#2	#1	2	85.8	0.98	0	952.7	File1372_Scan43452			0.158712	0.841288	62.5802	37.4198	-	-	-	-
								Lys_F1#3	#1	2	84.7	0.99	-0.1	917.9	File1373_Scan43457			0.157984	0.842016	58.6051	41.3949	-	-	-	-
89	P16070	CD44	441	TTPSPEDSSWTDFFNPISHPMGR	463	5xHexNAc	3621.56	Lys_F2#1	#2	3	92.6	0.96	0.2	355	File1374_Scan41675	*mouseover		N/D	High	-	-	-	-	100	-
								Lys_F2#2	#2	3	92.6	0.94	0.3	297.7	File1375_Scan41481			N/D	High	-	-	-	-	100	-
								Lys_F2#3	#2	3	92.8	91	0.3	202.8	File1376_Scan41980			N/D	High	-	-	-	-	100	-
90	P16070	CD44	572	TFIPVTSAK	580	3xHexNAc	1572.79	Lys_F2#1	#2	2	50.3	1	0.5	564.8	File1374_Scan19895	*mouseover		N/D	High	-	-	100	-	-	-
								Lys_F2#2	#2	2	50.2	0.98	0.5	548.6	File1375_Scan19767			N/D	High	-	-	100	-	-	-
								Lys_F2#3	#2	2	50.3	0.99	0.4	548.5	File1376_Scan20072			N/D	High	-	-	100	-	-	-
91	P16070	CD44	581	TGSFGVTAVTVGDSNSNVNR	600	4xHexNAc + 1xN[DeAm]	2795.26	Lys_F1#1	#1	2	63.4	0.97	-0.1	709.3	File1371_Scan32511	*mouseover		N/D	High	-	-	39.8613	60.1387	-	-
								Lys_F1#2	#1	2	63.6	0.99	-0.3	577.6	File1372_Scan32528			N/D	High	-	-	38.8556	61.1444	-	-
								Lys_F1#3	#1	2	63.5	0.96	-0.6	751	File1373_Scan32506			N/D	High	-	-	39.2189	60.7811	-	-
92	Q02818	NUCB1	32	GAPNKEETPATESPDTGLYYHR	53	1xHexNAc	2636.21	Lys_F1#1	#1	3	49.7	0.97	0.6	550.4	File1371_Scan25488	*mouseover		N/D	High	100	-	-	-	-	-
								Lys_F1#2	#1	3	50	0.96	-0.2	639.1	File1372_Scan25500			N/D	High	100	-	-	-	-	-
								Lys_F1#3	#1	3	50	0.98	-0.4	745	File1373_Scan25489			N/D	High	100	-	-	-	-	-
93	P02786	TFRC	101	LAGTESPVREEPGEDFPAAR	120	1xHexNAc	2331.11	Lys_F1#1	#1	3	58	0.97	-0.4	422.9	File1371_Scan29679	*mouseover		N/D	High	100	-	-	-	-	-
								Lys_F1#2	#1	3	58.3	0.98	-0.2	342.7	File1372_Scan29720			N/D	High	100	-	-	-	-	-
								Lys_F1#3	#1	3	58.3	0.98	0.1	360.6	File1373_Scan29724			N/D	High	100	-	-	-	-	-
94	P11279	LAMP1	191	CEQDRPSPTTAPPAPPSPSPSPVPK	215	5xHexNAc	3612.66	Lys_F1#1	#1	3	44.9	0.97	-0.4	229.2	File1371_Scan22940	*mouseover		N/D	High	-	-	-	-	100	-
								Lys_F1#2	#1	3	45.2	0.98	-0.4	286.1	File1372_Scan22997			N/D	High	-	-	-	-	100	-
								Lys_F1#3	#1	3	45.2	0.96	-0.5	218.6	File1373_Scan23006			N/D	High	-	-	-	-	100	-
95	O43493	TGOLN2	168	SGSEAQTTKDVPNK	181	2xHexNAc	1867.88	Lys_F1#1	#1	3	19.6	0.85	-0.3	-	-	*mouseover		N/D	High	-	100	-	-	-	-
								Lys_F1#2	#1	3	19.8	0.9	0.2	-	-			N/D	High	-	100	-	-	-	-
								Lys_F1#3	#1	3	19.7	0.95	0	346.3	File1373_Scan9845			N/D	High	-	100	-	-	-	-

## Sheet: WT
#	Uniprot	Gene	Start	Peptide	End	GlyMod [HexNAx]	Theo. [M+H]+	Sample	Fraction	z	PeakRT	idotp	+/- ppm	ByonicScore	MS2	Spectra		MS1 Quant														AvgGlyco	SDGlyco	CVGlyco
																		Non	Glyco	N1	H1N1	H1N1F1	H1N1S1	H2N2	H2N2F1	H1N1S2	H2N2S1	H2N2F1S1	H2N2S2	H3N3S1	H3N3S2
1	Q13753	LAMC2	878	ADSLSSLVTR	887	1xH1N1S1	1704.79	Sec_F1#1	#1	2	61	0.98	-0.1	380.6	File1355_Scan27977	*mouseover		0.767592	0.232408	-	-	-	53.7503	32.2702	-	-	13.9795	-	-	-	-	0.211781	0.0313104	14.7844
								Sec_F1#2	#1	2	60.9	0.9	0.2	377.8	File1356_Scan27849			0.764601	0.235399	-	-	-	60.3162	29.2082	-	-	10.4756	-	-	-	-
								Sec_F1#3	#1	2	61.2	0.99	-0.5	345.4	File1357_Scan27667			0.832465	0.167535	-	-	-	51.2256	31.3546	-	-	17.4198	-	-	-	-
2	P98160	HSPG2	28	AYDGLSLPEDIETVTASQMR	47	1xH2N2S1	3217.41	Sec_F1#1	#1	3	94.8	0.94	-0.5	-	-	*mouseover		N/D	High	-	-	-	-	37.6968	-	-	62.3032	-	-	-	-
								Sec_F1#2	#1	3	94.6	0.92	0.9	238.7	File1356_Scan44315			N/D	High	-	-	-	-	38.6105	-	-	61.3895	-	-	-	-
								Sec_F1#3	#1	3	95	0.92	-0.5	401	File1357_Scan44101			N/D	High	-	-	-	-	29.5338	-	-	70.4662	-	-	-	-
3	P98160	HSPG2	341	LWRCDGDFDCEDRTDEANCPTK	362	1xH2N2S1 + 1xN[DeAm]	3782.45	Sec_F1#1	#1	3	23.9	0.95	-0.3	220.3	File1355_Scan9666	*mouseover		N/D	High	-	-	-	-	-	-	-	29.1295	-	67.9986	2.87194	-
								Sec_F1#2	#1	3	24	0.94	-0.7	239	File1356_Scan9603			N/D	High	-	-	-	-	-	-	-	40.684	-	56.0158	3.30019	-
								Sec_F1#3	#1	3	24.3	0.87	-0.6	203.2	File1357_Scan9528			N/D	High	-	-	-	-	-	-	-	23.2242	-	74.5308	2.245	-
4	O00468	AGRN	145	NLEEVEFCVEDKPGTHFTPVPPTPPDACR	173	1xH2N2N1	4068.81	Sec_F1#1	#1	4	81.6	0.98	0	898.7	File1355_Scan37960	*mouseover		N/D	High	-	-	-	-	8.24244	-	-	49.2519	-	40.2289	2.27677	-
								Sec_F1#2	#1	4	81.6	0.98	0	984.2	File1356_Scan37859			N/D	High	-	-	-	-	10.4268	-	-	47.692	-	39.2047	2.67653	-
								Sec_F1#3	#1	4	81.9	0.99	0	1134.7	File1357_Scan37743			N/D	High	-	-	-	-	6.27856	-	-	55.897	-	34.8592	2.96525	-
5	O00468	AGRN	240	GPCGSRDPCSNVTCSFGSTCAR	261	1xN1 + 1xN[DeAm]	2637.04	Sec_F1#1	#1	3	55	0.93	-0.2	399.6	File1355_Scan25021	*mouseover		0.0818468	0.918153	100	-	-	-	-	-	-	-	-	-	-	-	0.910191	0.00796176	0.874735
								Sec_F1#2	#1	3	54.8	0.95	0.3	443.1	File1356_Scan24833			0.0977703	0.90223	100	-	-	-	-	-	-	-	-	-	-	-
								Sec_F1#3	#1	3	55.1	0.95	-0.3	430.8	File1357_Scan24709			-	-	-	-	-	-	-	-	-	-	-	-	-	-
6	O00468	AGRN	741	GLYVAAQGACRGPTFAPLPPVAPLHCAQTPYGCCQDNITAAR	782	1xH1N1 + 1xN[DeAm]	4893.27	Sec_F3#1	#3	4	89.8	0.96	0	616.9	File1361_Scan31231	*mouseover		N/D	High	-	49.0316	-	-	50.9684	-	-	-	-	-	-	-
								Sec_F3#2	#3	4	89.6	0.97	0.9	1005.3	File1362_Scan29905			N/D	High	-	47.8438	-	-	52.1562	-	-	-	-	-	-	-
								Sec_F3#3	#3	4	89.5	0.98	1.2	741.2	File1363_Scan31363			N/D	High	-	45.8416	-	-	54.1584	-	-	-	-	-	-	-
7	O00468	AGRN	752	GPTFAPLPPVAPLHCAQTPYGCCQDNITAAR	782	1xH1N1 + 1xN[DeAm]	3746.71	Sec_F2#1	#2	3	87.6	0.98	-0.5	1027.2	File1358_Scan37570	*mouseover		N/D	High	-	79.8092	-	10.819	9.37185	-	-	-	-	-	-	-
								Sec_F2#2	#2	3	87.6	0.98	-0.4	1034.7	File1359_Scan36865			N/D	High	-	73.8618	-	15.0783	11.06	-	-	-	-	-	-	-
								Sec_F2#3	#2	3	87.4	0.98	-0.6	995.7	File1360_Scan37255			N/D	High	-	74.7068	-	14.8745	10.4187	-	-	-	-	-	-	-
8	O00468	AGRN	1840	EAAYVCLCPGGFSGPHCEK	1858	1xH1N1	2504.04	Sec_F2#1	#2	3	67.9	0.81	1.4	-	-	*mouseover		0.968481	0.0315188	-	100	-	-	-	-	-	-	-	-	-	-	0.0296865	0.00149668	5.04161
								Sec_F2#2	#2	3	67.9	0.88	1.2	663.1	File1359_Scan27031			0.970312	0.029688	-	100	-	-	-	-	-	-	-	-	-	-
								Sec_F2#3	#2	3	67.7	0.93	-0.2	623.9	File1360_Scan27332			0.972147	0.0278527	-	100	-	-	-	-	-	-	-	-	-	-
9	Q02818	NUCB1	32	GAPNKEETPATESPDTGLYYHR	53	1xH1N1S2	3380.45	Sec_F1#1	#1	4	54.3	0.98	-0.2	1043.2	File1355_Scan24645	*mouseover		N/D	High	-	4.39855	-	5.23207	-	-	57.1651	17.4833	-	15.721	-	-
								Sec_F1#2	#1	4	54.1	0.99	-0.1	907.5	File1356_Scan24453			N/D	High	-	5.35678	-	7.24066	-	-	53.0452	18.8889	-	15.4684	-	-
								Sec_F1#3	#1	4	54.4	0.99	-0.1	944.9	File1357_Scan24306			N/D	High	-	2.91276	-	4.4882	-	-	60.8733	15.1355	-	16.5902	-	-
10	Q02818	NUCB1	311	LVTLEEFLASTQRK	54	1xH1N1	2000.04	Sec_F3#1	#3	3	91.4	0.97	0.9	541.2	File1361_Scan31906	*mouseover		0.931873	0.0681268	-	100	-	-	-	-	-	-	-	-	-	-	0.0723946	0.00811593	11.2107
								Sec_F3#2	#3	3	91.1	0.98	0.7	431	File1362_Scan30616			0.934699	0.0653013	-	100	-	-	-	-	-	-	-	-	-	-
								Sec_F3#3	#3	3	91	0.98	0.3	446.9	File1363_Scan32068			0.916244	0.0837558	-	100	-	-	-	-	-	-	-	-	-	-
11	P22223	CDH3	33	EAEVTLEAGGAEQEPGQALGK	53	1xH2N2S1	3105.37	Sec_F1#1	#1	3	67.7	0.96	-0.5	1001.8	File1355_Scan31259	*mouseover		0.729224	0.270776	-	-	-	4.9168	-	-	12.1837	36.8972	-	46.0023	-	-	0.282031	0.0128097	4.54194
								Sec_F1#2	#1	3	67.6	0.97	0.6	929.2	File1356_Scan31119			0.724636	0.275364	-	-	-	5.30202	-	-	11.2626	36.1525	-	47.2828	-	-
								Sec_F1#3	#1	3	67.8	0.97	0.2	923.9	File1357_Scan30887			0.700049	0.299951	-	-	-	3.6662	-	-	13.2884	26.3234	-	56.722	-	-
12	P01130	LDLR	44	WVCDGSAECQDGSDESQETCLSVTCK	69	1xH1N1	3373.3	Sec_F1#1	#1	3	63.4	0.95	-0.8	741.2	File1355_Scan29128	*mouseover		N/D	High	-	100	-	-	-	-	-	-	-	-	-	-
								Sec_F1#2	#1	3	63.2	0.97	0.1	854.6	File1356_Scan28915			N/D	High	-	100	-	-	-	-	-	-	-	-	-	-
								Sec_F1#3	#1	3	63.6	0.95	0.9	856.9	File1357_Scan28791			N/D	High	-	100	-	-	-	-	-	-	-	-	-	-
13	Q8NBJ4	GOLM1	210	LQAAGLPHTEVPQGK	224	1xH2N2S2	2858.29	Sec_F1#1	#1	3	50.7	0.96	0.5	629.6	File1355_Scan22862	*mouseover		N/D	High	-	-	-	-	-	-	34.3469	-	-	65.6531	-	-
								Sec_F1#2	#1	3	50.4	0.94	-0.3	640	File1356_Scan22653			N/D	High	-	-	-	-	-	-	38.6869	-	-	61.3131	-	-
								Sec_F1#3	#1	3	50.8	0.92	0.2	714.1	File1357_Scan22535			N/D	High	-	-	-	-	-	-	38.3584	-	-	61.6416	-	-
14	O43155	FLRT2	415	ERVTPPISER	424	1xH1N1S2	2130.97	Sec_F1#1	#1	3	48.6	0.94	-0.8	-	-	*mouseover		N/D	High	-	-	-	29.225	-	-	70.775	-	-	-	-	-
								Sec_F1#2	#1	3	48.7	0.94	-0.7	286.5	File1356_Scan21730			N/D	High	-	-	-	40.3236	-	-	59.6764	-	-	-	-	-
								Sec_F1#3	#1	3	48.7	0.96	-0.7	263.7	File1357_Scan21460			N/D	High	-	-	-	33.0067	-	-	66.9933	-	-	-	-	-
16	P02751	FN1	32	QAQQMVQPQSPVAVSQSKPGCYDNGK	57	1xH1N1S1 + 1xN[DeAm]	3489.55	Sec_F1#1	#1	3	58	0.98	-0.4	787.5	File1355_Scan26556	*mouseover		0.467635	0.532365	-	32.043	-	45.9923	21.9646	-	-	-	-	-	-	-	0.48988	0.0305479	6.23578
								Sec_F1#2	#1	3	57.7	0.98	-0.7	826.2	File1356_Scan26290			0.524579	0.475421	-	33.2096	-	43.4441	23.3463	-	-	-	-	-	-	-
								Sec_F1#3	#1	3	58	0.99	-0.6	804.4	File1357_Scan26235			0.538146	0.461854	-	31.7212	-	47.1152	21.1637	-	-	-	-	-	-	-
17	P02751	FN1	32	QAQQMVQPQSPVAVSQSKPGCYDNGK	57	1xH1N1S1 + 1xN[DeAm] + 1xM[Ox]	3505.55	Sec_F1#1	#1	3	51.9	0.94	-0.1	804.5	File1355_Scan23491	*mouseover		0.738877	0.261123	-	39.2947	-	41.5554	19.1498	-	-	-	-	-	-	-	0.242353	0.0133704	5.51693
								Sec_F1#2	#1	3	51.8	0.94	0	811.8	File1356_Scan23283			0.769012	0.230988	-	43.5531	-	35.9027	20.5442	-	-	-	-	-	-	-
								Sec_F1#3	#1	3	52.2	0.94	0.1	854.5	File1357_Scan23191			0.765052	0.234948	-	30.7082	-	46.2511	23.0406	-	-	-	-	-	-	-
18	P02751	FN1	32	QAQQMVQPQSPVAVSQSKPGCYDNGKHYQINQQWER	67	1xH1N1S1 + 1xN[DeAm]	4872.2	Sec_F2#1	#2	5	69.1	0.99	0.1	1066.8	File1358_Scan28204	*mouseover		0.771448	0.228552	-	11.449	-	82.076	6.47502	-	-	-	-	-	-	-	0.234909	0.00584602	2.48863
								Sec_F2#2	#2	5	69.1	0.99	0	1042	File1359_Scan27522			0.766488	0.233512	-	10.9465	-	81.5678	7.48568	-	-	-	-	-	-	-
								Sec_F2#3	#2	5	69.1	0.99	0	978.7	File1360_Scan27611			0.757335	0.242665	-	9.26432	-	82.6086	8.1271	-	-	-	-	-	-	-
19	P02751	FN1	32	QAQQMVQPQSPVAVSQSKPGCYDNGKHYQINQQWER	67	1xH1N1S1 + 1xN[DeAm] + 1xM[Ox]	4888.19	Sec_F2#1	#2	5	65.6	0.98	-0.4	956.2	File1358_Scan26553	*mouseover		0.710911	0.289089	-	31.54	-	48.3291	20.1309	-	-	-	-	-	-	-	0.302026	0.0140369	4.64756
								Sec_F2#2	#2	5	65.7	0.95	-0.2	1062.2	File1359_Scan25472			0.678466	0.321534	-	30.7617	-	46.856	22.3823	-	-	-	-	-	-	-
								Sec_F2#3	#2	5	65.5	0.98	-0.4	1089.8	File1360_Scan26186			0.704544	0.295456	-	31.2466	-	48.5181	20.2352	-	-	-	-	-	-	-
20	P02751	FN1	291	AAVYQPQPHPQPPPYGHCVTDSGVVYSVGMQWLK	324	1xH2N2S1	4815.19	Sec_F2#1	#2	4	99.2	0.96	0	948.4	File1358_Scan43439	*mouseover		0.988493	0.0115069	-	-	-	26.0141	-	-	-	73.9859	-	-	-	-	0.0098423	0.00118414	12.0312
								Sec_F2#2	#2	4	99.2	0.91	0	668.7	File1359_Scan42709			0.991148	0.00885166	-	-	-	32.2522	-	-	-	67.7478	-	-	-	-
								Sec_F2#3	#2	4	99.2	0.96	-0.5	680.6	File1360_Scan43214			0.990832	0.00916831	-	-	-	26.2178	-	-	-	73.7822	-	-	-	-
21	P02751	FN1	1631	TEIDKPSQMQVTDVQDNSISVK	1652	1xH2N2S1	3483.57	Sec_F1#1	#1	3	64.3	0.97	-0.4	512.5	File1355_Scan29545	*mouseover		0.99789	0.00210964	-	7.72722	-	14.3001	31.5662	-	-	46.4064	-	-	-	-	0.0020747	3.68776e-05	1.77749
								Sec_F1#2	#1	3	64.2	0.97	0.1	350.2	File1356_Scan29364			0.997909	0.00209077	-	7.29588	-	11.3186	41.2151	-	-	40.1704	-	-	-	-
								Sec_F1#3	#1	3	64.6	0.97	-0.8	553.1	File1357_Scan29270			0.997976	0.0020237	-	9.18796	-	13.9664	31.9719	-	-	44.8737	-	-	-	-
22	P02751	FN1	1653	WLPSSSPVTGYR	1664	1xH1N1S1	2005.91	Sec_F2#1	#2	2	74.6	0.98	-0.5	649.9	File1358_Scan31042	*mouseover		0.981628	0.0183724	-	25.7884	-	74.2116	-	-	-	-	-	-	-	-	0.0182101	0.00051684	2.8382
								Sec_F2#2	#2	2	74.7	0.99	0.1	618	File1359_Scan30324			0.981254	0.0187462	-	33.7532	-	66.2468	-	-	-	-	-	-	-	-
								Sec_F2#3	#2	2	74.6	0.98	0.1	645.8	File1360_Scan30724			0.982488	0.0175118	-	26.1246	-	73.8754	-	-	-	-	-	-	-	-
23	P02751	FN1	1665	VTTTPKNGPGPTK	1677	1xH1N1S1 + 1xN[DeAm]	1954.92	Sec_F1#1	#1	3	27,4 / 30,8	0,93 / 0,96	-0.5 / 0,6	550,8 / 509	File1355_Scan11309 / File1355_Scan13036	*mouseover	*mouseover	0.986858	0.0131423	-	28.0872	-	38.5702	24.266	-	-	7.63175	-	-	-	-	0.0139412	0.00059659	4.27933
								Sec_F1#2	#1	3	27,1 / 30,9	0,94 / 0,97	0,1 / 0,8	515,1 / 432,4	File1356_Scan11088 / File1356_Scan12949			0.985424	0.0145756	-	28.7042	-	34.7429	27.2473	-	-	6.92722	-	-	-	-
								Sec_F1#3	#1	3	27,2 /31,3	0,95 / 0,97	-0.4 / 0,7	401,4 / 462,7	File1357_Scan10849 / File1357_Scan12883			0.985894	0.0141057	-	27.3984	-	38.6052	22.6267	-	-	9.28664	-	-	-	-
24	P02751	FN1	1728	GLAFTDVDVDSIK	1740	1xH2N2S2	2692.16	Sec_F1#1	#1	3	89.5	0.96	0.9	693.8	File1355_Scan41812	*mouseover		0.99543	0.00457041	-	-	-	-	20.0761	-	3.03196	46.9132	-	29.9788	-	-	0.00457011	0.000254958	5.57882
								Sec_F1#2	#1	3	89.3	0.97	-0.4	733.9	File1356_Scan41727			0.995742	0.0042577	-	-	-	-	21.4877	-	3.15585	47.5871	-	27.7693	-	-
								Sec_F1#3	#1	3	89.8	0.98	0.5	792.4	File1357_Scan41521			0.995118	0.00488222	-	-	-	-	11.9587	-	3.95048	48.5736	-	35.5172	-	-
25	P02751	FN1	2080	KKTDELPQLVTLPHPNLHGPEILDVPSTVQK	2110	1xH2N2S2	4756.34	Sec_F2#1	#2	5	92.6	0.99	-0.3	1132.1	File1358_Scan40060	*mouseover		0.312358	0.687642	-	17.0981	-	9.25077	17.219	2.68224	6.42559	39.4412	0.445227	7.4378	-	-	0.688609	0.0150674	2.18809
								Sec_F2#2	#2	5	92.5	0.98	-0.4	1218.9	File1359_Scan39292			0.292474	0.707526	-	16.1352	-	18.4075	18.7916	2.47511	5.08623	32.4413	0.368793	6.29422	-	-
								Sec_F2#3	#2	5	92.6	0.97	-0.6	976.9	File1360_Scan38469			0.329343	0.670657	-	16.7614	-	18.801	19.4073	2.73604	3.39468	33.8381	0.332812	4.72869	-	-
26	P02751	FN1	2081	KTDELPQLVTLPHPNLHGPEILDVPSTVQK	2110	1xH1N1S1	3972.02	Sec_F2#1	#2	4	97	0.97	0	1073.5	File1358_Scan42283	*mouseover		0.480505	0.519495	-	33.4517	-	13.2085	45.8409	-	-	7.31578	-	0.183186	-	-	0.517172	0.00216294	0.418225
								Sec_F2#2	#2	4	96.9	0.98	-0.2	1091.6	File1359_Scan41493			0.482265	0.517735	-	32.4162	-	11.7182	48.5565	-	-	7.02583	-	0.2833	-	-
								Sec_F2#3	#2	4	96.9	0.95	0	1016.8	File1360_Scan41999			0.485713	0.514287	-	35.4155	-	7.62591	53.5406	-	-	4.34225	-	0.258418	-	-
27	P02751	FN1	2082	TDELPQLVTLPHPNLHGPEILDVPSTVQK	2110	1xH2N2	3917.96	Sec_F2#1	#2	4	98.7	0.92	0	819.4	File1358_Scan43145	*mouseover		0.596021	0.403979	-	27.6437	-	-	72.3563	-	-	-	-	-	-	-	0.396704	0.0259072	6.53062
								Sec_F2#2	#2	4	98.5	0.93	0	714.7	File1359_Scan42368			0.575835	0.424165	-	29.0889	-	-	70.9111	-	-	-	-	-	-	-
								Sec_F2#3	#2	4	98.6	0.93	-0.4	-	-			0.638031	0.361969	-	29.5418	-	-	70.4582	-	-	-	-	-	-	-
28	P02751	FN1	2426	RPGGEPSPEGTTGQSYNQYSQR	2447	1xH1N1S1	3052.31	Sec_F1#1	#1	3	46.9	0.98	-0.6	542.5	File1355_Scan20370	*mouseover		0.736335	0.263665	-	2.87052	0.157204	10.1661	9.38868	2.04774	15.9443	31.5359	-	24.6587	1.82661	1.40439	0.261136	0.00493444	1.8896
								Sec_F1#2	#1	3	47	0.98	-0.4	478.7	File1356_Scan20612			0.734495	0.265505	-	2.61169	0.177759	11.1602	10.7641	1.95957	15.0089	32.7945	-	22.3628	1.69602	1.46441
								Sec_F1#3	#1	3	47	0.99	-0.5	492.4	File1357_Scan20689			0.745761	0.254239	-	2.07216	0.144945	8.61002	7.74036	2.30823	17.7146	29.3614	-	28.2247	1.80058	2.02298
29	P02751	FN1	2426	RPGGEPSPEGTTGQSYNQYSQR	2447	1xH1N1S1 + 1xN[DeAm]	3053.3	Sec_F1#1	#1	3	44.1	0.94	0.3	624.7	File1355_Scan19577	*mouseover		0.85363	0.14637	-	8.04937	-	-	9.1657	-	17.6231	37.2808	-	27.881	-	-	0.149732	0.00409805	2.73692
								Sec_F1#2	#1	3	44.2	0.9	-0.3	632.9	File1356_Scan19442			0.852675	0.147325	-	6.37955	-	-	9.30292	-	16.9095	40.5276	-	26.8804	-	-
								Sec_F1#3	#1	3	44.5	0.94	0.2	595.1	File1357_Scan19370			0.844499	0.155501	-	4.57394	-	-	6.59159	-	18.6488	36.7667	-	33.419	-	-
Lysate
30	Q9Y4L1	HYOU1	577	LGNTISSLFGGGTTPDAK	594	1xN1 (2xN1)	1938.97	Lys_F3#1	#3	2	88.6	0.99	-0.3	913.9	File1397_Scan37893	*mouseover		0.753535	0.246465	96.2 / 2x(3.8)	-	-	-	-	-	-	-	-	-	-	-	0.237641	0.0112902	4.75093
								Lys_F3#2	#3	2	88.8	0.99	-0.1	971.8	File1398_Scan37677			0.755247	0.244753	96.2 / 2x(3.8)	-	-	-	-	-	-	-	-	-	-	-
								Lys_F3#3	#3	2	88.7	0.98	0	985.3	File1399_Scan37543			0.778295	0.221705	95.7 / 2x(4.3)	-	-	-	-	-	-	-	-	-	-	-
31	P14314	PRKCSH	282	SEALPTDLPAPSAPDLTEPK	301	1xN1	2252.12	Lys_F1#1	#1	2	84.4	0.99	0.1	934.4	File1391_Scan42952	*mouseover		0.451037	0.548963	100	-	-	-	-	-	-	-	-	-	-	-	0.572129	0.0169637	2.96501
								Lys_F1#2	#1	2	84.3	0.99	0.6	899.5	File1392_Scan43083			0.421685	0.578315	100	-	-	-	-	-	-	-	-	-	-	-
								Lys_F1#3	#1	2	84.2	1	-0.2	897.7	File1393_Scan43017			0.41089	0.58911	100	-	-	-	-	-	-	-	-	-	-	-
