# Supplementary material for: Global mapping of GalNAc-T isoform-specificities and O-glycosylation site-occupancy in a tissue-forming human cell line
Source: Nat Commun. 2022 Oct 21;13:6257. doi: 10.1038/s41467-022-33806-8 (PMC9587226; doi:10.1038/s41467-022-33806-8)
Supplement: Supplementary file 9 — Supplementary Dataset 6 [file 41467_2022_33806_MOESM9_ESM.xlsx]

## Sheet: Supplementary Data 6 Legend
Supplementary Data 6. Literature comparison of O-GalNAc glycoprotein identifications. A comparison was made between the qualitative glycoprotein data of eight studies focusing on the precision mapping of the O-GalNAc glycoproteome, including the current study. The individual glycoproteins identified in the eight studies are listed, as well as their overlapping and unique identifications. The lite…

## Sheet: Glycoproteins_Overview
Study	Year	ID	Gene	Number of studies identified (n=8)			Summary
Steentoft et al. (EMBO J. 2013)	2013	A1A5C7	SLC22A23	7			Found in # studies	# shared glycoproteins
Steentoft et al. (EMBO J. 2013)	2013	A1L4H1	SSC5D	3			1	1488
Steentoft et al. (EMBO J. 2013)	2013	A4D997	-	2			2	396
Steentoft et al. (EMBO J. 2013)	2013	A6NH11	GLTPD2	5			3	247
Steentoft et al. (EMBO J. 2013)	2013	A6NLU5	VSTM2B	3			4	165
Steentoft et al. (EMBO J. 2013)	2013	C9J069	AJM1	2			5	118
Steentoft et al. (EMBO J. 2013)	2013	C9JH25	PRRT4	4			6	103
Steentoft et al. (EMBO J. 2013)	2013	O00151	PDLIM1	4			7	91
Steentoft et al. (EMBO J. 2013)	2013	O00220	TNFRSF10A	6			8	93
Steentoft et al. (EMBO J. 2013)	2013	O00238	BMPR1B	2
Steentoft et al. (EMBO J. 2013)	2013	O00267	SUPT5H	2
Steentoft et al. (EMBO J. 2013)	2013	O00339	MATN2	8
Steentoft et al. (EMBO J. 2013)	2013	O00391	QSOX1	8
Steentoft et al. (EMBO J. 2013)	2013	O00451	GFRA2	4
Steentoft et al. (EMBO J. 2013)	2013	O00461	GOLIM4	8						1	2	3	4	5	6	7	8
Steentoft et al. (EMBO J. 2013)	2013	O00567	NOP56	2			Nielsen et al. (This study 2022)	1	1	835
Steentoft et al. (EMBO J. 2013)	2013	O00592	PODXL	8			Schjoldager et al. (EMBO R. 2015)	2	2	259	631
Steentoft et al. (EMBO J. 2013)	2013	O14511	NRG2	4			Steentoft et al. (EMBO J. 2013)	3	3	330	276	619
Steentoft et al. (EMBO J. 2013)	2013	O14657	TOR1B	3			King et al. (Blood Ad. 2017)	4	4	308	252	296	649
Steentoft et al. (EMBO J. 2013)	2013	O14763	TNFRSF10B	6			Bagdonaite et al. (EMBO R. 2020)	5	5	366	206	277	237	513
Steentoft et al. (EMBO J. 2013)	2013	O14786	NRP1	7			Narimatsu et al. (Mol. Cell. Prot. 2019)	6	6	349	280	368	247	277	982
Steentoft et al. (EMBO J. 2013)	2013	O14967	CLGN	2			Campos et al. Mol. Cell. Prot. 2015)	7	7	458	363	618	380	343	465	997
Steentoft et al. (EMBO J. 2013)	2013	O15027	SEC16A	3			Yang et al. (Mol. Sys. Bio 2018)	8	8	366	272	328	366	254	338	460	1044
Steentoft et al. (EMBO J. 2013)	2013	O15232	MATN3	6
Steentoft et al. (EMBO J. 2013)	2013	O15240	VGF	5
Steentoft et al. (EMBO J. 2013)	2013	O15354	GPR37	3
Steentoft et al. (EMBO J. 2013)	2013	O43157	PLXNB1	8
Steentoft et al. (EMBO J. 2013)	2013	O43278	SPINT1	6
Steentoft et al. (EMBO J. 2013)	2013	O43286	B4GALT5	7
Steentoft et al. (EMBO J. 2013)	2013	O43291	SPINT2	7
Steentoft et al. (EMBO J. 2013)	2013	O43405	COCH	5
Steentoft et al. (EMBO J. 2013)	2013	O43493	TGOLN2	8
Steentoft et al. (EMBO J. 2013)	2013	O43529	CHST10	6
Steentoft et al. (EMBO J. 2013)	2013	O43660	PLRG1	2
Steentoft et al. (EMBO J. 2013)	2013	O43760	SYNGR2	2
Steentoft et al. (EMBO J. 2013)	2013	O43768	ENSA	4
Steentoft et al. (EMBO J. 2013)	2013	O43852	CALU	8
Steentoft et al. (EMBO J. 2013)	2013	O43854	EDIL3	3
Steentoft et al. (EMBO J. 2013)	2013	O43909	EXTL3	8
Steentoft et al. (EMBO J. 2013)	2013	O60279	SUSD5	6
Steentoft et al. (EMBO J. 2013)	2013	O60353	FZD6	8
Steentoft et al. (EMBO J. 2013)	2013	O60462	NRP2	6
Steentoft et al. (EMBO J. 2013)	2013	O60502	OGA	3
Steentoft et al. (EMBO J. 2013)	2013	O60507	TPST1	8
Steentoft et al. (EMBO J. 2013)	2013	O60512	B4GALT3	8
Steentoft et al. (EMBO J. 2013)	2013	O60513	B4GALT4	6
Steentoft et al. (EMBO J. 2013)	2013	O60687	SRPX2	2
Steentoft et al. (EMBO J. 2013)	2013	O60704	TPST2	8
Steentoft et al. (EMBO J. 2013)	2013	O60888	CUTA	7
Steentoft et al. (EMBO J. 2013)	2013	O75051	PLXNA2	3
Steentoft et al. (EMBO J. 2013)	2013	O75056	SDC3	8
Steentoft et al. (EMBO J. 2013)	2013	O75071	EFCAB14	7
Steentoft et al. (EMBO J. 2013)	2013	O75083	WDR1	2
Steentoft et al. (EMBO J. 2013)	2013	O75084	FZD7	3
Steentoft et al. (EMBO J. 2013)	2013	O75094	SLIT3	3
Steentoft et al. (EMBO J. 2013)	2013	O75096	LRP4	6
Steentoft et al. (EMBO J. 2013)	2013	O75339	CILP	4
Steentoft et al. (EMBO J. 2013)	2013	O75354	ENTPD6	7
Steentoft et al. (EMBO J. 2013)	2013	O75462	CRLF1	3
Steentoft et al. (EMBO J. 2013)	2013	O75487	GPC4	6
Steentoft et al. (EMBO J. 2013)	2013	O75752	B3GALNT1	6
Steentoft et al. (EMBO J. 2013)	2013	O75976	CPD	8
Steentoft et al. (EMBO J. 2013)	2013	O76061	STC2	8
Steentoft et al. (EMBO J. 2013)	2013	O94766	B3GAT3	4
Steentoft et al. (EMBO J. 2013)	2013	O94856	NFASC	4
Steentoft et al. (EMBO J. 2013)	2013	O94901	SUN1	7
Steentoft et al. (EMBO J. 2013)	2013	O94905	ERLIN2	7
Steentoft et al. (EMBO J. 2013)	2013	O94907	DKK1	6
Steentoft et al. (EMBO J. 2013)	2013	O94923	GLCE	8
Steentoft et al. (EMBO J. 2013)	2013	O94985	CLSTN1	4
Steentoft et al. (EMBO J. 2013)	2013	O94991	SLITRK5	5
Steentoft et al. (EMBO J. 2013)	2013	O95084	PRSS23	2
Steentoft et al. (EMBO J. 2013)	2013	O95159	ZFPL1	3
Steentoft et al. (EMBO J. 2013)	2013	O95196	CSPG5	4
Steentoft et al. (EMBO J. 2013)	2013	O95274	LYPD3	4
Steentoft et al. (EMBO J. 2013)	2013	O95390	GDF11	4
Steentoft et al. (EMBO J. 2013)	2013	O95428	PAPLN	6
Steentoft et al. (EMBO J. 2013)	2013	O95467	GNAS	3
Steentoft et al. (EMBO J. 2013)	2013	O95487	SEC24B	3
Steentoft et al. (EMBO J. 2013)	2013	O95502	NPTXR	5
Steentoft et al. (EMBO J. 2013)	2013	O95631	NTN1	3
Steentoft et al. (EMBO J. 2013)	2013	O95793	STAU1	5
Steentoft et al. (EMBO J. 2013)	2013	O95998	IL18BP	4
Steentoft et al. (EMBO J. 2013)	2013	O96005	CLPTM1	4
Steentoft et al. (EMBO J. 2013)	2013	P00450	CP	5
Steentoft et al. (EMBO J. 2013)	2013	P00742	F10	6
Steentoft et al. (EMBO J. 2013)	2013	P00749	PLAU	4
Steentoft et al. (EMBO J. 2013)	2013	P00750	PLAT	3
Steentoft et al. (EMBO J. 2013)	2013	P01011	SERPINA3	5
Steentoft et al. (EMBO J. 2013)	2013	P01127	PDGFB	6
Steentoft et al. (EMBO J. 2013)	2013	P01130	LDLR	8
Steentoft et al. (EMBO J. 2013)	2013	P01138	NGF	3
Steentoft et al. (EMBO J. 2013)	2013	P01215	CGA	3
Steentoft et al. (EMBO J. 2013)	2013	P01258	CALCA	2
Steentoft et al. (EMBO J. 2013)	2013	P01344	IGF2	5
Steentoft et al. (EMBO J. 2013)	2013	P02452	COL1A1	4
Steentoft et al. (EMBO J. 2013)	2013	P02461	COL3A1	3
Steentoft et al. (EMBO J. 2013)	2013	P02671	FGA	6
Steentoft et al. (EMBO J. 2013)	2013	P02724	GYPA	4
Steentoft et al. (EMBO J. 2013)	2013	P02751	FN1	8
Steentoft et al. (EMBO J. 2013)	2013	P02786	TFRC	8
Steentoft et al. (EMBO J. 2013)	2013	P04141	CSF2	3
Steentoft et al. (EMBO J. 2013)	2013	P04155	TFF1	2
Steentoft et al. (EMBO J. 2013)	2013	P04156	PRNP	5
Steentoft et al. (EMBO J. 2013)	2013	P04233	CD74	4
Steentoft et al. (EMBO J. 2013)	2013	P04843	RPN1	7
Steentoft et al. (EMBO J. 2013)	2013	P05060	CHGB	3
Steentoft et al. (EMBO J. 2013)	2013	P05154	SERPINA5	4
Steentoft et al. (EMBO J. 2013)	2013	P05155	SERPING1	8
Steentoft et al. (EMBO J. 2013)	2013	P05305	EDN1	4
Steentoft et al. (EMBO J. 2013)	2013	P05362	ICAM1	6
Steentoft et al. (EMBO J. 2013)	2013	P05556	ITGB1	7
Steentoft et al. (EMBO J. 2013)	2013	P05997	COL5A2	4
Steentoft et al. (EMBO J. 2013)	2013	P06028	GYPB	3
Steentoft et al. (EMBO J. 2013)	2013	P06396	GSN	7
Steentoft et al. (EMBO J. 2013)	2013	P06865	HEXA	2
Steentoft et al. (EMBO J. 2013)	2013	P07225	PROS1	6
Steentoft et al. (EMBO J. 2013)	2013	P07237	P4HB	6
Steentoft et al. (EMBO J. 2013)	2013	P07339	CTSD	8
Steentoft et al. (EMBO J. 2013)	2013	P07602	PSAP	8
Steentoft et al. (EMBO J. 2013)	2013	P07942	LAMB1	6
Steentoft et al. (EMBO J. 2013)	2013	P07996	THBS1	7
Steentoft et al. (EMBO J. 2013)	2013	P08123	COL1A2	4
Steentoft et al. (EMBO J. 2013)	2013	P08174	CD55	5
Steentoft et al. (EMBO J. 2013)	2013	P08572	COL4A2	6
Steentoft et al. (EMBO J. 2013)	2013	P08575	PTPRC	3
Steentoft et al. (EMBO J. 2013)	2013	P08581	MET	3
Steentoft et al. (EMBO J. 2013)	2013	P08648	ITGA5	6
Steentoft et al. (EMBO J. 2013)	2013	P08887	IL6R	3
Steentoft et al. (EMBO J. 2013)	2013	P08949	NMB	5
Steentoft et al. (EMBO J. 2013)	2013	P09603	CSF1	7
Steentoft et al. (EMBO J. 2013)	2013	P09758	TACSTD2	4
Steentoft et al. (EMBO J. 2013)	2013	P10092	CALCB	3
Steentoft et al. (EMBO J. 2013)	2013	P10253	GAA	6
Steentoft et al. (EMBO J. 2013)	2013	P10321	HLA-C	4
Steentoft et al. (EMBO J. 2013)	2013	P10451	SPP1	5
Steentoft et al. (EMBO J. 2013)	2013	P10646	TFPI	5
Steentoft et al. (EMBO J. 2013)	2013	P10909	CLU	7
Steentoft et al. (EMBO J. 2013)	2013	P10912	GHR	5
Steentoft et al. (EMBO J. 2013)	2013	P11021	HSPA5	8
Steentoft et al. (EMBO J. 2013)	2013	P11047	LAMC1	6
Steentoft et al. (EMBO J. 2013)	2013	P11171	EPB41	3
Steentoft et al. (EMBO J. 2013)	2013	P11279	LAMP1	8
Steentoft et al. (EMBO J. 2013)	2013	P12259	F5	5
Steentoft et al. (EMBO J. 2013)	2013	P12272	PTHLH	5
Steentoft et al. (EMBO J. 2013)	2013	P12643	BMP2	3
Steentoft et al. (EMBO J. 2013)	2013	P12645	BMP3	3
Steentoft et al. (EMBO J. 2013)	2013	P12830	CDH1	3
Steentoft et al. (EMBO J. 2013)	2013	P13224	GP1BB	3
Steentoft et al. (EMBO J. 2013)	2013	P13473	LAMP2	8
Steentoft et al. (EMBO J. 2013)	2013	P13591	NCAM1	3
Steentoft et al. (EMBO J. 2013)	2013	P13611	VCAN	7
Steentoft et al. (EMBO J. 2013)	2013	P13667	PDIA4	7
Steentoft et al. (EMBO J. 2013)	2013	P13674	P4HA1	5
Steentoft et al. (EMBO J. 2013)	2013	P13727	PRG2	5
Steentoft et al. (EMBO J. 2013)	2013	P13747	HLA-E	7
Steentoft et al. (EMBO J. 2013)	2013	P13987	CD59	7
Steentoft et al. (EMBO J. 2013)	2013	P14209	CD99	7
Steentoft et al. (EMBO J. 2013)	2013	P14314	PRKCSH	8
Steentoft et al. (EMBO J. 2013)	2013	P14543	NID1	8
Steentoft et al. (EMBO J. 2013)	2013	P14555	PLA2G2A	2
Steentoft et al. (EMBO J. 2013)	2013	P14625	HSP90B1	8
Steentoft et al. (EMBO J. 2013)	2013	P15291	B4GALT1	7
Steentoft et al. (EMBO J. 2013)	2013	P15907	ST6GAL1	7
Steentoft et al. (EMBO J. 2013)	2013	P15941	MUC1	5
Steentoft et al. (EMBO J. 2013)	2013	P16070	CD44	7
Steentoft et al. (EMBO J. 2013)	2013	P16150	SPN	4
Steentoft et al. (EMBO J. 2013)	2013	P16422	EPCAM	2
Steentoft et al. (EMBO J. 2013)	2013	P17813	ENG	5
Steentoft et al. (EMBO J. 2013)	2013	P17936	IGFBP3	8
Steentoft et al. (EMBO J. 2013)	2013	P18075	BMP7	2
Steentoft et al. (EMBO J. 2013)	2013	P18084	ITGB5	3
Steentoft et al. (EMBO J. 2013)	2013	P18827	SDC1	7
Steentoft et al. (EMBO J. 2013)	2013	P18887	XRCC1	5
Steentoft et al. (EMBO J. 2013)	2013	P19021	PAM	8
Steentoft et al. (EMBO J. 2013)	2013	P19823	ITIH2	5
Steentoft et al. (EMBO J. 2013)	2013	P20138	CD33	3
Steentoft et al. (EMBO J. 2013)	2013	P20309	CHRM3	2
Steentoft et al. (EMBO J. 2013)	2013	P20333	TNFRSF1B	5
Steentoft et al. (EMBO J. 2013)	2013	P20800	EDN2	2
Steentoft et al. (EMBO J. 2013)	2013	P20827	EFNA1	7
Steentoft et al. (EMBO J. 2013)	2013	P21453	S1PR1	6
Steentoft et al. (EMBO J. 2013)	2013	P21583	KITLG	5
Steentoft et al. (EMBO J. 2013)	2013	P21741	MDK	3
Steentoft et al. (EMBO J. 2013)	2013	P22004	BMP6	3
Steentoft et al. (EMBO J. 2013)	2013	P22083	FUT4	3
Steentoft et al. (EMBO J. 2013)	2013	P22105	TNXB	4
Steentoft et al. (EMBO J. 2013)	2013	P22466	GAL	3
Steentoft et al. (EMBO J. 2013)	2013	P22692	IGFBP4	3
Steentoft et al. (EMBO J. 2013)	2013	P23327	HRC	5
Steentoft et al. (EMBO J. 2013)	2013	P23470	PTPRG	7
Steentoft et al. (EMBO J. 2013)	2013	P23471	PTPRZ1	6
Steentoft et al. (EMBO J. 2013)	2013	P23582	NPPC	4
Steentoft et al. (EMBO J. 2013)	2013	P24592	IGFBP6	8
Steentoft et al. (EMBO J. 2013)	2013	P24593	IGFBP5	5
Steentoft et al. (EMBO J. 2013)	2013	P25101	EDNRA	3
Steentoft et al. (EMBO J. 2013)	2013	P25445	FAS	7
Steentoft et al. (EMBO J. 2013)	2013	P26572	MGAT1	8
Steentoft et al. (EMBO J. 2013)	2013	P26599	PTBP1	2
Steentoft et al. (EMBO J. 2013)	2013	P27824	CANX	8
Steentoft et al. (EMBO J. 2013)	2013	P28300	LOX	6
Steentoft et al. (EMBO J. 2013)	2013	P28799	GRN	7
Steentoft et al. (EMBO J. 2013)	2013	P28908	TNFRSF8	4
Steentoft et al. (EMBO J. 2013)	2013	P29120	PCSK1	3
Steentoft et al. (EMBO J. 2013)	2013	P29279	CCN2	6
Steentoft et al. (EMBO J. 2013)	2013	P30101	PDIA3	7
Steentoft et al. (EMBO J. 2013)	2013	P30533	LRPAP1	7
Steentoft et al. (EMBO J. 2013)	2013	P31431	SDC4	8
Steentoft et al. (EMBO J. 2013)	2013	P32926	DSG3	4
Steentoft et al. (EMBO J. 2013)	2013	P32970	CD70	2
Steentoft et al. (EMBO J. 2013)	2013	P33316	DUT	2
Steentoft et al. (EMBO J. 2013)	2013	P34741	SDC2	7
Steentoft et al. (EMBO J. 2013)	2013	P34910	EVI2B	3
Steentoft et al. (EMBO J. 2013)	2013	P35052	GPC1	8
Steentoft et al. (EMBO J. 2013)	2013	P35442	THBS2	4
Steentoft et al. (EMBO J. 2013)	2013	P35556	FBN2	5
Steentoft et al. (EMBO J. 2013)	2013	P35613	BSG	8
Steentoft et al. (EMBO J. 2013)	2013	P35637	FUS	3
Steentoft et al. (EMBO J. 2013)	2013	P36897	TGFBR1	6
Steentoft et al. (EMBO J. 2013)	2013	P36941	LTBR	5
Steentoft et al. (EMBO J. 2013)	2013	P36956	SREBF1	4
Steentoft et al. (EMBO J. 2013)	2013	P37173	TGFBR2	6
Steentoft et al. (EMBO J. 2013)	2013	P37840	SNCA	3
Steentoft et al. (EMBO J. 2013)	2013	P39060	COL18A1	8
Steentoft et al. (EMBO J. 2013)	2013	P40199	CEACAM6	2
Steentoft et al. (EMBO J. 2013)	2013	P42702	LIFR	3
Steentoft et al. (EMBO J. 2013)	2013	P42785	PRCP	8
Steentoft et al. (EMBO J. 2013)	2013	P42857	NSG1	6
Steentoft et al. (EMBO J. 2013)	2013	P43121	MCAM	7
Steentoft et al. (EMBO J. 2013)	2013	P48645	NMU	2
Steentoft et al. (EMBO J. 2013)	2013	P48723	HSPA13	5
Steentoft et al. (EMBO J. 2013)	2013	P48745	CCN3	3
Steentoft et al. (EMBO J. 2013)	2013	P49257	LMAN1	8
Steentoft et al. (EMBO J. 2013)	2013	P49454	CENPF	3
Steentoft et al. (EMBO J. 2013)	2013	P49593	PPM1F	2
Steentoft et al. (EMBO J. 2013)	2013	P49755	TMED10	6
Steentoft et al. (EMBO J. 2013)	2013	P49767	VEGFC	2
Steentoft et al. (EMBO J. 2013)	2013	P50281	MMP14	6
Steentoft et al. (EMBO J. 2013)	2013	P51511	MMP15	7
Steentoft et al. (EMBO J. 2013)	2013	P51654	GPC3	3
Steentoft et al. (EMBO J. 2013)	2013	P52799	EFNB2	5
Steentoft et al. (EMBO J. 2013)	2013	P52823	STC1	3
Steentoft et al. (EMBO J. 2013)	2013	P55058	PLTP	6
Steentoft et al. (EMBO J. 2013)	2013	P55085	F2RL1	7
Steentoft et al. (EMBO J. 2013)	2013	P55283	CDH4	5
Steentoft et al. (EMBO J. 2013)	2013	P55290	CDH13	5
Steentoft et al. (EMBO J. 2013)	2013	P56159	GFRA1	3
Steentoft et al. (EMBO J. 2013)	2013	P56975	NRG3	3
Steentoft et al. (EMBO J. 2013)	2013	P58166	INHBE	4
Steentoft et al. (EMBO J. 2013)	2013	P61366	OSTN	2
Steentoft et al. (EMBO J. 2013)	2013	P61769	B2M	7
Steentoft et al. (EMBO J. 2013)	2013	P63313	TMSB10	4
Steentoft et al. (EMBO J. 2013)	2013	P78423	CX3CL1	6
Steentoft et al. (EMBO J. 2013)	2013	P78504	JAG1	6
Steentoft et al. (EMBO J. 2013)	2013	P78509	RELN	5
Steentoft et al. (EMBO J. 2013)	2013	P78539	SRPX	2
Steentoft et al. (EMBO J. 2013)	2013	P80303	NUCB2	8
Steentoft et al. (EMBO J. 2013)	2013	P80370	DLK1	5
Steentoft et al. (EMBO J. 2013)	2013	P98095	FBLN2	6
Steentoft et al. (EMBO J. 2013)	2013	P98155	VLDLR	7
Steentoft et al. (EMBO J. 2013)	2013	P98160	HSPG2	8
Steentoft et al. (EMBO J. 2013)	2013	P98164	LRP2	5
Steentoft et al. (EMBO J. 2013)	2013	P98172	EFNB1	7
Steentoft et al. (EMBO J. 2013)	2013	P98173	FAM3A	6
Steentoft et al. (EMBO J. 2013)	2013	Q01974	ROR2	6
Steentoft et al. (EMBO J. 2013)	2013	Q02818	NUCB1	8
Steentoft et al. (EMBO J. 2013)	2013	Q03167	TGFBR3	6
Steentoft et al. (EMBO J. 2013)	2013	Q04721	NOTCH2	6
Steentoft et al. (EMBO J. 2013)	2013	Q04900	CD164	7
Steentoft et al. (EMBO J. 2013)	2013	Q04941	PLP2	5
Steentoft et al. (EMBO J. 2013)	2013	Q05707	COL14A1	4
Steentoft et al. (EMBO J. 2013)	2013	Q07065	CKAP4	5
Steentoft et al. (EMBO J. 2013)	2013	Q07954	LRP1	8
Steentoft et al. (EMBO J. 2013)	2013	Q08345	DDR1	4
Steentoft et al. (EMBO J. 2013)	2013	Q08380	LGALS3BP	7
Steentoft et al. (EMBO J. 2013)	2013	Q08629	SPOCK1	6
Steentoft et al. (EMBO J. 2013)	2013	Q10469	MGAT2	8
Steentoft et al. (EMBO J. 2013)	2013	Q10471	GALNT2	8
Steentoft et al. (EMBO J. 2013)	2013	Q10589	BST2	4
Steentoft et al. (EMBO J. 2013)	2013	Q12796	PNRC1	3
Steentoft et al. (EMBO J. 2013)	2013	Q12805	EFEMP1	6
Steentoft et al. (EMBO J. 2013)	2013	Q12841	FSTL1	7
Steentoft et al. (EMBO J. 2013)	2013	Q12849	GRSF1	4
Steentoft et al. (EMBO J. 2013)	2013	Q12913	PTPRJ	7
Steentoft et al. (EMBO J. 2013)	2013	Q12929	EPS8	2
Steentoft et al. (EMBO J. 2013)	2013	Q13145	BAMBI	4
Steentoft et al. (EMBO J. 2013)	2013	Q13214	SEMA3B	3
Steentoft et al. (EMBO J. 2013)	2013	Q13286	CLN3	8
Steentoft et al. (EMBO J. 2013)	2013	Q13433	SLC39A6	7
Steentoft et al. (EMBO J. 2013)	2013	Q13438	OS9	8
Steentoft et al. (EMBO J. 2013)	2013	Q13478	IL18R1	3
Steentoft et al. (EMBO J. 2013)	2013	Q13530	SERINC3	5
Steentoft et al. (EMBO J. 2013)	2013	Q13751	LAMB3	3
Steentoft et al. (EMBO J. 2013)	2013	Q13753	LAMC2	5
Steentoft et al. (EMBO J. 2013)	2013	Q14112	NID2	6
Steentoft et al. (EMBO J. 2013)	2013	Q14114	LRP8	7
Steentoft et al. (EMBO J. 2013)	2013	Q14118	DAG1	8
Steentoft et al. (EMBO J. 2013)	2013	Q14242	SELPLG	4
Steentoft et al. (EMBO J. 2013)	2013	Q14332	FZD2	6
Steentoft et al. (EMBO J. 2013)	2013	Q14435	GALNT3	4
Steentoft et al. (EMBO J. 2013)	2013	Q14512	FGFBP1	5
Steentoft et al. (EMBO J. 2013)	2013	Q14517	FAT1	4
Steentoft et al. (EMBO J. 2013)	2013	Q14641	INSL4	2
Steentoft et al. (EMBO J. 2013)	2013	Q14667	KIAA0100	2
Steentoft et al. (EMBO J. 2013)	2013	Q14696	MESD	7
Steentoft et al. (EMBO J. 2013)	2013	Q14703	MBTPS1	7
Steentoft et al. (EMBO J. 2013)	2013	Q14766	LTBP1	7
Steentoft et al. (EMBO J. 2013)	2013	Q14767	LTBP2	8
Steentoft et al. (EMBO J. 2013)	2013	Q14993	COL19A1	3
Steentoft et al. (EMBO J. 2013)	2013	Q15063	POSTN	4
Steentoft et al. (EMBO J. 2013)	2013	Q15125	EBP	6
Steentoft et al. (EMBO J. 2013)	2013	Q15223	NECTIN1	6
Steentoft et al. (EMBO J. 2013)	2013	Q15293	RCN1	3
Steentoft et al. (EMBO J. 2013)	2013	Q15517	CDSN	4
Steentoft et al. (EMBO J. 2013)	2013	Q15582	TGFBI	4
Steentoft et al. (EMBO J. 2013)	2013	Q16270	IGFBP7	8
Steentoft et al. (EMBO J. 2013)	2013	Q16610	ECM1	8
Steentoft et al. (EMBO J. 2013)	2013	Q16706	MAN2A1	5
Steentoft et al. (EMBO J. 2013)	2013	Q16787	LAMA3	6
Steentoft et al. (EMBO J. 2013)	2013	Q16790	CA9	6
Steentoft et al. (EMBO J. 2013)	2013	Q24JP5	TMEM132A	7
Steentoft et al. (EMBO J. 2013)	2013	Q3MIT2	PUS10	2
Steentoft et al. (EMBO J. 2013)	2013	Q3T906	GNPTAB	8
Steentoft et al. (EMBO J. 2013)	2013	Q495W5	FUT11	4
Steentoft et al. (EMBO J. 2013)	2013	Q4G0I0	CCSMST1	4
Steentoft et al. (EMBO J. 2013)	2013	Q4G0M1	ERFE	3
Steentoft et al. (EMBO J. 2013)	2013	Q4G148	GXYLT1	7
Steentoft et al. (EMBO J. 2013)	2013	Q4KMG0	CDON	6
Steentoft et al. (EMBO J. 2013)	2013	Q4ZHG4	FNDC1	4
Steentoft et al. (EMBO J. 2013)	2013	Q53EL9	SEZ6	4
Steentoft et al. (EMBO J. 2013)	2013	Q53RD9	FBLN7	5
Steentoft et al. (EMBO J. 2013)	2013	Q5FWE3	PRRT3	6
Steentoft et al. (EMBO J. 2013)	2013	Q5JRA6	MIA3	8
Steentoft et al. (EMBO J. 2013)	2013	Q5JUQ0	FAM78A	2
Steentoft et al. (EMBO J. 2013)	2013	Q5SNT2	TMEM201	3
Steentoft et al. (EMBO J. 2013)	2013	Q5SRI9	MANEA	8
Steentoft et al. (EMBO J. 2013)	2013	Q5T7M9	DIPK1A	7
Steentoft et al. (EMBO J. 2013)	2013	Q5VU43	PDE4DIP	2
Steentoft et al. (EMBO J. 2013)	2013	Q5VUD6	DIPK1B	6
Steentoft et al. (EMBO J. 2013)	2013	Q5VW38	GPR107	5
Steentoft et al. (EMBO J. 2013)	2013	Q5ZPR3	CD276	5
Steentoft et al. (EMBO J. 2013)	2013	Q63HQ2	EGFLAM	5
Steentoft et al. (EMBO J. 2013)	2013	Q641Q3	METRNL	3
Steentoft et al. (EMBO J. 2013)	2013	Q685J3	MUC17	2
Steentoft et al. (EMBO J. 2013)	2013	Q68BL8	OLFML2B	4
Steentoft et al. (EMBO J. 2013)	2013	Q68CQ7	GLT8D1	7
Steentoft et al. (EMBO J. 2013)	2013	Q68DH5	LMBRD2	3
Steentoft et al. (EMBO J. 2013)	2013	Q6E0U4	DMKN	5
Steentoft et al. (EMBO J. 2013)	2013	Q6EMK4	VASN	7
Steentoft et al. (EMBO J. 2013)	2013	Q6H9L7	ISM2	4
Steentoft et al. (EMBO J. 2013)	2013	Q6IEE7	TMEM132E	4
Steentoft et al. (EMBO J. 2013)	2013	Q6IQ26	DENND5A	2
Steentoft et al. (EMBO J. 2013)	2013	Q6L9W6	B4GALNT3	4
Steentoft et al. (EMBO J. 2013)	2013	Q6MZW2	FSTL4	2
Steentoft et al. (EMBO J. 2013)	2013	Q6NW40	RGMB	7
Steentoft et al. (EMBO J. 2013)	2013	Q6P4E1	GOLM2	8
Steentoft et al. (EMBO J. 2013)	2013	Q6P4F1	FUT10	5
Steentoft et al. (EMBO J. 2013)	2013	Q6P9G4	TMEM154	3
Steentoft et al. (EMBO J. 2013)	2013	Q6PCB0	VWA1	8
Steentoft et al. (EMBO J. 2013)	2013	Q6RFH5	WDR74	2
Steentoft et al. (EMBO J. 2013)	2013	Q6UW78	UQCC3	3
Steentoft et al. (EMBO J. 2013)	2013	Q6UWE0	LRSAM1	2
Steentoft et al. (EMBO J. 2013)	2013	Q6UWH4	GASK1B	6
Steentoft et al. (EMBO J. 2013)	2013	Q6UWI2	PARM1	4
Steentoft et al. (EMBO J. 2013)	2013	Q6UWJ8	CD164L2	3
Steentoft et al. (EMBO J. 2013)	2013	Q6UWP8	SBSN	6
Steentoft et al. (EMBO J. 2013)	2013	Q6UX15	LAYN	5
Steentoft et al. (EMBO J. 2013)	2013	Q6UX71	PLXDC2	5
Steentoft et al. (EMBO J. 2013)	2013	Q6UX72	B3GNT9	7
Steentoft et al. (EMBO J. 2013)	2013	Q6UXB8	PI16	4
Steentoft et al. (EMBO J. 2013)	2013	Q6UXD5	SEZ6L2	6
Steentoft et al. (EMBO J. 2013)	2013	Q6UXH1	CRELD2	7
Steentoft et al. (EMBO J. 2013)	2013	Q6UXI9	NPNT	6
Steentoft et al. (EMBO J. 2013)	2013	Q6UXK5	LRRN1	3
Steentoft et al. (EMBO J. 2013)	2013	Q6UXT8	ALKAL1	3
Steentoft et al. (EMBO J. 2013)	2013	Q6WN34	CHRDL2	6
Steentoft et al. (EMBO J. 2013)	2013	Q6WRI0	IGSF10	5
Steentoft et al. (EMBO J. 2013)	2013	Q6ZMH5	SLC39A5	4
Steentoft et al. (EMBO J. 2013)	2013	Q6ZMP0	THSD4	7
Steentoft et al. (EMBO J. 2013)	2013	Q6ZMZ3	SYNE3	2
Steentoft et al. (EMBO J. 2013)	2013	Q6ZNA5	FRRS1	5
Steentoft et al. (EMBO J. 2013)	2013	Q6ZQN7	SLCO4C1	4
Steentoft et al. (EMBO J. 2013)	2013	Q6ZRP7	QSOX2	8
Steentoft et al. (EMBO J. 2013)	2013	Q6ZRS2	SRCAP	4
Steentoft et al. (EMBO J. 2013)	2013	Q6ZVL6	KIAA1549L	6
Steentoft et al. (EMBO J. 2013)	2013	Q6ZXV5	TMTC3	5
Steentoft et al. (EMBO J. 2013)	2013	Q70JA7	CHSY3	7
Steentoft et al. (EMBO J. 2013)	2013	Q76M96	CCDC80	7
Steentoft et al. (EMBO J. 2013)	2013	Q7L0X0	TRIL	3
Steentoft et al. (EMBO J. 2013)	2013	Q7L1S5	CHST9	3
Steentoft et al. (EMBO J. 2013)	2013	Q7L1W4	LRRC8D	8
Steentoft et al. (EMBO J. 2013)	2013	Q7L513	FCRLA	3
Steentoft et al. (EMBO J. 2013)	2013	Q7RTS9	DYM	2
Steentoft et al. (EMBO J. 2013)	2013	Q7Z304	MAMDC2	2
Steentoft et al. (EMBO J. 2013)	2013	Q7Z3D4	LYSMD3	8
Steentoft et al. (EMBO J. 2013)	2013	Q7Z4H8	POGLUT3	3
Steentoft et al. (EMBO J. 2013)	2013	Q7Z7M9	GALNT5	6
Steentoft et al. (EMBO J. 2013)	2013	Q86SR1	GALNT10	8
Steentoft et al. (EMBO J. 2013)	2013	Q86TE4	LUZP2	2
Steentoft et al. (EMBO J. 2013)	2013	Q86TL2	STIMATE	7
Steentoft et al. (EMBO J. 2013)	2013	Q86TY3	ARMH4	6
Steentoft et al. (EMBO J. 2013)	2013	Q86UN3	RTN4RL2	5
Steentoft et al. (EMBO J. 2013)	2013	Q86VF2	IGFN1	2
Steentoft et al. (EMBO J. 2013)	2013	Q86VP1	TAX1BP1	2
Steentoft et al. (EMBO J. 2013)	2013	Q86VZ4	LRP11	8
Steentoft et al. (EMBO J. 2013)	2013	Q86X29	LSR	8
Steentoft et al. (EMBO J. 2013)	2013	Q86X52	CHSY1	5
Steentoft et al. (EMBO J. 2013)	2013	Q86XX4	FRAS1	5
Steentoft et al. (EMBO J. 2013)	2013	Q86Y78	LYPD6	4
Steentoft et al. (EMBO J. 2013)	2013	Q86YL7	PDPN	5
Steentoft et al. (EMBO J. 2013)	2013	Q8IUL8	CILP2	4
Steentoft et al. (EMBO J. 2013)	2013	Q8IW52	SLITRK4	3
Steentoft et al. (EMBO J. 2013)	2013	Q8IXK2	GALNT12	6
Steentoft et al. (EMBO J. 2013)	2013	Q8IXL6	FAM20C	8
Steentoft et al. (EMBO J. 2013)	2013	Q8IYE1	CCDC13	3
Steentoft et al. (EMBO J. 2013)	2013	Q8IYS2	KIAA2013	8
Steentoft et al. (EMBO J. 2013)	2013	Q8IZA0	KIAA0319L	8
Steentoft et al. (EMBO J. 2013)	2013	Q8IZF2	ADGRF5	4
Steentoft et al. (EMBO J. 2013)	2013	Q8IZP7	HS6ST3	2
Steentoft et al. (EMBO J. 2013)	2013	Q8IZP9	ADGRG2	4
Steentoft et al. (EMBO J. 2013)	2013	Q8N2Q7	NLGN1	3
Steentoft et al. (EMBO J. 2013)	2013	Q8N2S1	LTBP4	5
Steentoft et al. (EMBO J. 2013)	2013	Q8N307	MUC20	5
Steentoft et al. (EMBO J. 2013)	2013	Q8N428	GALNT16	3
Steentoft et al. (EMBO J. 2013)	2013	Q8NBI3	DRAXIN	3
Steentoft et al. (EMBO J. 2013)	2013	Q8NBI6	XXYLT1	8
Steentoft et al. (EMBO J. 2013)	2013	Q8NBJ4	GOLM1	7
Steentoft et al. (EMBO J. 2013)	2013	Q8NBJ5	COLGALT1	5
Steentoft et al. (EMBO J. 2013)	2013	Q8NBJ7	SUMF2	5
Steentoft et al. (EMBO J. 2013)	2013	Q8NBR0	TP53I13	7
Steentoft et al. (EMBO J. 2013)	2013	Q8NBS9	TXNDC5	7
Steentoft et al. (EMBO J. 2013)	2013	Q8NC54	KCT2	6
Steentoft et al. (EMBO J. 2013)	2013	Q8NCH0	CHST14	8
Steentoft et al. (EMBO J. 2013)	2013	Q8NCL4	GALNT6	6
Steentoft et al. (EMBO J. 2013)	2013	Q8NEF3	CCDC112	4
Steentoft et al. (EMBO J. 2013)	2013	Q8NFT8	DNER	5
Steentoft et al. (EMBO J. 2013)	2013	Q8NFY4	SEMA6D	3
Steentoft et al. (EMBO J. 2013)	2013	Q8NI22	MCFD2	7
Steentoft et al. (EMBO J. 2013)	2013	Q8NI32	LYPD6B	5
Steentoft et al. (EMBO J. 2013)	2013	Q8TAT2	FGFBP3	5
Steentoft et al. (EMBO J. 2013)	2013	Q8TBF5	PIGX	4
Steentoft et al. (EMBO J. 2013)	2013	Q8TBP5	FAM174A	7
Steentoft et al. (EMBO J. 2013)	2013	Q8TCZ2	CD99L2	8
Steentoft et al. (EMBO J. 2013)	2013	Q8TD20	SLC2A12	3
Steentoft et al. (EMBO J. 2013)	2013	Q8TDM6	DLG5	2
Steentoft et al. (EMBO J. 2013)	2013	Q8TER0	SNED1	5
Steentoft et al. (EMBO J. 2013)	2013	Q8TEY5	CREB3L4	7
Steentoft et al. (EMBO J. 2013)	2013	Q8WUA8	TSKU	5
Steentoft et al. (EMBO J. 2013)	2013	Q8WUG5	SLC22A17	3
Steentoft et al. (EMBO J. 2013)	2013	Q8WUH6	TMEM263	4
Steentoft et al. (EMBO J. 2013)	2013	Q8WUT4	LRRN4	4
Steentoft et al. (EMBO J. 2013)	2013	Q8WWF1	C1orf54	4
Steentoft et al. (EMBO J. 2013)	2013	Q8WX77	IGFBPL1	3
Steentoft et al. (EMBO J. 2013)	2013	Q8WXD2	SCG3	3
Steentoft et al. (EMBO J. 2013)	2013	Q8WXI7	MUC16	5
Steentoft et al. (EMBO J. 2013)	2013	Q8WZA1	POMGNT1	6
Steentoft et al. (EMBO J. 2013)	2013	Q92187	ST8SIA4	3
Steentoft et al. (EMBO J. 2013)	2013	Q92478	CLEC2B	3
Steentoft et al. (EMBO J. 2013)	2013	Q92563	SPOCK2	4
Steentoft et al. (EMBO J. 2013)	2013	Q92597	NDRG1	4
Steentoft et al. (EMBO J. 2013)	2013	Q92626	PXDN	4
Steentoft et al. (EMBO J. 2013)	2013	Q92673	SORL1	7
Steentoft et al. (EMBO J. 2013)	2013	Q92692	NECTIN2	6
Steentoft et al. (EMBO J. 2013)	2013	Q92854	SEMA4D	8
Steentoft et al. (EMBO J. 2013)	2013	Q92896	GLG1	7
Steentoft et al. (EMBO J. 2013)	2013	Q92932	PTPRN2	3
Steentoft et al. (EMBO J. 2013)	2013	Q92956	TNFRSF14	5
Steentoft et al. (EMBO J. 2013)	2013	Q93034	CUL5	2
Steentoft et al. (EMBO J. 2013)	2013	Q93052	LPP	4
Steentoft et al. (EMBO J. 2013)	2013	Q969W1	ZDHHC16	4
Steentoft et al. (EMBO J. 2013)	2013	Q96A49	SYAP1	3
Steentoft et al. (EMBO J. 2013)	2013	Q96A83	COL26A1	4
Steentoft et al. (EMBO J. 2013)	2013	Q96AY3	FKBP10	2
Steentoft et al. (EMBO J. 2013)	2013	Q96BA8	CREB3L1	2
Steentoft et al. (EMBO J. 2013)	2013	Q96DB9	FXYD5	7
Steentoft et al. (EMBO J. 2013)	2013	Q96DN2	VWCE	5
Steentoft et al. (EMBO J. 2013)	2013	Q96DZ1	ERLEC1	6
Steentoft et al. (EMBO J. 2013)	2013	Q96F05	C11orf24	8
Steentoft et al. (EMBO J. 2013)	2013	Q96GW7	BCAN	5
Steentoft et al. (EMBO J. 2013)	2013	Q96J84	KIRREL1	5
Steentoft et al. (EMBO J. 2013)	2013	Q96JA1	LRIG1	5
Steentoft et al. (EMBO J. 2013)	2013	Q96JF0	ST6GAL2	4
Steentoft et al. (EMBO J. 2013)	2013	Q96JG9	ZNF469	2
Steentoft et al. (EMBO J. 2013)	2013	Q96L58	B3GALT6	7
Steentoft et al. (EMBO J. 2013)	2013	Q96MM7	HS6ST2	3
Steentoft et al. (EMBO J. 2013)	2013	Q96NZ9	PRAP1	5
Steentoft et al. (EMBO J. 2013)	2013	Q96PD2	DCBLD2	7
Steentoft et al. (EMBO J. 2013)	2013	Q96PD5	PGLYRP2	4
Steentoft et al. (EMBO J. 2013)	2013	Q96PQ0	SORCS2	3
Steentoft et al. (EMBO J. 2013)	2013	Q96RQ1	ERGIC2	7
Steentoft et al. (EMBO J. 2013)	2013	Q96S66	CLCC1	5
Steentoft et al. (EMBO J. 2013)	2013	Q99075	HBEGF	8
Steentoft et al. (EMBO J. 2013)	2013	Q99102	MUC4	3
Steentoft et al. (EMBO J. 2013)	2013	Q99674	CGREF1	7
Steentoft et al. (EMBO J. 2013)	2013	Q99715	COL12A1	6
Steentoft et al. (EMBO J. 2013)	2013	Q99795	GPA33	2
Steentoft et al. (EMBO J. 2013)	2013	Q99808	SLC29A1	6
Steentoft et al. (EMBO J. 2013)	2013	Q99969	RARRES2	3
Steentoft et al. (EMBO J. 2013)	2013	Q99988	GDF15	5
Steentoft et al. (EMBO J. 2013)	2013	Q9BQ16	SPOCK3	3
Steentoft et al. (EMBO J. 2013)	2013	Q9BQS7	HEPH	2
Steentoft et al. (EMBO J. 2013)	2013	Q9BQT9	CLSTN3	6
Steentoft et al. (EMBO J. 2013)	2013	Q9BRK5	SDF4	8
Steentoft et al. (EMBO J. 2013)	2013	Q9BRN9	TM2D3	7
Steentoft et al. (EMBO J. 2013)	2013	Q9BRQ5	ORAI3	7
Steentoft et al. (EMBO J. 2013)	2013	Q9BS26	ERP44	8
Steentoft et al. (EMBO J. 2013)	2013	Q9BT09	CNPY3	7
Steentoft et al. (EMBO J. 2013)	2013	Q9BUN1	MENT	7
Steentoft et al. (EMBO J. 2013)	2013	Q9BVA6	FICD	5
Steentoft et al. (EMBO J. 2013)	2013	Q9BVN2	RUSC1	2
Steentoft et al. (EMBO J. 2013)	2013	Q9BVT8	TMUB1	6
Steentoft et al. (EMBO J. 2013)	2013	Q9BWV1	BOC	5
Steentoft et al. (EMBO J. 2013)	2013	Q9BX59	TAPBPL	3
Steentoft et al. (EMBO J. 2013)	2013	Q9BXX0	EMILIN2	5
Steentoft et al. (EMBO J. 2013)	2013	Q9BYC5	FUT8	7
Steentoft et al. (EMBO J. 2013)	2013	Q9BYJ0	FGFBP2	4
Steentoft et al. (EMBO J. 2013)	2013	Q9BZA7	PCDH11X	2
Steentoft et al. (EMBO J. 2013)	2013	Q9BZM4	ULBP3	7
Steentoft et al. (EMBO J. 2013)	2013	Q9C002	NMES1	2
Steentoft et al. (EMBO J. 2013)	2013	Q9C0B5	ZDHHC5	4
Steentoft et al. (EMBO J. 2013)	2013	Q9GZM5	YIPF3	7
Steentoft et al. (EMBO J. 2013)	2013	Q9GZP4	PITHD1	4
Steentoft et al. (EMBO J. 2013)	2013	Q9GZZ8	LACRT	4
Steentoft et al. (EMBO J. 2013)	2013	Q9H173	SIL1	7
Steentoft et al. (EMBO J. 2013)	2013	Q9H1B5	XYLT2	8
Steentoft et al. (EMBO J. 2013)	2013	Q9H1U4	MEGF9	8
Steentoft et al. (EMBO J. 2013)	2013	Q9H239	MMP28	2
Steentoft et al. (EMBO J. 2013)	2013	Q9H2A9	CHST8	3
Steentoft et al. (EMBO J. 2013)	2013	Q9H3R2	MUC13	2
Steentoft et al. (EMBO J. 2013)	2013	Q9H467	CUEDC2	3
Steentoft et al. (EMBO J. 2013)	2013	Q9H4A9	DPEP2	4
Steentoft et al. (EMBO J. 2013)	2013	Q9H4F1	ST6GALNAC4	4
Steentoft et al. (EMBO J. 2013)	2013	Q9H4F8	SMOC1	6
Steentoft et al. (EMBO J. 2013)	2013	Q9H5V8	CDCP1	4
Steentoft et al. (EMBO J. 2013)	2013	Q9H5Y7	SLITRK6	3
Steentoft et al. (EMBO J. 2013)	2013	Q9H6E4	CCDC134	7
Steentoft et al. (EMBO J. 2013)	2013	Q9H741	SPRING1	3
Steentoft et al. (EMBO J. 2013)	2013	Q9H8J5	MANSC1	8
Steentoft et al. (EMBO J. 2013)	2013	Q9H910	JPT2	4
Steentoft et al. (EMBO J. 2013)	2013	Q9H9K5	ERVMER34-1	3
Steentoft et al. (EMBO J. 2013)	2013	Q9HAR2	ADGRL3	4
Steentoft et al. (EMBO J. 2013)	2013	Q9HBR0	SLC38A10	8
Steentoft et al. (EMBO J. 2013)	2013	Q9HC07	TMEM165	8
Steentoft et al. (EMBO J. 2013)	2013	Q9HC84	MUC5B	3
Steentoft et al. (EMBO J. 2013)	2013	Q9HCB6	SPON1	3
Steentoft et al. (EMBO J. 2013)	2013	Q9HCN8	SDF2L1	6
Steentoft et al. (EMBO J. 2013)	2013	Q9HCU4	CELSR2	3
Steentoft et al. (EMBO J. 2013)	2013	Q9NPA0	EMC7	2
Steentoft et al. (EMBO J. 2013)	2013	Q9NPR9	GPR108	8
Steentoft et al. (EMBO J. 2013)	2013	Q9NQX5	NPDC1	8
Steentoft et al. (EMBO J. 2013)	2013	Q9NR12	PDLIM7	4
Steentoft et al. (EMBO J. 2013)	2013	Q9NR34	MAN1C1	5
Steentoft et al. (EMBO J. 2013)	2013	Q9NR99	MXRA5	6
Steentoft et al. (EMBO J. 2013)	2013	Q9NRB3	CHST12	5
Steentoft et al. (EMBO J. 2013)	2013	Q9NS15	LTBP3	8
Steentoft et al. (EMBO J. 2013)	2013	Q9NS64	RPRM	3
Steentoft et al. (EMBO J. 2013)	2013	Q9NSC7	ST6GALNAC1	6
Steentoft et al. (EMBO J. 2013)	2013	Q9NU53	GINM1	8
Steentoft et al. (EMBO J. 2013)	2013	Q9NUM3	SLC39A9	6
Steentoft et al. (EMBO J. 2013)	2013	Q9NV96	TMEM30A	8
Steentoft et al. (EMBO J. 2013)	2013	Q9NWH9	SLTM	2
Steentoft et al. (EMBO J. 2013)	2013	Q9NX62	BPNT2	8
Steentoft et al. (EMBO J. 2013)	2013	Q9NXG6	P4HTM	5
Steentoft et al. (EMBO J. 2013)	2013	Q9NYL4	FKBP11	6
Steentoft et al. (EMBO J. 2013)	2013	Q9NYQ6	CELSR1	6
Steentoft et al. (EMBO J. 2013)	2013	Q9NYQ8	FAT2	4
Steentoft et al. (EMBO J. 2013)	2013	Q9NYU2	UGGT1	6
Steentoft et al. (EMBO J. 2013)	2013	Q9NZ53	PODXL2	7
Steentoft et al. (EMBO J. 2013)	2013	Q9NZJ5	EIF2AK3	6
Steentoft et al. (EMBO J. 2013)	2013	Q9NZR2	LRP1B	3
Steentoft et al. (EMBO J. 2013)	2013	Q9NZU0	FLRT3	5
Steentoft et al. (EMBO J. 2013)	2013	Q9NZV1	CRIM1	8
Steentoft et al. (EMBO J. 2013)	2013	Q9P2B2	PTGFRN	7
Steentoft et al. (EMBO J. 2013)	2013	Q9P2X0	DPM3	4
Steentoft et al. (EMBO J. 2013)	2013	Q9UBG0	MRC2	7
Steentoft et al. (EMBO J. 2013)	2013	Q9UBV2	SEL1L	8
Steentoft et al. (EMBO J. 2013)	2013	Q9UBX5	FBLN5	4
Steentoft et al. (EMBO J. 2013)	2013	Q9UFP1	GASK1A	5
Steentoft et al. (EMBO J. 2013)	2013	Q9UGM3	DMBT1	3
Steentoft et al. (EMBO J. 2013)	2013	Q9UGT4	SUSD2	4
Steentoft et al. (EMBO J. 2013)	2013	Q9UH99	SUN2	4
Steentoft et al. (EMBO J. 2013)	2013	Q9UHF1	EGFL7	6
Steentoft et al. (EMBO J. 2013)	2013	Q9UHG2	PCSK1N	5
Steentoft et al. (EMBO J. 2013)	2013	Q9UIQ6	LNPEP	3
Steentoft et al. (EMBO J. 2013)	2013	Q9UIW2	PLXNA1	3
Steentoft et al. (EMBO J. 2013)	2013	Q9UJA9	ENPP5	2
Steentoft et al. (EMBO J. 2013)	2013	Q9UJH8	METRN	2
Steentoft et al. (EMBO J. 2013)	2013	Q9UJJ9	GNPTG	8
Steentoft et al. (EMBO J. 2013)	2013	Q9UKM7	MAN1B1	8
Steentoft et al. (EMBO J. 2013)	2013	Q9ULB5	CDH7	3
Steentoft et al. (EMBO J. 2013)	2013	Q9ULF5	SLC39A10	8
Steentoft et al. (EMBO J. 2013)	2013	Q9ULI3	HEG1	8
Steentoft et al. (EMBO J. 2013)	2013	Q9UM21	MGAT4A	3
Steentoft et al. (EMBO J. 2013)	2013	Q9UMD9	COL17A1	4
Steentoft et al. (EMBO J. 2013)	2013	Q9UMX5	NENF	6
Steentoft et al. (EMBO J. 2013)	2013	Q9UN70	PCDHGC3	2
Steentoft et al. (EMBO J. 2013)	2013	Q9UNF1	MAGED2	2
Steentoft et al. (EMBO J. 2013)	2013	Q9UNW1	MINPP1	8
Steentoft et al. (EMBO J. 2013)	2013	Q9UPQ9	TNRC6B	2
Steentoft et al. (EMBO J. 2013)	2013	Q9UQ53	MGAT4B	5
Steentoft et al. (EMBO J. 2013)	2013	Q9UQV4	LAMP3	6
Steentoft et al. (EMBO J. 2013)	2013	Q9Y240	CLEC11A	4
Steentoft et al. (EMBO J. 2013)	2013	Q9Y2B1	RXYLT1	6
Steentoft et al. (EMBO J. 2013)	2013	Q9Y2G1	MYRF	6
Steentoft et al. (EMBO J. 2013)	2013	Q9Y4C4	MFHAS1	2
Steentoft et al. (EMBO J. 2013)	2013	Q9Y4L1	HYOU1	8
Steentoft et al. (EMBO J. 2013)	2013	Q9Y5L2	HILPDA	6
Steentoft et al. (EMBO J. 2013)	2013	Q9Y5T4	DNAJC15	4
Steentoft et al. (EMBO J. 2013)	2013	Q9Y5X9	LIPG	6
Steentoft et al. (EMBO J. 2013)	2013	Q9Y5Y6	ST14	3
Steentoft et al. (EMBO J. 2013)	2013	Q9Y5Z0	BACE2	7
Steentoft et al. (EMBO J. 2013)	2013	Q9Y624	F11R	5
Steentoft et al. (EMBO J. 2013)	2013	Q9Y625	GPC6	6
Steentoft et al. (EMBO J. 2013)	2013	Q9Y653	ADGRG1	3
Steentoft et al. (EMBO J. 2013)	2013	Q9Y662	HS3ST3B1	5
Steentoft et al. (EMBO J. 2013)	2013	Q9Y6C2	EMILIN1	5
Steentoft et al. (EMBO J. 2013)	2013	Q9Y6L7	TLL2	2
Steentoft et al. (EMBO J. 2013)	2013	Q9Y6M5	SLC30A1	2
Steentoft et al. (EMBO J. 2013)	2013	Q9Y6N7	ROBO1	8
Schjoldager et al. (EMBO R. 2015)	2015	A1A5C7	SLC22A23	7
Schjoldager et al. (EMBO R. 2015)	2015	A6NH11	GLTPD2	5
Schjoldager et al. (EMBO R. 2015)	2015	A8K0M4	-	1
Schjoldager et al. (EMBO R. 2015)	2015	A8K8P3	SFI1	1
Schjoldager et al. (EMBO R. 2015)	2015	A8MU93	C17orf100	1
Schjoldager et al. (EMBO R. 2015)	2015	B1AK53	ESPN	1
Schjoldager et al. (EMBO R. 2015)	2015	B1AKI9	ISM1	3
Schjoldager et al. (EMBO R. 2015)	2015	B4DMW9	-	1
Schjoldager et al. (EMBO R. 2015)	2015	B7Z538	-	1
Schjoldager et al. (EMBO R. 2015)	2015	C9JEV0	-	1
Schjoldager et al. (EMBO R. 2015)	2015	E1U340	-	1
Schjoldager et al. (EMBO R. 2015)	2015	O00151	PDLIM1	4
Schjoldager et al. (EMBO R. 2015)	2015	O00220	TNFRSF10A	6
Schjoldager et al. (EMBO R. 2015)	2015	O00339	MATN2	8
Schjoldager et al. (EMBO R. 2015)	2015	O00391	QSOX1	8
Schjoldager et al. (EMBO R. 2015)	2015	O00461	GOLIM4	8
Schjoldager et al. (EMBO R. 2015)	2015	O00468	AGRN	7
Schjoldager et al. (EMBO R. 2015)	2015	O00584	RNASET2	1
Schjoldager et al. (EMBO R. 2015)	2015	O00592	PODXL	8
Schjoldager et al. (EMBO R. 2015)	2015	O00634	NTN3	2
Schjoldager et al. (EMBO R. 2015)	2015	O14672	ADAM10	7
Schjoldager et al. (EMBO R. 2015)	2015	O14745	SLC9A3R1	1
Schjoldager et al. (EMBO R. 2015)	2015	O14773	TPP1	6
Schjoldager et al. (EMBO R. 2015)	2015	O14791	APOL1	6
Schjoldager et al. (EMBO R. 2015)	2015	O14917	PCDH17	1
Schjoldager et al. (EMBO R. 2015)	2015	O15060	ZBTB39	1
Schjoldager et al. (EMBO R. 2015)	2015	O15085	ARHGEF11	1
Schjoldager et al. (EMBO R. 2015)	2015	O15230	LAMA5	4
Schjoldager et al. (EMBO R. 2015)	2015	O15232	MATN3	6
Schjoldager et al. (EMBO R. 2015)	2015	O15240	VGF	5
Schjoldager et al. (EMBO R. 2015)	2015	O43157	PLXNB1	8
Schjoldager et al. (EMBO R. 2015)	2015	O43286	B4GALT5	7
Schjoldager et al. (EMBO R. 2015)	2015	O43399	TPD52L2	2
Schjoldager et al. (EMBO R. 2015)	2015	O43405	COCH	5
Schjoldager et al. (EMBO R. 2015)	2015	O43491	EPB41L2	1
Schjoldager et al. (EMBO R. 2015)	2015	O43493	TGOLN2	8
Schjoldager et al. (EMBO R. 2015)	2015	O43505	B4GAT1	3
Schjoldager et al. (EMBO R. 2015)	2015	O43529	CHST10	6
Schjoldager et al. (EMBO R. 2015)	2015	O43768	ENSA	4
Schjoldager et al. (EMBO R. 2015)	2015	O43808	SLC25A17	1
Schjoldager et al. (EMBO R. 2015)	2015	O43852	CALU	8
Schjoldager et al. (EMBO R. 2015)	2015	O43909	EXTL3	8
Schjoldager et al. (EMBO R. 2015)	2015	O60243	HS6ST1	6
Schjoldager et al. (EMBO R. 2015)	2015	O60353	FZD6	8
Schjoldager et al. (EMBO R. 2015)	2015	O60507	TPST1	8
Schjoldager et al. (EMBO R. 2015)	2015	O60512	B4GALT3	8
Schjoldager et al. (EMBO R. 2015)	2015	O60513	B4GALT4	6
Schjoldager et al. (EMBO R. 2015)	2015	O60664	PLIN3	1
Schjoldager et al. (EMBO R. 2015)	2015	O60704	TPST2	8
Schjoldager et al. (EMBO R. 2015)	2015	O60888	CUTA	7
Schjoldager et al. (EMBO R. 2015)	2015	O75056	SDC3	8
Schjoldager et al. (EMBO R. 2015)	2015	O75071	EFCAB14	7
Schjoldager et al. (EMBO R. 2015)	2015	O75096	LRP4	6
Schjoldager et al. (EMBO R. 2015)	2015	O75460-2	-	1
Schjoldager et al. (EMBO R. 2015)	2015	O75462	CRLF1	3
Schjoldager et al. (EMBO R. 2015)	2015	O75487	GPC4	6
Schjoldager et al. (EMBO R. 2015)	2015	O75496	GMNN	1
Schjoldager et al. (EMBO R. 2015)	2015	O75509	TNFRSF21	6
Schjoldager et al. (EMBO R. 2015)	2015	O75631	UPK3A	1
Schjoldager et al. (EMBO R. 2015)	2015	O75752	B3GALNT1	6
Schjoldager et al. (EMBO R. 2015)	2015	O75956	CDK2AP2	1
Schjoldager et al. (EMBO R. 2015)	2015	O75976	CPD	8
Schjoldager et al. (EMBO R. 2015)	2015	O76061	STC2	8
Schjoldager et al. (EMBO R. 2015)	2015	O94905	ERLIN2	7
Schjoldager et al. (EMBO R. 2015)	2015	O94907	DKK1	6
Schjoldager et al. (EMBO R. 2015)	2015	O94923	GLCE	8
Schjoldager et al. (EMBO R. 2015)	2015	O95081	AGFG2	1
Schjoldager et al. (EMBO R. 2015)	2015	O95461	LARGE1	1
Schjoldager et al. (EMBO R. 2015)	2015	O95490	ADGRL2	3
Schjoldager et al. (EMBO R. 2015)	2015	O95528	SLC2A10	4
Schjoldager et al. (EMBO R. 2015)	2015	O95573	ACSL3	1
Schjoldager et al. (EMBO R. 2015)	2015	O95721	SNAP29	1
Schjoldager et al. (EMBO R. 2015)	2015	O95747	OXSR1	1
Schjoldager et al. (EMBO R. 2015)	2015	O95793	STAU1	5
Schjoldager et al. (EMBO R. 2015)	2015	O95817	BAG3	1
Schjoldager et al. (EMBO R. 2015)	2015	P00352	ALDH1A1	1
Schjoldager et al. (EMBO R. 2015)	2015	P00450	CP	5
Schjoldager et al. (EMBO R. 2015)	2015	P00734	F2	3
Schjoldager et al. (EMBO R. 2015)	2015	P00738	HP	2
Schjoldager et al. (EMBO R. 2015)	2015	P00742	F10	6
Schjoldager et al. (EMBO R. 2015)	2015	P00747	PLG	3
Schjoldager et al. (EMBO R. 2015)	2015	P00748	F12	4
Schjoldager et al. (EMBO R. 2015)	2015	P01008	SERPINC1	3
Schjoldager et al. (EMBO R. 2015)	2015	P01009	SERPINA1	2
Schjoldager et al. (EMBO R. 2015)	2015	P01011	SERPINA3	5
Schjoldager et al. (EMBO R. 2015)	2015	P01023	A2M	3
Schjoldager et al. (EMBO R. 2015)	2015	P01024	C3	5
Schjoldager et al. (EMBO R. 2015)	2015	P01031	C5	2
Schjoldager et al. (EMBO R. 2015)	2015	P01042	KNG1	4
Schjoldager et al. (EMBO R. 2015)	2015	P01127	PDGFB	6
Schjoldager et al. (EMBO R. 2015)	2015	P01130	LDLR	8
Schjoldager et al. (EMBO R. 2015)	2015	P01344	IGF2	5
Schjoldager et al. (EMBO R. 2015)	2015	P02452	COL1A1	4
Schjoldager et al. (EMBO R. 2015)	2015	P02647	APOA1	3
Schjoldager et al. (EMBO R. 2015)	2015	P02649	APOE	7
Schjoldager et al. (EMBO R. 2015)	2015	P02652	APOA2	4
Schjoldager et al. (EMBO R. 2015)	2015	P02655	APOC2	4
Schjoldager et al. (EMBO R. 2015)	2015	P02656	APOC3	3
Schjoldager et al. (EMBO R. 2015)	2015	P02671	FGA	6
Schjoldager et al. (EMBO R. 2015)	2015	P02671-2	-	1
Schjoldager et al. (EMBO R. 2015)	2015	P02675	FGB	4
Schjoldager et al. (EMBO R. 2015)	2015	P02679	FGG	2
Schjoldager et al. (EMBO R. 2015)	2015	P02749	APOH	2
Schjoldager et al. (EMBO R. 2015)	2015	P02751	FN1	8
Schjoldager et al. (EMBO R. 2015)	2015	P02753	RBP4	1
Schjoldager et al. (EMBO R. 2015)	2015	P02760	AMBP	3
Schjoldager et al. (EMBO R. 2015)	2015	P02765	AHSG	4
Schjoldager et al. (EMBO R. 2015)	2015	P02768	ALB	4
Schjoldager et al. (EMBO R. 2015)	2015	P02769	ALB	1
Schjoldager et al. (EMBO R. 2015)	2015	P02771	AFP	2
Schjoldager et al. (EMBO R. 2015)	2015	P02786	TFRC	8
Schjoldager et al. (EMBO R. 2015)	2015	P02787	TF	2
Schjoldager et al. (EMBO R. 2015)	2015	P04114	APOB	4
Schjoldager et al. (EMBO R. 2015)	2015	P04233	CD74	4
Schjoldager et al. (EMBO R. 2015)	2015	P04233-2	-	1
Schjoldager et al. (EMBO R. 2015)	2015	P04843	RPN1	7
Schjoldager et al. (EMBO R. 2015)	2015	P05060	CHGB	3
Schjoldager et al. (EMBO R. 2015)	2015	P05067	APP	7
Schjoldager et al. (EMBO R. 2015)	2015	P05121	SERPINE1	3
Schjoldager et al. (EMBO R. 2015)	2015	P05154	SERPINA5	4
Schjoldager et al. (EMBO R. 2015)	2015	P05155	SERPING1	8
Schjoldager et al. (EMBO R. 2015)	2015	P05160	F13B	4
Schjoldager et al. (EMBO R. 2015)	2015	P05362	ICAM1	6
Schjoldager et al. (EMBO R. 2015)	2015	P05546	SERPIND1	4
Schjoldager et al. (EMBO R. 2015)	2015	P05556	ITGB1	7
Schjoldager et al. (EMBO R. 2015)	2015	P05787	KRT8	2
Schjoldager et al. (EMBO R. 2015)	2015	P06280	GLA	2
Schjoldager et al. (EMBO R. 2015)	2015	P06396	GSN	7
Schjoldager et al. (EMBO R. 2015)	2015	P06681	C2	2
Schjoldager et al. (EMBO R. 2015)	2015	P06727	APOA4	2
Schjoldager et al. (EMBO R. 2015)	2015	P07225	PROS1	6
Schjoldager et al. (EMBO R. 2015)	2015	P07237	P4HB	6
Schjoldager et al. (EMBO R. 2015)	2015	P07306	ASGR1	1
Schjoldager et al. (EMBO R. 2015)	2015	P07307	ASGR2	1
Schjoldager et al. (EMBO R. 2015)	2015	P07339	CTSD	8
Schjoldager et al. (EMBO R. 2015)	2015	P07355	ANXA2	3
Schjoldager et al. (EMBO R. 2015)	2015	P07602	PSAP	8
Schjoldager et al. (EMBO R. 2015)	2015	P07942	LAMB1	6
Schjoldager et al. (EMBO R. 2015)	2015	P07996	THBS1	7
Schjoldager et al. (EMBO R. 2015)	2015	P08174	CD55	5
Schjoldager et al. (EMBO R. 2015)	2015	P08621	SNRNP70	1
Schjoldager et al. (EMBO R. 2015)	2015	P08697	SERPINF2	3
Schjoldager et al. (EMBO R. 2015)	2015	P08833	IGFBP1	1
Schjoldager et al. (EMBO R. 2015)	2015	P08949	NMB	5
Schjoldager et al. (EMBO R. 2015)	2015	P09603	CSF1	7
Schjoldager et al. (EMBO R. 2015)	2015	P09681	GIP	1
Schjoldager et al. (EMBO R. 2015)	2015	P0C0L5	C4B	1
Schjoldager et al. (EMBO R. 2015)	2015	P10070	GLI2	1
Schjoldager et al. (EMBO R. 2015)	2015	P10253	GAA	6
Schjoldager et al. (EMBO R. 2015)	2015	P10451	SPP1	5
Schjoldager et al. (EMBO R. 2015)	2015	P10451-2	-	1
Schjoldager et al. (EMBO R. 2015)	2015	P10451-5	-	1
Schjoldager et al. (EMBO R. 2015)	2015	P10646	TFPI	5
Schjoldager et al. (EMBO R. 2015)	2015	P10909	CLU	7
Schjoldager et al. (EMBO R. 2015)	2015	P11021	HSPA5	8
Schjoldager et al. (EMBO R. 2015)	2015	P11047	LAMC1	6
Schjoldager et al. (EMBO R. 2015)	2015	P11279	LAMP1	8
Schjoldager et al. (EMBO R. 2015)	2015	P12259	F5	5
Schjoldager et al. (EMBO R. 2015)	2015	P12763	AHSG	2
Schjoldager et al. (EMBO R. 2015)	2015	P13473	LAMP2	8
Schjoldager et al. (EMBO R. 2015)	2015	P13611	VCAN	7
Schjoldager et al. (EMBO R. 2015)	2015	P13667	PDIA4	7
Schjoldager et al. (EMBO R. 2015)	2015	P13674	P4HA1	5
Schjoldager et al. (EMBO R. 2015)	2015	P13688	CEACAM1	2
Schjoldager et al. (EMBO R. 2015)	2015	P13727	PRG2	5
Schjoldager et al. (EMBO R. 2015)	2015	P13747	HLA-E	7
Schjoldager et al. (EMBO R. 2015)	2015	P13987	CD59	7
Schjoldager et al. (EMBO R. 2015)	2015	P14209	CD99	7
Schjoldager et al. (EMBO R. 2015)	2015	P14314	PRKCSH	8
Schjoldager et al. (EMBO R. 2015)	2015	P14543	NID1	8
Schjoldager et al. (EMBO R. 2015)	2015	P14625	HSP90B1	8
Schjoldager et al. (EMBO R. 2015)	2015	P15088	CPA3	1
Schjoldager et al. (EMBO R. 2015)	2015	P15144	ANPEP	5
Schjoldager et al. (EMBO R. 2015)	2015	P15374	UCHL3	1
Schjoldager et al. (EMBO R. 2015)	2015	P15514	AREG	4
Schjoldager et al. (EMBO R. 2015)	2015	P15907	ST6GAL1	7
Schjoldager et al. (EMBO R. 2015)	2015	P16150	SPN	4
Schjoldager et al. (EMBO R. 2015)	2015	P16220	CREB1	2
Schjoldager et al. (EMBO R. 2015)	2015	P16499	PDE6A	1
Schjoldager et al. (EMBO R. 2015)	2015	P16860	NPPB	3
Schjoldager et al. (EMBO R. 2015)	2015	P17936	IGFBP3	8
Schjoldager et al. (EMBO R. 2015)	2015	P18433	PTPRA	2
Schjoldager et al. (EMBO R. 2015)	2015	P18827	SDC1	7
Schjoldager et al. (EMBO R. 2015)	2015	P18887	XRCC1	5
Schjoldager et al. (EMBO R. 2015)	2015	P19021	PAM	8
Schjoldager et al. (EMBO R. 2015)	2015	P19823	ITIH2	5
Schjoldager et al. (EMBO R. 2015)	2015	P19827	ITIH1	3
Schjoldager et al. (EMBO R. 2015)	2015	P19835	CEL	1
Schjoldager et al. (EMBO R. 2015)	2015	P19883	FST	1
Schjoldager et al. (EMBO R. 2015)	2015	P20333	TNFRSF1B	5
Schjoldager et al. (EMBO R. 2015)	2015	P20827	EFNA1	7
Schjoldager et al. (EMBO R. 2015)	2015	P21291	CSRP1	1
Schjoldager et al. (EMBO R. 2015)	2015	P21333	FLNA	3
Schjoldager et al. (EMBO R. 2015)	2015	P22607	FGFR3	2
Schjoldager et al. (EMBO R. 2015)	2015	P22792	CPN2	2
Schjoldager et al. (EMBO R. 2015)	2015	P23327	HRC	5
Schjoldager et al. (EMBO R. 2015)	2015	P23470	PTPRG	7
Schjoldager et al. (EMBO R. 2015)	2015	P24347	MMP11	2
Schjoldager et al. (EMBO R. 2015)	2015	P24592	IGFBP6	8
Schjoldager et al. (EMBO R. 2015)	2015	P25445	FAS	7
Schjoldager et al. (EMBO R. 2015)	2015	P26572	MGAT1	8
Schjoldager et al. (EMBO R. 2015)	2015	P26842	CD27	3
Schjoldager et al. (EMBO R. 2015)	2015	P27824	CANX	8
Schjoldager et al. (EMBO R. 2015)	2015	P28300	LOX	6
Schjoldager et al. (EMBO R. 2015)	2015	P28799	GRN	7
Schjoldager et al. (EMBO R. 2015)	2015	P29279	CCN2	6
Schjoldager et al. (EMBO R. 2015)	2015	P30101	PDIA3	7
Schjoldager et al. (EMBO R. 2015)	2015	P30533	LRPAP1	7
Schjoldager et al. (EMBO R. 2015)	2015	P31431	SDC4	8
Schjoldager et al. (EMBO R. 2015)	2015	P33827	-	1
Schjoldager et al. (EMBO R. 2015)	2015	P33908	MAN1A1	3
Schjoldager et al. (EMBO R. 2015)	2015	P34741	SDC2	7
Schjoldager et al. (EMBO R. 2015)	2015	P34810	CD68	6
Schjoldager et al. (EMBO R. 2015)	2015	P34896	SHMT1	1
Schjoldager et al. (EMBO R. 2015)	2015	P35052	GPC1	8
Schjoldager et al. (EMBO R. 2015)	2015	P35247	SFTPD	1
Schjoldager et al. (EMBO R. 2015)	2015	P35318	ADM	5
Schjoldager et al. (EMBO R. 2015)	2015	P35453	HOXD13	1
Schjoldager et al. (EMBO R. 2015)	2015	P35611	ADD1	1
Schjoldager et al. (EMBO R. 2015)	2015	P35613	BSG	8
Schjoldager et al. (EMBO R. 2015)	2015	P36405	ARL3	2
Schjoldager et al. (EMBO R. 2015)	2015	P36897	TGFBR1	6
Schjoldager et al. (EMBO R. 2015)	2015	P36941	LTBR	5
Schjoldager et al. (EMBO R. 2015)	2015	P36955	SERPINF1	3
Schjoldager et al. (EMBO R. 2015)	2015	P36956	SREBF1	4
Schjoldager et al. (EMBO R. 2015)	2015	P37173	TGFBR2	6
Schjoldager et al. (EMBO R. 2015)	2015	P37173-2	-	1
Schjoldager et al. (EMBO R. 2015)	2015	P38435	GGCX	7
Schjoldager et al. (EMBO R. 2015)	2015	P39060	COL18A1	8
Schjoldager et al. (EMBO R. 2015)	2015	P40225	THPO	2
Schjoldager et al. (EMBO R. 2015)	2015	P42685	FRK	1
Schjoldager et al. (EMBO R. 2015)	2015	P42785	PRCP	8
Schjoldager et al. (EMBO R. 2015)	2015	P43121	MCAM	7
Schjoldager et al. (EMBO R. 2015)	2015	P45985	MAP2K4	1
Schjoldager et al. (EMBO R. 2015)	2015	P46976	GYG1	1
Schjoldager et al. (EMBO R. 2015)	2015	P48723	HSPA13	5
Schjoldager et al. (EMBO R. 2015)	2015	P49006	MARCKSL1	2
Schjoldager et al. (EMBO R. 2015)	2015	P49257	LMAN1	8
Schjoldager et al. (EMBO R. 2015)	2015	P49411	TUFM	1
Schjoldager et al. (EMBO R. 2015)	2015	P49641	MAN2A2	5
Schjoldager et al. (EMBO R. 2015)	2015	P49746	THBS3	3
Schjoldager et al. (EMBO R. 2015)	2015	P49763-3	-	1
Schjoldager et al. (EMBO R. 2015)	2015	P49908	SELENOP	3
Schjoldager et al. (EMBO R. 2015)	2015	P50895	BCAM	5
Schjoldager et al. (EMBO R. 2015)	2015	P51148	RAB5C	1
Schjoldager et al. (EMBO R. 2015)	2015	P51511	MMP15	7
Schjoldager et al. (EMBO R. 2015)	2015	P51610	HCFC1	6
Schjoldager et al. (EMBO R. 2015)	2015	P51993	FUT6	1
Schjoldager et al. (EMBO R. 2015)	2015	P52594	AGFG1	1
Schjoldager et al. (EMBO R. 2015)	2015	P53396	ACLY	1
Schjoldager et al. (EMBO R. 2015)	2015	P54652	HSPA2	3
Schjoldager et al. (EMBO R. 2015)	2015	P55058	PLTP	6
Schjoldager et al. (EMBO R. 2015)	2015	P55072	VCP	1
Schjoldager et al. (EMBO R. 2015)	2015	P55085	F2RL1	7
Schjoldager et al. (EMBO R. 2015)	2015	P55157	MTTP	1
Schjoldager et al. (EMBO R. 2015)	2015	P55327	TPD52	2
Schjoldager et al. (EMBO R. 2015)	2015	P56211	ARPP19	2
Schjoldager et al. (EMBO R. 2015)	2015	P56537	EIF6	1
Schjoldager et al. (EMBO R. 2015)	2015	P56747	CLDN6	2
Schjoldager et al. (EMBO R. 2015)	2015	P56945	BCAR1	1
Schjoldager et al. (EMBO R. 2015)	2015	P58166	INHBE	4
Schjoldager et al. (EMBO R. 2015)	2015	P61626	LYZ	1
Schjoldager et al. (EMBO R. 2015)	2015	P61769	B2M	7
Schjoldager et al. (EMBO R. 2015)	2015	P62820	RAB1A	1
Schjoldager et al. (EMBO R. 2015)	2015	P63313	TMSB10	4
Schjoldager et al. (EMBO R. 2015)	2015	P78423	CX3CL1	6
Schjoldager et al. (EMBO R. 2015)	2015	P78504	JAG1	6
Schjoldager et al. (EMBO R. 2015)	2015	P78509	RELN	5
Schjoldager et al. (EMBO R. 2015)	2015	P80303	NUCB2	8
Schjoldager et al. (EMBO R. 2015)	2015	P80370	DLK1	5
Schjoldager et al. (EMBO R. 2015)	2015	P98077	SHC2	1
Schjoldager et al. (EMBO R. 2015)	2015	P98095	FBLN2	6
Schjoldager et al. (EMBO R. 2015)	2015	P98155	VLDLR	7
Schjoldager et al. (EMBO R. 2015)	2015	P98160	HSPG2	8
Schjoldager et al. (EMBO R. 2015)	2015	P98172	EFNB1	7
Schjoldager et al. (EMBO R. 2015)	2015	Q02818	NUCB1	8
Schjoldager et al. (EMBO R. 2015)	2015	Q03001	DST	1
Schjoldager et al. (EMBO R. 2015)	2015	Q03167	TGFBR3	6
Schjoldager et al. (EMBO R. 2015)	2015	Q03247	APOE	2
Schjoldager et al. (EMBO R. 2015)	2015	Q04756	HGFAC	3
Schjoldager et al. (EMBO R. 2015)	2015	Q05682	CALD1	1
Schjoldager et al. (EMBO R. 2015)	2015	Q06033	ITIH3	2
Schjoldager et al. (EMBO R. 2015)	2015	Q06830	PRDX1	3
Schjoldager et al. (EMBO R. 2015)	2015	Q07065	CKAP4	5
Schjoldager et al. (EMBO R. 2015)	2015	Q07954	LRP1	8
Schjoldager et al. (EMBO R. 2015)	2015	Q07960	ARHGAP1	1
Schjoldager et al. (EMBO R. 2015)	2015	Q08380	LGALS3BP	7
Schjoldager et al. (EMBO R. 2015)	2015	Q0VCM5	ITIH1	2
Schjoldager et al. (EMBO R. 2015)	2015	Q10469	MGAT2	8
Schjoldager et al. (EMBO R. 2015)	2015	Q10471	GALNT2	8
Schjoldager et al. (EMBO R. 2015)	2015	Q10587	TEF	1
Schjoldager et al. (EMBO R. 2015)	2015	Q10589	BST2	4
Schjoldager et al. (EMBO R. 2015)	2015	Q12770	SCAP	5
Schjoldager et al. (EMBO R. 2015)	2015	Q12849	GRSF1	4
Schjoldager et al. (EMBO R. 2015)	2015	Q12913	PTPRJ	7
Schjoldager et al. (EMBO R. 2015)	2015	Q13009	TIAM1	1
Schjoldager et al. (EMBO R. 2015)	2015	Q13162	PRDX4	6
Schjoldager et al. (EMBO R. 2015)	2015	Q13177	PAK2	1
Schjoldager et al. (EMBO R. 2015)	2015	Q13214	SEMA3B	3
Schjoldager et al. (EMBO R. 2015)	2015	Q13275	SEMA3F	6
Schjoldager et al. (EMBO R. 2015)	2015	Q13286	CLN3	8
Schjoldager et al. (EMBO R. 2015)	2015	Q13316	DMP1	1
Schjoldager et al. (EMBO R. 2015)	2015	Q13433	SLC39A6	7
Schjoldager et al. (EMBO R. 2015)	2015	Q13438	OS9	8
Schjoldager et al. (EMBO R. 2015)	2015	Q13443	ADAM9	3
Schjoldager et al. (EMBO R. 2015)	2015	Q13444	ADAM15	7
Schjoldager et al. (EMBO R. 2015)	2015	Q13467	FZD5	2
Schjoldager et al. (EMBO R. 2015)	2015	Q13541	EIF4EBP1	1
Schjoldager et al. (EMBO R. 2015)	2015	Q13790	APOF	3
Schjoldager et al. (EMBO R. 2015)	2015	Q14114	LRP8	7
Schjoldager et al. (EMBO R. 2015)	2015	Q14118	DAG1	8
Schjoldager et al. (EMBO R. 2015)	2015	Q14126	DSG2	5
Schjoldager et al. (EMBO R. 2015)	2015	Q14151	SAFB2	1
Schjoldager et al. (EMBO R. 2015)	2015	Q14152	EIF3A	1
Schjoldager et al. (EMBO R. 2015)	2015	Q14247	CTTN	1
Schjoldager et al. (EMBO R. 2015)	2015	Q14469	HES1	1
Schjoldager et al. (EMBO R. 2015)	2015	Q14494	NFE2L1	2
Schjoldager et al. (EMBO R. 2015)	2015	Q14517	FAT1	4
Schjoldager et al. (EMBO R. 2015)	2015	Q14527	HLTF	1
Schjoldager et al. (EMBO R. 2015)	2015	Q14554	PDIA5	3
Schjoldager et al. (EMBO R. 2015)	2015	Q14624	ITIH4	5
Schjoldager et al. (EMBO R. 2015)	2015	Q14669	TRIP12	1
Schjoldager et al. (EMBO R. 2015)	2015	Q14703	MBTPS1	7
Schjoldager et al. (EMBO R. 2015)	2015	Q14767	LTBP2	8
Schjoldager et al. (EMBO R. 2015)	2015	Q14773	ICAM4	4
Schjoldager et al. (EMBO R. 2015)	2015	Q14847	LASP1	3
Schjoldager et al. (EMBO R. 2015)	2015	Q14966	ZNF638	2
Schjoldager et al. (EMBO R. 2015)	2015	Q15113	PCOLCE	2
Schjoldager et al. (EMBO R. 2015)	2015	Q15125	EBP	6
Schjoldager et al. (EMBO R. 2015)	2015	Q15365	PCBP1	1
Schjoldager et al. (EMBO R. 2015)	2015	Q15582	TGFBI	4
Schjoldager et al. (EMBO R. 2015)	2015	Q15738	NSDHL	1
Schjoldager et al. (EMBO R. 2015)	2015	Q15904	ATP6AP1	4
Schjoldager et al. (EMBO R. 2015)	2015	Q16270	IGFBP7	8
Schjoldager et al. (EMBO R. 2015)	2015	Q16394	EXT1	4
Schjoldager et al. (EMBO R. 2015)	2015	Q16563	SYPL1	6
Schjoldager et al. (EMBO R. 2015)	2015	Q16610	ECM1	8
Schjoldager et al. (EMBO R. 2015)	2015	Q16775	HAGH	1
Schjoldager et al. (EMBO R. 2015)	2015	Q16790	CA9	6
Schjoldager et al. (EMBO R. 2015)	2015	Q24JP5	TMEM132A	7
Schjoldager et al. (EMBO R. 2015)	2015	Q29980	MICB	1
Schjoldager et al. (EMBO R. 2015)	2015	Q2QL34	MPV17L	1
Schjoldager et al. (EMBO R. 2015)	2015	Q2TB90	HKDC1	1
Schjoldager et al. (EMBO R. 2015)	2015	Q32P28	P3H1	5
Schjoldager et al. (EMBO R. 2015)	2015	Q3LXA3	TKFC	1
Schjoldager et al. (EMBO R. 2015)	2015	Q3T906	GNPTAB	8
Schjoldager et al. (EMBO R. 2015)	2015	Q494V2	CFAP100	1
Schjoldager et al. (EMBO R. 2015)	2015	Q4G0X9	CCDC40	1
Schjoldager et al. (EMBO R. 2015)	2015	Q4G148	GXYLT1	7
Schjoldager et al. (EMBO R. 2015)	2015	Q4KMG0	CDON	6
Schjoldager et al. (EMBO R. 2015)	2015	Q53EL9	SEZ6	4
Schjoldager et al. (EMBO R. 2015)	2015	Q53SF7	COBLL1	1
Schjoldager et al. (EMBO R. 2015)	2015	Q58EX2	SDK2	2
Schjoldager et al. (EMBO R. 2015)	2015	Q5H8C1	FREM1	1
Schjoldager et al. (EMBO R. 2015)	2015	Q5JPE7	NOMO2	3
Schjoldager et al. (EMBO R. 2015)	2015	Q5JRA6	MIA3	8
Schjoldager et al. (EMBO R. 2015)	2015	Q5JS37	NHLRC3	1
Schjoldager et al. (EMBO R. 2015)	2015	Q5JTW2	CEP78	1
Schjoldager et al. (EMBO R. 2015)	2015	Q5SRI9	MANEA	8
Schjoldager et al. (EMBO R. 2015)	2015	Q5T4W7	ARTN	3
Schjoldager et al. (EMBO R. 2015)	2015	Q5T7M9	DIPK1A	7
Schjoldager et al. (EMBO R. 2015)	2015	Q5U5Q3	MEX3C	1
Schjoldager et al. (EMBO R. 2015)	2015	Q5VT52	RPRD2	2
Schjoldager et al. (EMBO R. 2015)	2015	Q5VTE0	EEF1A1P5	2
Schjoldager et al. (EMBO R. 2015)	2015	Q5VW32	BROX	1
Schjoldager et al. (EMBO R. 2015)	2015	Q5ZPR3	CD276	5
Schjoldager et al. (EMBO R. 2015)	2015	Q68D85	NCR3LG1	1
Schjoldager et al. (EMBO R. 2015)	2015	Q6EMK4	VASN	7
Schjoldager et al. (EMBO R. 2015)	2015	Q6H9L7	ISM2	4
Schjoldager et al. (EMBO R. 2015)	2015	Q6H9L7-2	-	1
Schjoldager et al. (EMBO R. 2015)	2015	Q6NUI6	CHADL	1
Schjoldager et al. (EMBO R. 2015)	2015	Q6NUS6	TCTN3	5
Schjoldager et al. (EMBO R. 2015)	2015	Q6NW40	RGMB	7
Schjoldager et al. (EMBO R. 2015)	2015	Q6NXP6	NOXRED1	1
Schjoldager et al. (EMBO R. 2015)	2015	Q6P2H3	CEP85	1
Schjoldager et al. (EMBO R. 2015)	2015	Q6P4E1	GOLM2	8
Schjoldager et al. (EMBO R. 2015)	2015	Q6P988	NOTUM	1
Schjoldager et al. (EMBO R. 2015)	2015	Q6PCB0	VWA1	8
Schjoldager et al. (EMBO R. 2015)	2015	Q6PK18	OGFOD3	2
Schjoldager et al. (EMBO R. 2015)	2015	Q6PML9	SLC30A9	1
Schjoldager et al. (EMBO R. 2015)	2015	Q6Q788	APOA5	3
Schjoldager et al. (EMBO R. 2015)	2015	Q6UWH4	GASK1B	6
Schjoldager et al. (EMBO R. 2015)	2015	Q6UWL6	KIRREL2	2
Schjoldager et al. (EMBO R. 2015)	2015	Q6UWP8	SBSN	6
Schjoldager et al. (EMBO R. 2015)	2015	Q6UX72	B3GNT9	7
Schjoldager et al. (EMBO R. 2015)	2015	Q6UXD5	SEZ6L2	6
Schjoldager et al. (EMBO R. 2015)	2015	Q6UXH0	ANGPTL8	1
Schjoldager et al. (EMBO R. 2015)	2015	Q6UXI9	NPNT	6
Schjoldager et al. (EMBO R. 2015)	2015	Q6UY11	DLK2	3
Schjoldager et al. (EMBO R. 2015)	2015	Q6UY14	ADAMTSL4	6
Schjoldager et al. (EMBO R. 2015)	2015	Q6WN34	CHRDL2	6
Schjoldager et al. (EMBO R. 2015)	2015	Q6ZMH5	SLC39A5	4
Schjoldager et al. (EMBO R. 2015)	2015	Q6ZN84	CCDC81	1
Schjoldager et al. (EMBO R. 2015)	2015	Q6ZP01	RBM44	1
Schjoldager et al. (EMBO R. 2015)	2015	Q6ZQN7	SLCO4C1	4
Schjoldager et al. (EMBO R. 2015)	2015	Q6ZRP7	QSOX2	8
Schjoldager et al. (EMBO R. 2015)	2015	Q6ZRS2	SRCAP	4
Schjoldager et al. (EMBO R. 2015)	2015	Q6ZU65	UBN2	1
Schjoldager et al. (EMBO R. 2015)	2015	Q6ZXV5	TMTC3	5
Schjoldager et al. (EMBO R. 2015)	2015	Q70JA7	CHSY3	7
Schjoldager et al. (EMBO R. 2015)	2015	Q70SY1	CREB3L2	1
Schjoldager et al. (EMBO R. 2015)	2015	Q77Z83	U90/U87/U86	1
Schjoldager et al. (EMBO R. 2015)	2015	Q7L1W4	LRRC8D	8
Schjoldager et al. (EMBO R. 2015)	2015	Q7L266	ASRGL1	2
Schjoldager et al. (EMBO R. 2015)	2015	Q7SIH1	A2M	1
Schjoldager et al. (EMBO R. 2015)	2015	Q7Z3D4	LYSMD3	8
Schjoldager et al. (EMBO R. 2015)	2015	Q7Z422	SZRD1	1
Schjoldager et al. (EMBO R. 2015)	2015	Q7Z434	MAVS	3
Schjoldager et al. (EMBO R. 2015)	2015	Q7Z4F1	LRP10	4
Schjoldager et al. (EMBO R. 2015)	2015	Q7Z4P5	GDF7	2
Schjoldager et al. (EMBO R. 2015)	2015	Q86SR1	GALNT10	8
Schjoldager et al. (EMBO R. 2015)	2015	Q86TL2	STIMATE	7
Schjoldager et al. (EMBO R. 2015)	2015	Q86TX2	ACOT1	1
Schjoldager et al. (EMBO R. 2015)	2015	Q86TY3	ARMH4	6
Schjoldager et al. (EMBO R. 2015)	2015	Q86U17	SERPINA11	1
Schjoldager et al. (EMBO R. 2015)	2015	Q86UD1	OAF	3
Schjoldager et al. (EMBO R. 2015)	2015	Q86UN3	RTN4RL2	5
Schjoldager et al. (EMBO R. 2015)	2015	Q86UP2	KTN1	1
Schjoldager et al. (EMBO R. 2015)	2015	Q86UX2	ITIH5	1
Schjoldager et al. (EMBO R. 2015)	2015	Q86VZ4	LRP11	8
Schjoldager et al. (EMBO R. 2015)	2015	Q86VZ4-2	-	1
Schjoldager et al. (EMBO R. 2015)	2015	Q86WS5	TMPRSS12	1
Schjoldager et al. (EMBO R. 2015)	2015	Q86X29	LSR	8
Schjoldager et al. (EMBO R. 2015)	2015	Q86XX4	FRAS1	5
Schjoldager et al. (EMBO R. 2015)	2015	Q86YP4	GATAD2A	1
Schjoldager et al. (EMBO R. 2015)	2015	Q86YZ3	HRNR	2
Schjoldager et al. (EMBO R. 2015)	2015	Q8IU81	IRF2BP1	1
Schjoldager et al. (EMBO R. 2015)	2015	Q8IUL8	CILP2	4
Schjoldager et al. (EMBO R. 2015)	2015	Q8IVU1	IGDCC3	1
Schjoldager et al. (EMBO R. 2015)	2015	Q8IWE2	FAM114A1	1
Schjoldager et al. (EMBO R. 2015)	2015	Q8IXL6	FAM20C	8
Schjoldager et al. (EMBO R. 2015)	2015	Q8IYE1	CCDC13	3
Schjoldager et al. (EMBO R. 2015)	2015	Q8IYS2	KIAA2013	8
Schjoldager et al. (EMBO R. 2015)	2015	Q8IZA0	KIAA0319L	8
Schjoldager et al. (EMBO R. 2015)	2015	Q8IZC6	COL27A1	3
Schjoldager et al. (EMBO R. 2015)	2015	Q8N0V5	GCNT2	2
Schjoldager et al. (EMBO R. 2015)	2015	Q8N1G4	LRRC47	1
Schjoldager et al. (EMBO R. 2015)	2015	Q8N392	ARHGAP18	1
Schjoldager et al. (EMBO R. 2015)	2015	Q8N6T3	ARFGAP1	1
Schjoldager et al. (EMBO R. 2015)	2015	Q8NAT1	POMGNT2	4
Schjoldager et al. (EMBO R. 2015)	2015	Q8NB16	MLKL	1
Schjoldager et al. (EMBO R. 2015)	2015	Q8NBI6	XXYLT1	8
Schjoldager et al. (EMBO R. 2015)	2015	Q8NBJ7	SUMF2	5
Schjoldager et al. (EMBO R. 2015)	2015	Q8NBP0	TTC13	2
Schjoldager et al. (EMBO R. 2015)	2015	Q8NBP7	PCSK9	3
Schjoldager et al. (EMBO R. 2015)	2015	Q8NBR0	TP53I13	7
Schjoldager et al. (EMBO R. 2015)	2015	Q8NCH0	CHST14	8
Schjoldager et al. (EMBO R. 2015)	2015	Q8NCW5	NAXE	4
Schjoldager et al. (EMBO R. 2015)	2015	Q8NET6	CHST13	1
Schjoldager et al. (EMBO R. 2015)	2015	Q8NI99	ANGPTL6	4
Schjoldager et al. (EMBO R. 2015)	2015	Q8TAT2	FGFBP3	5
Schjoldager et al. (EMBO R. 2015)	2015	Q8TBG4	ETNPPL	1
Schjoldager et al. (EMBO R. 2015)	2015	Q8TBP5	FAM174A	7
Schjoldager et al. (EMBO R. 2015)	2015	Q8TCD1	C18orf32	1
Schjoldager et al. (EMBO R. 2015)	2015	Q8TCZ2	CD99L2	8
Schjoldager et al. (EMBO R. 2015)	2015	Q8TDQ0	HAVCR2	3
Schjoldager et al. (EMBO R. 2015)	2015	Q8TDW7	FAT3	1
Schjoldager et al. (EMBO R. 2015)	2015	Q8TEM1	NUP210	2
Schjoldager et al. (EMBO R. 2015)	2015	Q8TF74	WIPF2	1
Schjoldager et al. (EMBO R. 2015)	2015	Q8WTU2	SSC4D	3
Schjoldager et al. (EMBO R. 2015)	2015	Q8WUA8	TSKU	5
Schjoldager et al. (EMBO R. 2015)	2015	Q8WUH6	TMEM263	4
Schjoldager et al. (EMBO R. 2015)	2015	Q8WUM4	PDCD6IP	3
Schjoldager et al. (EMBO R. 2015)	2015	Q8WUT4	LRRN4	4
Schjoldager et al. (EMBO R. 2015)	2015	Q8WUT9	SLC25A43	1
Schjoldager et al. (EMBO R. 2015)	2015	Q8WV99	ZFAND2B	2
Schjoldager et al. (EMBO R. 2015)	2015	Q8WW12	PCNP	2
Schjoldager et al. (EMBO R. 2015)	2015	Q92520	FAM3C	5
Schjoldager et al. (EMBO R. 2015)	2015	Q92558	WASF1	1
Schjoldager et al. (EMBO R. 2015)	2015	Q92563	SPOCK2	4
Schjoldager et al. (EMBO R. 2015)	2015	Q92597	NDRG1	4
Schjoldager et al. (EMBO R. 2015)	2015	Q92643	PIGK	5
Schjoldager et al. (EMBO R. 2015)	2015	Q92673	SORL1	7
Schjoldager et al. (EMBO R. 2015)	2015	Q92692	NECTIN2	6
Schjoldager et al. (EMBO R. 2015)	2015	Q92736	RYR2	1
Schjoldager et al. (EMBO R. 2015)	2015	Q92841	DDX17	2
Schjoldager et al. (EMBO R. 2015)	2015	Q92854	SEMA4D	8
Schjoldager et al. (EMBO R. 2015)	2015	Q92896	GLG1	7
Schjoldager et al. (EMBO R. 2015)	2015	Q92932	PTPRN2	3
Schjoldager et al. (EMBO R. 2015)	2015	Q92932-2	-	1
Schjoldager et al. (EMBO R. 2015)	2015	Q92956	TNFRSF14	5
Schjoldager et al. (EMBO R. 2015)	2015	Q93052	LPP	4
Schjoldager et al. (EMBO R. 2015)	2015	Q93063	EXT2	3
Schjoldager et al. (EMBO R. 2015)	2015	Q95365	-	2
Schjoldager et al. (EMBO R. 2015)	2015	Q969E1	LEAP2	1
Schjoldager et al. (EMBO R. 2015)	2015	Q96AY2	EME1	1
Schjoldager et al. (EMBO R. 2015)	2015	Q96DN2	VWCE	5
Schjoldager et al. (EMBO R. 2015)	2015	Q96DZ1	ERLEC1	6
Schjoldager et al. (EMBO R. 2015)	2015	Q96F05	C11orf24	8
Schjoldager et al. (EMBO R. 2015)	2015	Q96FE7	PIK3IP1	6
Schjoldager et al. (EMBO R. 2015)	2015	Q96HC4	PDLIM5	2
Schjoldager et al. (EMBO R. 2015)	2015	Q96J42	TXNDC15	4
Schjoldager et al. (EMBO R. 2015)	2015	Q96JA1	LRIG1	5
Schjoldager et al. (EMBO R. 2015)	2015	Q96JY6	PDLIM2	1
Schjoldager et al. (EMBO R. 2015)	2015	Q96LD1	SGCZ	1
Schjoldager et al. (EMBO R. 2015)	2015	Q96MK3	FAM20A	2
Schjoldager et al. (EMBO R. 2015)	2015	Q96NZ9	PRAP1	5
Schjoldager et al. (EMBO R. 2015)	2015	Q96PC5	MIA2	1
Schjoldager et al. (EMBO R. 2015)	2015	Q96Q06	PLIN4	1
Schjoldager et al. (EMBO R. 2015)	2015	Q96RQ1	ERGIC2	7
Schjoldager et al. (EMBO R. 2015)	2015	Q96S66	CLCC1	5
Schjoldager et al. (EMBO R. 2015)	2015	Q99075	HBEGF	8
Schjoldager et al. (EMBO R. 2015)	2015	Q99519	NEU1	1
Schjoldager et al. (EMBO R. 2015)	2015	Q99674	CGREF1	7
Schjoldager et al. (EMBO R. 2015)	2015	Q99706	KIR2DL4	1
Schjoldager et al. (EMBO R. 2015)	2015	Q99835	SMO	5
Schjoldager et al. (EMBO R. 2015)	2015	Q99969	RARRES2	3
Schjoldager et al. (EMBO R. 2015)	2015	Q99988	GDF15	5
Schjoldager et al. (EMBO R. 2015)	2015	Q9BPV8	P2RY13	1
Schjoldager et al. (EMBO R. 2015)	2015	Q9BQE3	TUBA1C	2
Schjoldager et al. (EMBO R. 2015)	2015	Q9BQT9	CLSTN3	6
Schjoldager et al. (EMBO R. 2015)	2015	Q9BRK3	MXRA8	2
Schjoldager et al. (EMBO R. 2015)	2015	Q9BRK5	SDF4	8
Schjoldager et al. (EMBO R. 2015)	2015	Q9BRN9	TM2D3	7
Schjoldager et al. (EMBO R. 2015)	2015	Q9BRP8	PYM1	2
Schjoldager et al. (EMBO R. 2015)	2015	Q9BRQ5	ORAI3	7
Schjoldager et al. (EMBO R. 2015)	2015	Q9BS26	ERP44	8
Schjoldager et al. (EMBO R. 2015)	2015	Q9BSG5	RTBDN	1
Schjoldager et al. (EMBO R. 2015)	2015	Q9BT09	CNPY3	7
Schjoldager et al. (EMBO R. 2015)	2015	Q9BUN1	MENT	7
Schjoldager et al. (EMBO R. 2015)	2015	Q9BVA6	FICD	5
Schjoldager et al. (EMBO R. 2015)	2015	Q9BVV7	TIMM21	2
Schjoldager et al. (EMBO R. 2015)	2015	Q9BY76	ANGPTL4	3
Schjoldager et al. (EMBO R. 2015)	2015	Q9BYC5	FUT8	7
Schjoldager et al. (EMBO R. 2015)	2015	Q9BYM8	RBCK1	1
Schjoldager et al. (EMBO R. 2015)	2015	Q9BZE9	ASPSCR1	1
Schjoldager et al. (EMBO R. 2015)	2015	Q9BZW7	TSGA10	1
Schjoldager et al. (EMBO R. 2015)	2015	Q9C086	INO80B	3
Schjoldager et al. (EMBO R. 2015)	2015	Q9C0B5	ZDHHC5	4
Schjoldager et al. (EMBO R. 2015)	2015	Q9GZM5	YIPF3	7
Schjoldager et al. (EMBO R. 2015)	2015	Q9GZP4	PITHD1	4
Schjoldager et al. (EMBO R. 2015)	2015	Q9GZX9	TWSG1	1
Schjoldager et al. (EMBO R. 2015)	2015	Q9H0I3	CCDC113	1
Schjoldager et al. (EMBO R. 2015)	2015	Q9H0W5	CCDC8	1
Schjoldager et al. (EMBO R. 2015)	2015	Q9H173	SIL1	7
Schjoldager et al. (EMBO R. 2015)	2015	Q9H1B5	XYLT2	8
Schjoldager et al. (EMBO R. 2015)	2015	Q9H1U4	MEGF9	8
Schjoldager et al. (EMBO R. 2015)	2015	Q9H2A7	CXCL16	4
Schjoldager et al. (EMBO R. 2015)	2015	Q9H2E6	SEMA6A	1
Schjoldager et al. (EMBO R. 2015)	2015	Q9H3K6	BOLA2	1
Schjoldager et al. (EMBO R. 2015)	2015	Q9H3T3	SEMA6B	1
Schjoldager et al. (EMBO R. 2015)	2015	Q9H4F1	ST6GALNAC4	4
Schjoldager et al. (EMBO R. 2015)	2015	Q9H4F8	SMOC1	6
Schjoldager et al. (EMBO R. 2015)	2015	Q9H5N1	RABEP2	1
Schjoldager et al. (EMBO R. 2015)	2015	Q9H6E4	CCDC134	7
Schjoldager et al. (EMBO R. 2015)	2015	Q9H8J5	MANSC1	8
Schjoldager et al. (EMBO R. 2015)	2015	Q9H8Y8	GORASP2	4
Schjoldager et al. (EMBO R. 2015)	2015	Q9H910	JPT2	4
Schjoldager et al. (EMBO R. 2015)	2015	Q9HAC8	UBTD1	1
Schjoldager et al. (EMBO R. 2015)	2015	Q9HBR0	SLC38A10	8
Schjoldager et al. (EMBO R. 2015)	2015	Q9HC07	TMEM165	8
Schjoldager et al. (EMBO R. 2015)	2015	Q9HC35	EML4	1
Schjoldager et al. (EMBO R. 2015)	2015	Q9HC84	MUC5B	3
Schjoldager et al. (EMBO R. 2015)	2015	Q9HCF6	TRPM3	1
Schjoldager et al. (EMBO R. 2015)	2015	Q9HCM3	KIAA1549	4
Schjoldager et al. (EMBO R. 2015)	2015	Q9NPG1	FZD3	3
Schjoldager et al. (EMBO R. 2015)	2015	Q9NPM0	-	1
Schjoldager et al. (EMBO R. 2015)	2015	Q9NPR9	GPR108	8
Schjoldager et al. (EMBO R. 2015)	2015	Q9NQG1	MANBAL	1
Schjoldager et al. (EMBO R. 2015)	2015	Q9NQG6	MIEF1	1
Schjoldager et al. (EMBO R. 2015)	2015	Q9NQX5	NPDC1	8
Schjoldager et al. (EMBO R. 2015)	2015	Q9NR12	PDLIM7	4
Schjoldager et al. (EMBO R. 2015)	2015	Q9NR71	ASAH2	1
Schjoldager et al. (EMBO R. 2015)	2015	Q9NRN5	OLFML3	2
Schjoldager et al. (EMBO R. 2015)	2015	Q9NS15	LTBP3	8
Schjoldager et al. (EMBO R. 2015)	2015	Q9NT99	LRRC4B	4
Schjoldager et al. (EMBO R. 2015)	2015	Q9NU53	GINM1	8
Schjoldager et al. (EMBO R. 2015)	2015	Q9NV96	TMEM30A	8
Schjoldager et al. (EMBO R. 2015)	2015	Q9NVC3	SLC38A7	1
Schjoldager et al. (EMBO R. 2015)	2015	Q9NX05	FAM120C	1
Schjoldager et al. (EMBO R. 2015)	2015	Q9NX14	NDUFB11	1
Schjoldager et al. (EMBO R. 2015)	2015	Q9NX62	BPNT2	8
Schjoldager et al. (EMBO R. 2015)	2015	Q9NYA3	GOLGA6A	1
Schjoldager et al. (EMBO R. 2015)	2015	Q9NYV4	CDK12	1
Schjoldager et al. (EMBO R. 2015)	2015	Q9NYX4	CALY	1
Schjoldager et al. (EMBO R. 2015)	2015	Q9NZ08	ERAP1	6
Schjoldager et al. (EMBO R. 2015)	2015	Q9NZ20	PLA2G3	1
Schjoldager et al. (EMBO R. 2015)	2015	Q9NZ53	PODXL2	7
Schjoldager et al. (EMBO R. 2015)	2015	Q9NZJ5	EIF2AK3	6
Schjoldager et al. (EMBO R. 2015)	2015	Q9NZP8	C1RL	6
Schjoldager et al. (EMBO R. 2015)	2015	Q9NZV1	CRIM1	8
Schjoldager et al. (EMBO R. 2015)	2015	Q9P1Y5	CAMSAP3	1
Schjoldager et al. (EMBO R. 2015)	2015	Q9P2B2	PTGFRN	7
Schjoldager et al. (EMBO R. 2015)	2015	Q9P2E9	RRBP1	4
Schjoldager et al. (EMBO R. 2015)	2015	Q9P2X0	DPM3	4
Schjoldager et al. (EMBO R. 2015)	2015	Q9TNN7	-	2
Schjoldager et al. (EMBO R. 2015)	2015	Q9UBT3	DKK4	3
Schjoldager et al. (EMBO R. 2015)	2015	Q9UBV2	SEL1L	8
Schjoldager et al. (EMBO R. 2015)	2015	Q9UGM5	FETUB	3
Schjoldager et al. (EMBO R. 2015)	2015	Q9UH99	SUN2	4
Schjoldager et al. (EMBO R. 2015)	2015	Q9UHB7	AFF4	1
Schjoldager et al. (EMBO R. 2015)	2015	Q9UHF1	EGFL7	6
Schjoldager et al. (EMBO R. 2015)	2015	Q9UHG2	PCSK1N	5
Schjoldager et al. (EMBO R. 2015)	2015	Q9UHI8	ADAMTS1	7
Schjoldager et al. (EMBO R. 2015)	2015	Q9UJF2	RASAL2	1
Schjoldager et al. (EMBO R. 2015)	2015	Q9UJJ9	GNPTG	8
Schjoldager et al. (EMBO R. 2015)	2015	Q9UK23	NAGPA	4
Schjoldager et al. (EMBO R. 2015)	2015	Q9UK76	JPT1	3
Schjoldager et al. (EMBO R. 2015)	2015	Q9UKK3	PARP4	1
Schjoldager et al. (EMBO R. 2015)	2015	Q9UKM7	MAN1B1	8
Schjoldager et al. (EMBO R. 2015)	2015	Q9UKU9	ANGPTL2	3
Schjoldager et al. (EMBO R. 2015)	2015	Q9UKY7	CDV3	2
Schjoldager et al. (EMBO R. 2015)	2015	Q9UL03	INTS6	1
Schjoldager et al. (EMBO R. 2015)	2015	Q9ULF5	SLC39A10	8
Schjoldager et al. (EMBO R. 2015)	2015	Q9ULI3	HEG1	8
Schjoldager et al. (EMBO R. 2015)	2015	Q9UM82	SPATA2	1
Schjoldager et al. (EMBO R. 2015)	2015	Q9UMN6	KMT2B	1
Schjoldager et al. (EMBO R. 2015)	2015	Q9UNW1	MINPP1	8
Schjoldager et al. (EMBO R. 2015)	2015	Q9UNZ2	NSFL1C	2
Schjoldager et al. (EMBO R. 2015)	2015	Q9UQB3	CTNND2	1
Schjoldager et al. (EMBO R. 2015)	2015	Q9Y2G1	MYRF	6
Schjoldager et al. (EMBO R. 2015)	2015	Q9Y2P0	ZNF835	2
Schjoldager et al. (EMBO R. 2015)	2015	Q9Y2V2	CARHSP1	3
Schjoldager et al. (EMBO R. 2015)	2015	Q9Y365	STARD10	1
Schjoldager et al. (EMBO R. 2015)	2015	Q9Y3B7	MRPL11	1
Schjoldager et al. (EMBO R. 2015)	2015	Q9Y4L1	HYOU1	8
Schjoldager et al. (EMBO R. 2015)	2015	Q9Y597	KCTD3	1
Schjoldager et al. (EMBO R. 2015)	2015	Q9Y5C1	ANGPTL3	3
Schjoldager et al. (EMBO R. 2015)	2015	Q9Y5F2	PCDHB11	2
Schjoldager et al. (EMBO R. 2015)	2015	Q9Y5G3	PCDHGB1	2
Schjoldager et al. (EMBO R. 2015)	2015	Q9Y5L2	HILPDA	6
Schjoldager et al. (EMBO R. 2015)	2015	Q9Y5M8	SRPRB	5
Schjoldager et al. (EMBO R. 2015)	2015	Q9Y5T4	DNAJC15	4
Schjoldager et al. (EMBO R. 2015)	2015	Q9Y5X9	LIPG	6
Schjoldager et al. (EMBO R. 2015)	2015	Q9Y613	FHOD1	2
Schjoldager et al. (EMBO R. 2015)	2015	Q9Y625	GPC6	6
Schjoldager et al. (EMBO R. 2015)	2015	Q9Y644	RFNG	6
Schjoldager et al. (EMBO R. 2015)	2015	Q9Y662	HS3ST3B1	5
Schjoldager et al. (EMBO R. 2015)	2015	Q9Y663	HS3ST3A1	1
Schjoldager et al. (EMBO R. 2015)	2015	Q9Y6C2	EMILIN1	5
Schjoldager et al. (EMBO R. 2015)	2015	Q9Y6N7	ROBO1	8
Campos et al. Mol. Cell. Prot. 2015)	2015	A1A5C7	SLC22A23	7
Campos et al. Mol. Cell. Prot. 2015)	2015	A1L4H1	SSC5D	3
Campos et al. Mol. Cell. Prot. 2015)	2015	A4D997	-	2
Campos et al. Mol. Cell. Prot. 2015)	2015	A6NH11	GLTPD2	5
Campos et al. Mol. Cell. Prot. 2015)	2015	A6NHS7	MANSC4	1
Campos et al. Mol. Cell. Prot. 2015)	2015	A6NLU5	VSTM2B	3
Campos et al. Mol. Cell. Prot. 2015)	2015	B1AKI9	ISM1	3
Campos et al. Mol. Cell. Prot. 2015)	2015	C9J069	AJM1	2
Campos et al. Mol. Cell. Prot. 2015)	2015	C9JH25	PRRT4	4
Campos et al. Mol. Cell. Prot. 2015)	2015	C9JI98	TMEM238	3
Campos et al. Mol. Cell. Prot. 2015)	2015	F5HCU8	TRM3	1
Campos et al. Mol. Cell. Prot. 2015)	2015	H0Y7X5	-	1
Campos et al. Mol. Cell. Prot. 2015)	2015	O00124	UBXN8	1
Campos et al. Mol. Cell. Prot. 2015)	2015	O00151	PDLIM1	4
Campos et al. Mol. Cell. Prot. 2015)	2015	O00220	TNFRSF10A	6
Campos et al. Mol. Cell. Prot. 2015)	2015	O00238	BMPR1B	2
Campos et al. Mol. Cell. Prot. 2015)	2015	O00267	SUPT5H	2
Campos et al. Mol. Cell. Prot. 2015)	2015	O00339	MATN2	8
Campos et al. Mol. Cell. Prot. 2015)	2015	O00391	QSOX1	8
Campos et al. Mol. Cell. Prot. 2015)	2015	O00451	GFRA2	4
Campos et al. Mol. Cell. Prot. 2015)	2015	O00461	GOLIM4	8
Campos et al. Mol. Cell. Prot. 2015)	2015	O00468	AGRN	7
Campos et al. Mol. Cell. Prot. 2015)	2015	O00567	NOP56	2
Campos et al. Mol. Cell. Prot. 2015)	2015	O00592	PODXL	8
Campos et al. Mol. Cell. Prot. 2015)	2015	O14511	NRG2	4
Campos et al. Mol. Cell. Prot. 2015)	2015	O14657	TOR1B	3
Campos et al. Mol. Cell. Prot. 2015)	2015	O14668	PRRG1	4
Campos et al. Mol. Cell. Prot. 2015)	2015	O14672	ADAM10	7
Campos et al. Mol. Cell. Prot. 2015)	2015	O14763	TNFRSF10B	6
Campos et al. Mol. Cell. Prot. 2015)	2015	O14773	TPP1	6
Campos et al. Mol. Cell. Prot. 2015)	2015	O14786	NRP1	7
Campos et al. Mol. Cell. Prot. 2015)	2015	O14791	APOL1	6
Campos et al. Mol. Cell. Prot. 2015)	2015	O14926	FSCN2	1
Campos et al. Mol. Cell. Prot. 2015)	2015	O14967	CLGN	2
Campos et al. Mol. Cell. Prot. 2015)	2015	O15027	SEC16A	3
Campos et al. Mol. Cell. Prot. 2015)	2015	O15031	PLXNB2	3
Campos et al. Mol. Cell. Prot. 2015)	2015	O15072	ADAMTS3	2
Campos et al. Mol. Cell. Prot. 2015)	2015	O15230	LAMA5	4
Campos et al. Mol. Cell. Prot. 2015)	2015	O15232	MATN3	6
Campos et al. Mol. Cell. Prot. 2015)	2015	O15240	VGF	5
Campos et al. Mol. Cell. Prot. 2015)	2015	O15354	GPR37	3
Campos et al. Mol. Cell. Prot. 2015)	2015	O15533	TAPBP	2
Campos et al. Mol. Cell. Prot. 2015)	2015	O43157	PLXNB1	8
Campos et al. Mol. Cell. Prot. 2015)	2015	O43278	SPINT1	6
Campos et al. Mol. Cell. Prot. 2015)	2015	O43286	B4GALT5	7
Campos et al. Mol. Cell. Prot. 2015)	2015	O43291	SPINT2	7
Campos et al. Mol. Cell. Prot. 2015)	2015	O43405	COCH	5
Campos et al. Mol. Cell. Prot. 2015)	2015	O43493	TGOLN2	8
Campos et al. Mol. Cell. Prot. 2015)	2015	O43529	CHST10	6
Campos et al. Mol. Cell. Prot. 2015)	2015	O43660	PLRG1	2
Campos et al. Mol. Cell. Prot. 2015)	2015	O43674	NDUFB5	1
Campos et al. Mol. Cell. Prot. 2015)	2015	O43760	SYNGR2	2
Campos et al. Mol. Cell. Prot. 2015)	2015	O43768	ENSA	4
Campos et al. Mol. Cell. Prot. 2015)	2015	O43852	CALU	8
Campos et al. Mol. Cell. Prot. 2015)	2015	O43854	EDIL3	3
Campos et al. Mol. Cell. Prot. 2015)	2015	O43909	EXTL3	8
Campos et al. Mol. Cell. Prot. 2015)	2015	O60243	HS6ST1	6
Campos et al. Mol. Cell. Prot. 2015)	2015	O60279	SUSD5	6
Campos et al. Mol. Cell. Prot. 2015)	2015	O60309	LRRC37A3	1
Campos et al. Mol. Cell. Prot. 2015)	2015	O60353	FZD6	8
Campos et al. Mol. Cell. Prot. 2015)	2015	O60462	NRP2	6
Campos et al. Mol. Cell. Prot. 2015)	2015	O60502	OGA	3
Campos et al. Mol. Cell. Prot. 2015)	2015	O60507	TPST1	8
Campos et al. Mol. Cell. Prot. 2015)	2015	O60512	B4GALT3	8
Campos et al. Mol. Cell. Prot. 2015)	2015	O60513	B4GALT4	6
Campos et al. Mol. Cell. Prot. 2015)	2015	O60568	PLOD3	2
Campos et al. Mol. Cell. Prot. 2015)	2015	O60687	SRPX2	2
Campos et al. Mol. Cell. Prot. 2015)	2015	O60704	TPST2	8
Campos et al. Mol. Cell. Prot. 2015)	2015	O60763	USO1	1
Campos et al. Mol. Cell. Prot. 2015)	2015	O60832	DKC1	2
Campos et al. Mol. Cell. Prot. 2015)	2015	O60888	CUTA	7
Campos et al. Mol. Cell. Prot. 2015)	2015	O75051	PLXNA2	3
Campos et al. Mol. Cell. Prot. 2015)	2015	O75056	SDC3	8
Campos et al. Mol. Cell. Prot. 2015)	2015	O75071	EFCAB14	7
Campos et al. Mol. Cell. Prot. 2015)	2015	O75077	ADAM23	2
Campos et al. Mol. Cell. Prot. 2015)	2015	O75083	WDR1	2
Campos et al. Mol. Cell. Prot. 2015)	2015	O75084	FZD7	3
Campos et al. Mol. Cell. Prot. 2015)	2015	O75094	SLIT3	3
Campos et al. Mol. Cell. Prot. 2015)	2015	O75096	LRP4	6
Campos et al. Mol. Cell. Prot. 2015)	2015	O75339	CILP	4
Campos et al. Mol. Cell. Prot. 2015)	2015	O75354	ENTPD6	7
Campos et al. Mol. Cell. Prot. 2015)	2015	O75381	PEX14	2
Campos et al. Mol. Cell. Prot. 2015)	2015	O75460	ERN1	1
Campos et al. Mol. Cell. Prot. 2015)	2015	O75462	CRLF1	3
Campos et al. Mol. Cell. Prot. 2015)	2015	O75487	GPC4	6
Campos et al. Mol. Cell. Prot. 2015)	2015	O75509	TNFRSF21	6
Campos et al. Mol. Cell. Prot. 2015)	2015	O75752	B3GALNT1	6
Campos et al. Mol. Cell. Prot. 2015)	2015	O75882	ATRN	4
Campos et al. Mol. Cell. Prot. 2015)	2015	O75976	CPD	8
Campos et al. Mol. Cell. Prot. 2015)	2015	O76061	STC2	8
Campos et al. Mol. Cell. Prot. 2015)	2015	O94766	B3GAT3	4
Campos et al. Mol. Cell. Prot. 2015)	2015	O94855	SEC24D	2
Campos et al. Mol. Cell. Prot. 2015)	2015	O94856	NFASC	4
Campos et al. Mol. Cell. Prot. 2015)	2015	O94901	SUN1	7
Campos et al. Mol. Cell. Prot. 2015)	2015	O94905	ERLIN2	7
Campos et al. Mol. Cell. Prot. 2015)	2015	O94907	DKK1	6
Campos et al. Mol. Cell. Prot. 2015)	2015	O94910	ADGRL1	2
Campos et al. Mol. Cell. Prot. 2015)	2015	O94919	ENDOD1	4
Campos et al. Mol. Cell. Prot. 2015)	2015	O94923	GLCE	8
Campos et al. Mol. Cell. Prot. 2015)	2015	O94979	SEC31A	1
Campos et al. Mol. Cell. Prot. 2015)	2015	O94985	CLSTN1	4
Campos et al. Mol. Cell. Prot. 2015)	2015	O94991	SLITRK5	5
Campos et al. Mol. Cell. Prot. 2015)	2015	O95084	PRSS23	2
Campos et al. Mol. Cell. Prot. 2015)	2015	O95159	ZFPL1	3
Campos et al. Mol. Cell. Prot. 2015)	2015	O95167	NDUFA3	2
Campos et al. Mol. Cell. Prot. 2015)	2015	O95196	CSPG5	4
Campos et al. Mol. Cell. Prot. 2015)	2015	O95274	LYPD3	4
Campos et al. Mol. Cell. Prot. 2015)	2015	O95390	GDF11	4
Campos et al. Mol. Cell. Prot. 2015)	2015	O95428	PAPLN	6
Campos et al. Mol. Cell. Prot. 2015)	2015	O95450	ADAMTS2	3
Campos et al. Mol. Cell. Prot. 2015)	2015	O95467	GNAS	3
Campos et al. Mol. Cell. Prot. 2015)	2015	O95487	SEC24B	3
Campos et al. Mol. Cell. Prot. 2015)	2015	O95502	NPTXR	5
Campos et al. Mol. Cell. Prot. 2015)	2015	O95528	SLC2A10	4
Campos et al. Mol. Cell. Prot. 2015)	2015	O95631	NTN1	3
Campos et al. Mol. Cell. Prot. 2015)	2015	O95750	FGF19	1
Campos et al. Mol. Cell. Prot. 2015)	2015	O95793	STAU1	5
Campos et al. Mol. Cell. Prot. 2015)	2015	O95994	AGR2	3
Campos et al. Mol. Cell. Prot. 2015)	2015	O95996	APC2	1
Campos et al. Mol. Cell. Prot. 2015)	2015	O95998	IL18BP	4
Campos et al. Mol. Cell. Prot. 2015)	2015	O96005	CLPTM1	4
Campos et al. Mol. Cell. Prot. 2015)	2015	P00450	CP	5
Campos et al. Mol. Cell. Prot. 2015)	2015	P00451	F8	4
Campos et al. Mol. Cell. Prot. 2015)	2015	P00742	F10	6
Campos et al. Mol. Cell. Prot. 2015)	2015	P00748	F12	4
Campos et al. Mol. Cell. Prot. 2015)	2015	P00749	PLAU	4
Campos et al. Mol. Cell. Prot. 2015)	2015	P00750	PLAT	3
Campos et al. Mol. Cell. Prot. 2015)	2015	P00751	CFB	3
Campos et al. Mol. Cell. Prot. 2015)	2015	P01011	SERPINA3	5
Campos et al. Mol. Cell. Prot. 2015)	2015	P01024	C3	5
Campos et al. Mol. Cell. Prot. 2015)	2015	P01031	C5	2
Campos et al. Mol. Cell. Prot. 2015)	2015	P01034	CST3	2
Campos et al. Mol. Cell. Prot. 2015)	2015	P01042	KNG1	4
Campos et al. Mol. Cell. Prot. 2015)	2015	P01127	PDGFB	6
Campos et al. Mol. Cell. Prot. 2015)	2015	P01130	LDLR	8
Campos et al. Mol. Cell. Prot. 2015)	2015	P01138	NGF	3
Campos et al. Mol. Cell. Prot. 2015)	2015	P01215	CGA	3
Campos et al. Mol. Cell. Prot. 2015)	2015	P01258	CALCA	2
Campos et al. Mol. Cell. Prot. 2015)	2015	P01303	NPY	1
Campos et al. Mol. Cell. Prot. 2015)	2015	P01344	IGF2	5
Campos et al. Mol. Cell. Prot. 2015)	2015	P01350	GAST	1
Campos et al. Mol. Cell. Prot. 2015)	2015	P01834	IGKC	2
Campos et al. Mol. Cell. Prot. 2015)	2015	P02452	COL1A1	4
Campos et al. Mol. Cell. Prot. 2015)	2015	P02461	COL3A1	3
Campos et al. Mol. Cell. Prot. 2015)	2015	P02545	LMNA	1
Campos et al. Mol. Cell. Prot. 2015)	2015	P02647	APOA1	3
Campos et al. Mol. Cell. Prot. 2015)	2015	P02649	APOE	7
Campos et al. Mol. Cell. Prot. 2015)	2015	P02652	APOA2	4
Campos et al. Mol. Cell. Prot. 2015)	2015	P02655	APOC2	4
Campos et al. Mol. Cell. Prot. 2015)	2015	P02656	APOC3	3
Campos et al. Mol. Cell. Prot. 2015)	2015	P02671	FGA	6
Campos et al. Mol. Cell. Prot. 2015)	2015	P02675	FGB	4
Campos et al. Mol. Cell. Prot. 2015)	2015	P02724	GYPA	4
Campos et al. Mol. Cell. Prot. 2015)	2015	P02750	LRG1	2
Campos et al. Mol. Cell. Prot. 2015)	2015	P02751	FN1	8
Campos et al. Mol. Cell. Prot. 2015)	2015	P02765	AHSG	4
Campos et al. Mol. Cell. Prot. 2015)	2015	P02768	ALB	4
Campos et al. Mol. Cell. Prot. 2015)	2015	P02771	AFP	2
Campos et al. Mol. Cell. Prot. 2015)	2015	P02786	TFRC	8
Campos et al. Mol. Cell. Prot. 2015)	2015	P04003	C4BPA	3
Campos et al. Mol. Cell. Prot. 2015)	2015	P04004	VTN	3
Campos et al. Mol. Cell. Prot. 2015)	2015	P04083	ANXA1	2
Campos et al. Mol. Cell. Prot. 2015)	2015	P04114	APOB	4
Campos et al. Mol. Cell. Prot. 2015)	2015	P04141	CSF2	3
Campos et al. Mol. Cell. Prot. 2015)	2015	P04155	TFF1	2
Campos et al. Mol. Cell. Prot. 2015)	2015	P04156	PRNP	5
Campos et al. Mol. Cell. Prot. 2015)	2015	P04233	CD74	4
Campos et al. Mol. Cell. Prot. 2015)	2015	P04275	VWF	3
Campos et al. Mol. Cell. Prot. 2015)	2015	P04632	CAPNS1	1
Campos et al. Mol. Cell. Prot. 2015)	2015	P04843	RPN1	7
Campos et al. Mol. Cell. Prot. 2015)	2015	P04844	RPN2	3
Campos et al. Mol. Cell. Prot. 2015)	2015	P05060	CHGB	3
Campos et al. Mol. Cell. Prot. 2015)	2015	P05067	APP	7
Campos et al. Mol. Cell. Prot. 2015)	2015	P05154	SERPINA5	4
Campos et al. Mol. Cell. Prot. 2015)	2015	P05155	SERPING1	8
Campos et al. Mol. Cell. Prot. 2015)	2015	P05160	F13B	4
Campos et al. Mol. Cell. Prot. 2015)	2015	P05305	EDN1	4
Campos et al. Mol. Cell. Prot. 2015)	2015	P05362	ICAM1	6
Campos et al. Mol. Cell. Prot. 2015)	2015	P05546	SERPIND1	4
Campos et al. Mol. Cell. Prot. 2015)	2015	P05556	ITGB1	7
Campos et al. Mol. Cell. Prot. 2015)	2015	P05783	KRT18	1
Campos et al. Mol. Cell. Prot. 2015)	2015	P05997	COL5A2	4
Campos et al. Mol. Cell. Prot. 2015)	2015	P06028	GYPB	3
Campos et al. Mol. Cell. Prot. 2015)	2015	P06396	GSN	7
Campos et al. Mol. Cell. Prot. 2015)	2015	P06681	C2	2
Campos et al. Mol. Cell. Prot. 2015)	2015	P06727	APOA4	2
Campos et al. Mol. Cell. Prot. 2015)	2015	P06865	HEXA	2
Campos et al. Mol. Cell. Prot. 2015)	2015	P07093	SERPINE2	5
Campos et al. Mol. Cell. Prot. 2015)	2015	P07225	PROS1	6
Campos et al. Mol. Cell. Prot. 2015)	2015	P07237	P4HB	6
Campos et al. Mol. Cell. Prot. 2015)	2015	P07339	CTSD	8
Campos et al. Mol. Cell. Prot. 2015)	2015	P07355	ANXA2	3
Campos et al. Mol. Cell. Prot. 2015)	2015	P07602	PSAP	8
Campos et al. Mol. Cell. Prot. 2015)	2015	P07942	LAMB1	6
Campos et al. Mol. Cell. Prot. 2015)	2015	P07996	THBS1	7
Campos et al. Mol. Cell. Prot. 2015)	2015	P08123	COL1A2	4
Campos et al. Mol. Cell. Prot. 2015)	2015	P08174	CD55	5
Campos et al. Mol. Cell. Prot. 2015)	2015	P08314	UL46	1
Campos et al. Mol. Cell. Prot. 2015)	2015	P08476	INHBA	5
Campos et al. Mol. Cell. Prot. 2015)	2015	P08572	COL4A2	6
Campos et al. Mol. Cell. Prot. 2015)	2015	P08575	PTPRC	3
Campos et al. Mol. Cell. Prot. 2015)	2015	P08581	MET	3
Campos et al. Mol. Cell. Prot. 2015)	2015	P08648	ITGA5	6
Campos et al. Mol. Cell. Prot. 2015)	2015	P08887	IL6R	3
Campos et al. Mol. Cell. Prot. 2015)	2015	P08949	NMB	5
Campos et al. Mol. Cell. Prot. 2015)	2015	P09603	CSF1	7
Campos et al. Mol. Cell. Prot. 2015)	2015	P09758	TACSTD2	4
Campos et al. Mol. Cell. Prot. 2015)	2015	P09912	IFI6	2
Campos et al. Mol. Cell. Prot. 2015)	2015	P0C7T5	ATXN1L	1
Campos et al. Mol. Cell. Prot. 2015)	2015	P0CG06	-	1
Campos et al. Mol. Cell. Prot. 2015)	2015	P10092	CALCB	3
Campos et al. Mol. Cell. Prot. 2015)	2015	P10253	GAA	6
Campos et al. Mol. Cell. Prot. 2015)	2015	P10316	-	1
Campos et al. Mol. Cell. Prot. 2015)	2015	P10321	HLA-C	4
Campos et al. Mol. Cell. Prot. 2015)	2015	P10451	SPP1	5
Campos et al. Mol. Cell. Prot. 2015)	2015	P10586	PTPRF	5
Campos et al. Mol. Cell. Prot. 2015)	2015	P10600	TGFB3	1
Campos et al. Mol. Cell. Prot. 2015)	2015	P10646	TFPI	5
Campos et al. Mol. Cell. Prot. 2015)	2015	P10696	ALPG	2
Campos et al. Mol. Cell. Prot. 2015)	2015	P10909	CLU	7
Campos et al. Mol. Cell. Prot. 2015)	2015	P10912	GHR	5
Campos et al. Mol. Cell. Prot. 2015)	2015	P11021	HSPA5	8
Campos et al. Mol. Cell. Prot. 2015)	2015	P11047	LAMC1	6
Campos et al. Mol. Cell. Prot. 2015)	2015	P11171	EPB41	3
Campos et al. Mol. Cell. Prot. 2015)	2015	P11279	LAMP1	8
Campos et al. Mol. Cell. Prot. 2015)	2015	P11717	IGF2R	3
Campos et al. Mol. Cell. Prot. 2015)	2015	P12035	KRT3	1
Campos et al. Mol. Cell. Prot. 2015)	2015	P12259	F5	5
Campos et al. Mol. Cell. Prot. 2015)	2015	P12272	PTHLH	5
Campos et al. Mol. Cell. Prot. 2015)	2015	P12643	BMP2	3
Campos et al. Mol. Cell. Prot. 2015)	2015	P12645	BMP3	3
Campos et al. Mol. Cell. Prot. 2015)	2015	P12830	CDH1	3
Campos et al. Mol. Cell. Prot. 2015)	2015	P12931	SRC	1
Campos et al. Mol. Cell. Prot. 2015)	2015	P13224	GP1BB	3
Campos et al. Mol. Cell. Prot. 2015)	2015	P13473	LAMP2	8
Campos et al. Mol. Cell. Prot. 2015)	2015	P13497	BMP1	3
Campos et al. Mol. Cell. Prot. 2015)	2015	P13591	NCAM1	3
Campos et al. Mol. Cell. Prot. 2015)	2015	P13611	VCAN	7
Campos et al. Mol. Cell. Prot. 2015)	2015	P13645	KRT10	1
Campos et al. Mol. Cell. Prot. 2015)	2015	P13667	PDIA4	7
Campos et al. Mol. Cell. Prot. 2015)	2015	P13674	P4HA1	5
Campos et al. Mol. Cell. Prot. 2015)	2015	P13727	PRG2	5
Campos et al. Mol. Cell. Prot. 2015)	2015	P13747	HLA-E	7
Campos et al. Mol. Cell. Prot. 2015)	2015	P13866	SLC5A1	2
Campos et al. Mol. Cell. Prot. 2015)	2015	P13987	CD59	7
Campos et al. Mol. Cell. Prot. 2015)	2015	P14209	CD99	7
Campos et al. Mol. Cell. Prot. 2015)	2015	P14314	PRKCSH	8
Campos et al. Mol. Cell. Prot. 2015)	2015	P14543	NID1	8
Campos et al. Mol. Cell. Prot. 2015)	2015	P14555	PLA2G2A	2
Campos et al. Mol. Cell. Prot. 2015)	2015	P14625	HSP90B1	8
Campos et al. Mol. Cell. Prot. 2015)	2015	P15144	ANPEP	5
Campos et al. Mol. Cell. Prot. 2015)	2015	P15151	PVR	2
Campos et al. Mol. Cell. Prot. 2015)	2015	P15289	ARSA	4
Campos et al. Mol. Cell. Prot. 2015)	2015	P15291	B4GALT1	7
Campos et al. Mol. Cell. Prot. 2015)	2015	P15514	AREG	4
Campos et al. Mol. Cell. Prot. 2015)	2015	P15529	CD46	3
Campos et al. Mol. Cell. Prot. 2015)	2015	P15586	GNS	2
Campos et al. Mol. Cell. Prot. 2015)	2015	P15907	ST6GAL1	7
Campos et al. Mol. Cell. Prot. 2015)	2015	P15941	MUC1	5
Campos et al. Mol. Cell. Prot. 2015)	2015	P16070	CD44	7
Campos et al. Mol. Cell. Prot. 2015)	2015	P16112	ACAN	3
Campos et al. Mol. Cell. Prot. 2015)	2015	P16144	ITGB4	2
Campos et al. Mol. Cell. Prot. 2015)	2015	P16150	SPN	4
Campos et al. Mol. Cell. Prot. 2015)	2015	P16220	CREB1	2
Campos et al. Mol. Cell. Prot. 2015)	2015	P16422	EPCAM	2
Campos et al. Mol. Cell. Prot. 2015)	2015	P16860	NPPB	3
Campos et al. Mol. Cell. Prot. 2015)	2015	P17301	ITGA2	4
Campos et al. Mol. Cell. Prot. 2015)	2015	P17813	ENG	5
Campos et al. Mol. Cell. Prot. 2015)	2015	P17936	IGFBP3	8
Campos et al. Mol. Cell. Prot. 2015)	2015	P18065	IGFBP2	4
Campos et al. Mol. Cell. Prot. 2015)	2015	P18075	BMP7	2
Campos et al. Mol. Cell. Prot. 2015)	2015	P18084	ITGB5	3
Campos et al. Mol. Cell. Prot. 2015)	2015	P18827	SDC1	7
Campos et al. Mol. Cell. Prot. 2015)	2015	P18846	ATF1	1
Campos et al. Mol. Cell. Prot. 2015)	2015	P18850	ATF6	4
Campos et al. Mol. Cell. Prot. 2015)	2015	P18887	XRCC1	5
Campos et al. Mol. Cell. Prot. 2015)	2015	P19021	PAM	8
Campos et al. Mol. Cell. Prot. 2015)	2015	P19174	PLCG1	1
Campos et al. Mol. Cell. Prot. 2015)	2015	P19634	SLC9A1	5
Campos et al. Mol. Cell. Prot. 2015)	2015	P19801	AOC1	3
Campos et al. Mol. Cell. Prot. 2015)	2015	P19823	ITIH2	5
Campos et al. Mol. Cell. Prot. 2015)	2015	P20138	CD33	3
Campos et al. Mol. Cell. Prot. 2015)	2015	P20309	CHRM3	2
Campos et al. Mol. Cell. Prot. 2015)	2015	P20333	TNFRSF1B	5
Campos et al. Mol. Cell. Prot. 2015)	2015	P20800	EDN2	2
Campos et al. Mol. Cell. Prot. 2015)	2015	P20827	EFNA1	7
Campos et al. Mol. Cell. Prot. 2015)	2015	P20933	AGA	1
Campos et al. Mol. Cell. Prot. 2015)	2015	P21453	S1PR1	6
Campos et al. Mol. Cell. Prot. 2015)	2015	P21583	KITLG	5
Campos et al. Mol. Cell. Prot. 2015)	2015	P21589	NT5E	2
Campos et al. Mol. Cell. Prot. 2015)	2015	P21709	EPHA1	2
Campos et al. Mol. Cell. Prot. 2015)	2015	P21741	MDK	3
Campos et al. Mol. Cell. Prot. 2015)	2015	P22004	BMP6	3
Campos et al. Mol. Cell. Prot. 2015)	2015	P22083	FUT4	3
Campos et al. Mol. Cell. Prot. 2015)	2015	P22105	TNXB	4
Campos et al. Mol. Cell. Prot. 2015)	2015	P22223	CDH3	3
Campos et al. Mol. Cell. Prot. 2015)	2015	P22466	GAL	3
Campos et al. Mol. Cell. Prot. 2015)	2015	P22692	IGFBP4	3
Campos et al. Mol. Cell. Prot. 2015)	2015	P23142	FBLN1	2
Campos et al. Mol. Cell. Prot. 2015)	2015	P23284	PPIB	2
Campos et al. Mol. Cell. Prot. 2015)	2015	P23327	HRC	5
Campos et al. Mol. Cell. Prot. 2015)	2015	P23470	PTPRG	7
Campos et al. Mol. Cell. Prot. 2015)	2015	P23471	PTPRZ1	6
Campos et al. Mol. Cell. Prot. 2015)	2015	P23582	NPPC	4
Campos et al. Mol. Cell. Prot. 2015)	2015	P24592	IGFBP6	8
Campos et al. Mol. Cell. Prot. 2015)	2015	P24593	IGFBP5	5
Campos et al. Mol. Cell. Prot. 2015)	2015	P24821	TNC	5
Campos et al. Mol. Cell. Prot. 2015)	2015	P25067	COL8A2	1
Campos et al. Mol. Cell. Prot. 2015)	2015	P25101	EDNRA	3
Campos et al. Mol. Cell. Prot. 2015)	2015	P25445	FAS	7
Campos et al. Mol. Cell. Prot. 2015)	2015	P26006	ITGA3	2
Campos et al. Mol. Cell. Prot. 2015)	2015	P26572	MGAT1	8
Campos et al. Mol. Cell. Prot. 2015)	2015	P26599	PTBP1	2
Campos et al. Mol. Cell. Prot. 2015)	2015	P27797	CALR	2
Campos et al. Mol. Cell. Prot. 2015)	2015	P27824	CANX	8
Campos et al. Mol. Cell. Prot. 2015)	2015	P28300	LOX	6
Campos et al. Mol. Cell. Prot. 2015)	2015	P28799	GRN	7
Campos et al. Mol. Cell. Prot. 2015)	2015	P28908	TNFRSF8	4
Campos et al. Mol. Cell. Prot. 2015)	2015	P29120	PCSK1	3
Campos et al. Mol. Cell. Prot. 2015)	2015	P29279	CCN2	6
Campos et al. Mol. Cell. Prot. 2015)	2015	P29317	EPHA2	2
Campos et al. Mol. Cell. Prot. 2015)	2015	P29400	COL4A5	1
Campos et al. Mol. Cell. Prot. 2015)	2015	P30101	PDIA3	7
Campos et al. Mol. Cell. Prot. 2015)	2015	P30447	-	1
Campos et al. Mol. Cell. Prot. 2015)	2015	P30511	HLA-F	1
Campos et al. Mol. Cell. Prot. 2015)	2015	P30533	LRPAP1	7
Campos et al. Mol. Cell. Prot. 2015)	2015	P30989	NTSR1	1
Campos et al. Mol. Cell. Prot. 2015)	2015	P31431	SDC4	8
Campos et al. Mol. Cell. Prot. 2015)	2015	P32926	DSG3	4
Campos et al. Mol. Cell. Prot. 2015)	2015	P32970	CD70	2
Campos et al. Mol. Cell. Prot. 2015)	2015	P33316	DUT	2
Campos et al. Mol. Cell. Prot. 2015)	2015	P34741	SDC2	7
Campos et al. Mol. Cell. Prot. 2015)	2015	P34910	EVI2B	3
Campos et al. Mol. Cell. Prot. 2015)	2015	P35052	GPC1	8
Campos et al. Mol. Cell. Prot. 2015)	2015	P35070	BTC	1
Campos et al. Mol. Cell. Prot. 2015)	2015	P35318	ADM	5
Campos et al. Mol. Cell. Prot. 2015)	2015	P35354	PTGS2	3
Campos et al. Mol. Cell. Prot. 2015)	2015	P35442	THBS2	4
Campos et al. Mol. Cell. Prot. 2015)	2015	P35443	THBS4	3
Campos et al. Mol. Cell. Prot. 2015)	2015	P35527	KRT9	1
Campos et al. Mol. Cell. Prot. 2015)	2015	P35548	MSX2	1
Campos et al. Mol. Cell. Prot. 2015)	2015	P35556	FBN2	5
Campos et al. Mol. Cell. Prot. 2015)	2015	P35613	BSG	8
Campos et al. Mol. Cell. Prot. 2015)	2015	P35637	FUS	3
Campos et al. Mol. Cell. Prot. 2015)	2015	P35658	NUP214	3
Campos et al. Mol. Cell. Prot. 2015)	2015	P36783	E2	1
Campos et al. Mol. Cell. Prot. 2015)	2015	P36897	TGFBR1	6
Campos et al. Mol. Cell. Prot. 2015)	2015	P36941	LTBR	5
Campos et al. Mol. Cell. Prot. 2015)	2015	P36956	SREBF1	4
Campos et al. Mol. Cell. Prot. 2015)	2015	P37173	TGFBR2	6
Campos et al. Mol. Cell. Prot. 2015)	2015	P37198	NUP62	2
Campos et al. Mol. Cell. Prot. 2015)	2015	P37840	SNCA	3
Campos et al. Mol. Cell. Prot. 2015)	2015	P38435	GGCX	7
Campos et al. Mol. Cell. Prot. 2015)	2015	P38484	IFNGR2	1
Campos et al. Mol. Cell. Prot. 2015)	2015	P39060	COL18A1	8
Campos et al. Mol. Cell. Prot. 2015)	2015	P39656	DDOST	4
Campos et al. Mol. Cell. Prot. 2015)	2015	P40199	CEACAM6	2
Campos et al. Mol. Cell. Prot. 2015)	2015	P41271	NBL1	2
Campos et al. Mol. Cell. Prot. 2015)	2015	P42702	LIFR	3
Campos et al. Mol. Cell. Prot. 2015)	2015	P42785	PRCP	8
Campos et al. Mol. Cell. Prot. 2015)	2015	P42857	NSG1	6
Campos et al. Mol. Cell. Prot. 2015)	2015	P43121	MCAM	7
Campos et al. Mol. Cell. Prot. 2015)	2015	P43307	SSR1	1
Campos et al. Mol. Cell. Prot. 2015)	2015	P46695	IER3	1
Campos et al. Mol. Cell. Prot. 2015)	2015	P48454	PPP3CC	1
Campos et al. Mol. Cell. Prot. 2015)	2015	P48509	CD151	3
Campos et al. Mol. Cell. Prot. 2015)	2015	P48595	SERPINB10	1
Campos et al. Mol. Cell. Prot. 2015)	2015	P48645	NMU	2
Campos et al. Mol. Cell. Prot. 2015)	2015	P48723	HSPA13	5
Campos et al. Mol. Cell. Prot. 2015)	2015	P48745	CCN3	3
Campos et al. Mol. Cell. Prot. 2015)	2015	P48960	ADGRE5	2
Campos et al. Mol. Cell. Prot. 2015)	2015	P49257	LMAN1	8
Campos et al. Mol. Cell. Prot. 2015)	2015	P49321	NASP	3
Campos et al. Mol. Cell. Prot. 2015)	2015	P49454	CENPF	3
Campos et al. Mol. Cell. Prot. 2015)	2015	P49593	PPM1F	2
Campos et al. Mol. Cell. Prot. 2015)	2015	P49746	THBS3	3
Campos et al. Mol. Cell. Prot. 2015)	2015	P49755	TMED10	6
Campos et al. Mol. Cell. Prot. 2015)	2015	P49767	VEGFC	2
Campos et al. Mol. Cell. Prot. 2015)	2015	P50281	MMP14	6
Campos et al. Mol. Cell. Prot. 2015)	2015	P50895	BCAM	5
Campos et al. Mol. Cell. Prot. 2015)	2015	P51511	MMP15	7
Campos et al. Mol. Cell. Prot. 2015)	2015	P51610	HCFC1	6
Campos et al. Mol. Cell. Prot. 2015)	2015	P51654	GPC3	3
Campos et al. Mol. Cell. Prot. 2015)	2015	P52797	EFNA3	3
Campos et al. Mol. Cell. Prot. 2015)	2015	P52799	EFNB2	5
Campos et al. Mol. Cell. Prot. 2015)	2015	P52823	STC1	3
Campos et al. Mol. Cell. Prot. 2015)	2015	P54652	HSPA2	3
Campos et al. Mol. Cell. Prot. 2015)	2015	P54709	ATP1B3	1
Campos et al. Mol. Cell. Prot. 2015)	2015	P54760	EPHB4	2
Campos et al. Mol. Cell. Prot. 2015)	2015	P55001	MFAP2	3
Campos et al. Mol. Cell. Prot. 2015)	2015	P55058	PLTP	6
Campos et al. Mol. Cell. Prot. 2015)	2015	P55085	F2RL1	7
Campos et al. Mol. Cell. Prot. 2015)	2015	P55283	CDH4	5
Campos et al. Mol. Cell. Prot. 2015)	2015	P55290	CDH13	5
Campos et al. Mol. Cell. Prot. 2015)	2015	P55899	FCGRT	2
Campos et al. Mol. Cell. Prot. 2015)	2015	P56159	GFRA1	3
Campos et al. Mol. Cell. Prot. 2015)	2015	P56747	CLDN6	2
Campos et al. Mol. Cell. Prot. 2015)	2015	P56975	NRG3	3
Campos et al. Mol. Cell. Prot. 2015)	2015	P58166	INHBE	4
Campos et al. Mol. Cell. Prot. 2015)	2015	P60953	CDC42	1
Campos et al. Mol. Cell. Prot. 2015)	2015	P61106	RAB14	1
Campos et al. Mol. Cell. Prot. 2015)	2015	P61366	OSTN	2
Campos et al. Mol. Cell. Prot. 2015)	2015	P61769	B2M	7
Campos et al. Mol. Cell. Prot. 2015)	2015	P62328	TMSB4X	2
Campos et al. Mol. Cell. Prot. 2015)	2015	P63313	TMSB10	4
Campos et al. Mol. Cell. Prot. 2015)	2015	P78423	CX3CL1	6
Campos et al. Mol. Cell. Prot. 2015)	2015	P78504	JAG1	6
Campos et al. Mol. Cell. Prot. 2015)	2015	P78509	RELN	5
Campos et al. Mol. Cell. Prot. 2015)	2015	P78539	SRPX	2
Campos et al. Mol. Cell. Prot. 2015)	2015	P80303	NUCB2	8
Campos et al. Mol. Cell. Prot. 2015)	2015	P80370	DLK1	5
Campos et al. Mol. Cell. Prot. 2015)	2015	P85037	FOXK1	2
Campos et al. Mol. Cell. Prot. 2015)	2015	P89460	UL37	2
Campos et al. Mol. Cell. Prot. 2015)	2015	P90489	K5	1
Campos et al. Mol. Cell. Prot. 2015)	2015	P98088	MUC5AC	1
Campos et al. Mol. Cell. Prot. 2015)	2015	P98095	FBLN2	6
Campos et al. Mol. Cell. Prot. 2015)	2015	P98155	VLDLR	7
Campos et al. Mol. Cell. Prot. 2015)	2015	P98160	HSPG2	8
Campos et al. Mol. Cell. Prot. 2015)	2015	P98164	LRP2	5
Campos et al. Mol. Cell. Prot. 2015)	2015	P98172	EFNB1	7
Campos et al. Mol. Cell. Prot. 2015)	2015	P98173	FAM3A	6
Campos et al. Mol. Cell. Prot. 2015)	2015	Q00888	PSG4	1
Campos et al. Mol. Cell. Prot. 2015)	2015	Q01082	SPTBN1	1
Campos et al. Mol. Cell. Prot. 2015)	2015	Q01973	ROR1	4
Campos et al. Mol. Cell. Prot. 2015)	2015	Q01974	ROR2	6
Campos et al. Mol. Cell. Prot. 2015)	2015	Q02487	DSC2	2
Campos et al. Mol. Cell. Prot. 2015)	2015	Q02809	PLOD1	2
Campos et al. Mol. Cell. Prot. 2015)	2015	Q02818	NUCB1	8
Campos et al. Mol. Cell. Prot. 2015)	2015	Q03167	TGFBR3	6
Campos et al. Mol. Cell. Prot. 2015)	2015	Q04721	NOTCH2	6
Campos et al. Mol. Cell. Prot. 2015)	2015	Q04900	CD164	7
Campos et al. Mol. Cell. Prot. 2015)	2015	Q04941	PLP2	5
Campos et al. Mol. Cell. Prot. 2015)	2015	Q05707	COL14A1	4
Campos et al. Mol. Cell. Prot. 2015)	2015	Q06481	APLP2	6
Campos et al. Mol. Cell. Prot. 2015)	2015	Q06830	PRDX1	3
Campos et al. Mol. Cell. Prot. 2015)	2015	Q07065	CKAP4	5
Campos et al. Mol. Cell. Prot. 2015)	2015	Q07954	LRP1	8
Campos et al. Mol. Cell. Prot. 2015)	2015	Q08174	PCDH1	3
Campos et al. Mol. Cell. Prot. 2015)	2015	Q08345	DDR1	4
Campos et al. Mol. Cell. Prot. 2015)	2015	Q08380	LGALS3BP	7
Campos et al. Mol. Cell. Prot. 2015)	2015	Q08397	LOXL1	2
Campos et al. Mol. Cell. Prot. 2015)	2015	Q08629	SPOCK1	6
Campos et al. Mol. Cell. Prot. 2015)	2015	Q09160	-	1
Campos et al. Mol. Cell. Prot. 2015)	2015	Q09327	MGAT3	3
Campos et al. Mol. Cell. Prot. 2015)	2015	Q09328	MGAT5	4
Campos et al. Mol. Cell. Prot. 2015)	2015	Q0VAQ4	SMAGP	2
Campos et al. Mol. Cell. Prot. 2015)	2015	Q10469	MGAT2	8
Campos et al. Mol. Cell. Prot. 2015)	2015	Q10471	GALNT2	8
Campos et al. Mol. Cell. Prot. 2015)	2015	Q10589	BST2	4
Campos et al. Mol. Cell. Prot. 2015)	2015	Q12770	SCAP	5
Campos et al. Mol. Cell. Prot. 2015)	2015	Q12796	PNRC1	3
Campos et al. Mol. Cell. Prot. 2015)	2015	Q12797	ASPH	4
Campos et al. Mol. Cell. Prot. 2015)	2015	Q12805	EFEMP1	6
Campos et al. Mol. Cell. Prot. 2015)	2015	Q12837	POU4F2	1
Campos et al. Mol. Cell. Prot. 2015)	2015	Q12841	FSTL1	7
Campos et al. Mol. Cell. Prot. 2015)	2015	Q12849	GRSF1	4
Campos et al. Mol. Cell. Prot. 2015)	2015	Q12891	HYAL2	2
Campos et al. Mol. Cell. Prot. 2015)	2015	Q12907	LMAN2	5
Campos et al. Mol. Cell. Prot. 2015)	2015	Q12913	PTPRJ	7
Campos et al. Mol. Cell. Prot. 2015)	2015	Q12929	EPS8	2
Campos et al. Mol. Cell. Prot. 2015)	2015	Q13145	BAMBI	4
Campos et al. Mol. Cell. Prot. 2015)	2015	Q13162	PRDX4	6
Campos et al. Mol. Cell. Prot. 2015)	2015	Q13214	SEMA3B	3
Campos et al. Mol. Cell. Prot. 2015)	2015	Q13217	DNAJC3	2
Campos et al. Mol. Cell. Prot. 2015)	2015	Q13261	IL15RA	5
Campos et al. Mol. Cell. Prot. 2015)	2015	Q13286	CLN3	8
Campos et al. Mol. Cell. Prot. 2015)	2015	Q13308	PTK7	3
Campos et al. Mol. Cell. Prot. 2015)	2015	Q13433	SLC39A6	7
Campos et al. Mol. Cell. Prot. 2015)	2015	Q13438	OS9	8
Campos et al. Mol. Cell. Prot. 2015)	2015	Q13443	ADAM9	3
Campos et al. Mol. Cell. Prot. 2015)	2015	Q13444	ADAM15	7
Campos et al. Mol. Cell. Prot. 2015)	2015	Q13478	IL18R1	3
Campos et al. Mol. Cell. Prot. 2015)	2015	Q13530	SERINC3	5
Campos et al. Mol. Cell. Prot. 2015)	2015	Q13586	STIM1	5
Campos et al. Mol. Cell. Prot. 2015)	2015	Q13698	CACNA1S	1
Campos et al. Mol. Cell. Prot. 2015)	2015	Q13724	MOGS	3
Campos et al. Mol. Cell. Prot. 2015)	2015	Q13740	ALCAM	2
Campos et al. Mol. Cell. Prot. 2015)	2015	Q13751	LAMB3	3
Campos et al. Mol. Cell. Prot. 2015)	2015	Q13753	LAMC2	5
Campos et al. Mol. Cell. Prot. 2015)	2015	Q14028	CNGB1	1
Campos et al. Mol. Cell. Prot. 2015)	2015	Q14112	NID2	6
Campos et al. Mol. Cell. Prot. 2015)	2015	Q14114	LRP8	7
Campos et al. Mol. Cell. Prot. 2015)	2015	Q14118	DAG1	8
Campos et al. Mol. Cell. Prot. 2015)	2015	Q14126	DSG2	5
Campos et al. Mol. Cell. Prot. 2015)	2015	Q14157	UBAP2L	3
Campos et al. Mol. Cell. Prot. 2015)	2015	Q14242	SELPLG	4
Campos et al. Mol. Cell. Prot. 2015)	2015	Q14332	FZD2	6
Campos et al. Mol. Cell. Prot. 2015)	2015	Q14435	GALNT3	4
Campos et al. Mol. Cell. Prot. 2015)	2015	Q14512	FGFBP1	5
Campos et al. Mol. Cell. Prot. 2015)	2015	Q14517	FAT1	4
Campos et al. Mol. Cell. Prot. 2015)	2015	Q14554	PDIA5	3
Campos et al. Mol. Cell. Prot. 2015)	2015	Q14624	ITIH4	5
Campos et al. Mol. Cell. Prot. 2015)	2015	Q14641	INSL4	2
Campos et al. Mol. Cell. Prot. 2015)	2015	Q14667	KIAA0100	2
Campos et al. Mol. Cell. Prot. 2015)	2015	Q14696	MESD	7
Campos et al. Mol. Cell. Prot. 2015)	2015	Q14703	MBTPS1	7
Campos et al. Mol. Cell. Prot. 2015)	2015	Q14766	LTBP1	7
Campos et al. Mol. Cell. Prot. 2015)	2015	Q14767	LTBP2	8
Campos et al. Mol. Cell. Prot. 2015)	2015	Q14773	ICAM4	4
Campos et al. Mol. Cell. Prot. 2015)	2015	Q14802	FXYD3	1
Campos et al. Mol. Cell. Prot. 2015)	2015	Q14993	COL19A1	3
Campos et al. Mol. Cell. Prot. 2015)	2015	Q15063	POSTN	4
Campos et al. Mol. Cell. Prot. 2015)	2015	Q15125	EBP	6
Campos et al. Mol. Cell. Prot. 2015)	2015	Q15223	NECTIN1	6
Campos et al. Mol. Cell. Prot. 2015)	2015	Q15293	RCN1	3
Campos et al. Mol. Cell. Prot. 2015)	2015	Q15363	TMED2	5
Campos et al. Mol. Cell. Prot. 2015)	2015	Q15389	ANGPT1	3
Campos et al. Mol. Cell. Prot. 2015)	2015	Q15517	CDSN	4
Campos et al. Mol. Cell. Prot. 2015)	2015	Q15532	SS18	1
Campos et al. Mol. Cell. Prot. 2015)	2015	Q15582	TGFBI	4
Campos et al. Mol. Cell. Prot. 2015)	2015	Q15652	JMJD1C	3
Campos et al. Mol. Cell. Prot. 2015)	2015	Q15847	ADIRF	2
Campos et al. Mol. Cell. Prot. 2015)	2015	Q15904	ATP6AP1	4
Campos et al. Mol. Cell. Prot. 2015)	2015	Q16270	IGFBP7	8
Campos et al. Mol. Cell. Prot. 2015)	2015	Q16549	PCSK7	1
Campos et al. Mol. Cell. Prot. 2015)	2015	Q16563	SYPL1	6
Campos et al. Mol. Cell. Prot. 2015)	2015	Q16602	CALCRL	4
Campos et al. Mol. Cell. Prot. 2015)	2015	Q16610	ECM1	8
Campos et al. Mol. Cell. Prot. 2015)	2015	Q16651	PRSS8	3
Campos et al. Mol. Cell. Prot. 2015)	2015	Q16656	NRF1	1
Campos et al. Mol. Cell. Prot. 2015)	2015	Q16706	MAN2A1	5
Campos et al. Mol. Cell. Prot. 2015)	2015	Q16787	LAMA3	6
Campos et al. Mol. Cell. Prot. 2015)	2015	Q16790	CA9	6
Campos et al. Mol. Cell. Prot. 2015)	2015	Q24JP5	TMEM132A	7
Campos et al. Mol. Cell. Prot. 2015)	2015	Q2KHR3	QSER1	3
Campos et al. Mol. Cell. Prot. 2015)	2015	Q32P28	P3H1	5
Campos et al. Mol. Cell. Prot. 2015)	2015	Q3MIT2	PUS10	2
Campos et al. Mol. Cell. Prot. 2015)	2015	Q3T906	GNPTAB	8
Campos et al. Mol. Cell. Prot. 2015)	2015	Q3ZCQ3	FAM174B	1
Campos et al. Mol. Cell. Prot. 2015)	2015	Q495W5	FUT11	4
Campos et al. Mol. Cell. Prot. 2015)	2015	Q4G0I0	CCSMST1	4
Campos et al. Mol. Cell. Prot. 2015)	2015	Q4G0M1	ERFE	3
Campos et al. Mol. Cell. Prot. 2015)	2015	Q4G148	GXYLT1	7
Campos et al. Mol. Cell. Prot. 2015)	2015	Q4KMG0	CDON	6
Campos et al. Mol. Cell. Prot. 2015)	2015	Q4ZHG4	FNDC1	4
Campos et al. Mol. Cell. Prot. 2015)	2015	Q4ZJI4	SLC9B1	2
Campos et al. Mol. Cell. Prot. 2015)	2015	Q504Y2	PKDCC	1
Campos et al. Mol. Cell. Prot. 2015)	2015	Q53EL9	SEZ6	4
Campos et al. Mol. Cell. Prot. 2015)	2015	Q53RD9	FBLN7	5
Campos et al. Mol. Cell. Prot. 2015)	2015	Q58FF3	HSP90B2P	1
Campos et al. Mol. Cell. Prot. 2015)	2015	Q5FWE3	PRRT3	6
Campos et al. Mol. Cell. Prot. 2015)	2015	Q5GFL6	VWA2	1
Campos et al. Mol. Cell. Prot. 2015)	2015	Q5H9R7	PPP6R3	1
Campos et al. Mol. Cell. Prot. 2015)	2015	Q5JPE7	NOMO2	3
Campos et al. Mol. Cell. Prot. 2015)	2015	Q5JRA6	MIA3	8
Campos et al. Mol. Cell. Prot. 2015)	2015	Q5JUQ0	FAM78A	2
Campos et al. Mol. Cell. Prot. 2015)	2015	Q5SNT2	TMEM201	3
Campos et al. Mol. Cell. Prot. 2015)	2015	Q5SRI9	MANEA	8
Campos et al. Mol. Cell. Prot. 2015)	2015	Q5SZK8	FREM2	3
Campos et al. Mol. Cell. Prot. 2015)	2015	Q5T4W7	ARTN	3
Campos et al. Mol. Cell. Prot. 2015)	2015	Q5T6F2	UBAP2	2
Campos et al. Mol. Cell. Prot. 2015)	2015	Q5T7M9	DIPK1A	7
Campos et al. Mol. Cell. Prot. 2015)	2015	Q5T9L3	WLS	1
Campos et al. Mol. Cell. Prot. 2015)	2015	Q5UCC4	EMC10	2
Campos et al. Mol. Cell. Prot. 2015)	2015	Q5VSG8	MANEAL	4
Campos et al. Mol. Cell. Prot. 2015)	2015	Q5VTE0	EEF1A1P5	2
Campos et al. Mol. Cell. Prot. 2015)	2015	Q5VU43	PDE4DIP	2
Campos et al. Mol. Cell. Prot. 2015)	2015	Q5VU65	NUP210L	1
Campos et al. Mol. Cell. Prot. 2015)	2015	Q5VUD6	DIPK1B	6
Campos et al. Mol. Cell. Prot. 2015)	2015	Q5VW38	GPR107	5
Campos et al. Mol. Cell. Prot. 2015)	2015	Q5ZPR3	CD276	5
Campos et al. Mol. Cell. Prot. 2015)	2015	Q63HQ2	EGFLAM	5
Campos et al. Mol. Cell. Prot. 2015)	2015	Q641Q3	METRNL	3
Campos et al. Mol. Cell. Prot. 2015)	2015	Q685J3	MUC17	2
Campos et al. Mol. Cell. Prot. 2015)	2015	Q68BL8	OLFML2B	4
Campos et al. Mol. Cell. Prot. 2015)	2015	Q68CJ9	CREB3L3	3
Campos et al. Mol. Cell. Prot. 2015)	2015	Q68CQ7	GLT8D1	7
Campos et al. Mol. Cell. Prot. 2015)	2015	Q68CR1	SEL1L3	3
Campos et al. Mol. Cell. Prot. 2015)	2015	Q68DD2	PLA2G4F	1
Campos et al. Mol. Cell. Prot. 2015)	2015	Q68DH5	LMBRD2	3
Campos et al. Mol. Cell. Prot. 2015)	2015	Q69YN4	VIRMA	1
Campos et al. Mol. Cell. Prot. 2015)	2015	Q6DN12	MCTP2	1
Campos et al. Mol. Cell. Prot. 2015)	2015	Q6E0U4	DMKN	5
Campos et al. Mol. Cell. Prot. 2015)	2015	Q6EMK4	VASN	7
Campos et al. Mol. Cell. Prot. 2015)	2015	Q6H9L7	ISM2	4
Campos et al. Mol. Cell. Prot. 2015)	2015	Q6IEE7	TMEM132E	4
Campos et al. Mol. Cell. Prot. 2015)	2015	Q6IQ26	DENND5A	2
Campos et al. Mol. Cell. Prot. 2015)	2015	Q6L9W6	B4GALNT3	4
Campos et al. Mol. Cell. Prot. 2015)	2015	Q6MZW2	FSTL4	2
Campos et al. Mol. Cell. Prot. 2015)	2015	Q6N075	MFSD5	5
Campos et al. Mol. Cell. Prot. 2015)	2015	Q6NUJ1	PSAPL1	2
Campos et al. Mol. Cell. Prot. 2015)	2015	Q6NUS6	TCTN3	5
Campos et al. Mol. Cell. Prot. 2015)	2015	Q6NW40	RGMB	7
Campos et al. Mol. Cell. Prot. 2015)	2015	Q6P2M8	PNCK	1
Campos et al. Mol. Cell. Prot. 2015)	2015	Q6P499	NIPAL3	2
Campos et al. Mol. Cell. Prot. 2015)	2015	Q6P4E1	GOLM2	8
Campos et al. Mol. Cell. Prot. 2015)	2015	Q6P4F1	FUT10	5
Campos et al. Mol. Cell. Prot. 2015)	2015	Q6P9G4	TMEM154	3
Campos et al. Mol. Cell. Prot. 2015)	2015	Q6PCB0	VWA1	8
Campos et al. Mol. Cell. Prot. 2015)	2015	Q6PKC3	TXNDC11	3
Campos et al. Mol. Cell. Prot. 2015)	2015	Q6Q788	APOA5	3
Campos et al. Mol. Cell. Prot. 2015)	2015	Q6RFH5	WDR74	2
Campos et al. Mol. Cell. Prot. 2015)	2015	Q6UW78	UQCC3	3
Campos et al. Mol. Cell. Prot. 2015)	2015	Q6UWB1	IL27RA	2
Campos et al. Mol. Cell. Prot. 2015)	2015	Q6UWE0	LRSAM1	2
Campos et al. Mol. Cell. Prot. 2015)	2015	Q6UWH4	GASK1B	6
Campos et al. Mol. Cell. Prot. 2015)	2015	Q6UWI2	PARM1	4
Campos et al. Mol. Cell. Prot. 2015)	2015	Q6UWJ1	TMCO3	4
Campos et al. Mol. Cell. Prot. 2015)	2015	Q6UWJ8	CD164L2	3
Campos et al. Mol. Cell. Prot. 2015)	2015	Q6UWP8	SBSN	6
Campos et al. Mol. Cell. Prot. 2015)	2015	Q6UX15	LAYN	5
Campos et al. Mol. Cell. Prot. 2015)	2015	Q6UX71	PLXDC2	5
Campos et al. Mol. Cell. Prot. 2015)	2015	Q6UX72	B3GNT9	7
Campos et al. Mol. Cell. Prot. 2015)	2015	Q6UXA7	C6orf15	1
Campos et al. Mol. Cell. Prot. 2015)	2015	Q6UXB2	CXCL17	1
Campos et al. Mol. Cell. Prot. 2015)	2015	Q6UXB8	PI16	4
Campos et al. Mol. Cell. Prot. 2015)	2015	Q6UXD5	SEZ6L2	6
Campos et al. Mol. Cell. Prot. 2015)	2015	Q6UXF1	TMEM108	2
Campos et al. Mol. Cell. Prot. 2015)	2015	Q6UXH1	CRELD2	7
Campos et al. Mol. Cell. Prot. 2015)	2015	Q6UXI9	NPNT	6
Campos et al. Mol. Cell. Prot. 2015)	2015	Q6UXK5	LRRN1	3
Campos et al. Mol. Cell. Prot. 2015)	2015	Q6UXP3	TMEM14EP	1
Campos et al. Mol. Cell. Prot. 2015)	2015	Q6UXT8	ALKAL1	3
Campos et al. Mol. Cell. Prot. 2015)	2015	Q6UY14	ADAMTSL4	6
Campos et al. Mol. Cell. Prot. 2015)	2015	Q6WN34	CHRDL2	6
Campos et al. Mol. Cell. Prot. 2015)	2015	Q6WRI0	IGSF10	5
Campos et al. Mol. Cell. Prot. 2015)	2015	Q6ZMH5	SLC39A5	4
Campos et al. Mol. Cell. Prot. 2015)	2015	Q6ZMP0	THSD4	7
Campos et al. Mol. Cell. Prot. 2015)	2015	Q6ZMZ3	SYNE3	2
Campos et al. Mol. Cell. Prot. 2015)	2015	Q6ZNA5	FRRS1	5
Campos et al. Mol. Cell. Prot. 2015)	2015	Q6ZQN7	SLCO4C1	4
Campos et al. Mol. Cell. Prot. 2015)	2015	Q6ZRP7	QSOX2	8
Campos et al. Mol. Cell. Prot. 2015)	2015	Q6ZRS2	SRCAP	4
Campos et al. Mol. Cell. Prot. 2015)	2015	Q6ZSS7	MFSD6	3
Campos et al. Mol. Cell. Prot. 2015)	2015	Q6ZVL6	KIAA1549L	6
Campos et al. Mol. Cell. Prot. 2015)	2015	Q6ZXV5	TMTC3	5
Campos et al. Mol. Cell. Prot. 2015)	2015	Q70JA7	CHSY3	7
Campos et al. Mol. Cell. Prot. 2015)	2015	Q70YC5	ZNF365	1
Campos et al. Mol. Cell. Prot. 2015)	2015	Q76M96	CCDC80	7
Campos et al. Mol. Cell. Prot. 2015)	2015	Q7L0X0	TRIL	3
Campos et al. Mol. Cell. Prot. 2015)	2015	Q7L1S5	CHST9	3
Campos et al. Mol. Cell. Prot. 2015)	2015	Q7L1W4	LRRC8D	8
Campos et al. Mol. Cell. Prot. 2015)	2015	Q7L513	FCRLA	3
Campos et al. Mol. Cell. Prot. 2015)	2015	Q7RTS9	DYM	2
Campos et al. Mol. Cell. Prot. 2015)	2015	Q7Z304	MAMDC2	2
Campos et al. Mol. Cell. Prot. 2015)	2015	Q7Z3D4	LYSMD3	8
Campos et al. Mol. Cell. Prot. 2015)	2015	Q7Z3S9	NOTCH2NLA	1
Campos et al. Mol. Cell. Prot. 2015)	2015	Q7Z4F1	LRP10	4
Campos et al. Mol. Cell. Prot. 2015)	2015	Q7Z4H8	POGLUT3	3
Campos et al. Mol. Cell. Prot. 2015)	2015	Q7Z5P9	MUC19	2
Campos et al. Mol. Cell. Prot. 2015)	2015	Q7Z7H5	TMED4	3
Campos et al. Mol. Cell. Prot. 2015)	2015	Q7Z7M9	GALNT5	6
Campos et al. Mol. Cell. Prot. 2015)	2015	Q86SF2	GALNT7	6
Campos et al. Mol. Cell. Prot. 2015)	2015	Q86SR1	GALNT10	8
Campos et al. Mol. Cell. Prot. 2015)	2015	Q86TE4	LUZP2	2
Campos et al. Mol. Cell. Prot. 2015)	2015	Q86TH1	ADAMTSL2	2
Campos et al. Mol. Cell. Prot. 2015)	2015	Q86TL2	STIMATE	7
Campos et al. Mol. Cell. Prot. 2015)	2015	Q86TY3	ARMH4	6
Campos et al. Mol. Cell. Prot. 2015)	2015	Q86UD1	OAF	3
Campos et al. Mol. Cell. Prot. 2015)	2015	Q86UK0	ABCA12	2
Campos et al. Mol. Cell. Prot. 2015)	2015	Q86UN3	RTN4RL2	5
Campos et al. Mol. Cell. Prot. 2015)	2015	Q86UU0	BCL9L	1
Campos et al. Mol. Cell. Prot. 2015)	2015	Q86V15	CASZ1	1
Campos et al. Mol. Cell. Prot. 2015)	2015	Q86V85	GPR180	2
Campos et al. Mol. Cell. Prot. 2015)	2015	Q86VF2	IGFN1	2
Campos et al. Mol. Cell. Prot. 2015)	2015	Q86VP1	TAX1BP1	2
Campos et al. Mol. Cell. Prot. 2015)	2015	Q86VS3	IQCH	1
Campos et al. Mol. Cell. Prot. 2015)	2015	Q86VY9	TMEM200A	1
Campos et al. Mol. Cell. Prot. 2015)	2015	Q86VZ4	LRP11	8
Campos et al. Mol. Cell. Prot. 2015)	2015	Q86X29	LSR	8
Campos et al. Mol. Cell. Prot. 2015)	2015	Q86X52	CHSY1	5
Campos et al. Mol. Cell. Prot. 2015)	2015	Q86XX4	FRAS1	5
Campos et al. Mol. Cell. Prot. 2015)	2015	Q86Y38	XYLT1	4
Campos et al. Mol. Cell. Prot. 2015)	2015	Q86Y78	LYPD6	4
Campos et al. Mol. Cell. Prot. 2015)	2015	Q86YL7	PDPN	5
Campos et al. Mol. Cell. Prot. 2015)	2015	Q8IUH2	CREG2	1
Campos et al. Mol. Cell. Prot. 2015)	2015	Q8IUL8	CILP2	4
Campos et al. Mol. Cell. Prot. 2015)	2015	Q8IVY1	C1orf210	3
Campos et al. Mol. Cell. Prot. 2015)	2015	Q8IW52	SLITRK4	3
Campos et al. Mol. Cell. Prot. 2015)	2015	Q8IXK2	GALNT12	6
Campos et al. Mol. Cell. Prot. 2015)	2015	Q8IXL6	FAM20C	8
Campos et al. Mol. Cell. Prot. 2015)	2015	Q8IYE1	CCDC13	3
Campos et al. Mol. Cell. Prot. 2015)	2015	Q8IYF1	ELOA2	1
Campos et al. Mol. Cell. Prot. 2015)	2015	Q8IYS2	KIAA2013	8
Campos et al. Mol. Cell. Prot. 2015)	2015	Q8IZA0	KIAA0319L	8
Campos et al. Mol. Cell. Prot. 2015)	2015	Q8IZF2	ADGRF5	4
Campos et al. Mol. Cell. Prot. 2015)	2015	Q8IZP7	HS6ST3	2
Campos et al. Mol. Cell. Prot. 2015)	2015	Q8IZP9	ADGRG2	4
Campos et al. Mol. Cell. Prot. 2015)	2015	Q8N0V5	GCNT2	2
Campos et al. Mol. Cell. Prot. 2015)	2015	Q8N131	TMEM123	5
Campos et al. Mol. Cell. Prot. 2015)	2015	Q8N158	GPC2	3
Campos et al. Mol. Cell. Prot. 2015)	2015	Q8N2H3	PYROXD2	1
Campos et al. Mol. Cell. Prot. 2015)	2015	Q8N2Q7	NLGN1	3
Campos et al. Mol. Cell. Prot. 2015)	2015	Q8N2S1	LTBP4	5
Campos et al. Mol. Cell. Prot. 2015)	2015	Q8N307	MUC20	5
Campos et al. Mol. Cell. Prot. 2015)	2015	Q8N428	GALNT16	3
Campos et al. Mol. Cell. Prot. 2015)	2015	Q8N6G6	ADAMTSL1	4
Campos et al. Mol. Cell. Prot. 2015)	2015	Q8N6T0	TOP6BL	2
Campos et al. Mol. Cell. Prot. 2015)	2015	Q8N8Z6	DCBLD1	3
Campos et al. Mol. Cell. Prot. 2015)	2015	Q8NAT1	POMGNT2	4
Campos et al. Mol. Cell. Prot. 2015)	2015	Q8NBI3	DRAXIN	3
Campos et al. Mol. Cell. Prot. 2015)	2015	Q8NBI6	XXYLT1	8
Campos et al. Mol. Cell. Prot. 2015)	2015	Q8NBJ4	GOLM1	7
Campos et al. Mol. Cell. Prot. 2015)	2015	Q8NBJ5	COLGALT1	5
Campos et al. Mol. Cell. Prot. 2015)	2015	Q8NBJ7	SUMF2	5
Campos et al. Mol. Cell. Prot. 2015)	2015	Q8NBN3	TMEM87A	1
Campos et al. Mol. Cell. Prot. 2015)	2015	Q8NBP7	PCSK9	3
Campos et al. Mol. Cell. Prot. 2015)	2015	Q8NBR0	TP53I13	7
Campos et al. Mol. Cell. Prot. 2015)	2015	Q8NBS3	SLC4A11	1
Campos et al. Mol. Cell. Prot. 2015)	2015	Q8NBS9	TXNDC5	7
Campos et al. Mol. Cell. Prot. 2015)	2015	Q8NC54	KCT2	6
Campos et al. Mol. Cell. Prot. 2015)	2015	Q8NCH0	CHST14	8
Campos et al. Mol. Cell. Prot. 2015)	2015	Q8NCL4	GALNT6	6
Campos et al. Mol. Cell. Prot. 2015)	2015	Q8NCM8	DYNC2H1	2
Campos et al. Mol. Cell. Prot. 2015)	2015	Q8NCR0	B3GALNT2	1
Campos et al. Mol. Cell. Prot. 2015)	2015	Q8NCW5	NAXE	4
Campos et al. Mol. Cell. Prot. 2015)	2015	Q8NDV1	ST6GALNAC3	2
Campos et al. Mol. Cell. Prot. 2015)	2015	Q8NEF3	CCDC112	4
Campos et al. Mol. Cell. Prot. 2015)	2015	Q8NFL0	B3GNT7	2
Campos et al. Mol. Cell. Prot. 2015)	2015	Q8NFT8	DNER	5
Campos et al. Mol. Cell. Prot. 2015)	2015	Q8NFY4	SEMA6D	3
Campos et al. Mol. Cell. Prot. 2015)	2015	Q8NI22	MCFD2	7
Campos et al. Mol. Cell. Prot. 2015)	2015	Q8NI32	LYPD6B	5
Campos et al. Mol. Cell. Prot. 2015)	2015	Q8NI99	ANGPTL6	4
Campos et al. Mol. Cell. Prot. 2015)	2015	Q8TAT2	FGFBP3	5
Campos et al. Mol. Cell. Prot. 2015)	2015	Q8TBF5	PIGX	4
Campos et al. Mol. Cell. Prot. 2015)	2015	Q8TBP5	FAM174A	7
Campos et al. Mol. Cell. Prot. 2015)	2015	Q8TCZ2	CD99L2	8
Campos et al. Mol. Cell. Prot. 2015)	2015	Q8TD19	NEK9	4
Campos et al. Mol. Cell. Prot. 2015)	2015	Q8TD20	SLC2A12	3
Campos et al. Mol. Cell. Prot. 2015)	2015	Q8TDM6	DLG5	2
Campos et al. Mol. Cell. Prot. 2015)	2015	Q8TER0	SNED1	5
Campos et al. Mol. Cell. Prot. 2015)	2015	Q8TEY5	CREB3L4	7
Campos et al. Mol. Cell. Prot. 2015)	2015	Q8TF68	ZNF384	1
Campos et al. Mol. Cell. Prot. 2015)	2015	Q8WTV0	SCARB1	2
Campos et al. Mol. Cell. Prot. 2015)	2015	Q8WUA8	TSKU	5
Campos et al. Mol. Cell. Prot. 2015)	2015	Q8WUG5	SLC22A17	3
Campos et al. Mol. Cell. Prot. 2015)	2015	Q8WUH6	TMEM263	4
Campos et al. Mol. Cell. Prot. 2015)	2015	Q8WUJ1	CYB5D2	2
Campos et al. Mol. Cell. Prot. 2015)	2015	Q8WUJ3	CEMIP	1
Campos et al. Mol. Cell. Prot. 2015)	2015	Q8WUM4	PDCD6IP	3
Campos et al. Mol. Cell. Prot. 2015)	2015	Q8WUT4	LRRN4	4
Campos et al. Mol. Cell. Prot. 2015)	2015	Q8WVV4	POF1B	1
Campos et al. Mol. Cell. Prot. 2015)	2015	Q8WW12	PCNP	2
Campos et al. Mol. Cell. Prot. 2015)	2015	Q8WWF1	C1orf54	4
Campos et al. Mol. Cell. Prot. 2015)	2015	Q8WX77	IGFBPL1	3
Campos et al. Mol. Cell. Prot. 2015)	2015	Q8WXD2	SCG3	3
Campos et al. Mol. Cell. Prot. 2015)	2015	Q8WXI7	MUC16	5
Campos et al. Mol. Cell. Prot. 2015)	2015	Q8WXS8	ADAMTS14	1
Campos et al. Mol. Cell. Prot. 2015)	2015	Q8WZ42	TTN	1
Campos et al. Mol. Cell. Prot. 2015)	2015	Q8WZA1	POMGNT1	6
Campos et al. Mol. Cell. Prot. 2015)	2015	Q92187	ST8SIA4	3
Campos et al. Mol. Cell. Prot. 2015)	2015	Q92478	CLEC2B	3
Campos et al. Mol. Cell. Prot. 2015)	2015	Q92563	SPOCK2	4
Campos et al. Mol. Cell. Prot. 2015)	2015	Q92597	NDRG1	4
Campos et al. Mol. Cell. Prot. 2015)	2015	Q92626	PXDN	4
Campos et al. Mol. Cell. Prot. 2015)	2015	Q92643	PIGK	5
Campos et al. Mol. Cell. Prot. 2015)	2015	Q92673	SORL1	7
Campos et al. Mol. Cell. Prot. 2015)	2015	Q92692	NECTIN2	6
[truncated: 4,271 more rows]

## Sheet: Glycoproteins_Individual_Lists
Nielsen et al. (This study 2022)	Schjoldager et al. (EMBO R. 2015)	Steentoft et al. (EMBO J. 2013)	King et al. (Blood Ad. 2017)	Bagdonaite et al. (EMBO R. 2020)	Narimatsu et al. (Mol. Cell. Prot. 2019)	Campos et al. Mol. Cell. Prot. 2015)	Yang et al. (Mol. Sys. Bio 2018)
A0A0A6YYA0	A1A5C7	A1A5C7	A2VEC9	A1A5C7	A0AVI2	A1A5C7	A0A024DBF8
A0PJZ3	A6NH11	A1L4H1	A4D0V7	A2VDF0	A1A5C7	A1L4H1	A0A024R6A2
A1A5C7	A8K0M4	A4D997	A6NFX1	A3EZ79	A1L190	A4D997	A0A024R8Y9
A2RUB1	A8K8P3	A6NH11	A6NH11	A6NEH8	A1L443	A6NH11	A0A024RA55
A2VDJ0	A8MU93	A6NLU5	B4DSQ7	A6NGD5	A2RUR9	A6NHS7	A0A024RDG4
A6NEH8	B1AK53	C9J069	B4E1Z4	B2C4J0	A6H8Y1	A6NLU5	A0A087WTE4
A6NMS7	B1AKI9	C9JH25	B7Z519	C9JI98	A6NE52	B1AKI9	A0A087WU87
A8K2U0	B4DMW9	O00151	B7ZKJ8	E7ERA6	A6NGW2	C9J069	A0A087WVJ0
A8MTZ0	B7Z538	O00220	D3DSM5	ENSEMBL:ENSBTAP00000023055	A6NLU5	C9JH25	A0A087X0J4
B7ZAP0	C9JEV0	O00238	O00339	O00257	A6NMY6	C9JI98	A0A087X1T7
F2Z333	E1U340	O00267	O00391	O00339	A8MTZ0	F5HCU8	A0A0G2JMB2
F7VJQ1	O00151	O00339	O00461	O00391	A8MVM7	H0Y7X5	A0A0G2JMX5
F8VUJ3	O00220	O00391	O00468	O00461	A8MYZ0	O00124	A0A0S2Z3P8
O00144	O00339	O00451	O00501	O00468	B0FP48	O00151	A0A140VKE5
O00220	O00391	O00461	O00592	O00515	B1AKI9	O00220	A0PJZ3
O00339	O00461	O00567	O00622	O00592	B3EWF7	O00238	A1A5C7
O00391	O00468	O00592	O00763	O14511	B8ZZ34	O00267	A1L4H1
O00461	O00584	O14511	O14594	O14513	C9JH25	O00339	A5D8T8
O00462	O00592	O14657	O14646	O14668	C9JLR9	O00391	A6NF01
O00468	O00634	O14763	O14672	O14672	C9JVW0	O00451	A6NFA1
O00469	O14672	O14786	O14763	O14763	D3YPD5	O00461	A6NH11
O00515	O14745	O14967	O14786	O14773	F2Z333	O00468	A6NM11
O00534	O14773	O15027	O14791	O14786	F5HDQ6	O00567	A8K309
O00559	O14791	O15232	O14798	O14791	O00151	O00592	B4DEL3
O00592	O14917	O15240	O15123	O15232	O00220	O14511	B4DS77
O00622	O15060	O15354	O15165	O15270	O00339	O14657	B4DSV9
O14609	O15085	O43157	O43155	O43155	O00391	O14668	B4DU55
O14668	O15230	O43278	O43157	O43157	O00451	O14672	B4DUJ2
O14672	O15232	O43286	O43286	O43278	O00461	O14763	B5MCY1
O14763	O15240	O43291	O43291	O43286	O00468	O14773	B7Z661
O14773	O43157	O43405	O43399	O43291	O00522	O14786	B7ZKJ8
O14786	O43286	O43493	O43405	O43490	O00559	O14791	C9J3S3
O14791	O43399	O43529	O43493	O43493	O00571	O14926	C9JH25
O14798	O43405	O43660	O43505	O43852	O00592	O14967	C9JI98
O14944	O43491	O43760	O43529	O43909	O00634	O15027	D3DQ39
O15027	O43493	O43768	O43561	O60243	O14511	O15031	D3DSM5
O15031	O43505	O43852	O43852	O60353	O14545	O15072	D3YTG3
O15118	O43529	O43854	O43909	O60462	O14668	O15230	E9PNA1
O15155	O43768	O43909	O60279	O60476	O14672	O15232	F2Z333
O15230	O43808	O60279	O60353	O60507	O14733	O15240	F8VRH6
O15232	O43852	O60353	O60462	O60512	O14763	O15354	F8VSD5
O15321	O43909	O60462	O60502	O60513	O14773	O15533	G3V0E6
O15460	O60243	O60502	O60507	O60704	O14786	O43157	G3V0G6
O15533	O60353	O60507	O60512	O60888	O14798	O43278	H0Y7Z1
O43155	O60507	O60512	O60704	O60902	O14828	O43286	H0Y7Z2
O43157	O60512	O60513	O75056	O60931	O15031	O43291	H0YDE5
O43166	O60513	O60687	O75167	O75038	O15049	O43405	H0YGZ3
O43194	O60664	O60704	O75339	O75051	O15072	O43493	H0YNA2
O43278	O60704	O60888	O75354	O75056	O15232	O43529	J9JIF5
O43286	O60888	O75051	O75752	O75071	O15240	O43660	K7EKM6
O43291	O75056	O75056	O75882	O75072	O15244	O43674	O00214
O43493	O75071	O75071	O75976	O75354	O15270	O43760	O00220
O43556	O75096	O75083	O76061	O75487	O15354	O43768	O00339
O43852	O75460-2	O75084	O94766	O75509	O15360	O43852	O00391
O43909	O75462	O75094	O94769	O75976	O36634	O43854	O00451
O60243	O75487	O75096	O94901	O76061	O43155	O43909	O00461
O60279	O75496	O75339	O94905	O76095	O43157	O60243	O00468
O60353	O75509	O75354	O94907	O94856	O43278	O60279	O00559
O60437	O75631	O75462	O94923	O94901	O43291	O60309	O00587
O60462	O75752	O75487	O95159	O94905	O43405	O60353	O00592
O60469	O75956	O75752	O95428	O94907	O43464	O60462	O00754
O60476	O75976	O75976	O95487	O94919	O43493	O60502	O14498
O60507	O76061	O76061	O95502	O94923	O43529	O60507	O14594
O60512	O94905	O94766	O95528	O95274	O43768	O60512	O14617
O60513	O94907	O94856	O95613	O95342	O43852	O60513	O14657
O60568	O94923	O94901	O95671	O95994	O43854	O60568	O14672
O60704	O95081	O94905	O95866	P00735	O43865	O60687	O14773
O60888	O95461	O94907	O95980	P00742	O43909	O60704	O14786
O60909	O95490	O94923	O95998	P01030	O60241	O60763	O14791
O60911	O95528	O94985	O96005	P01130	O60243	O60832	O14798
O60931	O95573	O94991	P00450	P02462	O60279	O60888	O14905
O75056	O95721	O95084	P00451	P02649	O60353	O75051	O14966
O75071	O95747	O95159	P00734	P02672	O60462	O75056	O14976
O75072	O95793	O95196	P00740	P02751	O60476	O75071	O15197
O75096	O95817	O95274	P00742	P02777	O60504	O75077	O15230
O75140	P00352	O95390	P00747	P02786	O60507	O75083	O15240
O75354	P00450	O95428	P00748	P03956	O60512	O75084	O15355
O75376	P00734	O95467	P00749	P04156	O60704	O75094	O15460
O75477	P00738	O95487	P00751	P04233	O60830	O75096	O43155
O75509	P00742	O95502	P01008	P05026	O60832	O75339	O43157
O75635	P00747	O95631	P01011	P05067	O60888	O75354	O43278
O75752	P00748	O95793	P01019	P05120	O75056	O75381	O43286
O75882	P01008	O95998	P01023	P05155	O75071	O75460	O43291
O75976	P01009	O96005	P01024	P05187	O75077	O75462	O43314
O76014	P01011	P00450	P01042	P05362	O75078	O75487	O43451
O76061	P01023	P00742	P01127	P05556	O75094	O75509	O43493
O76095	P01024	P00749	P01130	P05787	O75096	O75752	O43505
O94766	P01031	P00750	P01133	P06396	O75354	O75882	O43508
O94876	P01042	P01011	P01137	P06868	O75487	O75976	O43529
O94901	P01127	P01127	P01138	P07237	O75509	O76061	O43561
O94905	P01130	P01130	P01344	P07339	O75533	O94766	O43736
O94907	P01344	P01138	P01591	P07602	O75683	O94855	O43852
O94919	P02452	P01215	P01834	P07996	O75752	O94856	O43866
O94923	P02647	P01258	P01857	P08069	O75882	O94901	O43909
O94991	P02649	P01344	P01860	P08174	O75976	O94905	O60243
O95274	P02652	P02452	P01871	P08476	O76061	O94907	O60279
O95407	P02655	P02461	P01876	P08648	O76095	O94910	O60330
O95428	P02656	P02671	P01880	P09603	O89292	O94919	O60346
O95528	P02671	P02724	P02647	P09683	O94812	O94923	O60353
O95793	P02671-2	P02751	P02649	P09758	O94813	O94979	O60449
O95900	P02675	P02786	P02652	P09912	O94850	O94985	O60476
O95994	P02679	P04141	P02655	P09958	O94855	O94991	O60494
O96001	P02749	P04155	P02656	P10220	O94856	O95084	O60507
O96005	P02751	P04156	P02671	P10253	O94901	O95159	O60512
P00488	P02753	P04233	P02675	P10586	O94905	O95167	O60513
P00533	P02760	P04843	P02679	P10696	O94923	O95196	O60565
P00749	P02765	P05060	P02724	P10909	O94966	O95274	O60609
P00750	P02768	P05154	P02748	P11021	O94985	O95390	O60667
P01024	P02769	P05155	P02749	P11279	O94991	O95428	O60704
P01034	P02771	P05305	P02750	P12272	O95167	O95450	O60706
P01127	P02786	P05362	P02751	P12763	O95196	O95467	O60888
P01130	P02787	P05556	P02760	P13473	O95271	O95487	O75022
P01189	P04114	P05997	P02765	P13497	O95359	O95502	O75023
P01222	P04233	P06028	P02766	P13612	O95390	O95528	O75056
P01880	P04233-2	P06396	P02768	P13667	O95428	O95631	O75071
P01889	P04843	P06865	P02775	P13674	O95450	O95750	O75084
P02462	P05060	P07225	P02776	P13726	O95467	O95793	O75093
P02649	P05067	P07237	P02786	P13747	O95490	O95994	O75095
P02751	P05121	P07339	P02790	P13987	O95502	O95996	O75096
P02786	P05154	P07602	P03956	P14209	O95631	O95998	O75146
P02790	P05155	P07942	P04003	P14314	O95793	O96005	O75157
P04085	P05160	P07996	P04004	P14543	O96013	P00450	O75173
P04141	P05362	P08123	P04085	P14625	P00451	P00451	O75309
P04259	P05546	P08174	P04114	P15291	P01127	P00742	O75326
P04843	P05556	P08572	P04156	P15514	P01130	P00748	O75339
P04844	P05787	P08575	P04180	P15529	P01215	P00749	O75354
P04920	P06280	P08581	P04196	P15907	P01593	P00750	O75381
P05026	P06396	P08648	P04275	P15941	P01764	P00751	O75487
P05067	P06681	P08887	P04278	P16070	P01889	P01011	O75509
P05120	P06727	P08949	P04818	P16790	P01893	P01024	O75821
P05155	P07225	P09603	P04843	P17213	P01911	P01031	O75976
P05305	P07237	P09758	P04844	P17301	P02458	P01034	O76061
P05362	P07306	P10092	P04920	P17936	P02462	P01042	O76095
P05556	P07307	P10253	P05067	P18827	P02649	P01127	O94769
P06396	P07339	P10321	P05106	P19021	P02671	P01130	O94826
P06756	P07355	P10451	P05121	P19237	P02745	P01138	O94901
P07093	P07602	P10646	P05154	P19526	P02751	P01215	O94910
P07237	P07942	P10909	P05155	P19634	P02786	P01258	O94919
P07339	P07996	P10912	P05160	P19801	P03989	P01303	O94923
P07602	P08174	P11021	P05305	P19957	P04053	P01344	O94927
P07910	P08621	P11047	P05546	P20702	P04222	P01350	O94985
P07942	P08697	P11171	P05556	P20827	P04229	P01834	O94991
P07996	P08833	P11279	P05997	P21526	P04843	P02452	O95185
P08069	P08949	P12259	P06396	P21583	P05067	P02461	O95196
P08195	P09603	P12272	P06702	P21741	P05155	P02545	O95208
P08253	P09681	P12643	P06734	P21926	P06280	P02647	O95388
P08476	P0C0L5	P12645	P07093	P22223	P06417	P02649	O95390
P08572	P10070	P12830	P07225	P23229	P06486	P02652	O95407
P08581	P10253	P13224	P07237	P23352	P06881	P02655	O95428
P08648	P10451	P13473	P07339	P23471	P07093	P02656	O95450
P08949	P10451-2	P13591	P07359	P24592	P07225	P02671	O95490
P09131	P10451-5	P13611	P07360	P24821	P07339	P02675	O95502
P09238	P10646	P13667	P07602	P25445	P07355	P02724	O95727
P09758	P10909	P13674	P07942	P26572	P07602	P02750	O95782
P10253	P11021	P13727	P07996	P27824	P07911	P02751	O95831
P10321	P11047	P13747	P08253	P28698	P07942	P02765	O95866
P10586	P11279	P13987	P08514	P28799	P07947	P02768	O95977
P11021	P12259	P14209	P08571	P30040	P07996	P02771	O95980
P11047	P12763	P14314	P08572	P30101	P08123	P02786	O95998
P11142	P13473	P14543	P08648	P30479	P08138	P04003	O96008
P11279	P13611	P14555	P08697	P30481	P08174	P04004	P00450
P11717	P13667	P14625	P08865	P30483	P08473	P04083	P00451
P12272	P13674	P15291	P09486	P30485	P08476	P04114	P00734
P12830	P13688	P15907	P09603	P30487	P08572	P04141	P00738
P13473	P13727	P15941	P0C671	P30488	P08670	P04155	P00740
P13497	P13747	P16070	P10124	P30533	P08949	P04156	P00742
P13611	P13987	P16150	P10451	P31431	P09252	P04233	P00747
P13647	P14209	P16422	P10643	P32537	P09260	P04275	P00748
P13667	P14314	P17813	P10646	P32926	P09603	P04632	P00751
P13674	P14543	P17936	P10909	P34810	P09958	P04843	P01008
P13688	P14625	P18075	P10912	P35052	P0C6K4	P04844	P01009
P13726	P15088	P18084	P11021	P35318	P0C6U4	P05060	P01011
P13747	P15144	P18827	P11279	P35354	P0C6U5	P05067	P01019
P13987	P15374	P18887	P12111	P35613	P0C6X3	P05154	P01023
P14209	P15514	P19021	P12259	P35625	P0C6X4	P05155	P01024
P14314	P15907	P19823	P12814	P36795	P0C7P4	P05160	P01042
P14543	P16150	P20138	P13224	P36894	P0C7Q3	P05305	P01130
P14625	P16220	P20309	P13473	P37173	P0CJ78	P05362	P01160
P15144	P16499	P20333	P13598	P38435	P0DMV9	P05546	P01344
P15289	P16860	P20800	P13611	P39060	P10092	P05556	P01591
P15291	P17936	P20827	P13667	P42785	P10253	P05783	P01593
P15514	P18433	P21453	P13727	P42857	P10321	P05997	P01732
P15529	P18827	P21583	P13987	P49257	P10586	P06028	P01860
P15586	P18887	P21741	P14209	P49641	P10909	P06396	P01876
P15907	P19021	P22004	P14314	P49755	P10912	P06681	P01880
P15924	P19823	P22083	P14543	P49771	P11021	P06727	P01889
P15941	P19827	P22105	P14625	P50281	P11047	P06865	P02452
P16070	P19835	P22466	P14770	P50591	P11142	P07093	P02461
P16144	P19883	P22692	P15144	P50895	P11182	P07225	P02462
P17301	P20333	P23327	P15151	P51511	P11194	P07237	P02649
P17813	P20827	P23470	P15289	P51610	P11279	P07339	P02652
P17936	P21291	P23471	P15291	P52799	P12643	P07355	P02655
P18065	P21333	P23582	P15907	P53634	P12645	P07602	P02671
P18084	P22607	P24592	P16070	P54753	P12755	P07942	P02675
P18433	P22792	P24593	P16109	P55058	P12978	P07996	P02724
P18564	P23327	P25101	P16671	P55085	P13473	P08123	P02743
P18827	P23470	P25445	P17301	P55283	P13591	P08174	P02748
P18850	P24347	P26572	P17813	P55290	P13611	P08314	P02751
P18887	P24592	P26599	P17936	P57057	P13612	P08476	P02760
P19021	P25445	P27824	P18065	P61769	P13667	P08572	P02765
P19338	P26572	P28300	P18850	P63092	P13747	P08575	P02768
P19634	P26842	P28799	P19021	P78412	P13760	P08581	P02786
P19957	P27824	P28908	P19526	P78504	P13761	P08648	P02787
P20827	P28300	P29120	P19823	P80303	P13843	P08887	P02790
P20848	P28799	P29279	P19827	P83731	P13987	P08949	P03971
P21217	P29279	P30101	P20333	P98160	P14314	P09603	P04003
P21453	P30101	P30533	P20591	P98164	P14317	P09758	P04004
P21583	P30533	P31431	P20827	P98172	P14410	P09912	P04070
P21589	P31431	P32926	P20908	P98173	P14543	P0C7T5	P04083
P21709	P33827	P32970	P21333	Q00839	P14618	P0CG06	P04114
P21926	P33908	P33316	P21453	Q01484	P14625	P10092	P04156
P22223	P34741	P34741	P21583	Q01973	P15291	P10253	P04196
P22528	P34810	P34910	P22083	Q01974	P15880	P10316	P04217
P22532	P34896	P35052	P22105	Q02818	P15907	P10321	P04234
P22607	P35052	P35442	P22792	Q03167	P16070	P10451	P04275
P23229	P35247	P35556	P22897	Q03247	P16112	P10586	P04278
P23284	P35318	P35613	P23327	Q04721	P16860	P10600	P04280
P23470	P35453	P35637	P23470	Q04826	P16870	P10646	P04406
P23471	P35611	P36897	P23471	Q04900	P17027	P10696	P04433
P24592	P35613	P36941	P24592	Q04941	P17066	P10909	P04626
P24821	P36405	P36956	P24593	Q06481	P17147	P10912	P04843
P25445	P36897	P37173	P26196	Q07065	P17936	P11021	P04921
P25940	P36941	P37840	P26572	Q07954	P18463	P11047	P05067
P25942	P36955	P39060	P26842	Q08174	P18465	P11171	P05120
P26006	P36956	P40199	P27797	Q08345	P18827	P11279	P05121
P26572	P37173	P42702	P27824	Q08380	P18850	P11717	P05155
P27816	P37173-2	P42785	P28300	Q08629	P18887	P12035	P05160
P27824	P38435	P42857	P28799	Q09327	P19021	P12259	P05362
P28715	P39060	P43121	P29016	Q0VCM5	P19634	P12272	P05387
P28799	P40225	P48645	P29279	Q10469	P19971	P12643	P05496
P28827	P42685	P48723	P30101	Q10471	P20827	P12645	P05543
P29279	P42785	P48745	P30530	Q10472	P21333	P12830	P05546
P29317	P43121	P49257	P30533	Q11206	P21453	P12931	P05556
P30101	P45985	P49454	P31431	Q12841	P22004	P13224	P05997
P30291	P46976	P49593	P33151	Q12860	P22455	P13473	P06028
P30479	P48723	P49755	P34741	Q12907	P22466	P13497	P06127
P30484	P49006	P49767	P34810	Q12913	P22626	P13591	P06213
P30530	P49257	P50281	P35052	Q13162	P23069	P13611	P06396
P30533	P49411	P51511	P35556	Q13219	P23470	P13645	P06733
P31431	P49641	P51654	P35613	Q13261	P23471	P13667	P06734
P32004	P49746	P52799	P35637	Q13275	P23582	P13674	P07093
P32926	P49763-3	P52823	P36269	Q13286	P23763	P13727	P07195
P33908	P49908	P55058	P36941	Q13332	P23771	P13747	P07225
P34741	P50895	P55085	P36955	Q13428	P24347	P13866	P07339
P34810	P51148	P55283	P37023	Q13433	P24592	P13987	P07359
P35052	P51511	P55290	P37173	Q13438	P24593	P14209	P07602
P35318	P51610	P56159	P37275	Q13444	P24821	P14314	P07686
P35321	P51993	P56975	P38435	Q13530	P25054	P14543	P07766
P35354	P52594	P58166	P39059	Q13586	P25101	P14555	P08069
P35442	P53396	P61366	P39060	Q13641	P25445	P14625	P08123
P35556	P54652	P61769	P40197	Q13753	P26572	P15144	P08138
P35613	P55058	P63313	P40225	Q14112	P26992	P15151	P08185
P35712	P55072	P78423	P40238	Q14118	P27557	P15289	P08195
P35908	P55085	P78504	P42679	Q14126	P27824	P15291	P08236
P36894	P55157	P78509	P42785	Q14332	P28300	P15514	P08253
P36897	P55327	P78539	P42892	Q14393	P28799	P15529	P08254
P36941	P56211	P80303	P43121	Q14435	P28908	P15586	P08294
P37173	P56537	P80370	P46778	Q14512	P29120	P15907	P08476
P38435	P56747	P98095	P48509	Q14696	P29122	P15941	P08514
P39060	P56945	P98155	P49257	Q14703	P29279	P16070	P08519
P39656	P58166	P98160	P49641	Q14766	P29374	P16112	P08571
P40145	P61626	P98164	P49755	Q14767	P29966	P16144	P08572
P40189	P61769	P98172	P49908	Q14956	P30101	P16150	P08575
P41273	P62820	P98173	P49913	Q15125	P30460	P16220	P08648
P42701	P63313	Q01974	P50281	Q15223	P30461	P16422	P08697
P42785	P78423	Q02818	P50454	Q15363	P30462	P16860	P08887
P42857	P78504	Q03167	P51511	Q15517	P30464	P17301	P09486
P43121	P78509	Q04721	P51610	Q16270	P30466	P17813	P09529
P43308	P80303	Q04900	P51991	Q16563	P30475	P17936	P09603
P46531	P80370	Q04941	P52948	Q16610	P30479	P18065	P09874
P49257	P98077	Q05707	P53634	Q16787	P30480	P18075	P0C0L4
P49641	P98095	Q07065	P55058	Q16790	P30483	P18084	P10451
P49755	P98155	Q07954	P55085	Q16836	P30484	P18827	P10586
P49760	P98160	Q08345	P55145	Q24JP5	P30485	P18846	P10645
P49815	P98172	Q08380	P55290	Q32PI4	P30486	P18850	P10646
P49913	Q02818	Q08629	P59535	Q3C1V1	P30487	P18887	P10909
P50281	Q03001	Q10469	P60033	Q3MHN2	P30488	P19021	P10912
P50454	Q03167	Q10471	P61647	Q3T052	P30492	P19174	P11021
P50591	Q03247	Q10589	P61769	Q3T906	P30493	P19634	P11047
P50895	Q04756	Q12796	P62328	Q3ZBS7	P30495	P19801	P11117
P51511	Q05682	Q12805	P78423	Q3ZK55	P30499	P19823	P11168
P51805	Q06033	Q12841	P78509	Q4G148	P30501	P20138	P11171
P52799	Q06830	Q12849	P80303	Q4KMG0	P30504	P20309	P11279
P52848	Q07065	Q12913	P80370	Q58D62	P30505	P20333	P11597
P53634	Q07954	Q12929	P85037	Q5CZC0	P30508	P20800	P11717
P53779	Q07960	Q13145	P98095	Q5JRA6	P30510	P20827	P12107
P53801	Q08380	Q13214	P98155	Q5JWF2	P30533	P20933	P12109
P54753	Q0VCM5	Q13286	P98160	Q5SGD2	P31277	P21453	P12110
P55058	Q10469	Q13433	P98173	Q5SQQ9	P31321	P21583	P12111
P55085	Q10471	Q13438	Q01453	Q5SRI9	P31431	P21589	P12259
P55290	Q10587	Q13478	Q02297	Q5SY80	P32248	P21709	P12270
P55808	Q10589	Q13530	Q02818	Q5SZK8	P33402	P21741	P12272
P57057	Q12770	Q13751	Q03405	Q5T5Y3	P33908	P22004	P13473
P58317	Q12849	Q13753	Q04721	Q5T7M9	P34741	P22083	P13611
P60468	Q12913	Q14112	Q04756	Q5UAW9	P34810	P22105	P13693
P60985	Q13009	Q14114	Q04900	Q5VSG8	P34931	P22223	P13725
P61769	Q13162	Q14118	Q06481	Q5VUD6	P35052	P22466	P13727
P61916	Q13177	Q14242	Q06830	Q5VW38	P35318	P22692	P13747
P62341	Q13214	Q14332	Q07954	Q5VY80	P35423	P23142	P13866
P78423	Q13275	Q14435	Q08211	Q5ZPR3	P35442	P23284	P14174
P78504	Q13286	Q14512	Q08495	Q68BL7	P35443	P23327	P14209
P80303	Q13316	Q14517	Q08629	Q68CQ7	P35520	P23470	P14314
P80723	Q13433	Q14641	Q10469	Q69YN2	P35556	P23471	P14543
P81605	Q13438	Q14667	Q10471	Q6E0U4	P35613	P23582	P14625
P83731	Q13443	Q14696	Q12797	Q6H3X3	P35658	P24592	P15144
P98095	Q13444	Q14703	Q12805	Q6N075	P35789	P24593	P15289
P98155	Q13467	Q14766	Q12841	Q6NUJ1	P36021	P24821	P15291
P98160	Q13541	Q14767	Q12866	Q6NUT3	P36405	P25067	P15502
P98172	Q13790	Q14993	Q12913	Q6P4E1	P36897	P25101	P15814
P98173	Q14114	Q15063	Q12947	Q6PCB0	P37840	P25445	P15923
Q00013	Q14118	Q15125	Q13162	Q6PCB8	P38435	P26006	P15941
Q00839	Q14126	Q15223	Q13201	Q6PEV8	P39060	P26572	P16070
Q00872	Q14151	Q15293	Q13261	Q6UWJ1	P39656	P26599	P16112
Q01973	Q14152	Q15517	Q13275	Q6UWJ8	P42702	P27797	P16150
Q01974	Q14247	Q15582	Q13286	Q6UWP8	P42785	P27824	P16278
Q02297	Q14469	Q16270	Q13438	Q6UX15	P42857	P28300	P16444
Q02388	Q14494	Q16610	Q13444	Q6UX72	P42892	P28799	P17813
Q02487	Q14517	Q16706	Q13508	Q6UXD5	P43121	P28908	P17900
Q02742	Q14527	Q16787	Q13586	Q6UXH1	P46379	P29120	P17936
Q02809	Q14554	Q16790	Q13641	Q6UY14	P46939	P29279	P18065
Q02818	Q14624	Q24JP5	Q13724	Q6ZMP0	P47985	P29317	P18085
Q03167	Q14669	Q3MIT2	Q13790	Q6ZNA5	P48723	P29400	P18827
Q04721	Q14703	Q3T906	Q14112	Q6ZRP7	P48741	P30101	P19021
Q04900	Q14767	Q495W5	Q14114	Q6ZSY5	P48745	P30447	P19320
Q04912	Q14773	Q4G0I0	Q14118	Q6ZXV5	P49006	P30511	P19440
Q04941	Q14847	Q4G0M1	Q14157	Q70JA7	P49257	P30533	P19634
Q06481	Q14966	Q4G148	Q14242	Q76M96	P49321	P30989	P19801
Q07065	Q15113	Q4KMG0	Q14515	Q7L1W4	P49454	P31431	P19823
Q07869	Q15125	Q4ZHG4	Q14624	Q7LGA3	P49746	P32926	P19827
Q07954	Q15365	Q53EL9	Q14696	Q7Z3D4	P49815	P32970	P20138
Q08174	Q15582	Q53RD9	Q14766	Q7Z7M8	P49903	P33316	P20333
Q08345	Q15738	Q5FWE3	Q14767	Q7Z7M9	P50402	P34741	P20645
Q08380	Q15904	Q5JRA6	Q14814	Q86SF2	P50749	P34910	P20851
Q08629	Q16270	Q5JUQ0	Q14956	Q86SJ6	P50777	P35052	P20908
Q09328	Q16394	Q5SNT2	Q15389	Q86SR1	P50895	P35070	P21453
Q10469	Q16563	Q5SRI9	Q15436	Q86TL2	P51511	P35318	P21579
Q10471	Q16610	Q5T7M9	Q15637	Q86U44	P51512	P35354	P21675
Q10472	Q16775	Q5VU43	Q15652	Q86UN2	P51610	P35442	P21802
Q10570	Q16790	Q5VUD6	Q15768	Q86UR5	P51654	P35443	P21810
Q10589	Q24JP5	Q5VW38	Q15848	Q86VZ4	P51693	P35527	P22105
Q11203	Q29980	Q5ZPR3	Q15942	Q86X29	P51825	P35548	P22455
Q11206	Q2QL34	Q63HQ2	Q16270	Q86X52	P51826	P35556	P22692
Q12770	Q2TB90	Q641Q3	Q16363	Q86Y78	P52272	P35613	P22794
Q12797	Q32P28	Q685J3	Q16394	Q8IVL5	P52338	P35637	P22897
Q12805	Q3LXA3	Q68BL8	Q16563	Q8IVY1	P52797	P35658	P23142
Q12841	Q3T906	Q68CQ7	Q16581	Q8IXK2	P52799	P36783	P23327
Q12860	Q494V2	Q68DH5	Q16602	Q8IXL6	P52823	P36897	P23435
Q12879	Q4G0X9	Q6E0U4	Q16610	Q8IY17	P53365	P36941	P23468
Q12884	Q4G148	Q6EMK4	Q16706	Q8IYS2	P54132	P36956	P23470
Q12907	Q4KMG0	Q6H9L7	Q16769	Q8IZ52	P54296	P37173	P23582
Q13123	Q53EL9	Q6IEE7	Q16849	Q8IZA0	P54652	P37198	P24043
Q13162	Q53SF7	Q6IQ26	Q2KHR3	Q8N114	P54727	P37840	P24592
Q13217	Q58EX2	Q6L9W6	Q2M385	Q8N131	P54760	P38435	P24593
Q13261	Q5H8C1	Q6MZW2	Q2T9K0	Q8N271	P55001	P38484	P24821
Q13275	Q5JPE7	Q6NW40	Q3T906	Q8N307	P55085	P39060	P25054
Q13286	Q5JRA6	Q6P4E1	Q495W5	Q8N8Z6	P55283	P39656	P25445
Q13308	Q5JS37	Q6P4F1	Q4G148	Q8NB66	P55327	P40199	P25940
Q13421	Q5JTW2	Q6P9G4	Q4LDE5	Q8NBI6	P55795	P41271	P26022
Q13433	Q5SRI9	Q6PCB0	Q53RD9	Q8NBJ4	P56159	P42702	P26572
Q13438	Q5T4W7	Q6RFH5	Q5FWE3	Q8NBJ5	P56270	P42785	P26842
Q13443	Q5T7M9	Q6UW78	Q5FYB0	Q8NBJ7	P56282	P42857	P26927
Q13444	Q5U5Q3	Q6UWE0	Q5JRA6	Q8NBR0	P56730	P43121	P27658
Q13530	Q5VT52	Q6UWH4	Q5SGD2	Q8NBS9	P56975	P43307	P27816
Q13586	Q5VTE0	Q6UWI2	Q5SNT2	Q8NBZ7	P58401	P46695	P27824
Q13641	Q5VW32	Q6UWJ8	Q5SRI9	Q8NC44	P59510	P48454	P28222
Q13724	Q5ZPR3	Q6UWP8	Q5SYB0	Q8NC54	P61962	P48509	P28300
Q13751	Q68D85	Q6UX15	Q5T200	Q8NCH0	P62753	P48595	P28324
Q13753	Q6EMK4	Q6UX71	Q5T2D2	Q8NCL4	P62917	P48645	P28906
Q13796	Q6H9L7	Q6UX72	Q5T7M9	Q8NCW5	P63092	P48723	P28907
Q14114	Q6H9L7-2	Q6UXB8	Q5TCQ9	Q8NFJ5	P63313	P48745	P28908
Q14118	Q6NUI6	Q6UXD5	Q5UAW9	Q8NI22	P68363	P48960	P29122
Q14126	Q6NUS6	Q6UXH1	Q5VUD6	Q8NI32	P68366	P49257	P29474
Q14257	Q6NW40	Q6UXI9	Q5VUG0	Q8TB61	P78504	P49321	P31146
Q14332	Q6NXP6	Q6UXK5	Q5VW38	Q8TBP5	P78563	P49454	P31150
Q14393	Q6P2H3	Q6UXT8	Q5VY43	Q8TCT6	P79483	P49593	P31431
Q14435	Q6P4E1	Q6WN34	Q63HQ2	Q8TCZ2	P80303	P49746	P31639
Q14512	Q6P988	Q6WRI0	Q68BL7	Q8TEQ8	P80723	P49755	P31785
Q14517	Q6PCB0	Q6ZMH5	Q68CJ9	Q8TER0	P83110	P49767	P31948
Q14571	Q6PK18	Q6ZMP0	Q68CQ7	Q8TEY5	P89460	P50281	P32248
Q14574	Q6PML9	Q6ZMZ3	Q68CR1	Q8WUF8	P98155	P50895	P32942
Q14624	Q6Q788	Q6ZNA5	Q68DH5	Q8WWI5	P98160	P51511	P34741
Q14696	Q6UWH4	Q6ZQN7	Q6E0U4	Q8WXI7	P98164	P51610	P34810
Q14697	Q6UWL6	Q6ZRP7	Q6EMK4	Q8WZA1	P98172	P51654	P34910
Q14703	Q6UWP8	Q6ZRS2	Q6ISU1	Q92478	P98173	P52797	P34925
Q14766	Q6UX72	Q6ZVL6	Q6MZM7	Q92520	Q01167	P52799	P35052
Q14767	Q6UXD5	Q6ZXV5	Q6MZU6	Q92673	Q01973	P52823	P35443
Q14773	Q6UXH0	Q70JA7	Q6N075	Q92692	Q01974	P54652	P35520
Q14978	Q6UXI9	Q76M96	Q6NW40	Q92854	Q02318	P54709	P35555
Q14982	Q6UY11	Q7L0X0	Q6P1J6	Q92896	Q02386	P54760	P35613
Q15063	Q6UY14	Q7L1S5	Q6P4E1	Q92934	Q02818	P55001	P35658
Q15084	Q6WN34	Q7L1W4	Q6PCB0	Q92956	Q04637	P55058	P35858
Q15125	Q6ZMH5	Q7L513	Q6PJG9	Q92968	Q04741	P55085	P35968
Q15223	Q6ZN84	Q7RTS9	Q6Q788	Q969H8	Q04826	P55283	P36269
Q15363	Q6ZP01	Q7Z304	Q6R743	Q969P0	Q04900	P55290	P36507
Q15398	Q6ZQN7	Q7Z3D4	Q6UUV7	Q969Z4	Q04941	P55899	P36894
Q15517	Q6ZRP7	Q7Z4H8	Q6UWD8	Q96A33	Q05209	P56159	P36897
Q15582	Q6ZRS2	Q7Z7M9	Q6UWH4	Q96BQ1	Q05707	P56747	P36955
Q15637	Q6ZU65	Q86SR1	Q6UWP8	Q96DB9	Q06481	P56975	P36956
Q15652	Q6ZXV5	Q86TE4	Q6UX71	Q96DZ1	Q07000	P58166	P37198
Q15758	Q70JA7	Q86TL2	Q6UXB8	Q96F05	Q07002	P60953	P38435
Q15768	Q70SY1	Q86TY3	Q6UXG3	Q96FE7	Q07092	P61106	P39059
Q16270	Q77Z83	Q86UN3	Q6UXH1	Q96J42	Q07954	P61366	P39060
Q16394	Q7L1W4	Q86VF2	Q6UY14	Q96J84	Q08380	P61769	P39656
Q16526	Q7L266	Q86VP1	Q6WN34	Q96L58	Q08629	P62328	P40616
Q16553	Q7SIH1	Q86VZ4	Q6WRI0	Q96LZ2	Q09328	P63313	P41271
Q16563	Q7Z3D4	Q86X29	Q6ZMP0	Q96N64	Q09472	P78423	P41440
Q16602	Q7Z422	Q86X52	Q6ZRP7	Q96NY8	Q0VAQ4	P78504	P42261
Q16610	Q7Z434	Q86XX4	Q6ZRS2	Q96PD2	Q0VF96	P78509	P42785
Q16651	Q7Z4F1	Q86Y78	Q6ZVL6	Q96Q07	Q10469	P78539	P42857
Q16706	Q7Z4P5	Q86YL7	Q76LX8	Q96RP7	Q10471	P80303	P43005
Q16769	Q86SR1	Q8IUL8	Q76M96	Q96RQ1	Q12770	P80370	P43121
Q16787	Q86TL2	Q8IW52	Q7L1W4	Q99075	Q12796	P85037	P43308
Q16790	Q86TX2	Q8IXK2	Q7L592	Q99102	Q12805	P89460	P43489
Q16842	Q86TY3	Q8IXL6	Q7LGA3	Q99715	Q12830	P90489	P43630
Q17RC7	Q86U17	Q8IYE1	Q7RTU1	Q99808	Q12841	P98088	P46109
Q17RF5	Q86UD1	Q8IYS2	Q7Z3D4	Q99835	Q12849	P98095	P46379
Q24JP5	Q86UN3	Q8IZA0	Q7Z4H8	Q9BQ67	Q12860	P98155	P46531
Q2NKJ3	Q86UP2	Q8IZF2	Q7Z7G0	Q9BRK5	Q12907	P98160	P48509
Q2T9K0	Q86UX2	Q8IZP7	Q7Z7M9	Q9BRN9	Q12913	P98164	P48723
Q31612	Q86VZ4	Q8IZP9	Q86SF2	Q9BRQ5	Q12959	P98172	P48960
Q32P28	Q86VZ4-2	Q8N2Q7	Q86SR1	Q9BRR3	Q13145	P98173	P49137
Q3L8U1	Q86WS5	Q8N2S1	Q86T13	Q9BS26	Q13162	Q00888	P49257
Q3T906	Q86X29	Q8N307	Q86TL2	Q9BT09	Q13219	Q01082	P49321
Q495W5	Q86XX4	Q8N428	Q86TY3	Q9BUN1	Q13275	Q01973	P49589
Q495Y8	Q86YP4	Q8NBI3	Q86UN3	Q9BX59	Q13286	Q01974	P49641
Q4G0I0	Q86YZ3	Q8NBI6	Q86VD1	Q9BXK5	Q13402	Q02487	P49755
Q4G148	Q8IU81	Q8NBJ4	Q86VZ4	Q9BXS4	Q13433	Q02809	P49765
Q53F39	Q8IUL8	Q8NBJ5	Q86X29	Q9BYC5	Q13438	Q02818	P49790
Q567V2	Q8IVU1	Q8NBJ7	Q86X52	Q9BYG3	Q13444	Q03167	P49908
Q58EX2	Q8IWE2	Q8NBR0	Q86YC3	Q9BZD6	Q13478	Q04721	P49913
Q5EBM0	Q8IXL6	Q8NBS9	Q86YW5	Q9BZG9	Q13501	Q04900	P50281
Q5FWE3	Q8IYE1	Q8NC54	Q8IUW5	Q9BZM4	Q13641	Q04941	P51610
Q5FWF4	Q8IYS2	Q8NCH0	Q8IVL6	Q9BZM5	Q13748	Q05707	P51679
Q5HY64	Q8IZA0	Q8NCL4	Q8IXK1	Q9C0C4	Q13753	Q06481	P51693
Q5JPB2	Q8IZC6	Q8NEF3	Q8IXK2	Q9GZM5	Q14112	Q06830	P51884
Q5JPE7	Q8N0V5	Q8NFT8	Q8IXL6	Q9GZP8	Q14114	Q07065	P51888
Q5JRA6	Q8N1G4	Q8NFY4	Q8IYS2	Q9H0B6	Q14118	Q07954	P52797
Q5SGD2	Q8N392	Q8NI22	Q8IZA0	Q9H1B5	Q14126	Q08174	P52849
Q5SRI9	Q8N6T3	Q8NI32	Q8IZF2	Q9H1U4	Q14160	Q08345	P52948
Q5SV97	Q8NAT1	Q8TAT2	Q8IZP9	Q9H5V8	Q14257	Q08380	P53671
Q5T4W7	Q8NB16	Q8TBF5	Q8N114	Q9H6E4	Q14332	Q08397	P54108
Q5T7M9	Q8NBI6	Q8TBP5	Q8N126	Q9H8J5	Q14494	Q08629	P54725
Q5TGS1	Q8NBJ7	Q8TCZ2	Q8N2M8	Q9H8Y8	Q14508	Q09160	P54727
Q5UAW9	Q8NBP0	Q8TD20	Q8N2S1	Q9HBR0	Q14512	Q09327	P54826
Q5VT25	Q8NBP7	Q8TDM6	Q8N307	Q9HC07	Q14684	Q09328	P55001
Q5VUD6	Q8NBR0	Q8TER0	Q8N3A8	Q9HCN8	Q14689	Q0VAQ4	P55197
Q5VW38	Q8NCH0	Q8TEY5	Q8N3T1	Q9N2I2	Q14696	Q10469	P55268
Q5VZQ5	Q8NCW5	Q8WUA8	Q8N3T6	Q9NPG1	Q14697	Q10471	P55283
Q5VZV1	Q8NET6	Q8WUG5	Q8N4L4	Q9NPR2	Q14703	Q10589	P55316
Q5ZPR3	Q8NI99	Q8WUH6	Q8N5D6	Q9NPR9	Q14766	Q12770	P55899
Q643R3	Q8TAT2	Q8WUT4	Q8N6G6	Q9NQX5	Q14767	Q12796	P56202
Q68BL7	Q8TBG4	Q8WWF1	Q8NA47	Q9NQZ7	Q14773	Q12797	P56211
Q68CQ7	Q8TBP5	Q8WX77	Q8NAT1	Q9NR99	Q14847	Q12805	P57058
Q68CR1	Q8TCD1	Q8WXD2	Q8NB66	Q9NRB3	Q14966	Q12837	P57060
Q6AZY7	Q8TCZ2	Q8WXI7	Q8NBI6	Q9NS15	Q14974	Q12841	P58166
Q6DCA0	Q8TDQ0	Q8WZA1	Q8NBJ4	Q9NSC7	Q14993	Q12849	P58335
Q6E0U4	Q8TDW7	Q92187	Q8NBR0	Q9NU53	Q14CB8	Q12891	P58397
Q6EMK4	Q8TEM1	Q92478	Q8NBS9	Q9NUM3	Q15056	Q12907	P58401
Q6GYQ0	Q8TF74	Q92563	Q8NBZ7	Q9NV96	Q15058	Q12913	P60033
Q6L9W6	Q8WTU2	Q92597	Q8NCH0	Q9NX61	Q15125	Q12929	P60985
Q6MZM0	Q8WUA8	Q92626	Q8NCL4	Q9NX62	Q15223	Q13145	P61129
Q6N022	Q8WUH6	Q92673	Q8NCW6	Q9NXG0	Q15363	Q13162	P61769
Q6N075	Q8WUM4	Q92692	Q8NDV1	Q9NY26	Q15413	Q13214	P61916
Q6NUS6	Q8WUT4	Q92854	Q8NFT8	Q9NYL4	Q15572	Q13217	P61978
Q6NUT3	Q8WUT9	Q92896	Q8NI22	Q9NYQ6	Q15596	Q13261	P62330
Q6NW40	Q8WV99	Q92932	Q8NI99	Q9NYQ8	Q15654	Q13286	P68104
Q6NXT4	Q8WW12	Q92956	Q8TBF5	Q9NYU1	Q15678	Q13308	P68871
Q6P179	Q92520	Q93034	Q8TBX8	Q9NYU2	Q15818	Q13433	P78423
Q6P4E1	Q92558	Q93052	Q8TCT6	Q9NZ08	Q15904	Q13438	P78509
Q6P4F1	Q92563	Q969W1	Q8TCZ2	Q9NZU0	Q16236	Q13443	P80303
Q6P6B7	Q92597	Q96A49	Q8TDQ0	Q9NZV1	Q16270	Q13444	P80370
Q6P9G4	Q92643	Q96A83	Q8TDX6	Q9P1Y6	Q16363	Q13478	P81408
Q6PCB0	Q92673	Q96AY3	Q8TER0	Q9P273	Q16555	Q13530	P81605
Q6PCB8	Q92692	Q96BA8	Q8TEY5	Q9P2B2	Q16563	Q13586	P82987
Q6PIU2	Q92736	Q96DB9	Q8WTU2	Q9TRI1	Q16610	Q13698	P98095
Q6PJG9	Q92841	Q96DN2	Q8WYN3	Q9UBG0	Q16643	Q13724	P98153
Q6PK18	Q92854	Q96DZ1	Q8WZ75	Q9UBS4	Q16769	Q13740	P98155
Q6PKC3	Q92896	Q96F05	Q92503	Q9UBV2	Q16787	Q13751	P98160
Q6UB35	Q92932	Q96GW7	Q92520	Q9UBV7	Q16890	Q13753	P98164
Q6UW49	Q92932-2	Q96J84	Q92611	Q9UGM3	Q17RW2	Q14028	P98172
Q6UWH4	Q92956	Q96JA1	Q92643	Q9UGT4	Q24JP5	Q14112	Q01844
Q6UWI2	Q93052	Q96JF0	Q92692	Q9UHF1	Q29718	Q14114	Q01974
Q6UWJ1	Q93063	Q96JG9	Q92734	Q9UHI8	Q29836	Q14118	Q02325
Q6UWP8	Q95365	Q96L58	Q92854	Q9UJ37	Q29865	Q14126	Q02447
Q6UX72	Q969E1	Q96MM7	Q92896	Q9UJJ9	Q29940	Q14157	Q02790
Q6UXH1	Q96AY2	Q96NZ9	Q92954	Q9UKM7	Q29963	Q14242	Q02818
Q6UXH8	Q96DN2	Q96PD2	Q93052	Q9UKX7	Q29974	Q14332	Q03167
Q6UXI9	Q96DZ1	Q96PD5	Q969H8	Q9UL01	Q2LD37	Q14435	Q03431
Q6UY13	Q96F05	Q96PQ0	Q969I6	Q9ULF5	Q2VPA4	Q14512	Q04637
Q6V0I7	Q96FE7	Q96RQ1	Q969P0	Q9ULI3	Q30134	Q14517	Q04721
Q6ZMP0	Q96HC4	Q96S66	Q969W1	Q9UMD9	Q31610	Q14554	Q04756
Q6ZNA5	Q96J42	Q99075	Q96B86	Q9UMX5	Q31612	Q14624	Q04900
Q6ZRP7	Q96JA1	Q99102	Q96BQ1	Q9UNE0	Q32MH5	Q14641	Q05048
Q6ZVL6	Q96JY6	Q99674	Q96BZ4	Q9UNW1	Q32P28	Q14667	Q05707
Q6ZXV5	Q96LD1	Q99715	Q96D15	Q9UQ53	Q3KP66	Q14696	Q06033
Q70CQ2	Q96MK3	Q99795	Q96DB9	Q9UQC9	Q3KR37	Q14703	Q06124
Q70JA7	Q96NZ9	Q99808	Q96DN2	Q9UQL6	Q3T906	Q14766	Q06481
Q70UQ0	Q96PC5	Q99969	Q96F05	Q9UQV4	Q3ZK55	Q14767	Q06546
Q75WM6	Q96Q06	Q99988	Q96FE7	Q9Y282	Q3ZN06	Q14773	Q06828
Q76M96	Q96RQ1	Q9BQ16	Q96GW7	Q9Y2B1	Q3ZN07	Q14802	Q07075
Q7L1W4	Q96S66	Q9BQS7	Q96HQ0	Q9Y4J8	Q4G0I0	Q14993	Q07954
Q7L513	Q99075	Q9BQT9	Q96HY7	Q9Y4L1	Q4G0M1	Q15063	Q08380
Q7LFX5	Q99519	Q9BRK5	Q96IY4	Q9Y5L2	Q4G148	Q15125	Q08397
Q7LGA3	Q99674	Q9BRN9	Q96JC4	Q9Y5X9	Q4JQU7	Q15223	Q09327
Q7LGC8	Q99706	Q9BRQ5	Q96JF0	Q9Y5Z0	Q4KMG0	Q15293	Q09328
Q7RTP0	Q99835	Q9BS26	Q96JQ0	Q9Y618	Q4TWH8	Q15363	Q0VD77
Q7Z3D4	Q99969	Q9BT09	Q96KN2	Q9Y620	Q4TWH9	Q15389	Q10469
Q7Z434	Q99988	Q9BUN1	Q96KR1	Q9Y624	Q4VNC1	Q15517	Q10471
Q7Z4F1	Q9BPV8	Q9BVA6	Q96L58	Q9Y625	Q4ZHG4	Q15532	Q10472
Q7Z5H3	Q9BQE3	Q9BVN2	Q96PD2	Q9Y644	Q4ZJI4	Q15582	Q11201
Q7Z5P9	Q9BQT9	Q9BVT8	Q96PD5	Q9Y653	Q53EL9	Q15652	Q11203
Q7Z7G0	Q9BRK3	Q9BWV1	Q96RP7	Q9Y6N7	Q53EQ6	Q15847	Q12770
Q7Z7H5	Q9BRK5	Q9BX59	Q96RQ1	Q9Y6X0	Q53RD9	Q15904	Q12797
Q7Z7M0	Q9BRN9	Q9BXX0	Q99075		Q587J7	Q16270	Q12805
Q7Z7M9	Q9BRP8	Q9BYC5	Q99504		Q5BJH7	Q16549	Q12841
Q86SF2	Q9BRQ5	Q9BYJ0	Q99674		Q5BKZ1	Q16563	Q12866
Q86SR1	Q9BS26	Q9BZA7	Q99808		Q5BLP8	Q16602	Q12888
Q86TI2	Q9BSG5	Q9BZM4	Q99972		Q5FWE3	Q16610	Q12891
Q86TL2	Q9BT09	Q9C002	Q99988		Q5GH73	Q16651	Q12906
Q86UE4	Q9BUN1	Q9C0B5	Q9BQ69		Q5H9B9	Q16656	Q12907
Q86UK0	Q9BVA6	Q9GZM5	Q9BRK5		Q5JRA6	Q16706	Q12913
Q86UN2	Q9BVV7	Q9GZP4	Q9BRN9		Q5JTD0	Q16787	Q12965
Q86V85	Q9BY76	Q9GZZ8	Q9BS26		Q5JWF2	Q16790	Q13061
Q86VR8	Q9BYC5	Q9H173	Q9BSH4		Q5K4E3	Q24JP5	Q13145
Q86VZ4	Q9BYM8	Q9H1B5	Q9BT09		Q5K4L6	Q2KHR3	Q13201
Q86WU2	Q9BZE9	Q9H1U4	Q9BT78		Q5KU26	Q32P28	Q13231
Q86X10	Q9BZW7	Q9H239	Q9BUN1		Q5MNV8	Q3MIT2	Q13253
Q86X29	Q9C086	Q9H2A9	Q9BV20		Q5SGD2	Q3T906	Q13261
Q86X52	Q9C0B5	Q9H3R2	Q9BVA6		Q5SRI9	Q3ZCQ3	Q13275
Q86XD8	Q9GZM5	Q9H467	Q9BVK6		Q5SZK8	Q495W5	Q13286
Q86XR7	Q9GZP4	Q9H4A9	Q9BVT8		Q5T6L9	Q4G0I0	Q13308
Q86Y38	Q9GZX9	Q9H4F1	Q9BWV1		Q5T7M9	Q4G0M1	Q13332
Q86Y56	Q9H0I3	Q9H4F8	Q9BXJ0		Q5TA31	Q4G148	Q13361
Q86YL7	Q9H0W5	Q9H5V8	Q9BXX0		Q5TEA6	Q4KMG0	Q13433
Q86YZ3	Q9H173	Q9H5Y7	Q9BYC5		Q5TZ20	Q4ZHG4	Q13438
Q8IUX7	Q9H1B5	Q9H6E4	Q9BYJ0		Q5VSG8	Q4ZJI4	Q13444
Q8IV08	Q9H1U4	Q9H741	Q9BZ76		Q5VT52	Q504Y2	Q13467
Q8IVF2	Q9H2A7	Q9H8J5	Q9BZM3		Q5VUD6	Q53EL9	Q13508
Q8IVG5	Q9H2E6	Q9H910	Q9BZM4		Q5VV43	Q53RD9	Q13530
Q8IVL5	Q9H3K6	Q9H9K5	Q9GZM5		Q5VWW1	Q58FF3	Q13542
Q8IW93	Q9H3T3	Q9HAR2	Q9GZP0		Q5VZL5	Q5FWE3	Q13586
Q8IWT6	Q9H4F1	Q9HBR0	Q9H0A0		Q5VZR2	Q5GFL6	Q13641
Q8IWU5	Q9H4F8	Q9HC07	Q9H173		Q5XG99	Q5H9R7	Q13740
Q8IXK2	Q9H5N1	Q9HC84	Q9H1B5		Q63HQ2	Q5JPE7	Q13790
Q8IXL6	Q9H6E4	Q9HCB6	Q9H1E5		Q641Q3	Q5JRA6	Q13873
Q8IY17	Q9H8J5	Q9HCN8	Q9H1J1		Q67726	Q5JUQ0	Q14050
Q8IYS2	Q9H8Y8	Q9HCU4	Q9H1U4		Q68BL7	Q5SNT2	Q14112
Q8IZ52	Q9H910	Q9NPA0	Q9H3S7		Q68BL8	Q5SRI9	Q14114
Q8IZA0	Q9HAC8	Q9NPR9	Q9H4A9		Q68CQ7	Q5SZK8	Q14118
Q8IZC6	Q9HBR0	Q9NQX5	Q9H4B7		Q6EMK4	Q5T4W7	Q14157
Q8IZF3	Q9HC07	Q9NR12	Q9H4F1		Q6GYQ0	Q5T6F2	Q14162
Q8IZU8	Q9HC35	Q9NR34	Q9H582		Q6H9L7	Q5T7M9	Q14165
Q8IZY2	Q9HC84	Q9NR99	Q9H6E4		Q6ICG6	Q5T9L3	Q14242
Q8N0W4	Q9HCF6	Q9NRB3	Q9H845		Q6IEE7	Q5UCC4	Q14314
Q8N114	Q9HCM3	Q9NS15	Q9H8J5		Q6IPM2	Q5VSG8	Q14332
Q8N131	Q9NPG1	Q9NS64	Q9H8L6		Q6KF10	Q5VTE0	Q14515
Q8N271	Q9NPM0	Q9NSC7	Q9H9S5		Q6L9W6	Q5VU43	Q14520
Q8N387	Q9NPR9	Q9NU53	Q9HA77		Q6N021	Q5VU65	Q14554
Q8N3P4	Q9NQG1	Q9NUM3	Q9HAI6		Q6N075	Q5VUD6	Q14571
Q8N3Y3	Q9NQG6	Q9NV96	Q9HBD1		Q6NTF9	Q5VW38	Q14624
Q8N474	Q9NQX5	Q9NWH9	Q9HBJ7		Q6NUS6	Q5ZPR3	Q14626
Q8N4A0	Q9NR12	Q9NX62	Q9HBL0		Q6NW40	Q63HQ2	Q14696
Q8N5D6	Q9NR71	Q9NXG6	Q9HBR0		Q6P1N0	Q641Q3	Q14697
Q8N6G5	Q9NRN5	Q9NYL4	Q9HC07		Q6P1R3	Q685J3	Q14703
Q8N6G6	Q9NS15	Q9NYQ6	Q9HCG8		Q6P4E1	Q68BL8	Q14766
Q8N6T0	Q9NT99	Q9NYQ8	Q9HCM2		Q6P4F1	Q68CJ9	Q14767
Q8N8Q8	Q9NU53	Q9NYU2	Q9HCN6		Q6P4R8	Q68CQ7	Q14847
Q8N8Z6	Q9NV96	Q9NZ53	Q9HCN8		Q6P5Q4	Q68CR1	Q14956
Q8N9C0	Q9NVC3	Q9NZJ5	Q9HCU0		Q6P9B9	Q68DD2	Q15056
Q8NAT1	Q9NX05	Q9NZR2	Q9HDB9		Q6PCB0	Q68DH5	Q15063
Q8NBI6	Q9NX14	Q9NZU0	Q9NPR9		Q6PEY2	Q69YN4	Q15113
Q8NBJ4	Q9NX62	Q9NZV1	Q9NPY3		Q6QHK4	Q6DN12	Q15223
Q8NBJ5	Q9NYA3	Q9P2B2	Q9NQ30		Q6SJ93	Q6E0U4	Q15293
Q8NBJ7	Q9NYV4	Q9P2X0	Q9NQ76		Q6UVY6	Q6EMK4	Q15363
Q8NBP7	Q9NYX4	Q9UBG0	Q9NQH7		Q6UW78	Q6H9L7	Q15366
Q8NBR0	Q9NZ08	Q9UBV2	Q9NQS3		Q6UWI2	Q6IEE7	Q15370
Q8NBS9	Q9NZ20	Q9UBX5	Q9NQX5		Q6UX15	Q6IQ26	Q15389
Q8NBZ7	Q9NZ53	Q9UFP1	Q9NQZ7		Q6UX71	Q6L9W6	Q15847
Q8NC54	Q9NZJ5	Q9UGM3	Q9NR34		Q6UX72	Q6MZW2	Q15848
Q8NCH0	Q9NZP8	Q9UGT4	Q9NR99		Q6UXD5	Q6N075	Q15904
Q8NCL4	Q9NZV1	Q9UH99	Q9NS00		Q6UXF1	Q6NUJ1	Q15942
Q8NCW6	Q9P1Y5	Q9UHF1	Q9NS15		Q6UXH1	Q6NUS6	Q16270
Q8NEB9	Q9P2B2	Q9UHG2	Q9NSC7		Q6UXI9	Q6NW40	Q16363
Q8NES3	Q9P2E9	Q9UIQ6	Q9NT99		Q6UXK5	Q6P2M8	Q16394
Q8NFL0	Q9P2X0	Q9UIW2	Q9NU53		Q6UXQ4	Q6P499	Q16553
Q8NFT8	Q9TNN7	Q9UJA9	Q9NUJ7		Q6UXT8	Q6P4E1	Q16581
Q8NFZ4	Q9UBT3	Q9UJH8	Q9NUM3		Q6UY11	Q6P4F1	Q16602
Q8NI22	Q9UBV2	Q9UJJ9	Q9NUN7		Q6UY14	Q6P9G4	Q16610
Q8NI32	Q9UGM5	Q9UKM7	Q9NV96		Q6UY61	Q6PCB0	Q16627
Q8TB24	Q9UH99	Q9ULB5	Q9NWS1		Q6WB93	Q6PKC3	Q16651
Q8TB61	Q9UHB7	Q9ULF5	Q9NX62		Q6WN34	Q6Q788	Q16706
Q8TBF5	Q9UHF1	Q9ULI3	Q9NXR7		Q6WRI0	Q6RFH5	Q16787
Q8TBP5	Q9UHG2	Q9UM21	Q9NY15		Q6XR72	Q6UW78	Q16790
Q8TCT6	Q9UHI8	Q9UMD9	Q9NYL4		Q6ZMP0	Q6UWB1	Q16842
Q8TCZ2	Q9UJF2	Q9UMX5	Q9NYP9		Q6ZR08	Q6UWE0	Q16853
Q8TD19	Q9UJJ9	Q9UN70	Q9NYU2		Q6ZRP7	Q6UWH4	Q19T08
Q8TE99	Q9UK23	Q9UNF1	Q9NZ08		Q6ZSS7	Q6UWI2	Q1L6U9
Q8TED1	Q9UK76	Q9UNW1	Q9NZ53		Q6ZSZ5	Q6UWJ1	Q24JP5
Q8TEQ8	Q9UKK3	Q9UPQ9	Q9NZP8		Q6ZU67	Q6UWJ8	Q27J81
Q8TEY5	Q9UKM7	Q9UQ53	Q9NZV1		Q6ZUI0	Q6UWP8	Q2KHR3
Q8TF21	Q9UKU9	Q9UQV4	Q9P0J7		Q6ZVL6	Q6UX15	Q2M3M2
Q8TF47	Q9UKY7	Q9Y240	Q9P273		Q70JA7	Q6UX71	Q2T9K0
Q8TF66	Q9UL03	Q9Y2B1	Q9P2B2		Q71U36	Q6UX72	Q2UY09
Q8TF72	Q9ULF5	Q9Y2G1	Q9UBD6		Q76KP1	Q6UXA7	Q32P28
Q8WUA8	Q9ULI3	Q9Y4C4	Q9UBG0		Q76L83	Q6UXB2	Q3T906
Q8WUF8	Q9UM82	Q9Y4L1	Q9UBN6		Q76M96	Q6UXB8	Q496F6
Q8WUG5	Q9UMN6	Q9Y5L2	Q9UBQ6		Q775J3	Q6UXD5	Q4KMG0
Q8WUJ1	Q9UNW1	Q9Y5T4	Q9UBV2		Q7L1S5	Q6UXF1	Q4LDE5
Q8WUX1	Q9UNZ2	Q9Y5X9	Q9UBV7		Q7L1W4	Q6UXH1	Q4ZHG4
Q8WVQ1	Q9UQB3	Q9Y5Y6	Q9UFP1		Q7L266	Q6UXI9	Q53RD9
Q8WWI5	Q9Y2G1	Q9Y5Z0	Q9UGM5		Q7RTP0	Q6UXK5	Q59FP8
Q8WXI7	Q9Y2P0	Q9Y624	Q9UHF1		Q7RTU9	Q6UXP3	Q5FWE3
Q8WZ04	Q9Y2V2	Q9Y625	Q9UHI8		Q7Z353	Q6UXT8	Q5IJ48
Q8WZA1	Q9Y365	Q9Y653	Q9UHQ4		Q7Z3D4	Q6UY14	Q5JRA6
Q92520	Q9Y3B7	Q9Y662	Q9UJJ9		Q7Z434	Q6WN34	Q5JTB6
Q92544	Q9Y4L1	Q9Y6C2	Q9UK23		Q7Z4F1	Q6WRI0	Q5JXM2
Q92545	Q9Y597	Q9Y6L7	Q9UKM7		Q7Z4P5	Q6ZMH5	Q5R372
Q92611	Q9Y5C1	Q9Y6M5	Q9UKX2		Q7Z5N4	Q6ZMP0	Q5SRI9
Q92614	Q9Y5F2	Q9Y6N7	Q9UL01		Q7Z6G8	Q6ZMZ3	Q5T0Y8
Q92643	Q9Y5G3		Q9UL68		Q7Z7A1	Q6ZNA5	Q5T2D2
Q92667	Q9Y5L2		Q9ULC0		Q7Z7G0	Q6ZQN7	Q5T6F2
Q92673	Q9Y5M8		Q9ULF5		Q7Z7M9	Q6ZRP7	Q5UCC4
Q92692	Q9Y5T4		Q9ULI3		Q80943	Q6ZRS2	Q5VSG8
Q92696	Q9Y5X9		Q9UM21		Q86SF2	Q6ZSS7	Q5VY43
Q92854	Q9Y613		Q9UM73		Q86SR1	Q6ZVL6	Q63HQ2
Q92896	Q9Y625		Q9UMX5		Q86TL0	Q6ZXV5	Q68BL8
Q92956	Q9Y644		Q9UN37		Q86TL2	Q70JA7	Q68CJ9
Q92968	Q9Y662		Q9UNW1		Q86TY3	Q70YC5	Q68CQ7
Q93063	Q9Y663		Q9UPV0		Q86U42	Q76M96	Q6DKI7
Q969H8	Q9Y6C2		Q9UQ53		Q86UD1	Q7L0X0	Q6EMK4
Q969P0	Q9Y6N7		Q9Y240		Q86UN2	Q7L1S5	Q6GTX8
Q969V3			Q9Y256		Q86UN3	Q7L1W4	Q6IEE7
Q96A33			Q9Y259		Q86UR5	Q7L513	Q6N022
Q96A57			Q9Y282		Q86UT6	Q7RTS9	Q6NUS6
Q96DB9			Q9Y2G1		Q86VR8	Q7Z304	Q6NUT3
Q96DT5			Q9Y2H6		Q86VZ4	Q7Z3D4	Q6NW40
Q96DZ1			Q9Y2Z4		Q86X29	Q7Z3S9	Q6P179
Q96EE4			Q9Y3X0		Q86XP1	Q7Z4F1	Q6P2E9
Q96F05			Q9Y4L1		Q86XX4	Q7Z4H8	Q6P499
Q96FE7			Q9Y519		Q86Y38	Q7Z5P9	Q6P4E1
Q96FL9			Q9Y5C1		Q86Y78	Q7Z7H5	Q6P4F1
Q96FZ2			Q9Y5M8		Q86YL7	Q7Z7M9	Q6P9A2
Q96GX1			Q9Y5X9		Q86YS3	Q86SF2	Q6P9F7
Q96H72			Q9Y5Y7		Q8IUL8	Q86SR1	Q6PCB0
Q96HA4			Q9Y5Z0		Q8IVF2	Q86TE4	Q6PIZ9
Q96HD1			Q9Y624		Q8IVL5	Q86TH1	Q6PKC3
Q96HE7			Q9Y644		Q8IVL6	Q86TL2	Q6UVK1
Q96HH9			Q9Y6C2		Q8IXJ9	Q86TY3	Q6UW56
Q96J42			Q9Y6N7		Q8IXK2	Q86UD1	Q6UWB1
Q96J84					Q8IXL6	Q86UK0	Q6UWD8
Q96JA1					Q8IY17	Q86UN3	Q6UWH4
Q96JJ7					Q8IY18	Q86UU0	Q6UWJ1
Q96KA5					Q8IYS2	Q86V15	Q6UWL6
Q96KC8					Q8IZA0	Q86V85	Q6UWY2
Q96KR4					Q8IZP9	Q86VF2	Q6UX15
Q96L58					Q8N131	Q86VP1	Q6UX71
Q96LC7					Q8N158	Q86VS3	Q6UX72
Q96M83					Q8N2Q7	Q86VY9	Q6UX73
Q96NU0					Q8N2S1	Q86VZ4	Q6UXB8
Q96PB1					Q8N2Y8	Q86X29	Q6UXD5
Q96PD2					Q8N309	Q86X52	Q6UXH1
Q96RP7					Q8N3F8	Q86XX4	Q6UXI7
Q96RQ1					Q8N428	Q86Y38	Q6UXI9
Q99075					Q8N474	Q86Y78	Q6UY11
Q99674					Q8N4A0	Q86YL7	Q6UY14
Q99715					Q8N573	Q8IUH2	Q6WN34
Q99805					Q8N5G2	Q8IUL8	Q6WRI0
Q99808					Q8N5Y8	Q8IVY1	Q6X4U4
Q99835					Q8N6D2	Q8IW52	Q6ZMH5
Q99941					Q8N766	Q8IXK2	Q6ZMM2
Q99988					Q8N7J2	Q8IXL6	Q6ZMP0
Q9BQ51					Q8NA56	Q8IYE1	Q6ZNA5
Q9BQE4					Q8NBI3	Q8IYF1	Q6ZQN7
Q9BQG0					Q8NBI6	Q8IYS2	Q6ZRP7
Q9BQT9					Q8NBJ4	Q8IZA0	Q6ZSS7
Q9BRK5					Q8NBJ5	Q8IZF2	Q6ZUK4
Q9BRN9					Q8NBP0	Q8IZP7	Q6ZVL6
Q9BRQ5					Q8NBR0	Q8IZP9	Q6ZWJ8
Q9BRR3					Q8NBS9	Q8N0V5	Q70JA7
Q9BS26					Q8NC54	Q8N131	Q76LX8
Q9BT09					Q8NCH0	Q8N158	Q76M96
Q9BTN0					Q8NCM8	Q8N2H3	Q7KYR7
Q9BVA6					Q8NCW5	Q8N2Q7	Q7L0X0
Q9BVK6					Q8NCW6	Q8N2S1	Q7L1W4
Q9BVT8					Q8NDA2	Q8N307	Q7LFX5
Q9BXJ5					Q8NEF3	Q8N428	Q7LGA3
Q9BXS4					Q8NF91	Q8N6G6	Q7Z2Q7
Q9BY76					Q8NFQ8	Q8N6T0	Q7Z3D4
Q9BYC5					Q8NFT8	Q8N8Z6	Q7Z4R8
Q9BYX2					Q8NFU1	Q8NAT1	Q7Z589
Q9BZC7					Q8NFY4	Q8NBI3	Q7Z6E9
Q9BZD6					Q8NI22	Q8NBI6	Q7Z7G0
Q9BZL3					Q8NI32	Q8NBJ4	Q7Z7H5
Q9BZM4					Q8TAT2	Q8NBJ5	Q7Z7M0
Q9BZM5					Q8TBP5	Q8NBJ7	Q7Z7M8
Q9BZR6					Q8TCZ2	Q8NBN3	Q86SF2
Q9BZV3					Q8TD19	Q8NBP7	Q86SR1
Q9C0E8					Q8TD20	Q8NBR0	Q86T13
Q9GZM5					Q8TDW0	Q8NBS3	Q86TH1
Q9GZP8					Q8TE59	Q8NBS9	Q86TY3
Q9GZZ8					Q8TE73	Q8NC54	Q86VB7
Q9H0E3					Q8TEB7	Q8NCH0	Q86VZ4
Q9H173					Q8TEY5	Q8NCL4	Q86X19
Q9H1B5					Q8TF40	Q8NCM8	Q86X27
Q9H1E5					Q8TF42	Q8NCR0	Q86X29
Q9H1U4					Q8TF62	Q8NCW5	Q86X55
Q9H2K8					Q8V7G4	Q8NDV1	Q86XX4
Q9H2T7					Q8WU79	Q8NEF3	Q86Y38
Q9H3N1					Q8WUA8	Q8NFL0	Q86YL7
Q9H4F8					Q8WUH2	Q8NFT8	Q86YT9
Q9H5V8					Q8WUH6	Q8NFY4	Q86YW5
Q9H6E4					Q8WUM4	Q8NI22	Q8IUK5
Q9H6U8					Q8WV99	Q8NI32	Q8IUX7
Q9H741					Q8WVX9	Q8NI99	Q8IV08
Q9H799					Q8WWF1	Q8TAT2	Q8IV13
Q9H8J5					Q8WWG9	Q8TBF5	Q8IVY1
Q9H8Y8					Q8WX77	Q8TBP5	Q8IW52
Q9H9F9					Q8WXD2	Q8TCZ2	Q8IWF2
Q9H9S5					Q8WXI7	Q8TD19	Q8IWI9
Q9HAV5					Q8WZA1	Q8TD20	Q8IWT6
Q9HBM0					Q8WZA9	Q8TDM6	Q8IXL6
Q9HBR0					Q92597	Q8TER0	Q8IYS2
Q9HC07					Q92600	Q8TEY5	Q8IYS5
Q9HCM3					Q92610	Q8TF68	Q8IZ83
Q9HCN3					Q92626	Q8WTV0	Q8IZA0
Q9HCN8					Q92643	Q8WUA8	Q8IZC6
Q9HDC9					Q92667	Q8WUG5	Q8IZF2
Q9NPA2					Q92673	Q8WUH6	Q8IZJ1
Q9NPE6					Q92820	Q8WUJ1	Q8IZJ3
Q9NPF0					Q92823	Q8WUJ3	Q8N114
Q9NPF2					Q92841	Q8WUM4	Q8N131
Q9NPR2					Q92854	Q8WUT4	Q8N158
Q9NPR9					Q92858	Q8WVV4	Q8N2S1
Q9NQ38					Q92974	Q8WW12	Q8N307
Q9NQ40					Q95365	Q8WWF1	Q8N423
Q9NQ86					Q969K4	Q8WX77	Q8N436
Q9NQS3					Q969Z4	Q8WXD2	Q8N474
Q9NQX5					Q96A37	Q8WXI7	Q8N695
Q9NQZ7					Q96A49	Q8WXS8	Q8N6G5
Q9NR82					Q96A57	Q8WZ42	Q8N6G6
Q9NR99					Q96A83	Q8WZA1	Q8N6Y2
Q9NRA0					Q96B86	Q92187	Q8N729
Q9NRB3					Q96DB9	Q92478	Q8NBI6
Q9NRJ4					Q96DZ1	Q92563	Q8NBJ4
Q9NS00					Q96EE4	Q92597	Q8NBS9
Q9NS15					Q96EV8	Q92626	Q8NBZ7
Q9NSC7					Q96F05	Q92643	Q8NC54
Q9NT68					Q96FN5	Q92673	Q8NCF5
Q9NU53					Q96GW7	Q92692	Q8NCH0
Q9NUM3					Q96J84	Q92743	Q8NCL4
Q9NUM4					Q96JA1	Q92854	Q8NCW6
Q9NV96					Q96JH8	Q92896	Q8NDC0
Q9NWD8					Q96JP9	Q92932	Q8NEF3
Q9NX61					Q96K37	Q92954	Q8NFW1
Q9NX62					Q96L58	Q92956	Q8NFZ4
Q9NXG6					Q96L96	Q92968	Q8NHJ6
Q9NXS2					Q96MM7	Q93034	Q8NI22
Q9NY26					Q96MS0	Q93052	Q8NI99
Q9NYL4					Q96MT3	Q93063	Q8TAT2
Q9NYQ6					Q96NU0	Q969P0	Q8TBP5
Q9NYQ8					Q96NZ9	Q969W1	Q8TCT6
Q9NYT0					Q96P50	Q96A33	Q8TCZ2
Q9NYU1					Q96PD2	Q96A49	Q8TD19
Q9NYU2					Q96QT4	Q96A83	Q8TDQ0
Q9NZ08					Q96S15	Q96AE7	Q8TDQ1
Q9NZ53					Q96S66	Q96AY3	Q8TDW0
Q9NZJ5					Q96SE7	Q96BA8	Q8TDX6
Q9NZP8					Q96SM3	Q96DB9	Q8TE59
Q9NZU0					Q96T58	Q96DN2	Q8TE99
Q9NZV1					Q99075	Q96DZ1	Q8TEM1
Q9P109					Q99426	Q96F05	Q8TER0
Q9P121					Q99618	Q96FE7	Q8TEY5
Q9P246					Q99674	Q96GW7	Q8WTU2
Q9P273					Q99698	Q96HC4	Q8WTV0
Q9P2B2					Q99715	Q96HD1	Q8WU39
Q9P2E5					Q99788	Q96J84	Q8WUT4
Q9P2E9					Q99835	Q96JA1	Q8WVQ1
Q9UBC9					Q99856	Q96JF0	Q8WWF1
Q9UBG0					Q99941	Q96JG9	Q8WWM7
Q9UBN6					Q9BQ16	Q96KR1	Q8WWT9
Q9UBP4					Q9BQE3	Q96L58	Q8WWV6
Q9UBQ6					Q9BQE4	Q96L91	Q8WWX8
Q9UBS4					Q9BQT9	Q96MM7	Q8WZ75
Q9UBS9					Q9BRK5	Q96NY8	Q8WZA1
Q9UBV2					Q9BRN9	Q96NZ9	Q92187
Q9UBV7					Q9BRQ5	Q96PD2	Q92508
Q9UBX8					Q9BRR3	Q96PD5	Q92520
Q9UHF5					Q9BS26	Q96PQ0	Q92537
Q9UHG2					Q9BT09	Q96RQ1	Q92544
Q9UHI8					Q9BTN0	Q96S66	Q92545
Q9UHQ4					Q9BTT6	Q96TC7	Q92563
Q9UHX3					Q9BUN1	Q99075	Q92626
Q9UIQ6					Q9BVT8	Q99102	Q92673
Q9UJ37					Q9BVV7	Q99674	Q92823
Q9UJJ9					Q9BWV1	Q99715	Q92854
Q9UKM7					Q9BXI6	Q99795	Q92859
Q9UKP4					Q9BXP5	Q99808	Q92896
Q9UL01					Q9BXS6	Q99941	Q92954
Q9ULF5					Q9BXX0	Q99965	Q969H8
Q9ULH4					Q9BY67	Q99969	Q969N2
Q9ULI3					Q9BYE2	Q99988	Q969P0
Q9UMD9					Q9BZ76	Q9BQ16	Q969T9
Q9UMX5					Q9BZC7	Q9BQ69	Q969W1
Q9UNN8					Q9BZF3	Q9BQS7	Q969X5
Q9UNQ0					Q9BZM4	Q9BQT9	Q969Y0
Q9UNW1					Q9BZR6	Q9BRK4	Q96A83
Q9UQ53					Q9C086	Q9BRK5	Q96B86
Q9UQC9					Q9C098	Q9BRN9	Q96BD5
Q9UQV4					Q9C0B5	Q9BRP8	Q96BF3
Q9Y227					Q9C0C4	Q9BRQ5	Q96D42
Q9Y282					Q9GZM5	Q9BS26	Q96DB9
Q9Y2B0					Q9GZP0	Q9BT09	Q96DN2
Q9Y2B1					Q9GZP4	Q9BT76	Q96DT5
Q9Y2C2					Q9GZZ8	Q9BUN1	Q96DU3
Q9Y2E5					Q9H0V1	Q9BVA6	Q96EB9
Q9Y2X3					Q9H173	Q9BVK6	Q96EE4
Q9Y3A6					Q9H1B5	Q9BVN2	Q96EG1
Q9Y3B3					Q9H1U4	Q9BVT8	Q96F05
Q9Y3P9					Q9H295	Q9BWQ6	Q96FE7
Q9Y3Q3					Q9H2A7	Q9BWV1	Q96FL9
Q9Y4L1					Q9H2A9	Q9BX59	Q96GU1
Q9Y4W2					Q9H2L5	Q9BX73	Q96GW7
Q9Y561					Q9H336	Q9BXJ1	Q96HD1
Q9Y5L2					Q9H3U7	Q9BXS4	Q96HP8
Q9Y5T4					Q9H467	Q9BXX0	Q96HR8
Q9Y5X9					Q9H4F8	Q9BYC5	Q96J42
Q9Y5Y6					Q9H6E4	Q9BYJ0	Q96JF0
Q9Y5Z0					Q9H6U8	Q9BYX7	Q96KN2
Q9Y624					Q9H7F0	Q9BZA7	Q96L58
Q9Y625					Q9H840	Q9BZF2	Q96MK3
Q9Y644					Q9H8J5	Q9BZM4	Q96NZ9
Q9Y662					Q9H8Y8	Q9BZR6	Q96P44
Q9Y679					Q9H910	Q9C002	Q96PD2
Q9Y6I9					Q9H972	Q9C086	Q96PD5
Q9Y6N7					Q9H999	Q9C091	Q96PE1
					Q9H9K5	Q9C0B5	Q96PQ0
					Q9H9P2	Q9C0D2	Q96Q89
					Q9HAC7	Q9GZM5	Q96QR1
					Q9HAR2	Q9GZP4	Q96QV1
					Q9HAW0	Q9GZX3	Q96RJ3
					Q9HBR0	Q9GZZ8	Q96RN5
					Q9HBT6	Q9H013	Q96RP7
					Q9HC07	Q9H173	Q96RQ1
					Q9HC56	Q9H1B5	Q96S66
					Q9HCJ5	Q9H1U4	Q96S97
					Q9HCK4	Q9H239	Q96SB4
					Q9HCM3	Q9H2A7	Q96SM3
					Q9HCN8	Q9H2A9	Q99075
					Q9HDB5	Q9H336	Q99466
					Q9NPF0	Q9H3R2	Q99536
					Q9NPG1	Q9H467	Q99542
					Q9NPR9	Q9H4A9	Q99583
					Q9NQS3	Q9H4F1	Q99618
					Q9NQX5	Q9H4F8	Q99674
					Q9NR12	Q9H5V8	Q99715
					Q9NR34	Q9H5Y7	Q99805
					Q9NR46	Q9H6E4	Q99808
					Q9NRJ7	Q9H6U8	Q99835
					Q9NRM7	Q9H741	Q99941
					Q9NRU3	Q9H8J5	Q99999
					Q9NS15	Q9H910	Q9BQA1
					Q9NS64	Q9H9K5	Q9BQT9
					Q9NSY1	Q9HAR2	Q9BRK3
					Q9NT99	Q9HAU4	Q9BRK5
					Q9NU53	Q9HB40	Q9BRQ5
					Q9NUT2	Q9HBR0	Q9BS26
					Q9NV96	Q9HC07	Q9BSJ8
					Q9NVL8	Q9HC84	Q9BTN0
					Q9NW07	Q9HC97	Q9BUD6
					Q9NX62	Q9HCB6	Q9BUN1
					Q9NXG6	Q9HCM3	Q9BVT8
					Q9NXS2	Q9HCN8	Q9BVV8
					Q9NYC9	Q9HCU4	Q9BWV1
					Q9NYQ6	Q9HD20	Q9BX67
					Q9NYU2	Q9NPA0	Q9BX97
					Q9NZ53	Q9NPF0	Q9BXN1
					Q9NZJ5	Q9NPR9	Q9BXN2
					Q9NZP8	Q9NQ40	Q9BXR6
					Q9NZR2	Q9NQX5	Q9BXS4
					Q9NZU0	Q9NR12	Q9BXX0
					Q9NZV1	Q9NR34	Q9BY76
					Q9P0K9	Q9NR99	Q9BYC5
					Q9P0V3	Q9NRB3	Q9BYH1
					Q9P1Z3	Q9NRN5	Q9BYJ0
					Q9P273	Q9NRU3	Q9BZJ6
					Q9P289	Q9NS00	Q9BZM4
					Q9P2B2	Q9NS15	Q9BZR6
					Q9P2D3	Q9NS64	Q9GZP0
					Q9P2K5	Q9NSC7	Q9GZT5
					Q9P2S2	Q9NTZ6	Q9H0B8
					Q9P2X0	Q9NU53	Q9H173
					Q9TQE0	Q9NUM3	Q9H1B5
					Q9UBC1	Q9NV96	Q9H1U4
					Q9UBG0	Q9NVM9	Q9H1Y3
					Q9UBN6	Q9NWD8	Q9H2A7
					Q9UBS3	Q9NWH9	Q9H3P2
					Q9UBS4	Q9NX62	Q9H3S1
					Q9UBS9	Q9NXG6	Q9H497
					Q9UBT3	Q9NY97	Q9H4A3
					Q9UBV2	Q9NYL4	Q9H4A9
					Q9UBX5	Q9NYQ6	Q9H4F8
					Q9UF33	Q9NYQ8	Q9H5Y7
					Q9UFP1	Q9NYU1	Q9H8J5
					Q9UGI8	Q9NYU2	Q9H8L6
					Q9UHD1	Q9NZ08	Q9H8M5
					Q9UHF1	Q9NZ53	Q9H9S5
					Q9UHG2	Q9NZJ5	Q9HAB3
					Q9UHI8	Q9NZP8	Q9HAR2
					Q9UIF3	Q9NZR2	Q9HBB8
					Q9UIF9	Q9NZU0	Q9HBG7
					Q9UIK5	Q9NZV1	Q9HBJ8
					Q9UJ96	Q9P273	Q9HBR0
					Q9UJJ9	Q9P2B2	Q9HC07
					Q9UK23	Q9P2E9	Q9HC56
					Q9UK76	Q9P2N5	Q9HCB6
					Q9UKF7	Q9P2X0	Q9HCN3
					Q9UKL3	Q9TNN7	Q9HCU0
					Q9UKM7	Q9UBG0	Q9HCU4
					Q9UKP4	Q9UBN6	Q9HDB5
					Q9UKY7	Q9UBS4	Q9HDC9
					Q9UL01	Q9UBS9	Q9NP79
					Q9ULB5	Q9UBT3	Q9NPA2
					Q9ULF5	Q9UBU2	Q9NPC4
					Q9ULI3	Q9UBV2	Q9NPD7
					Q9ULJ6	Q9UBV7	Q9NPF0
					Q9ULK4	Q9UBX5	Q9NPF2
					Q9UMX5	Q9UD71	Q9NPG4
					Q9UN30	Q9UEE9	Q9NPR2
					Q9UN66	Q9UF83	Q9NPR9
					Q9UN67	Q9UFP1	Q9NPY3
					Q9UNA0	Q9UGM3	Q9NQ40
					Q9UNE7	Q9UGT4	Q9NQ79
					Q9UNW1	Q9UH99	Q9NQC3
					Q9UNY4	Q9UHC6	Q9NQS3
					Q9UNZ2	Q9UHF1	Q9NQX5
					Q9UP79	Q9UHG2	Q9NQZ7
					Q9UPN3	Q9UHI8	Q9NR34
					Q9UPU9	Q9UIQ6	Q9NR46
					Q9UPZ6	Q9UIW2	Q9NR56
					Q9UQ07	Q9UJA9	Q9NR99
					Q9UQR0	Q9UJH8	Q9NRB3
					Q9UQV4	Q9UJJ9	Q9NS00
					Q9Y238	Q9UJW2	Q9NS15
					Q9Y2B0	Q9UJX4	Q9NS62
					Q9Y2B1	Q9UK23	Q9NSC7
					Q9Y2D5	Q9UKH3	Q9NT22
					Q9Y2E4	Q9UKM7	Q9NT99
					Q9Y2G1	Q9UKP4	Q9NTZ6
					Q9Y2I2	Q9UKU9	Q9NU53
					Q9Y2P0	Q9ULB5	Q9NUM3
					Q9Y2V2	Q9ULC0	Q9NUM4
					Q9Y2Y8	Q9ULC8	Q9NV96
					Q9Y305	Q9ULF5	Q9NWD8
					Q9Y3Q3	Q9ULI3	Q9NWQ8
					Q9Y4A5	Q9UM21	Q9NX61
					Q9Y4C0	Q9UMD9	Q9NX62
					Q9Y4K1	Q9UMX5	Q9NXG2
					Q9Y4L1	Q9UN70	Q9NXG6
					Q9Y520	Q9UNA0	Q9NXS2
					Q9Y561	Q9UNE0	Q9NY26
					Q9Y5E1	Q9UNF1	Q9NYL4
					Q9Y5E2	Q9UNW1	Q9NYQ6
					Q9Y5E5	Q9UP83	Q9NZ08
					Q9Y5E6	Q9UPQ9	Q9NZ52
					Q9Y5E7	Q9UQ53	Q9NZ53
					Q9Y5E8	Q9UQ72	Q9NZJ5
					Q9Y5E9	Q9UQV4	Q9NZP8
					Q9Y5F1	Q9Y240	Q9NZV1
					Q9Y5F2	Q9Y282	Q9P244
					Q9Y5L2	Q9Y289	Q9P246
					Q9Y5M8	Q9Y2B1	Q9P2E5
					Q9Y5Z0	Q9Y2E6	Q9P2E9
					Q9Y608	Q9Y2G1	Q9P2N4
					Q9Y613	Q9Y2V2	Q9UBG0
					Q9Y618	Q9Y3A6	Q9UBP0
					Q9Y625	Q9Y3B3	Q9UBP4
					Q9Y644	Q9Y4C4	Q9UBS9
					Q9Y662	Q9Y4L1	Q9UBV2
					Q9Y692	Q9Y520	Q9UBX5
					Q9Y6E7	Q9Y5G3	Q9UBX8
					Q9Y6I9	Q9Y5L2	Q9UBY0
					Q9Y6N7	Q9Y5M8	Q9UEF7
						Q9Y5T4	Q9UFP1
						Q9Y5X4	Q9UGM5
						Q9Y5X9	Q9UGT4
						Q9Y5Y6	Q9UH99
						Q9Y5Z0	Q9UHI8
						Q9Y624	Q9UHX1
						Q9Y625	Q9UIB8
						Q9Y653	Q9UIW2
						Q9Y662	Q9UJ37
						Q9Y6C2	Q9UJJ9
						Q9Y6F9	Q9UJW2
						Q9Y6I9	Q9UK76
						Q9Y6L7	Q9UKJ1
						Q9Y6M5	Q9UKM7
						Q9Y6N7	Q9UKM9
							Q9UKP4
							Q9UKU6
							Q9UKU9
							Q9UKV5
							Q9UKY0
							Q9UKZ9
							Q9ULC0
							Q9ULF5
							Q9ULI3
							Q9UNA0
							Q9UNW1
							Q9UP38
							Q9UPX0
							Q9UPZ6
							Q9UQP3
							Q9UQV4
							Q9Y227
							Q9Y240
							Q9Y279
							Q9Y282
							Q9Y287
							Q9Y289
							Q9Y2B1
							Q9Y2E5
							Q9Y2G1
							Q9Y2X9
							Q9Y3B3
							Q9Y3Q3
							Q9Y4C5
							Q9Y4L1
							Q9Y4P8
							Q9Y520
							Q9Y561
							Q9Y5C1
							Q9Y5M8
							Q9Y5Y7
							Q9Y5Z0
							Q9Y644
							Q9Y692
							Q9Y6C2
							Q9Y6I3
							Q9Y6I9
							Q9Y6J0
							Q9Y6N7
							Q9Y6R7
							Q9Y6Z7
							X5D7A8
