# Supplementary material for: Global mapping of GalNAc-T isoform-specificities and O-glycosylation site-occupancy in a tissue-forming human cell line
Source: Nat Commun. 2022 Oct 21;13:6257. doi: 10.1038/s41467-022-33806-8 (PMC9587226; doi:10.1038/s41467-022-33806-8)
Supplement: Supplementary file 10 — Supplementary Dataset 7 [file 41467_2022_33806_MOESM10_ESM.xlsx]

## Sheet: MSdataSupportingTable
Supplementary Data 7. Description of the original data files uploaded to the ProteomeXchange Consortium via the PRIDE partner repository with the dataset identifier PXD036791.
#	Data file name	Description	Used for
	TMT glycoproteome data
1	191113_Lumos_(LC1200)_MIN_NTERT_T1_Trypsin_TMT6plex_Oglyco_Jacalin_Differentials_V1_High_pH_1.raw	TMT-labeled N/TERT-1 WT (126, 127, 128) and N/TERT-1 GALNT1 knockout (129, 130, 131) total cell lysate LWAC elution high pH fractions 1-8	N/TERT-1 GALNT1 differential glycoproteome
2	191113_Lumos_(LC1200)_MIN_NTERT_T1_Trypsin_TMT6plex_Oglyco_Jacalin_Differentials_V1_High_pH_2.raw
3	191113_Lumos_(LC1200)_MIN_NTERT_T1_Trypsin_TMT6plex_Oglyco_Jacalin_Differentials_V1_High_pH_3.raw
4	191113_Lumos_(LC1200)_MIN_NTERT_T1_Trypsin_TMT6plex_Oglyco_Jacalin_Differentials_V1_High_pH_4.raw
5	191113_Lumos_(LC1200)_MIN_NTERT_T1_Trypsin_TMT6plex_Oglyco_Jacalin_Differentials_V1_High_pH_5.raw
6	191113_Lumos_(LC1200)_MIN_NTERT_T1_Trypsin_TMT6plex_Oglyco_Jacalin_Differentials_V1_High_pH_6.raw
7	191113_Lumos_(LC1200)_MIN_NTERT_T1_Trypsin_TMT6plex_Oglyco_Jacalin_Differentials_V1_High_pH_7.raw
8	191113_Lumos_(LC1200)_MIN_NTERT_T1_Trypsin_TMT6plex_Oglyco_Jacalin_Differentials_V1_High_pH_8.raw
9	190531_Fusion_(LC2)_NewObj_MIN_NTERT_T2_TMT_Oglyco_Differentials_V1_2h_5ETD(cal)_HCD(50%)_High_pH_1.raw	TMT-labeled N/TERT-1 WT (126, 127, 128) and N/TERT-1 GALNT2 knockout (129, 130, 131) total cell lysate LWAC elution high pH fractions 1-8	N/TERT-1 GALNT2 differential glycoproteome
10	190531_Fusion_(LC2)_NewObj_MIN_NTERT_T2_TMT_Oglyco_Differentials_V1_2h_5ETD(cal)_HCD(50%)_High_pH_2.raw
11	190531_Fusion_(LC2)_NewObj_MIN_NTERT_T2_TMT_Oglyco_Differentials_V1_2h_5ETD(cal)_HCD(50%)_High_pH_3.raw
12	190531_Fusion_(LC2)_NewObj_MIN_NTERT_T2_TMT_Oglyco_Differentials_V1_2h_5ETD(cal)_HCD(50%)_High_pH_4.raw
13	190531_Fusion_(LC2)_NewObj_MIN_NTERT_T2_TMT_Oglyco_Differentials_V1_2h_5ETD(cal)_HCD(50%)_High_pH_5.raw
14	190531_Fusion_(LC2)_NewObj_MIN_NTERT_T2_TMT_Oglyco_Differentials_V1_2h_5ETD(cal)_HCD(50%)_High_pH_6.raw
15	190531_Fusion_(LC2)_NewObj_MIN_NTERT_T2_TMT_Oglyco_Differentials_V1_2h_5ETD(cal)_HCD(50%)_High_pH_7.raw
16	190531_Fusion_(LC2)_NewObj_MIN_NTERT_T2_TMT_Oglyco_Differentials_V1_2h_5ETD(cal)_HCD(50%)_High_pH_8.raw
17	190412_Fusion_(LC2)_NewObj_MIN_NTERT_T3_TMT_Oglyco_Differentials_V1_2h_5ETD(cal)_HCD(50%)_High_pH_1.raw	TMT-labeled N/TERT-1 WT (126, 127, 128) and N/TERT-1 GALNT3 knockout (129, 130, 131) total cell lysate LWAC elution high pH fractions 1-8	N/TERT-1 GALNT3 differential glycoproteome
18	190412_Fusion_(LC2)_NewObj_MIN_NTERT_T3_TMT_Oglyco_Differentials_V1_2h_5ETD(cal)_HCD(50%)_High_pH_2.raw
19	190412_Fusion_(LC2)_NewObj_MIN_NTERT_T3_TMT_Oglyco_Differentials_V1_2h_5ETD(cal)_HCD(50%)_High_pH_3.raw
20	190412_Fusion_(LC2)_NewObj_MIN_NTERT_T3_TMT_Oglyco_Differentials_V1_2h_5ETD(cal)_HCD(50%)_High_pH_4.raw
21	190412_Fusion_(LC2)_NewObj_MIN_NTERT_T3_TMT_Oglyco_Differentials_V1_2h_5ETD(cal)_HCD(50%)_High_pH_5.raw
22	190412_Fusion_(LC2)_NewObj_MIN_NTERT_T3_TMT_Oglyco_Differentials_V1_2h_5ETD(cal)_HCD(50%)_High_pH_6.raw
23	190412_Fusion_(LC2)_NewObj_MIN_NTERT_T3_TMT_Oglyco_Differentials_V1_2h_5ETD(cal)_HCD(50%)_High_pH_7.raw
24	190412_Fusion_(LC2)_NewObj_MIN_NTERT_T3_TMT_Oglyco_Differentials_V1_2h_5ETD(cal)_HCD(50%)_High_pH_8.raw
25	191017_Lumos_(LC1200)_MIN_NTERT_T6_TMT_Oglyco_Differentials_V1_High_pH_1.raw	TMT-labeled N/TERT-1 WT (126, 127, 128) and N/TERT-1 GALNT6 knockout (129, 130, 131) total cell lysate LWAC elution high pH fractions 1-8	N/TERT-1 GALNT6 differential glycoproteome
26	191017_Lumos_(LC1200)_MIN_NTERT_T6_TMT_Oglyco_Differentials_V1_High_pH_2.raw
27	191017_Lumos_(LC1200)_MIN_NTERT_T6_TMT_Oglyco_Differentials_V1_High_pH_3.raw
28	191017_Lumos_(LC1200)_MIN_NTERT_T6_TMT_Oglyco_Differentials_V1_High_pH_4.raw
29	191017_Lumos_(LC1200)_MIN_NTERT_T6_TMT_Oglyco_Differentials_V1_High_pH_5.raw
30	191017_Lumos_(LC1200)_MIN_NTERT_T6_TMT_Oglyco_Differentials_V1_High_pH_6.raw
31	191017_Lumos_(LC1200)_MIN_NTERT_T6_TMT_Oglyco_Differentials_V1_High_pH_7.raw
32	191017_Lumos_(LC1200)_MIN_NTERT_T6_TMT_Oglyco_Differentials_V1_High_pH_8.raw
33	190222_Fusion_(LC2)_NewObj_MIN_NTERT_T7_TMT_Oglyco_Differentials_V2_2h_5ETD(cal)_HCD(50%)_High_pH_1.raw	TMT-labeled N/TE+C36:D67RT-1 WT (126, 127, 128) and N/TERT-1 GALNT7 knockout (129, 130, 131) total cell lysate LWAC elution high pH fractions 1-8	N/TERT-1 GALNT7 differential glycoproteome
34	190222_Fusion_(LC2)_NewObj_MIN_NTERT_T7_TMT_Oglyco_Differentials_V2_2h_5ETD(cal)_HCD(50%)_High_pH_2.raw
35	190222_Fusion_(LC2)_NewObj_MIN_NTERT_T7_TMT_Oglyco_Differentials_V2_2h_5ETD(cal)_HCD(50%)_High_pH_3.raw
36	190222_Fusion_(LC2)_NewObj_MIN_NTERT_T7_TMT_Oglyco_Differentials_V2_2h_5ETD(cal)_HCD(50%)_High_pH_4.raw
37	190222_Fusion_(LC2)_NewObj_MIN_NTERT_T7_TMT_Oglyco_Differentials_V2_2h_5ETD(cal)_HCD(50%)_High_pH_5.raw
38	190222_Fusion_(LC2)_NewObj_MIN_NTERT_T7_TMT_Oglyco_Differentials_V2_2h_5ETD(cal)_HCD(50%)_High_pH_6.raw
39	190222_Fusion_(LC2)_NewObj_MIN_NTERT_T7_TMT_Oglyco_Differentials_V2_2h_5ETD(cal)_HCD(50%)_High_pH_7.raw
40	190222_Fusion_(LC2)_NewObj_MIN_NTERT_T7_TMT_Oglyco_Differentials_V2_2h_5ETD(cal)_HCD(50%)_High_pH_8.raw
41	190929_Lumos_(LC1200)_MIN_NTERT_T10_TMT_Oglyco_Differentials_V1_High_pH_1.raw	TMT-labeled N/TERT-1 WT (126, 127, 128) and N/TERT-1 GALNT10 knockout (129, 130, 131) total cell lysate LWAC elution high pH fractions 1-8	N/TERT-1 GALNT710 differential glycoproteome
42	190929_Lumos_(LC1200)_MIN_NTERT_T10_TMT_Oglyco_Differentials_V1_High_pH_2.raw
43	190929_Lumos_(LC1200)_MIN_NTERT_T10_TMT_Oglyco_Differentials_V1_High_pH_3.raw
44	190929_Lumos_(LC1200)_MIN_NTERT_T10_TMT_Oglyco_Differentials_V1_High_pH_4.raw
45	190929_Lumos_(LC1200)_MIN_NTERT_T10_TMT_Oglyco_Differentials_V1_High_pH_5.raw
46	190929_Lumos_(LC1200)_MIN_NTERT_T10_TMT_Oglyco_Differentials_V1_High_pH_6.raw
47	190929_Lumos_(LC1200)_MIN_NTERT_T10_TMT_Oglyco_Differentials_V1_High_pH_7.raw
48	190929_Lumos_(LC1200)_MIN_NTERT_T10_TMT_Oglyco_Differentials_V1_High_pH_8.raw
49	190421_Fusion_(LC2)_NewObj_MIN_NTERT_T11_TMT_Oglyco_Differentials_V1_2h_5ETD(cal)_HCD(50%)_High_pH_1.raw	TMT-labeled N/TERT-1 WT (126, 127, 128) and N/TERT-1 GALNT11 knockout (129, 130, 131) total cell lysate LWAC elution high pH fractions 1-8	N/TERT-1 GALNT11 differential glycoproteome
50	190421_Fusion_(LC2)_NewObj_MIN_NTERT_T11_TMT_Oglyco_Differentials_V1_2h_5ETD(cal)_HCD(50%)_High_pH_2.raw
51	190421_Fusion_(LC2)_NewObj_MIN_NTERT_T11_TMT_Oglyco_Differentials_V1_2h_5ETD(cal)_HCD(50%)_High_pH_3.raw
52	190421_Fusion_(LC2)_NewObj_MIN_NTERT_T11_TMT_Oglyco_Differentials_V1_2h_5ETD(cal)_HCD(50%)_High_pH_4.raw
53	190421_Fusion_(LC2)_NewObj_MIN_NTERT_T11_TMT_Oglyco_Differentials_V1_2h_5ETD(cal)_HCD(50%)_High_pH_5.raw
54	190421_Fusion_(LC2)_NewObj_MIN_NTERT_T11_TMT_Oglyco_Differentials_V1_2h_5ETD(cal)_HCD(50%)_High_pH_6.raw
55	190421_Fusion_(LC2)_NewObj_MIN_NTERT_T11_TMT_Oglyco_Differentials_V1_2h_5ETD(cal)_HCD(50%)_High_pH_7.raw
56	190421_Fusion_(LC2)_NewObj_MIN_NTERT_T11_TMT_Oglyco_Differentials_V1_2h_5ETD(cal)_HCD(50%)_High_pH_8.raw
57	190611_Fusion_(LC2)_NewObj_MIN_NTERT_T14_TMT_Oglyco_Differentials_V1_2h_5ETD(cal)_HCD(50%)_High_pH_1.raw	TMT-labeled N/TERT-1 WT (126, 127, 128) and N/TERT-1 GALNT14 knockout (129, 130, 131) total cell lysate LWAC elution high pH fractions 1-8	N/TERT-1 GALNT14 differential glycoproteome
58	190611_Fusion_(LC2)_NewObj_MIN_NTERT_T14_TMT_Oglyco_Differentials_V1_2h_5ETD(cal)_HCD(50%)_High_pH_2.raw
59	190611_Fusion_(LC2)_NewObj_MIN_NTERT_T14_TMT_Oglyco_Differentials_V1_2h_5ETD(cal)_HCD(50%)_High_pH_3.raw
60	190611_Fusion_(LC2)_NewObj_MIN_NTERT_T14_TMT_Oglyco_Differentials_V1_2h_5ETD(cal)_HCD(50%)_High_pH_4.raw
61	190611_Fusion_(LC2)_NewObj_MIN_NTERT_T14_TMT_Oglyco_Differentials_V1_2h_5ETD(cal)_HCD(50%)_High_pH_5.raw
62	190611_Fusion_(LC2)_NewObj_MIN_NTERT_T14_TMT_Oglyco_Differentials_V1_2h_5ETD(cal)_HCD(50%)_High_pH_6.raw
63	190611_Fusion_(LC2)_NewObj_MIN_NTERT_T14_TMT_Oglyco_Differentials_V1_2h_5ETD(cal)_HCD(50%)_High_pH_7.raw
64	190611_Fusion_(LC2)_NewObj_MIN_NTERT_T14_TMT_Oglyco_Differentials_V1_2h_5ETD(cal)_HCD(50%)_High_pH_8.raw
65	191118_Lumos_(LC1200)_MIN_NTERT_T18_Trypsin_TMT6plex_Oglyco_Jacalin_Differentials_V1_High_pH_1.raw	TMT-labeled N/TERT-1 WT (126, 127, 128) and N/TERT-1 GALNT18 knockout (129, 130, 131) total cell lysate LWAC elution high pH fractions 1-8	N/TERT-1 GALNT18 differential glycoproteome
66	191118_Lumos_(LC1200)_MIN_NTERT_T18_Trypsin_TMT6plex_Oglyco_Jacalin_Differentials_V1_High_pH_2.raw
67	191118_Lumos_(LC1200)_MIN_NTERT_T18_Trypsin_TMT6plex_Oglyco_Jacalin_Differentials_V1_High_pH_3.raw
68	191118_Lumos_(LC1200)_MIN_NTERT_T18_Trypsin_TMT6plex_Oglyco_Jacalin_Differentials_V1_High_pH_4.raw
69	191118_Lumos_(LC1200)_MIN_NTERT_T18_Trypsin_TMT6plex_Oglyco_Jacalin_Differentials_V1_High_pH_5.raw
70	191118_Lumos_(LC1200)_MIN_NTERT_T18_Trypsin_TMT6plex_Oglyco_Jacalin_Differentials_V1_High_pH_6.raw
71	191118_Lumos_(LC1200)_MIN_NTERT_T18_Trypsin_TMT6plex_Oglyco_Jacalin_Differentials_V1_High_pH_7.raw
72	191118_Lumos_(LC1200)_MIN_NTERT_T18_Trypsin_TMT6plex_Oglyco_Jacalin_Differentials_V1_High_pH_8.raw
	TMT proteome data
73	191121_Lumos_(LC1200)_MIN_NTERT_T1_Trypsin_TMT6plex_FT_proteome_2h_HCD_High_pH_1.raw	TMT-labeled N/TERT-1 WT (126, 127, 128) and N/TERT-1 GALNT1 knockout (129, 130, 131) total cell lysate LWAC flow-through high pH fractions 1-8	N/TERT-1 GALNT1 differential proteome
74	191121_Lumos_(LC1200)_MIN_NTERT_T1_Trypsin_TMT6plex_FT_proteome_2h_HCD_High_pH_2.raw
75	191121_Lumos_(LC1200)_MIN_NTERT_T1_Trypsin_TMT6plex_FT_proteome_2h_HCD_High_pH_3.raw
76	191121_Lumos_(LC1200)_MIN_NTERT_T1_Trypsin_TMT6plex_FT_proteome_2h_HCD_High_pH_4.raw
77	191121_Lumos_(LC1200)_MIN_NTERT_T1_Trypsin_TMT6plex_FT_proteome_2h_HCD_High_pH_5.raw
78	191121_Lumos_(LC1200)_MIN_NTERT_T1_Trypsin_TMT6plex_FT_proteome_2h_HCD_High_pH_6.raw
79	191121_Lumos_(LC1200)_MIN_NTERT_T1_Trypsin_TMT6plex_FT_proteome_2h_HCD_High_pH_7.raw
80	191121_Lumos_(LC1200)_MIN_NTERT_T1_Trypsin_TMT6plex_FT_proteome_2h_HCD_High_pH_8.raw
81	190531_Fusion_(LC2)_NewObj_MIN_NTERT_T2_TMT_Oglyco_FT_Differentials_2h_HCD_High_pH_1.raw	TMT-labeled N/TERT-1 WT (126, 127, 128) and N/TERT-1 GALNT2 knockout (129, 130, 131) total cell lysate LWAC flow-through high pH fractions 1-8	N/TERT-1 GALNT2 differential proteome
82	190531_Fusion_(LC2)_NewObj_MIN_NTERT_T2_TMT_Oglyco_FT_Differentials_2h_HCD_High_pH_2.raw
83	190531_Fusion_(LC2)_NewObj_MIN_NTERT_T2_TMT_Oglyco_FT_Differentials_2h_HCD_High_pH_3.raw
84	190531_Fusion_(LC2)_NewObj_MIN_NTERT_T2_TMT_Oglyco_FT_Differentials_2h_HCD_High_pH_4.raw
85	190531_Fusion_(LC2)_NewObj_MIN_NTERT_T2_TMT_Oglyco_FT_Differentials_2h_HCD_High_pH_5.raw
86	190531_Fusion_(LC2)_NewObj_MIN_NTERT_T2_TMT_Oglyco_FT_Differentials_2h_HCD_High_pH_6.raw
87	190531_Fusion_(LC2)_NewObj_MIN_NTERT_T2_TMT_Oglyco_FT_Differentials_2h_HCD_High_pH_7.raw
88	190531_Fusion_(LC2)_NewObj_MIN_NTERT_T2_TMT_Oglyco_FT_Differentials_2h_HCD_High_pH_8.raw
89	190323_Fusion_(LC2)_NewObj_MIN_NTERT_T3_TMT_Oglyco_FT_Differentials_V2_2h_HCD_High_pH_1.raw	TMT-labeled N/TERT-1 WT (126, 127, 128) and N/TERT-1 GALNT3 knockout (129, 130, 131) total cell lysate LWAC flow-through high pH fractions 1-8	N/TERT-1 GALNT3 differential proteome
90	190323_Fusion_(LC2)_NewObj_MIN_NTERT_T3_TMT_Oglyco_FT_Differentials_V2_2h_HCD_High_pH_2.raw
91	190323_Fusion_(LC2)_NewObj_MIN_NTERT_T3_TMT_Oglyco_FT_Differentials_V2_2h_HCD_High_pH_3.raw
92	190323_Fusion_(LC2)_NewObj_MIN_NTERT_T3_TMT_Oglyco_FT_Differentials_V2_2h_HCD_High_pH_4.raw
93	190323_Fusion_(LC2)_NewObj_MIN_NTERT_T3_TMT_Oglyco_FT_Differentials_V2_2h_HCD_High_pH_5.raw
94	190323_Fusion_(LC2)_NewObj_MIN_NTERT_T3_TMT_Oglyco_FT_Differentials_V2_2h_HCD_High_pH_6.raw
95	190323_Fusion_(LC2)_NewObj_MIN_NTERT_T3_TMT_Oglyco_FT_Differentials_V2_2h_HCD_High_pH_7.raw
96	190323_Fusion_(LC2)_NewObj_MIN_NTERT_T3_TMT_Oglyco_FT_Differentials_V2_2h_HCD_High_pH_8.raw
97	191018_Fusion_(LC2)_NewObj_MIN_NTERT_T6_TMT_Oglyco_FT_Differentials_2h_HCD_High_pH_1.raw	TMT-labeled N/TERT-1 WT (126, 127, 128) and N/TERT-1 GALNT6 knockout (129, 130, 131) total cell lysate LWAC flow-through high pH fractions 1-8	N/TERT-1 GALNT6 differential proteome
98	191018_Fusion_(LC2)_NewObj_MIN_NTERT_T6_TMT_Oglyco_FT_Differentials_2h_HCD_High_pH_2.raw
99	191018_Fusion_(LC2)_NewObj_MIN_NTERT_T6_TMT_Oglyco_FT_Differentials_2h_HCD_High_pH_3.raw
100	191018_Fusion_(LC2)_NewObj_MIN_NTERT_T6_TMT_Oglyco_FT_Differentials_2h_HCD_High_pH_4.raw
101	191018_Fusion_(LC2)_NewObj_MIN_NTERT_T6_TMT_Oglyco_FT_Differentials_2h_HCD_High_pH_5.raw
102	191018_Fusion_(LC2)_NewObj_MIN_NTERT_T6_TMT_Oglyco_FT_Differentials_2h_HCD_High_pH_6.raw
103	191018_Fusion_(LC2)_NewObj_MIN_NTERT_T6_TMT_Oglyco_FT_Differentials_2h_HCD_High_pH_7.raw
104	191018_Fusion_(LC2)_NewObj_MIN_NTERT_T6_TMT_Oglyco_FT_Differentials_2h_HCD_High_pH_8.raw
105	190313_Fusion_(LC2)_NewObj_MIN_NTERT_T7_TMT_Oglyco_FT_Differentials_V2_2h_HCD_High_pH_1.raw	TMT-labeled N/TERT-1 WT (126, 127, 128) and N/TERT-1 GALNT7 knockout (129, 130, 131) total cell lysate LWAC flow-through high pH fractions 1-8	N/TERT-1 GALNT7 differential proteome
106	190313_Fusion_(LC2)_NewObj_MIN_NTERT_T7_TMT_Oglyco_FT_Differentials_V2_2h_HCD_High_pH_2.raw
107	190313_Fusion_(LC2)_NewObj_MIN_NTERT_T7_TMT_Oglyco_FT_Differentials_V2_2h_HCD_High_pH_3.raw
108	190313_Fusion_(LC2)_NewObj_MIN_NTERT_T7_TMT_Oglyco_FT_Differentials_V2_2h_HCD_High_pH_4.raw
109	190313_Fusion_(LC2)_NewObj_MIN_NTERT_T7_TMT_Oglyco_FT_Differentials_V2_2h_HCD_High_pH_5.raw
110	190313_Fusion_(LC2)_NewObj_MIN_NTERT_T7_TMT_Oglyco_FT_Differentials_V2_2h_HCD_High_pH_6.raw
111	190313_Fusion_(LC2)_NewObj_MIN_NTERT_T7_TMT_Oglyco_FT_Differentials_V2_2h_HCD_High_pH_7.raw
112	190313_Fusion_(LC2)_NewObj_MIN_NTERT_T7_TMT_Oglyco_FT_Differentials_V2_2h_HCD_High_pH_8.raw
113	191019_Fusion_(LC2)_NewObj_MIN_NTERT_T10_TMT_Oglyco_FT_Differentials_2h_HCD_High_pH_1.raw	TMT-labeled N/TERT-1 WT (126, 127, 128) and N/TERT-1 GALNT10 knockout (129, 130, 131) total cell lysate LWAC flow-through high pH fractions 1-8	N/TERT-1 GALNT10 differential proteome
114	191019_Fusion_(LC2)_NewObj_MIN_NTERT_T10_TMT_Oglyco_FT_Differentials_2h_HCD_High_pH_2.raw
115	191019_Fusion_(LC2)_NewObj_MIN_NTERT_T10_TMT_Oglyco_FT_Differentials_2h_HCD_High_pH_3.raw
116	191019_Fusion_(LC2)_NewObj_MIN_NTERT_T10_TMT_Oglyco_FT_Differentials_2h_HCD_High_pH_4.raw
117	191019_Fusion_(LC2)_NewObj_MIN_NTERT_T10_TMT_Oglyco_FT_Differentials_2h_HCD_High_pH_5.raw
118	191019_Fusion_(LC2)_NewObj_MIN_NTERT_T10_TMT_Oglyco_FT_Differentials_2h_HCD_High_pH_6.raw
119	191019_Fusion_(LC2)_NewObj_MIN_NTERT_T10_TMT_Oglyco_FT_Differentials_2h_HCD_High_pH_7.raw
120	191019_Fusion_(LC2)_NewObj_MIN_NTERT_T10_TMT_Oglyco_FT_Differentials_2h_HCD_High_pH_8.raw
121	190423_Fusion_(LC2)_NewObj_MIN_NTERT_T11_TMT_Oglyco_FT_Differentials_V2_2h_HCD_High_pH_1.raw	TMT-labeled N/TERT-1 WT (126, 127, 128) and N/TERT-1 GALNT11 knockout (129, 130, 131) total cell lysate LWAC flow-through high pH fractions 1-8	N/TERT-1 GALNT11 differential proteome
122	190423_Fusion_(LC2)_NewObj_MIN_NTERT_T11_TMT_Oglyco_FT_Differentials_V2_2h_HCD_High_pH_2.raw
123	190423_Fusion_(LC2)_NewObj_MIN_NTERT_T11_TMT_Oglyco_FT_Differentials_V2_2h_HCD_High_pH_3.raw
124	190423_Fusion_(LC2)_NewObj_MIN_NTERT_T11_TMT_Oglyco_FT_Differentials_V2_2h_HCD_High_pH_4.raw
125	190423_Fusion_(LC2)_NewObj_MIN_NTERT_T11_TMT_Oglyco_FT_Differentials_V2_2h_HCD_High_pH_5.raw
126	190423_Fusion_(LC2)_NewObj_MIN_NTERT_T11_TMT_Oglyco_FT_Differentials_V2_2h_HCD_High_pH_6.raw
127	190423_Fusion_(LC2)_NewObj_MIN_NTERT_T11_TMT_Oglyco_FT_Differentials_V2_2h_HCD_High_pH_7.raw
128	190423_Fusion_(LC2)_NewObj_MIN_NTERT_T11_TMT_Oglyco_FT_Differentials_V2_2h_HCD_High_pH_8.raw
129	190628_Fusion_(LC2)_NewObj_MIN_NTERT_T14_TMT_Oglyco_FT_Differentials_2h_HCD_High_pH_1.raw	TMT-labeled N/TERT-1 WT (126, 127, 128) and N/TERT-1 GALNT14 knockout (129, 130, 131) total cell lysate LWAC flow-through high pH fractions 1-8	N/TERT-1 GALNT14 differential proteome
130	190628_Fusion_(LC2)_NewObj_MIN_NTERT_T14_TMT_Oglyco_FT_Differentials_2h_HCD_High_pH_2.raw
131	190628_Fusion_(LC2)_NewObj_MIN_NTERT_T14_TMT_Oglyco_FT_Differentials_2h_HCD_High_pH_3.raw
132	190628_Fusion_(LC2)_NewObj_MIN_NTERT_T14_TMT_Oglyco_FT_Differentials_2h_HCD_High_pH_4.raw
133	190628_Fusion_(LC2)_NewObj_MIN_NTERT_T14_TMT_Oglyco_FT_Differentials_2h_HCD_High_pH_5.raw
134	190628_Fusion_(LC2)_NewObj_MIN_NTERT_T14_TMT_Oglyco_FT_Differentials_2h_HCD_High_pH_6.raw
135	190628_Fusion_(LC2)_NewObj_MIN_NTERT_T14_TMT_Oglyco_FT_Differentials_2h_HCD_High_pH_7.raw
136	190628_Fusion_(LC2)_NewObj_MIN_NTERT_T14_TMT_Oglyco_FT_Differentials_2h_HCD_High_pH_8.raw
137	191121_Lumos_(LC1200)_MIN_NTERT_T18_Trypsin_TMT6plex_FT_proteome_2h_HCD_High_pH_1.raw	TMT-labeled N/TERT-1 WT (126, 127, 128) and N/TERT-1 GALNT18 knockout (129, 130, 131) total cell lysate LWAC flow-through high pH fractions 1-8	N/TERT-1 GALNT18 differential proteome
138	191121_Lumos_(LC1200)_MIN_NTERT_T18_Trypsin_TMT6plex_FT_proteome_2h_HCD_High_pH_2.raw
139	191121_Lumos_(LC1200)_MIN_NTERT_T18_Trypsin_TMT6plex_FT_proteome_2h_HCD_High_pH_3.raw
140	191121_Lumos_(LC1200)_MIN_NTERT_T18_Trypsin_TMT6plex_FT_proteome_2h_HCD_High_pH_4.raw
141	191121_Lumos_(LC1200)_MIN_NTERT_T18_Trypsin_TMT6plex_FT_proteome_2h_HCD_High_pH_5.raw
142	191121_Lumos_(LC1200)_MIN_NTERT_T18_Trypsin_TMT6plex_FT_proteome_2h_HCD_High_pH_6.raw
143	191121_Lumos_(LC1200)_MIN_NTERT_T18_Trypsin_TMT6plex_FT_proteome_2h_HCD_High_pH_7.raw
144	191121_Lumos_(LC1200)_MIN_NTERT_T18_Trypsin_TMT6plex_FT_proteome_2h_HCD_High_pH_8.raw
	TMT glycosecretome data
145	220215_Lumos_MIN_NTERT_DiffSec_TMT_T1_T2_glycoprot_High_pH#1.raw	TMT-labeled N/TERT-1 WT (126, 127), N/TERT-1 GALNT1 knockout (128, 129), and N/TERT-1 GALNT2 knockout (130, 131) secretome LWAC elution high pH fractions 1-8	N/TERT-1 GALNT1 and GALNT2 differential glycoproteomes
146	220215_Lumos_MIN_NTERT_DiffSec_TMT_T1_T2_glycoprot_High_pH#2.raw
147	220215_Lumos_MIN_NTERT_DiffSec_TMT_T1_T2_glycoprot_High_pH#3.raw
148	220215_Lumos_MIN_NTERT_DiffSec_TMT_T1_T2_glycoprot_High_pH#4.raw
149	220215_Lumos_MIN_NTERT_DiffSec_TMT_T1_T2_glycoprot_High_pH#5.raw
150	220215_Lumos_MIN_NTERT_DiffSec_TMT_T1_T2_glycoprot_High_pH#6.raw
151	220215_Lumos_MIN_NTERT_DiffSec_TMT_T1_T2_glycoprot_High_pH#7.raw
152	220215_Lumos_MIN_NTERT_DiffSec_TMT_T1_T2_glycoprot_High_pH#8.raw
153	220412_Lumos_MIN_NTERT_DiffSec_TMT_T1_T2_proteome_High_pH_1.raw	TMT-labeled N/TERT-1 WT (126, 127), N/TERT-1 GALNT1 knockout (128, 129), and N/TERT-1 GALNT2 knockout (130, 131) secretome LWAC flow-through high pH fractions 1-8	N/TERT-1 GALNT1 and GALNT2 differential proteomes
154	220412_Lumos_MIN_NTERT_DiffSec_TMT_T1_T2_proteome_High_pH_2.raw
155	220412_Lumos_MIN_NTERT_DiffSec_TMT_T1_T2_proteome_High_pH_3.raw
156	220412_Lumos_MIN_NTERT_DiffSec_TMT_T1_T2_proteome_High_pH_4.raw
157	220412_Lumos_MIN_NTERT_DiffSec_TMT_T1_T2_proteome_High_pH_5.raw
158	220412_Lumos_MIN_NTERT_DiffSec_TMT_T1_T2_proteome_High_pH_6.raw
159	220412_Lumos_MIN_NTERT_DiffSec_TMT_T1_T2_proteome_High_pH_7.raw
160	220412_Lumos_MIN_NTERT_DiffSec_TMT_T1_T2_proteome_High_pH_8.raw
	Occupancy data
161	211022_Lumos_(LC1200)_nanoFlex_MIN_NTERT_Secretome_Cosmc_F1_#1.raw	Technical replicate #1 N/TERT-1 C1GALT1C1(COSMC) knockout secretome high pH fractions 1-4.	N/TERT-1 C1GALT1C1(COSMC) knockout secretome O-glycopeptide occupancy
162	211022_Lumos_(LC1200)_nanoFlex_MIN_NTERT_Secretome_Cosmc_F2_#1.raw
163	211022_Lumos_(LC1200)_nanoFlex_MIN_NTERT_Secretome_Cosmc_F3_#1.raw
164	211022_Lumos_(LC1200)_nanoFlex_MIN_NTERT_Secretome_Cosmc_F4_#1_10ul.raw
165	211022_Lumos_(LC1200)_nanoFlex_MIN_NTERT_Secretome_Cosmc_F1_#2.raw	Technical replicate #2 N/TERT-1 C1GALT1C1(COSMC) knockout secretome high pH fractions 1-4.
166	211022_Lumos_(LC1200)_nanoFlex_MIN_NTERT_Secretome_Cosmc_F2_#2.raw
167	211022_Lumos_(LC1200)_nanoFlex_MIN_NTERT_Secretome_Cosmc_F3_#2.raw
168	211022_Lumos_(LC1200)_nanoFlex_MIN_NTERT_Secretome_Cosmc_F4_#2_10ul.raw
169	211022_Lumos_(LC1200)_nanoFlex_MIN_NTERT_Secretome_Cosmc_F1_#3.raw	Technical replicate #3 N/TERT-1 C1GALT1C1(COSMC) knockout secretome high pH fractions 1-4.
170	211022_Lumos_(LC1200)_nanoFlex_MIN_NTERT_Secretome_Cosmc_F2_#3.raw
171	211022_Lumos_(LC1200)_nanoFlex_MIN_NTERT_Secretome_Cosmc_F3_#3.raw
172	211022_Lumos_(LC1200)_nanoFlex_MIN_NTERT_Secretome_Cosmc_F4_#3_10ul.raw
173	211022_Lumos_(LC1200)_nanoFlex_MIN_NTERT_Secretome_WT_F1_#1_20211023170124.raw	Technical replicate #1 N/TERT-1 wild type secretome high pH fractions 1-4.	N/TERT-1 C1GALT1C1(COSMC) knockout secretome O-glycopeptide occupancy
174	211022_Lumos_(LC1200)_nanoFlex_MIN_NTERT_Secretome_WT_F2_#1.raw
175	211022_Lumos_(LC1200)_nanoFlex_MIN_NTERT_Secretome_WT_F3_#1.raw
176	211022_Lumos_(LC1200)_nanoFlex_MIN_NTERT_Secretome_WT_F4_#1_10ul.raw
177	211022_Lumos_(LC1200)_nanoFlex_MIN_NTERT_Secretome_WT_F1_#2_20211023193854.raw	Technical replicate #2 N/TERT-1 wild type secretome high pH fractions 1-4.
178	211022_Lumos_(LC1200)_nanoFlex_MIN_NTERT_Secretome_WT_F2_#2.raw
179	211022_Lumos_(LC1200)_nanoFlex_MIN_NTERT_Secretome_WT_F3_#2.raw
180	211022_Lumos_(LC1200)_nanoFlex_MIN_NTERT_Secretome_WT_F4_#2_10ul.raw
181	211022_Lumos_(LC1200)_nanoFlex_MIN_NTERT_Secretome_WT_F1_#3_20211023221625.raw	Technical replicate #3 N/TERT-1 wild type secretome high pH fractions 1-4.
182	211022_Lumos_(LC1200)_nanoFlex_MIN_NTERT_Secretome_WT_F2_#3.raw
183	211022_Lumos_(LC1200)_nanoFlex_MIN_NTERT_Secretome_WT_F3_#3.raw
184	211022_Lumos_(LC1200)_nanoFlex_MIN_NTERT_Secretome_WT_F4_#3_10ul.raw
185	211030_Lumos_(LC1200)_nanoFlex_MIN_NTERT_Lysate_Cosmc_F1_#1.raw	Technical replicate #1 N/TERT-1 C1GALT1C1(COSMC) knockout total cell lysate high pH fractions 1-4.	N/TERT-1 C1GALT1C1(COSMC) knockout secretome O-glycopeptide occupancy
186	211030_Lumos_(LC1200)_nanoFlex_MIN_NTERT_Lysate_Cosmc_F2_#1.raw
187	211030_Lumos_(LC1200)_nanoFlex_MIN_NTERT_Lysate_Cosmc_F3_#1.raw
188	211030_Lumos_(LC1200)_nanoFlex_MIN_NTERT_Lysate_Cosmc_F4_#1.raw
189	211030_Lumos_(LC1200)_nanoFlex_MIN_NTERT_Lysate_Cosmc_F1_#2.raw	Technical replicate #2 N/TERT-1 C1GALT1C1(COSMC) knockout total cell lysate high pH fractions 1-4.
190	211030_Lumos_(LC1200)_nanoFlex_MIN_NTERT_Lysate_Cosmc_F2_#2.raw
191	211030_Lumos_(LC1200)_nanoFlex_MIN_NTERT_Lysate_Cosmc_F3_#2.raw
192	211030_Lumos_(LC1200)_nanoFlex_MIN_NTERT_Lysate_Cosmc_F4_#2.raw
193	211030_Lumos_(LC1200)_nanoFlex_MIN_NTERT_Lysate_Cosmc_F1_#3.raw	Technical replicate #3 N/TERT-1 C1GALT1C1(COSMC) knockout total cell lysate high pH fractions 1-4.
194	211030_Lumos_(LC1200)_nanoFlex_MIN_NTERT_Lysate_Cosmc_F2_#3.raw
195	211030_Lumos_(LC1200)_nanoFlex_MIN_NTERT_Lysate_Cosmc_F3_#3.raw
196	211030_Lumos_(LC1200)_nanoFlex_MIN_NTERT_Lysate_Cosmc_F4_#3.raw
197	211030_Lumos_(LC1200)_nanoFlex_MIN_NTERT_Lysate_WT_F1_#1_20211101173242.raw	Technical replicate #1 N/TERT-1 wild type total cell lysate high pH fractions 1-4.	N/TERT-1 C1GALT1C1(COSMC) knockout secretome O-glycopeptide occupancy
198	211030_Lumos_(LC1200)_nanoFlex_MIN_NTERT_Lysate_WT_F2_#1.raw
199	211030_Lumos_(LC1200)_nanoFlex_MIN_NTERT_Lysate_WT_F3_#1.raw
200	211030_Lumos_(LC1200)_nanoFlex_MIN_NTERT_Lysate_WT_F4_#1.raw
201	211030_Lumos_(LC1200)_nanoFlex_MIN_NTERT_Lysate_WT_F1_#2.raw	Technical replicate #2 N/TERT-1 wild type total cell lysate high pH fractions 1-4.
202	211030_Lumos_(LC1200)_nanoFlex_MIN_NTERT_Lysate_WT_F2_#2.raw
203	211030_Lumos_(LC1200)_nanoFlex_MIN_NTERT_Lysate_WT_F3_#2.raw
204	211030_Lumos_(LC1200)_nanoFlex_MIN_NTERT_Lysate_WT_F4_#2.raw
205	211030_Lumos_(LC1200)_nanoFlex_MIN_NTERT_Lysate_WT_F1_#3.raw	Technical replicate #3 N/TERT-1 wild type total cell lysate high pH fractions 1-4.
206	211030_Lumos_(LC1200)_nanoFlex_MIN_NTERT_Lysate_WT_F2_#3.raw
207	211030_Lumos_(LC1200)_nanoFlex_MIN_NTERT_Lysate_WT_F3_#3.raw
208	211030_Lumos_(LC1200)_nanoFlex_MIN_NTERT_Lysate_WT_F4_#3.raw
