# Supplementary material for: Global mapping of GalNAc-T isoform-specificities and O-glycosylation site-occupancy in a tissue-forming human cell line
Source: Nat Commun. 2022 Oct 21;13:6257. doi: 10.1038/s41467-022-33806-8 (PMC9587226; doi:10.1038/s41467-022-33806-8)
Supplement: Supplementary file 12 — Source Data [file 41467_2022_33806_MOESM12_ESM.xlsx]

## Sheet: SourceData overview
Figure 2a	Data can be found in a sheet of this document
Figure 3b-e	Data can be found in a sheet of this document
Figure 4a-b	Data can be found in a sheet of this document
Figure 4c	Data can be found in Supplementary Data 3
Figure 5b	Data can be found in a sheet of this document
Figure 5c	Data can be found in Supplementary Data 2 & 4
Figure 6a	Data can be found in Supplementary Data 5
Figure 6b	Data can be found in a sheet of this document
Supp Figure 3c	Data can be found in Supplementary Data 2
Supp figure 4	Data can be found in Supplementary Data 2 & 4

## Sheet: Figure 2a
	N/TERT-1*		HK**
	FPKM		RPKM
GALNT1	50.64	44.8	38.44	27.42	*	N/TERT-1 expression data from Dabelsteen, S. et al. Essential Functions of Glycans in Human Epithelia Dissected by a CRISPR-Cas9-Engineered Human Organotypic Skin Model. Dev Cell 1–16 (2020)
GALNT2	66.77	68.34	77.81	44.41	**	Primary human keratinocyte expression data from Radhakrishnan, P. et al. Immature truncated O-glycophenotype of cancer directly induces oncogenic features. Proceedings of the National Academy of Sciences 111, E4066–E4075 (2014)
GALNT3	39.12	36.77	25.92	45.01
GALNT4	2.5	2.75	0.12	0.2
GALNT5	2.06	2.1	4.96	4.18
GALNT6	22.69	23.36	17.75	12.74
GALNT7	11.55	10.6	12.53	10.78
GALNT8	-	-	-	-
GALNT9	-	-	-	0.04
GALNT10	13.46	13.37	8.64	3.65
GALNT11	23.2	22.76	12.4	7.05
GALNT12	1.53	1.7	0.1	0.18
GALNT13	0.1	0.15	0*	0*
GALNT14	7.17	7.59	7.11	7.03
GALNT15	0.07	0.1	0.02	0.03
GALNT16	0.11	0.05	-	-
GALNT17	-	-	-	-
GALNT18	11.76	12.46	20.54	11.18
GALNT19	-	-	-	-
GLANT20	-	-	-	-

## Sheet: Figure 3b
Domain type	Count
Fibronectin type-III	49
Ig-like C2-type	39
Thioredoxin	36
LDL-receptor class A	33
Cadherin	26
Ig-like V-type	20
Other	194

## Sheet: Figure 3c
Fibronectin type-III	Ig-like C2-type	Thioredoxin	LDL-receptor class A	Cadherin	Ig-like V-type	Other
9	13	6	3	3	4	7
4	2	5	2	2	3	7
3	2	4	2	2	3	5
3	2	4	2	2	2	4
2	1	3	2	2	2	4
2	1	3	1	1	1	3
2	1	2	1	1	1	3
1	1	2	1	1	1	3
1	1	1	1	1	1	3
1	1	1	1	1	1	3
1	1	1	1	1	1	3
1	1	1	1	1		3
1	1	1	1	1		3
1	1	1	1	1		2
1	1	1	1	1		2
1	1		1	1		2
1	1		1	1		2
1	1		1	1		2
1	1		1	1		2
1	1		1	1		2
1	1		1			2
1	1		1			2
1	1		1			2
1	1		1			2
1			1			2
1			1			2
			1			2
						2
						2
						2
						2
						2
						2
						2
						2
						2
						2
						2
						2
						2
						2
						2
						2
						2
						1
						1
						1
						1
						1
						1
						1
						1
						1
						1
						1
						1
						1
						1
						1
						1
						1
						1
						1
						1
						1
						1
						1
						1
						1
						1
						1
						1
						1
						1
						1
						1
						1
						1
						1
						1
						1
						1
						1
						1
						1
						1
						1
						1
						1
						1
						1
						1
						1
						1
						1
						1
						1
						1
						1
						1
						1
						1
						1
						1
						1
						1
						1
						1
						1
						1
						1
						1
						1
						1
						1
						1
						1
						1
						1
						1
						1
						1
						1
						1
						1
						1
						1
						1
						1
						1

## Sheet: Figure 3d
	Ratio
Thioredoxin	0.681818
Ig-like V-type	0.578947
Ricin B-type lectin	0.5
LDL-receptor class A	0.284211
VWFA	0.277778
Protein kinase	0.217391
EF-hand	0.195122
Laminin G-like	0.1875
Fibronectin type-I	0.185185
Fibronectin type-III	0.181818
MRH	0.157895
Ig-like C2-type	0.15
LRRNT	0.142857
Cadherin	0.129032
IPT/TIG	0.125
LRRCT	0.066667
PSI	0.0625
TSP type-1	0.051282
CUB	0.045455
SEA	0.045455
Kazal-like	0.035714
Laminin EGF-like	0.009434
EGF-like	0.007653

## Sheet: Figure 3e
Position within domain (%)	10	20	30	40	50	60	70	80	90	100
All domain types	75	32	38	26	33	34	28	35	40	56
Fibronectin type-III	11	6	6	2	5	4	2	2	4	7
Ig-like C2-type	4	2	3	5	1	2	2	3	3	12
Thioredoxin	4	2	0	0	3	5	5	8	4	5
LDL-receptor class A	20	1	1	1	2	0	0	2	3	4
Cadherin	4	4	1	0	2	7	1	2	4	1
Ig-like V-type	8	0	1	1	1	4	3	1	0	1

## Sheet: Figure 4a
No. of glycans in patch	No. of patches
5	34
6	27
7	11
8	11
9	4
10	3
11	2

## Sheet: Figure 4b
	PSMs with X number of glycans
	4	5	6	7
SLC9A1: [37] LQLSPTASTIRSSEPPRER [55]	10	19	0	0
QSOX1: [588] SPTNTTPHVPAEGPEASRPPK [608]	18	0	0	0
PTPRZ1: [456] KKEPQISTTTHYNR [469]	5	10	0	0
LDLR: [752] LPGATPGLTTVEIVTMSHQALGDVAGR [778]	24	22	0	0
LDLR: [740] HTTTRPVPDTSR [751]	1	23	0	0
LDLR: [738] TQHTTTRPVPDTSR [751]	39	24	4	0
LAMP1: [191] CEQDRPSPTTAPPAPPSPSPSPVPK [215]	90	8	2	0
KCT2: [88] LPPTTSTKK [96]	27	0	0	0
HSPA5: [448] SQIFSTASDNQPTVTIK [464]	11	7	0	0
GALNT5: [199] KSHSPSSDTSK [209]	6	9	0	0
GALNT5: [148] GTKPEASSHQGTPK [161]	19	0	0	0
FXYD5: [97] AAHPTDDTTTLSER [110]	0	15	0	0
FXYD5: [86] VTDPETHKSTK [96]	22	0	0	0
FN1: [273] HTSVQTTSSGSGPFTDVR [290]	54	0	0	0
FGFBP1: [178] ETTPSSLAVTQTMATK [193]	60	5	0	0
FGFBP1: [178] ETTPSSLAVTQTMATKAPECVEDPDMANQR [207]	46	0	0	0
FGFBP1: [176] GKETTPSSLAVTQTMATK [193]	42	25	0	0
EFNB1: [164] VGQDPNAVTPEQLTTSRPSK [183]	12	21	0	0
CPD: [36] KAEATTTTTSAGAEAAEGQFDR [57]	8	25	9	0
CD68: [29] SATLLPSFTVTPTV [42]	16	2	0	0
CD44: [581] TGSFGVTAVTVGDSNSNVNR [600]	22	6	0	0
CD44: [572] TFIPVTSAKTG [582]	36	0	0	0
CD44: [572] TFIPVTSAKTGSFG [585]	2	17	0	0
CD44: [526] HPTTSTLTSSNR [537]	0	3	16	0
CD44: [525] DHPTTSTLTS [534]	22	20	0	0
CD44: [525] DHPTTSTLTSSN [536]	0	39	26	0
CD44: [525] DHPTTSTLTSSNR [537]	3	28	52	0
CD44: [524] KDHPTTSTLTSSNR [537]	6	44	105	28
CD44: [418] EDSHSTTGTAAASAHTSHPMQGR [440]	16	16	16	0
AGRN: [1301] TTAAPTTR [1308]	16	0	0	0

## Sheet: Figure 5b
	Down.Reg		Up.Reg
	Shared	Specific	Shared	Specific
GalNAc-T1	16	47	1	11
GalNAc-T2	16	144	0	3
GalNAc-T3	7	17	0	1
GalNAc-T6	19	41	1	2
GalNAc-T7	10	10	4	25
GalNAc-T10	3	0	0	1
GalNAc-T11	2	7	none	none
GalNAc-T14	16	9	none	none
GalNAc-T18	12	6	none	none

## Sheet: Figure 6b
	Glycosylated ratio
	Wild type	COSMC KO				Simple linear regression
LAMC2:878	0.21	0.29				Best-fit values		Std. Error
CDH3:33	0.28	0.31				Slope	0.8321	0.1005
FN1:1728	0.00457011	0.0049823				Y-intercept	0.03051	0.04382
AGRN:240	0.91	0.77				X-intercept	-0.03667
FN1:2080	0.69	0.49				1/slope	1.202
FN1:2081	0.52	0.41
HYOU:577	0.24	0.24				95% Confidence Intervals
NUCB1:311	0.07	0.21				Slope	0.6201 to 1.044
NUCB1:32	1	0.93				Y-intercept	-0.06195 to 0.1230
FN1:32_1	0.49	0.2				X-intercept	-0.1867 to 0.06302
FN1:32_2	0.24	0.16
FN1:32_3	0.23	0.14				Goodness of Fit
FN1:32_4	0.3	0.15				R squared	0.8014
FN1:2426_1	0.26	0.22
FN1:2426_2	0.15	0.34
PRKCSH:282	0.57	0.83
FN1:1631	0.0021	0.01
FN1:1653	0.0182	0.0218
FN1:291	0.0098	0.0072
